# Supplementary material for: Mogrol Attenuates Osteoclast Formation and Bone Resorption by Inhibiting the TRAF6/MAPK/NF-κB Signaling Pathway In vitro and Protects Against Osteoporosis in Postmenopausal Mice
Source: Front Pharmacol. 2022 Mar 9;13:803880. doi: 10.3389/fphar.2022.803880 (PMC9038946; doi:10.3389/fphar.2022.803880)
Supplement: Supplementary file 1 [file DataSheet3.ZIP]

Archive with 963 entries (956 files):
- Data-figure4/
- Data-figure4/PCR/
- Data-figure4/.DS_Store
- __MACOSX/Data-figure4/._.DS_Store
- Data-figure4/RNA-Seq/
- Data-figure4/PCR/analysis result.xlsx
- __MACOSX/Data-figure4/PCR/._analysis result.xlsx
- Data-figure4/RNA-Seq/Control-VS-Treat_PathwayBar.png
- __MACOSX/Data-figure4/RNA-Seq/._Control-VS-Treat_PathwayBar.png
- Data-figure4/RNA-Seq/Group_Control-VS-Treat_DE_anno.xls
- __MACOSX/Data-figure4/RNA-Seq/._Group_Control-VS-Treat_DE_anno.xls
- Data-figure4/RNA-Seq/GO/
- Data-figure4/RNA-Seq/.DS_Store
- __MACOSX/Data-figure4/RNA-Seq/._.DS_Store
- Data-figure4/RNA-Seq/Group_Control-VS-Treat_DE_significant_anno.xls
- __MACOSX/Data-figure4/RNA-Seq/._Group_Control-VS-Treat_DE_significant_anno.xls
- Data-figure4/RNA-Seq/KEGG/
- Data-figure4/RNA-Seq/Control-VS-Treat_GO_pvalue.png
- __MACOSX/Data-figure4/RNA-Seq/._Control-VS-Treat_GO_pvalue.png
- Data-figure4/RNA-Seq/Control-VS-Treat_results.Volcano.png
- __MACOSX/Data-figure4/RNA-Seq/._Control-VS-Treat_results.Volcano.png
- Data-figure4/RNA-Seq/all.fpkm_anno.xls
- __MACOSX/Data-figure4/RNA-Seq/._all.fpkm_anno.xls
- Data-figure4/RNA-Seq/Table 2.docx
- __MACOSX/Data-figure4/RNA-Seq/._Table 2.docx
- Data-figure4/RNA-Seq/venn_table_anno.xls
- __MACOSX/Data-figure4/RNA-Seq/._venn_table_anno.xls
- Data-figure4/RNA-Seq/GO/.DS_Store
- __MACOSX/Data-figure4/RNA-Seq/GO/._.DS_Store
- Data-figure4/RNA-Seq/GO/Control-VS-Treat/
- Data-figure4/RNA-Seq/GO/Control-VS-Treat.xlsx
- __MACOSX/Data-figure4/RNA-Seq/GO/._Control-VS-Treat.xlsx
- Data-figure4/RNA-Seq/KEGG/KEGG_annation.xls
- __MACOSX/Data-figure4/RNA-Seq/KEGG/._KEGG_annation.xls
- Data-figure4/RNA-Seq/KEGG/Control-VS-Treat_DE_significant_enrichment.xls
- __MACOSX/Data-figure4/RNA-Seq/KEGG/._Control-VS-Treat_DE_significant_enrichment.xls
- Data-figure4/RNA-Seq/KEGG/.DS_Store
- __MACOSX/Data-figure4/RNA-Seq/KEGG/._.DS_Store
- Data-figure4/RNA-Seq/KEGG/Control-VS-Treat/
- Data-figure4/RNA-Seq/KEGG/Control-VS-Treat.xlsx
- __MACOSX/Data-figure4/RNA-Seq/KEGG/._Control-VS-Treat.xlsx
- Data-figure4/RNA-Seq/GO/Control-VS-Treat/Control-VS-Treat.GO_0007035_Down.xlsx
- Data-figure4/RNA-Seq/GO/Control-VS-Treat/Control-VS-Treat.GO_0002756_Down.xlsx
- Data-figure4/RNA-Seq/GO/Control-VS-Treat/Control-VS-Treat.GO_0070208_Down.xlsx
- Data-figure4/RNA-Seq/GO/Control-VS-Treat/Control-VS-Treat.GO_0042627_Ups.xlsx
- Data-figure4/RNA-Seq/GO/Control-VS-Treat/Control-VS-Treat.GO_0004941_Down.xlsx
- Data-figure4/RNA-Seq/GO/Control-VS-Treat/Control-VS-Treat.GO_0043020_Ups.xlsx
- Data-figure4/RNA-Seq/GO/Control-VS-Treat/Control-VS-Treat.GO_0008401_Ups.xlsx
- Data-figure4/RNA-Seq/GO/Control-VS-Treat/Control-VS-Treat.GO_0010042_Ups.xlsx
- Data-figure4/RNA-Seq/GO/Control-VS-Treat/Control-VS-Treat.GO_0035712_Down.xlsx
- Data-figure4/RNA-Seq/GO/Control-VS-Treat/Control-VS-Treat.GO_0009612_Ups.xlsx
- Data-figure4/RNA-Seq/GO/Control-VS-Treat/Control-VS-Treat.GO_0004602_Down.xlsx
- Data-figure4/RNA-Seq/GO/Control-VS-Treat/Control-VS-Treat.GO_2000420_Down.xlsx
- Data-figure4/RNA-Seq/GO/Control-VS-Treat/Control-VS-Treat.GO_0002756_Ups.xlsx
- Data-figure4/RNA-Seq/GO/Control-VS-Treat/Control-VS-Treat.GO_0001808_Ups.xlsx
- Data-figure4/RNA-Seq/GO/Control-VS-Treat/Control-VS-Treat.GO_0005604_Down.xlsx
- Data-figure4/RNA-Seq/GO/Control-VS-Treat/Control-VS-Treat.GO_0045453_Ups.xlsx
- Data-figure4/RNA-Seq/GO/Control-VS-Treat/Control-VS-Treat.GO_0002024_Down.xlsx
- Data-figure4/RNA-Seq/GO/Control-VS-Treat/Control-VS-Treat.GO_0005604_Ups.xlsx
- Data-figure4/RNA-Seq/GO/Control-VS-Treat/Control-VS-Treat.GO_0043306_Ups.xlsx
- Data-figure4/RNA-Seq/GO/Control-VS-Treat/Control-VS-Treat.GO_0001788_Down.xlsx
- Data-figure4/RNA-Seq/GO/Control-VS-Treat/Control-VS-Treat.GO_0014063_Ups.xlsx
- Data-figure4/RNA-Seq/GO/Control-VS-Treat/Control-VS-Treat.GO_0071395_Down.xlsx
- Data-figure4/RNA-Seq/GO/Control-VS-Treat/Control-VS-Treat.GO_0019901_Down.xlsx
- Data-figure4/RNA-Seq/GO/Control-VS-Treat/Control-VS-Treat.GO_0003059_Ups.xlsx
- Data-figure4/RNA-Seq/GO/Control-VS-Treat/Control-VS-Treat.GO_0035457_Down.xlsx
- Data-figure4/RNA-Seq/GO/Control-VS-Treat/Control-VS-Treat.GO_0016493_Down.xlsx
- Data-figure4/RNA-Seq/GO/Control-VS-Treat/Control-VS-Treat.GO_0047086_Down.xlsx
- Data-figure4/RNA-Seq/GO/Control-VS-Treat/Control-VS-Treat.GO_0005887_Down.xlsx
- Data-figure4/RNA-Seq/GO/Control-VS-Treat/Control-VS-Treat.GO_0071594_Down.xlsx
- Data-figure4/RNA-Seq/GO/Control-VS-Treat/Control-VS-Treat.GO_0033624_Ups.xlsx
- Data-figure4/RNA-Seq/GO/Control-VS-Treat/Control-VS-Treat.GO_0060088_Down.xlsx
- Data-figure4/RNA-Seq/GO/Control-VS-Treat/Control-VS-Treat.GO_0072012_Ups.xlsx
- Data-figure4/RNA-Seq/GO/Control-VS-Treat/Control-VS-Treat.GO_0042742_Down.xlsx
- Data-figure4/RNA-Seq/GO/Control-VS-Treat/Control-VS-Treat.GO_0045162_Down.xlsx
- Data-figure4/RNA-Seq/GO/Control-VS-Treat/Control-VS-Treat.GO_0042574_Down.xlsx
- Data-figure4/RNA-Seq/GO/Control-VS-Treat/Control-VS-Treat.GO_0070233_Ups.xlsx
- Data-figure4/RNA-Seq/GO/Control-VS-Treat/Control-VS-Treat.GO_0022409_Down.xlsx
- Data-figure4/RNA-Seq/GO/Control-VS-Treat/Control-VS-Treat.GO_0043091_Down.xlsx
- Data-figure4/RNA-Seq/GO/Control-VS-Treat/Control-VS-Treat.GO_0045703_Ups.xlsx
- Data-figure4/RNA-Seq/GO/Control-VS-Treat/Control-VS-Treat.GO_0050777_Down.xlsx
- Data-figure4/RNA-Seq/GO/Control-VS-Treat/Control-VS-Treat.GO_0031110_Down.xlsx
- Data-figure4/RNA-Seq/GO/Control-VS-Treat/Control-VS-Treat.GO_0071395_Ups.xlsx
- Data-figure4/RNA-Seq/GO/Control-VS-Treat/Control-VS-Treat.GO_0003198_Down.xlsx
- Data-figure4/RNA-Seq/GO/Control-VS-Treat/Control-VS-Treat.GO_0008305_Down.xlsx
- Data-figure4/RNA-Seq/GO/Control-VS-Treat/Control-VS-Treat.GO_0005794_Ups.xlsx
- Data-figure4/RNA-Seq/GO/Control-VS-Treat/Control-VS-Treat.GO_0019770_Ups.xlsx
- Data-figure4/RNA-Seq/GO/Control-VS-Treat/Control-VS-Treat.GO_0045550_Ups.xlsx
- Data-figure4/RNA-Seq/GO/Control-VS-Treat/Control-VS-Treat.GO_0035458_Ups.xlsx
- Data-figure4/RNA-Seq/GO/Control-VS-Treat/Control-VS-Treat.GO_0001758_Down.xlsx
- Data-figure4/RNA-Seq/GO/Control-VS-Treat/Control-VS-Treat.GO_0005384_Down.xlsx
- Data-figure4/RNA-Seq/GO/Control-VS-Treat/Control-VS-Treat.GO_0015077_Down.xlsx
- Data-figure4/RNA-Seq/GO/Control-VS-Treat/Control-VS-Treat.GO_0001666_Ups.xlsx
- Data-figure4/RNA-Seq/GO/Control-VS-Treat/Control-VS-Treat.GO_0000060_Ups.xlsx
- Data-figure4/RNA-Seq/GO/Control-VS-Treat/Control-VS-Treat.GO_0016712_Down.xlsx
- Data-figure4/RNA-Seq/GO/Control-VS-Treat/Control-VS-Treat.GO_0044597_Down.xlsx
- Data-figure4/RNA-Seq/GO/Control-VS-Treat/Control-VS-Treat.GO_0043537_Ups.xlsx
- Data-figure4/RNA-Seq/GO/Control-VS-Treat/Control-VS-Treat.GO_0032623_Down.xlsx
- Data-figure4/RNA-Seq/GO/Control-VS-Treat/Control-VS-Treat.GO_0002830_Ups.xlsx
- Data-figure4/RNA-Seq/GO/Control-VS-Treat/Control-VS-Treat.GO_0051636_Ups.xlsx
- Data-figure4/RNA-Seq/GO/Control-VS-Treat/Control-VS-Treat.GO_0003181_Ups.xlsx
- Data-figure4/RNA-Seq/GO/Control-VS-Treat/Control-VS-Treat.GO_0034361_Down.xlsx
- Data-figure4/RNA-Seq/GO/Control-VS-Treat/Control-VS-Treat.GO_0035410_Ups.xlsx
- Data-figure4/RNA-Seq/GO/Control-VS-Treat/Control-VS-Treat.GO_0035813_Ups.xlsx
- Data-figure4/RNA-Seq/GO/Control-VS-Treat/Control-VS-Treat.GO_0005381_Ups.xlsx
- Data-figure4/RNA-Seq/GO/Control-VS-Treat/Control-VS-Treat.GO_0004958_Down.xlsx
- Data-figure4/RNA-Seq/GO/Control-VS-Treat/Control-VS-Treat.GO_0008201_Down.xlsx
- Data-figure4/RNA-Seq/GO/Control-VS-Treat/Control-VS-Treat.GO_0048002_Down.xlsx
- Data-figure4/RNA-Seq/GO/Control-VS-Treat/Control-VS-Treat.GO_0034178_Ups.xlsx
- Data-figure4/RNA-Seq/GO/Control-VS-Treat/Control-VS-Treat.GO_0014912_Down.xlsx
- Data-figure4/RNA-Seq/GO/Control-VS-Treat/Control-VS-Treat.GO_0042535_Ups.xlsx
- Data-figure4/RNA-Seq/GO/Control-VS-Treat/Control-VS-Treat.GO_0005244_Down.xlsx
- Data-figure4/RNA-Seq/GO/Control-VS-Treat/Control-VS-Treat.GO_0003181_Down.xlsx
- Data-figure4/RNA-Seq/GO/Control-VS-Treat/Control-VS-Treat.GO_0014808_Ups.xlsx
- Data-figure4/RNA-Seq/GO/Control-VS-Treat/Control-VS-Treat.GO_0043382_Down.xlsx
- Data-figure4/RNA-Seq/GO/Control-VS-Treat/Control-VS-Treat.GO_0070403_Ups.xlsx
- Data-figure4/RNA-Seq/GO/Control-VS-Treat/Control-VS-Treat.GO_0016337_Ups.xlsx
- Data-figure4/RNA-Seq/GO/Control-VS-Treat/Control-VS-Treat.GO_0042060_Ups.xlsx
- Data-figure4/RNA-Seq/GO/Control-VS-Treat/Control-VS-Treat.GO_0006603_Ups.xlsx
- Data-figure4/RNA-Seq/GO/Control-VS-Treat/Control-VS-Treat.GO_0032753_Ups.xlsx
- Data-figure4/RNA-Seq/GO/Control-VS-Treat/Control-VS-Treat.GO_0046633_Ups.xlsx
- Data-figure4/RNA-Seq/GO/Control-VS-Treat/Control-VS-Treat.GO_0045667_Down.xlsx
- Data-figure4/RNA-Seq/GO/Control-VS-Treat/Control-VS-Treat.GO_0002072_Down.xlsx
- Data-figure4/RNA-Seq/GO/Control-VS-Treat/Control-VS-Treat.GO_0035708_Ups.xlsx
- Data-figure4/RNA-Seq/GO/Control-VS-Treat/Control-VS-Treat.GO_0035709_Ups.xlsx
- Data-figure4/RNA-Seq/GO/Control-VS-Treat/Control-VS-Treat.GO_0086080_Ups.xlsx
- Data-figure4/RNA-Seq/GO/Control-VS-Treat/Control-VS-Treat.GO_0071875_Ups.xlsx
- Data-figure4/RNA-Seq/GO/Control-VS-Treat/Control-VS-Treat.GO_0006968_Down.xlsx
- Data-figure4/RNA-Seq/GO/Control-VS-Treat/Control-VS-Treat.GO_0009055_Ups.xlsx
- Data-figure4/RNA-Seq/GO/Control-VS-Treat/Control-VS-Treat.GO_0071222_Down.xlsx
- Data-figure4/RNA-Seq/GO/Control-VS-Treat/Control-VS-Treat.GO_0010744_Ups.xlsx
- Data-figure4/RNA-Seq/GO/Control-VS-Treat/Control-VS-Treat.GO_0050700_Down.xlsx
- Data-figure4/RNA-Seq/GO/Control-VS-Treat/Control-VS-Treat.GO_0001874_Ups.xlsx
- Data-figure4/RNA-Seq/GO/Control-VS-Treat/Control-VS-Treat.GO_1900053_Ups.xlsx
- Data-figure4/RNA-Seq/GO/Control-VS-Treat/Control-VS-Treat.GO_0035022_Down.xlsx
- Data-figure4/RNA-Seq/GO/Control-VS-Treat/Control-VS-Treat.GO_0035813_Down.xlsx
- Data-figure4/RNA-Seq/GO/Control-VS-Treat/Control-VS-Treat.GO_0001968_Down.xlsx
- Data-figure4/RNA-Seq/GO/Control-VS-Treat/Control-VS-Treat.GO_0001766_Down.xlsx
- Data-figure4/RNA-Seq/GO/Control-VS-Treat/Control-VS-Treat.GO_0006693_Down.xlsx
- Data-figure4/RNA-Seq/GO/Control-VS-Treat/Control-VS-Treat.GO_2000178_Ups.xlsx
- Data-figure4/RNA-Seq/GO/Control-VS-Treat/Control-VS-Treat.GO_0071226_Ups.xlsx
- Data-figure4/RNA-Seq/GO/Control-VS-Treat/Control-VS-Treat.GO_0002309_Down.xlsx
- Data-figure4/RNA-Seq/GO/Control-VS-Treat/Control-VS-Treat.GO_0015672_Ups.xlsx
- Data-figure4/RNA-Seq/GO/Control-VS-Treat/Control-VS-Treat.GO_0021768_Down.xlsx
- Data-figure4/RNA-Seq/GO/Control-VS-Treat/Control-VS-Treat.GO_0007189_Down.xlsx
- Data-figure4/RNA-Seq/GO/Control-VS-Treat/Control-VS-Treat.GO_0048255_Ups.xlsx
- Data-figure4/RNA-Seq/GO/Control-VS-Treat/Control-VS-Treat.GO_0002215_Ups.xlsx
- Data-figure4/RNA-Seq/GO/Control-VS-Treat/Control-VS-Treat.GO_0016495_Down.xlsx
- Data-figure4/RNA-Seq/GO/Control-VS-Treat/Control-VS-Treat.GO_0002072_Ups.xlsx
- Data-figure4/RNA-Seq/GO/Control-VS-Treat/Control-VS-Treat.GO_0043206_Down.xlsx
- Data-figure4/RNA-Seq/GO/Control-VS-Treat/Control-VS-Treat.GO_0051139_Down.xlsx
- Data-figure4/RNA-Seq/GO/Control-VS-Treat/Control-VS-Treat.GO_0042493_Down.xlsx
- Data-figure4/RNA-Seq/GO/Control-VS-Treat/Control-VS-Treat.GO_0043382_Ups.xlsx
- Data-figure4/RNA-Seq/GO/Control-VS-Treat/Control-VS-Treat.GO_0002526_Ups.xlsx
- Data-figure4/RNA-Seq/GO/Control-VS-Treat/Control-VS-Treat.GO_0010744_Down.xlsx
- Data-figure4/RNA-Seq/GO/Control-VS-Treat/Control-VS-Treat.GO_0071315_Down.xlsx
- Data-figure4/RNA-Seq/GO/Control-VS-Treat/Control-VS-Treat.GO_0004998_Ups.xlsx
- Data-figure4/RNA-Seq/GO/Control-VS-Treat/Control-VS-Treat.GO_0038171_Down.xlsx
- Data-figure4/RNA-Seq/GO/Control-VS-Treat/Control-VS-Treat.GO_0048386_Ups.xlsx
- Data-figure4/RNA-Seq/GO/Control-VS-Treat/Control-VS-Treat.GO_0060054_Ups.xlsx
- Data-figure4/RNA-Seq/GO/Control-VS-Treat/Control-VS-Treat.GO_0031994_Down.xlsx
- Data-figure4/RNA-Seq/GO/Control-VS-Treat/Control-VS-Treat.GO_0019941_Ups.xlsx
- Data-figure4/RNA-Seq/GO/Control-VS-Treat/Control-VS-Treat.GO_0048385_Down.xlsx
- Data-figure4/RNA-Seq/GO/Control-VS-Treat/Control-VS-Treat.GO_0071875_Down.xlsx
- Data-figure4/RNA-Seq/GO/Control-VS-Treat/Control-VS-Treat.GO_0071791_Down.xlsx
- Data-figure4/RNA-Seq/GO/Control-VS-Treat/Control-VS-Treat.GO_0043587_Ups.xlsx
- Data-figure4/RNA-Seq/GO/Control-VS-Treat/Control-VS-Treat.GO_0001820_Ups.xlsx
- Data-figure4/RNA-Seq/GO/Control-VS-Treat/Control-VS-Treat.GO_0010975_Ups.xlsx
- Data-figure4/RNA-Seq/GO/Control-VS-Treat/Control-VS-Treat.GO_0047006_Down.xlsx
- Data-figure4/RNA-Seq/GO/Control-VS-Treat/Control-VS-Treat.GO_0015077_Ups.xlsx
- Data-figure4/RNA-Seq/GO/Control-VS-Treat/Control-VS-Treat.GO_0004030_Down.xlsx
- Data-figure4/RNA-Seq/GO/Control-VS-Treat/Control-VS-Treat.GO_0035240_Ups.xlsx
- Data-figure4/RNA-Seq/GO/Control-VS-Treat/Control-VS-Treat.GO_0035939_Ups.xlsx
- Data-figure4/RNA-Seq/GO/Control-VS-Treat/Control-VS-Treat.GO_0032700_Down.xlsx
- Data-figure4/RNA-Seq/GO/Control-VS-Treat/Control-VS-Treat.GO_0051024_Down.xlsx
- Data-figure4/RNA-Seq/GO/Control-VS-Treat/Control-VS-Treat.GO_0032963_Ups.xlsx
- Data-figure4/RNA-Seq/GO/Control-VS-Treat/Control-VS-Treat.GO_0070098_Ups.xlsx
- Data-figure4/RNA-Seq/GO/Control-VS-Treat/Control-VS-Treat.GO_0022409_Ups.xlsx
- Data-figure4/RNA-Seq/GO/Control-VS-Treat/Control-VS-Treat.GO_0050660_Ups.xlsx
- Data-figure4/RNA-Seq/GO/Control-VS-Treat/Control-VS-Treat.GO_0034235_Ups.xlsx
- Data-figure4/RNA-Seq/GO/Control-VS-Treat/Control-VS-Treat.GO_0001562_Ups.xlsx
- Data-figure4/RNA-Seq/GO/Control-VS-Treat/Control-VS-Treat.GO_0019372_Ups.xlsx
- Data-figure4/RNA-Seq/GO/Control-VS-Treat/Control-VS-Treat.GO_0042093_Ups.xlsx
- Data-figure4/RNA-Seq/GO/Control-VS-Treat/Control-VS-Treat.GO_0071954_Ups.xlsx
- Data-figure4/RNA-Seq/GO/Control-VS-Treat/Control-VS-Treat.GO_0016337_Down.xlsx
- Data-figure4/RNA-Seq/GO/Control-VS-Treat/Control-VS-Treat.GO_0043569_Ups.xlsx
- Data-figure4/RNA-Seq/GO/Control-VS-Treat/Control-VS-Treat.GO_0004464_Down.xlsx
- Data-figure4/RNA-Seq/GO/Control-VS-Treat/Control-VS-Treat.GO_0001846_Down.xlsx
- Data-figure4/RNA-Seq/GO/Control-VS-Treat/Control-VS-Treat.GO_0043568_Ups.xlsx
- Data-figure4/RNA-Seq/GO/Control-VS-Treat/Control-VS-Treat.GO_0005768_Down.xlsx
- Data-figure4/RNA-Seq/GO/Control-VS-Treat/Control-VS-Treat.GO_0045088_Down.xlsx
- Data-figure4/RNA-Seq/GO/Control-VS-Treat/Control-VS-Treat.GO_0002138_Ups.xlsx
- Data-figure4/RNA-Seq/GO/Control-VS-Treat/Control-VS-Treat.GO_0034988_Down.xlsx
- Data-figure4/RNA-Seq/GO/Control-VS-Treat/Control-VS-Treat.GO_0034755_Ups.xlsx
- Data-figure4/RNA-Seq/GO/Control-VS-Treat/Control-VS-Treat.GO_0019843_Ups.xlsx
- Data-figure4/RNA-Seq/GO/Control-VS-Treat/Control-VS-Treat.GO_0042554_Ups.xlsx
- Data-figure4/RNA-Seq/GO/Control-VS-Treat/Control-VS-Treat.GO_0005244_Ups.xlsx
- Data-figure4/RNA-Seq/GO/Control-VS-Treat/Control-VS-Treat.GO_0034341_Ups.xlsx
- Data-figure4/RNA-Seq/GO/Control-VS-Treat/Control-VS-Treat.GO_0031386_Ups.xlsx
- Data-figure4/RNA-Seq/GO/Control-VS-Treat/Control-VS-Treat.GO_0050715_Ups.xlsx
- Data-figure4/RNA-Seq/GO/Control-VS-Treat/Control-VS-Treat.GO_0034614_Ups.xlsx
- Data-figure4/RNA-Seq/GO/Control-VS-Treat/Control-VS-Treat.GO_0016525_Ups.xlsx
- Data-figure4/RNA-Seq/GO/Control-VS-Treat/Control-VS-Treat.GO_0005583_Down.xlsx
- Data-figure4/RNA-Seq/GO/Control-VS-Treat/Control-VS-Treat.GO_0002827_Ups.xlsx
- Data-figure4/RNA-Seq/GO/Control-VS-Treat/Control-VS-Treat.GO_2000824_Ups.xlsx
- Data-figure4/RNA-Seq/GO/Control-VS-Treat/Control-VS-Treat.GO_0004949_Ups.xlsx
- Data-figure4/RNA-Seq/GO/Control-VS-Treat/Control-VS-Treat.GO_0030818_Ups.xlsx
- Data-figure4/RNA-Seq/GO/Control-VS-Treat/Control-VS-Treat.GO_0007229_Down.xlsx
- Data-figure4/RNA-Seq/GO/Control-VS-Treat/Control-VS-Treat.GO_0001887_Ups.xlsx
- Data-figure4/RNA-Seq/GO/Control-VS-Treat/Control-VS-Treat.GO_0015707_Ups.xlsx
- Data-figure4/RNA-Seq/GO/Control-VS-Treat/Control-VS-Treat.GO_0006935_Down.xlsx
- Data-figure4/RNA-Seq/GO/Control-VS-Treat/Control-VS-Treat.GO_0048630_Down.xlsx
- Data-figure4/RNA-Seq/GO/Control-VS-Treat/Control-VS-Treat.GO_0034235_Down.xlsx
- Data-figure4/RNA-Seq/GO/Control-VS-Treat/Control-VS-Treat.GO_0005794_Down.xlsx
- Data-figure4/RNA-Seq/GO/Control-VS-Treat/Control-VS-Treat.GO_0001568_Ups.xlsx
- Data-figure4/RNA-Seq/GO/Control-VS-Treat/Control-VS-Treat.GO_0050870_Down.xlsx
- Data-figure4/RNA-Seq/GO/Control-VS-Treat/Control-VS-Treat.GO_0060139_Down.xlsx
- Data-figure4/RNA-Seq/GO/Control-VS-Treat/Control-VS-Treat.GO_0001568_Down.xlsx
- Data-figure4/RNA-Seq/GO/Control-VS-Treat/Control-VS-Treat.GO_0043091_Ups.xlsx
- Data-figure4/RNA-Seq/GO/Control-VS-Treat/Control-VS-Treat.GO_0001618_Down.xlsx
- Data-figure4/RNA-Seq/GO/Control-VS-Treat/Control-VS-Treat.GO_0034765_Down.xlsx
- Data-figure4/RNA-Seq/GO/Control-VS-Treat/Control-VS-Treat.GO_0002277_Down.xlsx
- Data-figure4/RNA-Seq/GO/Control-VS-Treat/Control-VS-Treat.GO_0045202_Ups.xlsx
- Data-figure4/RNA-Seq/GO/Control-VS-Treat/Control-VS-Treat.GO_0031362_Ups.xlsx
- Data-figure4/RNA-Seq/GO/Control-VS-Treat/Control-VS-Treat.GO_0009986_Ups.xlsx
- Data-figure4/RNA-Seq/GO/Control-VS-Treat/Control-VS-Treat.GO_0042060_Down.xlsx
- Data-figure4/RNA-Seq/GO/Control-VS-Treat/Control-VS-Treat.GO_0045342_Ups.xlsx
- Data-figure4/RNA-Seq/GO/Control-VS-Treat/Control-VS-Treat.GO_0047023_Ups.xlsx
- Data-figure4/RNA-Seq/GO/Control-VS-Treat/Control-VS-Treat.GO_0031362_Down.xlsx
- Data-figure4/RNA-Seq/GO/Control-VS-Treat/Control-VS-Treat.GO_0030171_Ups.xlsx
- Data-figure4/RNA-Seq/GO/Control-VS-Treat/Control-VS-Treat.GO_0004029_Down.xlsx
- Data-figure4/RNA-Seq/GO/Control-VS-Treat/Control-VS-Treat.GO_0014063_Down.xlsx
- Data-figure4/RNA-Seq/GO/Control-VS-Treat/Control-VS-Treat.GO_0043066_Down.xlsx
- Data-figure4/RNA-Seq/GO/Control-VS-Treat/Control-VS-Treat.GO_0045060_Down.xlsx
- Data-figure4/RNA-Seq/GO/Control-VS-Treat/Control-VS-Treat.GO_0038094_Ups.xlsx
- Data-figure4/RNA-Seq/GO/Control-VS-Treat/Control-VS-Treat.GO_0002675_Down.xlsx
- Data-figure4/RNA-Seq/GO/Control-VS-Treat/Control-VS-Treat.GO_0019835_Ups.xlsx
- Data-figure4/RNA-Seq/GO/Control-VS-Treat/Control-VS-Treat.GO_0007189_Ups.xlsx
- Data-figure4/RNA-Seq/GO/Control-VS-Treat/Control-VS-Treat.GO_0051024_Ups.xlsx
- Data-figure4/RNA-Seq/GO/Control-VS-Treat/Control-VS-Treat.GO_0046549_Down.xlsx
- Data-figure4/RNA-Seq/GO/Control-VS-Treat/Control-VS-Treat.GO_0050683_Ups.xlsx
- Data-figure4/RNA-Seq/GO/Control-VS-Treat/Control-VS-Treat.GO_0070098_Down.xlsx
- Data-figure4/RNA-Seq/GO/Control-VS-Treat/Control-VS-Treat.GO_0046633_Down.xlsx
- Data-figure4/RNA-Seq/GO/Control-VS-Treat/Control-VS-Treat.GO_0051379_Ups.xlsx
- Data-figure4/RNA-Seq/GO/Control-VS-Treat/Control-VS-Treat.GO_0045630_Down.xlsx
- Data-figure4/RNA-Seq/GO/Control-VS-Treat/Control-VS-Treat.GO_0050928_Down.xlsx
- Data-figure4/RNA-Seq/GO/Control-VS-Treat/Control-VS-Treat.GO_0002025_Down.xlsx
- Data-figure4/RNA-Seq/GO/Control-VS-Treat/Control-VS-Treat.GO_0017156_Down.xlsx
- Data-figure4/RNA-Seq/GO/Control-VS-Treat/Control-VS-Treat.GO_0001818_Ups.xlsx
- Data-figure4/RNA-Seq/GO/Control-VS-Treat/Control-VS-Treat.GO_0003059_Down.xlsx
- Data-figure4/RNA-Seq/GO/Control-VS-Treat/Control-VS-Treat.GO_0005615_Ups.xlsx
- Data-figure4/RNA-Seq/GO/Control-VS-Treat/Control-VS-Treat.GO_0060088_Ups.xlsx
- Data-figure4/RNA-Seq/GO/Control-VS-Treat/Control-VS-Treat.GO_0043171_Ups.xlsx
- Data-figure4/RNA-Seq/GO/Control-VS-Treat/Control-VS-Treat.GO_0030644_Down.xlsx
- Data-figure4/RNA-Seq/GO/Control-VS-Treat/Control-VS-Treat.GO_0016175_Ups.xlsx
- Data-figure4/RNA-Seq/GO/Control-VS-Treat/Control-VS-Treat.GO_0016174_Ups.xlsx
- Data-figure4/RNA-Seq/GO/Control-VS-Treat/Control-VS-Treat.GO_0042554_Down.xlsx
- Data-figure4/RNA-Seq/GO/Control-VS-Treat/Control-VS-Treat.GO_0005388_Down.xlsx
- Data-figure4/RNA-Seq/GO/Control-VS-Treat/Control-VS-Treat.GO_0010594_Ups.xlsx
- Data-figure4/RNA-Seq/GO/Control-VS-Treat/Control-VS-Treat.GO_0007160_Ups.xlsx
- Data-figure4/RNA-Seq/GO/Control-VS-Treat/Control-VS-Treat.GO_0071380_Down.xlsx
- Data-figure4/RNA-Seq/GO/Control-VS-Treat/Control-VS-Treat.GO_2000353_Down.xlsx
- Data-figure4/RNA-Seq/GO/Control-VS-Treat/Control-VS-Treat.GO_0043031_Ups.xlsx
- Data-figure4/RNA-Seq/GO/Control-VS-Treat/Control-VS-Treat.GO_0004806_Down.xlsx
- Data-figure4/RNA-Seq/GO/Control-VS-Treat/Control-VS-Treat.GO_0070723_Down.xlsx
- Data-figure4/RNA-Seq/GO/Control-VS-Treat/Control-VS-Treat.GO_0001879_Down.xlsx
- Data-figure4/RNA-Seq/GO/Control-VS-Treat/Control-VS-Treat.GO_0051492_Down.xlsx
- Data-figure4/RNA-Seq/GO/Control-VS-Treat/Control-VS-Treat.GO_0001562_Down.xlsx
- Data-figure4/RNA-Seq/GO/Control-VS-Treat/Control-VS-Treat.GO_0045590_Ups.xlsx
- Data-figure4/RNA-Seq/GO/Control-VS-Treat/Control-VS-Treat.GO_0010886_Down.xlsx
- Data-figure4/RNA-Seq/GO/Control-VS-Treat/Control-VS-Treat.GO_0006898_Ups.xlsx
- Data-figure4/RNA-Seq/GO/Control-VS-Treat/Control-VS-Treat.GO_0002606_Ups.xlsx
- Data-figure4/RNA-Seq/GO/Control-VS-Treat/Control-VS-Treat.GO_0034653_Down.xlsx
- Data-figure4/RNA-Seq/GO/Control-VS-Treat/Control-VS-Treat.GO_0019722_Ups.xlsx
- Data-figure4/RNA-Seq/GO/Control-VS-Treat/Control-VS-Treat.GO_0043234_Down.xlsx
- Data-figure4/RNA-Seq/GO/Control-VS-Treat/Control-VS-Treat.GO_0030198_Ups.xlsx
- Data-figure4/RNA-Seq/GO/Control-VS-Treat/Control-VS-Treat.GO_0006879_Down.xlsx
- Data-figure4/RNA-Seq/GO/Control-VS-Treat/Control-VS-Treat.GO_0034372_Ups.xlsx
- Data-figure4/RNA-Seq/GO/Control-VS-Treat/Control-VS-Treat.GO_0050683_Down.xlsx
- Data-figure4/RNA-Seq/GO/Control-VS-Treat/Control-VS-Treat.GO_0019797_Down.xlsx
- Data-figure4/RNA-Seq/GO/Control-VS-Treat/Control-VS-Treat.GO_0002540_Down.xlsx
- Data-figure4/RNA-Seq/GO/Control-VS-Treat/Control-VS-Treat.GO_0035712_Ups.xlsx
- Data-figure4/RNA-Seq/GO/Control-VS-Treat/Control-VS-Treat.GO_0047020_Down.xlsx
- Data-figure4/RNA-Seq/GO/Control-VS-Treat/Control-VS-Treat.GO_0060054_Down.xlsx
- Data-figure4/RNA-Seq/GO/Control-VS-Treat/~$Control-VS-Treat.GO_0000060_Down.xlsx
- __MACOSX/Data-figure4/RNA-Seq/GO/Control-VS-Treat/._~$Control-VS-Treat.GO_0000060_Down.xlsx
- Data-figure4/RNA-Seq/GO/Control-VS-Treat/Control-VS-Treat.GO_0048630_Ups.xlsx
- Data-figure4/RNA-Seq/GO/Control-VS-Treat/Control-VS-Treat.GO_0060324_Down.xlsx
- Data-figure4/RNA-Seq/GO/Control-VS-Treat/Control-VS-Treat.GO_0016023_Down.xlsx
- Data-figure4/RNA-Seq/GO/Control-VS-Treat/Control-VS-Treat.GO_0051636_Down.xlsx
- Data-figure4/RNA-Seq/GO/Control-VS-Treat/Control-VS-Treat.GO_0016486_Down.xlsx
- Data-figure4/RNA-Seq/GO/Control-VS-Treat/Control-VS-Treat.GO_0071384_Ups.xlsx
- Data-figure4/RNA-Seq/GO/Control-VS-Treat/Control-VS-Treat.GO_0032700_Ups.xlsx
- Data-figure4/RNA-Seq/GO/Control-VS-Treat/Control-VS-Treat.GO_0042608_Ups.xlsx
- Data-figure4/RNA-Seq/GO/Control-VS-Treat/Control-VS-Treat.GO_0043171_Down.xlsx
- Data-figure4/RNA-Seq/GO/Control-VS-Treat/Control-VS-Treat.GO_0005886_Down.xlsx
- Data-figure4/RNA-Seq/GO/Control-VS-Treat/Control-VS-Treat.GO_0071791_Ups.xlsx
- Data-figure4/RNA-Seq/GO/Control-VS-Treat/Control-VS-Treat.GO_0032964_Ups.xlsx
- Data-figure4/RNA-Seq/GO/Control-VS-Treat/Control-VS-Treat.GO_0002138_Down.xlsx
- Data-figure4/RNA-Seq/GO/Control-VS-Treat/Control-VS-Treat.GO_0071526_Down.xlsx
[truncated: 663 more entries]
