# Supplementary material for: Mogrol Attenuates Osteoclast Formation and Bone Resorption by Inhibiting the TRAF6/MAPK/NF-κB Signaling Pathway In vitro and Protects Against Osteoporosis in Postmenopausal Mice
Source: Front Pharmacol. 2022 Mar 9;13:803880. doi: 10.3389/fphar.2022.803880 (PMC9038946; doi:10.3389/fphar.2022.803880)
Supplement: Supplementary file 1 [file DataSheet3.ZIP › Data-figure4/PCR/analysis result.xlsx]

## Sheet: 工作表1
		ATP6V0d2	0	5	10	20
			0.954526	0.764642	0.905126	0.525899
			0.941385	0.988187	0.911421	0.813862
			1.10409	0.981361	0.725069	0.608301
		CTSK	0	5	10	20
			0.950347	0.622664	0.329845	0.261798
			1.13802	0.56508	0.336776	0.302819
			0.911633	0.631356	0.343852	0.402351
		MMP9	0	5	10	20
			0.751923	1.13183	0.847914	0.499535
			1.11625	0.840114	0.544118	0.431866
			1.13183	0.857766	0.53292	0.52437
		ACP5	0	5	10	20
			1.02993	0.535594	0.338966	0.358293
			1.01575	0.506703	0.322912	0.243031
			0.95432	0.51735	0.318466	0.265947
		DC-STAMP	0	5	10	20
			0.88979	0.623389	0.527851	0.301077
			1.14992	0.495928	0.509871	0.258494
			0.960287	0.602154	0.502851	0.301077
