# Supplementary material for: Mogrol Attenuates Osteoclast Formation and Bone Resorption by Inhibiting the TRAF6/MAPK/NF-κB Signaling Pathway In vitro and Protects Against Osteoporosis in Postmenopausal Mice
Source: Front Pharmacol. 2022 Mar 9;13:803880. doi: 10.3389/fphar.2022.803880 (PMC9038946; doi:10.3389/fphar.2022.803880)
Supplement: Supplementary file 1 [file DataSheet3.ZIP › Data-figure4/RNA-Seq/Group_Control-VS-Treat_DE_anno.xls]

gene_id	baseMean	log2FoldChange	lfcSE	stat	pvalue	padj	Chr	Start	End	Strand	GeneSymbol	Description	GO_BP	GO_CC	GO_MF	KO
ENSMUSG00000027750	4239.94676075044	-1.49824834478255	0.0396731999847655	-37.7647466137816	0	0	3	54361109	54391037	+	Postn	periostin%2C osteoblast specific factor [Source:MGI Symbol%3BAcc:MGI:1926321]	GO:0008593:regulation of Notch signaling pathway;GO:0009888:tissue development;GO:0007155:cell adhesion;GO:0030198:extracellular matrix organization;	GO:0005794:Golgi apparatus;GO:0005578:proteinaceous extracellular matrix;	GO:0008201:heparin binding;	-
ENSMUSG00000026043	7739.72773995155	-1.42244509321743	0.0453556914260601	-31.3619977668366	6.67604498921512e-216	4.44157273132482e-212	1	45311538	45349706	+	Col3a1	collagen%2C type III%2C alpha 1 [Source:MGI Symbol%3BAcc:MGI:88453]	GO:0042060:wound healing;GO:0009314:response to radiation;GO:0018149:peptide cross-linking;GO:0048565:digestive tract development;GO:0007229:integrin-mediated signaling pathway;GO:0050777:negative regulation of immune response;GO:0007507:heart development;GO:0007160:cell-matrix adhesion;GO:0043588:skin development;GO:0030199:collagen fibril organization;GO:0007179:transforming growth factor beta …	GO:0005586:collagen type III trimer;GO:0005615:extracellular space;	GO:0046872:metal ion binding;GO:0046332:SMAD binding;GO:0048407:platelet-derived growth factor binding;GO:0005178:integrin binding;GO:0005201:extracellular matrix structural constituent;	K19720;K06236
ENSMUSG00000040703	1408.52111519153	-1.75570426945887	0.0584009939491405	-30.0629176104067	1.48016501009602e-198	6.56502520811255e-195	7	25802475	25816913	-	Cyp2s1	cytochrome P450%2C family 2%2C subfamily s%2C polypeptide 1 [Source:MGI Symbol%3BAcc:MGI:1921384]	GO:0055114:oxidation-reduction process;	GO:0043231:intracellular membrane-bounded organelle;GO:0016020:membrane;GO:0005783:endoplasmic reticulum;	GO:0020037:heme binding;GO:0003676:nucleic acid binding;GO:0016712:oxidoreductase activity, acting on paired donors, with incorporation or reduction of molecular oxygen, reduced flavin or flavoprotein as one donor, and incorporation of one atom of oxygen;GO:0005506:iron ion binding;GO:0009055:electron carrier activity;GO:0000166:nucleotide binding;GO:0070330:aromatase activity;	K07420
ENSMUSG00000023885	5503.83375886462	-1.20067697791202	0.0452214604349243	-26.5510438266329	2.49790237189726e-155	8.30927224011623e-152	17	14665500	14694235	-	Thbs2	thrombospondin 2 [Source:MGI Symbol%3BAcc:MGI:98738]	GO:0016525:negative regulation of angiogenesis;GO:0007155:cell adhesion;GO:0051965:positive regulation of synapse assembly;	GO:0005604:basement membrane;	GO:0005509:calcium ion binding;GO:0005515:protein binding;GO:0008201:heparin binding;	K04659
ENSMUSG00000024781	5783.959448787	0.922995482130187	0.0374759657319693	24.6289979218018	6.17973530474513e-134	1.64455115929877e-130	19	34492318	34527474	-	Lipa	lysosomal acid lipase A [Source:MGI Symbol%3BAcc:MGI:96789]	GO:0030324:lung development;GO:0006631:fatty acid metabolic process;GO:0048873:homeostasis of number of cells within a tissue;GO:0006954:inflammatory response;GO:0016042:lipid catabolic process;GO:0048771:tissue remodeling;GO:0000902:cell morphogenesis;GO:0016125:sterol metabolic process;GO:0008283:cell proliferation;GO:0001816:cytokine production;	GO:0005764:lysosome;	GO:0016298:lipase activity;GO:0004771:sterol esterase activity;	K01052
ENSMUSG00000021214	2370.081396897	-1.25039525884985	0.0546141787293649	-22.8950665915175	5.20293116457587e-116	1.15383670126411e-112	13	4132615	4150654	-	Akr1c18	aldo-keto reductase family 1%2C member C18 [Source:MGI Symbol%3BAcc:MGI:2145420]	GO:0034614:cellular response to reactive oxygen species;GO:0008284:positive regulation of cell proliferation;GO:2000379:positive regulation of reactive oxygen species metabolic process;GO:1900053:negative regulation of retinoic acid biosynthetic process;GO:0044597:daunorubicin metabolic process;GO:0000060:protein import into nucleus, translocation;GO:0044598:doxorubicin metabolic process;GO:00075…	GO:0005829:cytosol;GO:0005634:nucleus;	GO:0047787:delta4-3-oxosteroid 5beta-reductase activity;GO:0045703:ketoreductase activity;GO:0045550:geranylgeranyl reductase activity;GO:0004032:alditol:NADP+ 1-oxidoreductase activity;GO:0047006:17-alpha,20-alpha-dihydroxypregn-4-en-3-one dehydrogenase activity;GO:0004745:retinol dehydrogenase activity;GO:0047023:androsterone dehydrogenase activity;GO:0047086:ketosteroid monooxygenase activity;…	K05295
ENSMUSG00000037280	4255.55819036155	-1.00831816093481	0.0446657636018104	-22.5747435983371	7.67536180442995e-113	1.45897663099636e-109	15	100691813	100729376	-	Galnt6	polypeptide N-acetylgalactosaminyltransferase 6 [Source:MGI Symbol%3BAcc:MGI:1891640]	GO:0008152:metabolic process;	GO:0016021:integral component of membrane;GO:0048471:perinuclear region of cytoplasm;GO:0005794:Golgi apparatus;	GO:0004653:polypeptide N-acetylgalactosaminyltransferase activity;	K00710
ENSMUSG00000046186	6238.3260664286	-0.863576960929336	0.0386020721470477	-22.3712591811055	7.49900247303054e-111	1.24727158632681e-107	9	78615546	78716253	+	Cd109	CD109 antigen [Source:MGI Symbol%3BAcc:MGI:2445221]	GO:0010951:negative regulation of endopeptidase activity;	GO:0005615:extracellular space;GO:0005886:plasma membrane;GO:0031225:anchored component of membrane;	GO:0004867:serine-type endopeptidase inhibitor activity;	K06530
ENSMUSG00000070348	6479.69311594625	0.749212558581777	0.0348710092447754	21.4852559420553	2.13882168346325e-102	3.16212903557356e-99	7	144929931	144939925	-	Ccnd1	cyclin D1 [Source:MGI Symbol%3BAcc:MGI:88313]	GO:0060070:canonical Wnt signaling pathway;GO:0007595:lactation;GO:2000045:regulation of G1/S transition of mitotic cell cycle;GO:0030857:negative regulation of epithelial cell differentiation;GO:0010243:response to organonitrogen compound;GO:0045737:positive regulation of cyclin-dependent protein serine/threonine kinase activity;GO:0051301:cell division;GO:0060749:mammary gland alveolus developm…	GO:0016020:membrane;GO:0005737:cytoplasm;GO:0005923:bicellular tight junction;GO:0000307:cyclin-dependent protein kinase holoenzyme complex;GO:0005634:nucleus;	GO:0016538:cyclin-dependent protein serine/threonine kinase regulator activity;GO:0019901:protein kinase binding;GO:0004672:protein kinase activity;GO:0032403:protein complex binding;	K04503
ENSMUSG00000001270	71851.4057440442	-1.0862736722861	0.0506941017054751	-21.4280090925998	7.32458307079651e-102	9.74609023400184e-99	12	111669361	111672338	-	Ckb	creatine kinase%2C brain [Source:MGI Symbol%3BAcc:MGI:88407]	GO:0007420:brain development;GO:0030644:cellular chloride ion homeostasis;GO:0016310:phosphorylation;GO:0006603:phosphocreatine metabolic process;	GO:0005739:mitochondrion;GO:0005886:plasma membrane;	GO:0004111:creatine kinase activity;GO:0005524:ATP binding;GO:0005515:protein binding;GO:0016301:kinase activity;	K00933
ENSMUSG00000020241	3335.77496094809	-1.0639416040197	0.0498842525301386	-21.3282057975489	6.21462252001115e-101	7.51743338647895e-98	10	76595762	76623630	-	Col6a2	collagen%2C type VI%2C alpha 2 [Source:MGI Symbol%3BAcc:MGI:88460]	GO:0070208:protein heterotrimerization;GO:0007155:cell adhesion;	GO:0005615:extracellular space;GO:0043234:protein complex;GO:0042383:sarcolemma;GO:0005581:collagen trimer;GO:0005578:proteinaceous extracellular matrix;	-	K06238
ENSMUSG00000112023	2394.61762527179	1.12702635329477	0.0534247054227633	21.0956025751817	8.72864073043863e-99	9.67860779660136e-96	10	51480632	51486703	+	Lilr4b	leukocyte immunoglobulin-like receptor%2C subfamily B%2C member 4B [Source:MGI Symbol%3BAcc:MGI:102702]	-	GO:0005886:plasma membrane;GO:0016021:integral component of membrane;	-	K06512
ENSMUSG00000001119	4619.48415751655	-0.859804936436009	0.0409840759462703	-20.9790001746826	1.02015768214532e-97	1.04417062450967e-94	10	76708792	76726168	-	Col6a1	collagen%2C type VI%2C alpha 1 [Source:MGI Symbol%3BAcc:MGI:88459]	GO:0070208:protein heterotrimerization;GO:0007155:cell adhesion;GO:0071230:cellular response to amino acid stimulus;	GO:0043234:protein complex;GO:0042383:sarcolemma;GO:0005581:collagen trimer;	GO:0048407:platelet-derived growth factor binding;	K06238
ENSMUSG00000029915	1233.9862901439	1.16886499449077	0.0575597453192585	20.3069869056508	1.115405539098e-91	1.06011329308842e-88	6	40574894	40585821	-	Clec5a	C-type lectin domain family 5%2C member a [Source:MGI Symbol%3BAcc:MGI:1345151]	GO:0009615:response to virus;GO:0002076:osteoblast development;GO:0050715:positive regulation of cytokine secretion;GO:0045087:innate immune response;GO:0043066:negative regulation of apoptotic process;	GO:0016021:integral component of membrane;GO:0009986:cell surface;GO:0005886:plasma membrane;	GO:0001618:virus receptor activity;GO:0005515:protein binding;GO:0030246:carbohydrate binding;	K10073
ENSMUSG00000112148	2700.04170014324	1.05134316874976	0.0521735660779026	20.1508780745398	2.64382793718118e-90	2.34525163547552e-87	10	51490956	51496611	+	Lilrb4a	leukocyte immunoglobulin-like receptor%2C subfamily B%2C member 4A [Source:MGI Symbol%3BAcc:MGI:102701]	-	GO:0005886:plasma membrane;GO:0016021:integral component of membrane;GO:0016020:membrane;	-	K06512
ENSMUSG00000028124	2982.11526829522	0.990492055145874	0.0504012709251624	19.6521245786955	5.54428807525445e-86	4.61076857058348e-83	3	122245557	122270732	+	Gclm	glutamate-cysteine ligase%2C modifier subunit [Source:MGI Symbol%3BAcc:MGI:104995]	GO:0006979:response to oxidative stress;GO:0051900:regulation of mitochondrial depolarization;GO:0006750:glutathione biosynthetic process;GO:0051409:response to nitrosative stress;GO:0006536:glutamate metabolic process;GO:0043524:negative regulation of neuron apoptotic process;GO:0042493:response to drug;GO:0050880:regulation of blood vessel size;GO:0006534:cysteine metabolic process;GO:0035229:p…	GO:0017109:glutamate-cysteine ligase complex;GO:0005829:cytosol;GO:0005634:nucleus;	GO:0035226:glutamate-cysteine ligase catalytic subunit binding;GO:0004357:glutamate-cysteine ligase activity;GO:0046982:protein heterodimerization activity;GO:0003755:peptidyl-prolyl cis-trans isomerase activity;GO:0005515:protein binding;	K11205;K03767
ENSMUSG00000007613	18771.1859858157	-0.973665093868318	0.052348742886362	-18.5995888379199	3.2378153420877e-77	2.53425711422465e-74	4	47353222	47414931	+	Tgfbr1	transforming growth factor%2C beta receptor I [Source:MGI Symbol%3BAcc:MGI:98728]	GO:0030154:cell differentiation;GO:0006915:apoptotic process;GO:0040008:regulation of growth;	GO:0005923:bicellular tight junction;GO:0005886:plasma membrane;GO:0016021:integral component of membrane;	GO:0046872:metal ion binding;GO:0005024:transforming growth factor beta-activated receptor activity;GO:0005524:ATP binding;	K04674
ENSMUSG00000020143	1492.41431561317	1.03828275759314	0.0568108963311715	18.2761199812904	1.28230299415996e-74	9.47906868905134e-72	11	34226815	34783892	-	Dock2	dedicator of cyto-kinesis 2 [Source:MGI Symbol%3BAcc:MGI:2149010]	GO:0007010:cytoskeleton organization;GO:0002277:myeloid dendritic cell activation involved in immune response;GO:0035022:positive regulation of Rac protein signal transduction;GO:0050766:positive regulation of phagocytosis;GO:0045060:negative thymic T cell selection;GO:0045059:positive thymic T cell selection;GO:0046633:alpha-beta T cell proliferation;GO:0001771:immunological synapse formation;GO…	GO:0016020:membrane;GO:0005737:cytoplasm;GO:0005856:cytoskeleton;	GO:0030676:Rac guanyl-nucleotide exchange factor activity;GO:0042608:T cell receptor binding;	K12367
ENSMUSG00000031004	3496.77188349029	0.732086288314367	0.0402430996270157	18.1915979410023	6.0160362687488e-74	4.21312518905114e-71	7	135689784	135716361	-	Mki67	antigen identified by monoclonal antibody Ki 67 [Source:MGI Symbol%3BAcc:MGI:106035]	GO:0008283:cell proliferation;GO:0007126:meiotic nuclear division;	GO:0005737:cytoplasm;GO:0005730:nucleolus;GO:0000793:condensed chromosome;GO:0000775:chromosome, centromeric region;	GO:0008022:protein C-terminus binding;	K17582
ENSMUSG00000058254	1672.14328959754	-1.13378196246158	0.0625223367118969	-18.1340305255393	1.7170031005174e-73	1.14232216277423e-70	X	10485158	10596605	+	Tspan7	tetraspanin 7 [Source:MGI Symbol%3BAcc:MGI:1298407]	-	GO:0016021:integral component of membrane;	-	K06571
ENSMUSG00000001281	728.115181186785	-1.46372525036017	0.0808087269525702	-18.1134551373305	2.49580642987799e-73	1.58139049314079e-70	15	102215995	102231944	-	Itgb7	integrin beta 7 [Source:MGI Symbol%3BAcc:MGI:96616]	GO:0007160:cell-matrix adhesion;GO:0050900:leukocyte migration;GO:0007229:integrin-mediated signaling pathway;GO:0007275:multicellular organismal development;	GO:0005737:cytoplasm;GO:0005615:extracellular space;GO:0008305:integrin complex;	GO:0004872:receptor activity;GO:0050839:cell adhesion molecule binding;	K06590
ENSMUSG00000005413	5111.14367836085	0.906123295947377	0.0501858208716406	18.0553646470176	7.15876136200345e-73	4.32974903103718e-70	8	75093621	75100589	+	Hmox1	heme oxygenase 1 [Source:MGI Symbol%3BAcc:MGI:96163]	GO:0048662:negative regulation of smooth muscle cell proliferation;GO:0002246:wound healing involved in inflammatory response;GO:0043524:negative regulation of neuron apoptotic process;GO:0043123:positive regulation of I-kappaB kinase/NF-kappaB signaling;GO:0042542:response to hydrogen peroxide;GO:0043619:regulation of transcription from RNA polymerase II promoter in response to oxidative stress;…	GO:0005901:caveola;GO:0005829:cytosol;GO:0005730:nucleolus;GO:0005789:endoplasmic reticulum membrane;	GO:0004871:signal transducer activity;GO:0042803:protein homodimerization activity;GO:0004630:phospholipase D activity;GO:0046872:metal ion binding;GO:0020037:heme binding;GO:0004392:heme oxygenase (decyclizing) activity;GO:0019899:enzyme binding;	K00510
ENSMUSG00000022150	2639.05386065359	0.804400332905597	0.0454829693352309	17.6857479769359	5.39996985308173e-70	3.12399995065676e-67	15	6299788	6440712	+	Dab2	disabled 2%2C mitogen-responsive phosphoprotein [Source:MGI Symbol%3BAcc:MGI:109175]	GO:0045892:negative regulation of transcription, DNA-templated;GO:2000643:positive regulation of early endosome to late endosome transport;GO:2000096:positive regulation of Wnt signaling pathway, planar cell polarity pathway;GO:0001701:in utero embryonic development;GO:2001046:positive regulation of integrin-mediated signaling pathway;GO:0032091:negative regulation of protein binding;GO:0071364:c…	GO:0031410:cytoplasmic vesicle;GO:0016324:apical plasma membrane;GO:0030132:clathrin coat of coated pit;GO:0005634:nucleus;	GO:0038024:cargo receptor activity;GO:0035612:AP-2 adaptor complex binding;GO:0008022:protein C-terminus binding;GO:0035615:clathrin adaptor activity;GO:0005178:integrin binding;GO:0005546:phosphatidylinositol-4,5-bisphosphate binding;GO:0046332:SMAD binding;	K12475
ENSMUSG00000027187	4782.20809867583	0.740794393053315	0.0419939994103774	17.640482055878	1.20429220778832e-69	6.6767967153464e-67	2	103453849	103485160	-	Cat	catalase [Source:MGI Symbol%3BAcc:MGI:88271]	GO:0051781:positive regulation of cell division;GO:0071363:cellular response to growth factor stimulus;GO:0009650:UV protection;GO:0042744:hydrogen peroxide catabolic process;GO:0014068:positive regulation of phosphatidylinositol 3-kinase signaling;GO:0051289:protein homotetramerization;GO:0043066:negative regulation of apoptotic process;GO:0001822:kidney development;GO:0033197:response to vitami…	GO:0005758:mitochondrial intermembrane space;GO:0005764:lysosome;GO:0005794:Golgi apparatus;GO:0005829:cytosol;GO:0005783:endoplasmic reticulum;GO:0005886:plasma membrane;GO:0005778:peroxisomal membrane;GO:0016021:integral component of membrane;	GO:0005102:receptor binding;GO:0004046:aminoacylase activity;GO:0050661:NADP binding;GO:0020037:heme binding;GO:0004096:catalase activity;GO:0046872:metal ion binding;GO:0042803:protein homodimerization activity;GO:0019899:enzyme binding;GO:0005262:calcium channel activity;GO:0005516:calmodulin binding;	K03781
ENSMUSG00000015134	660.195432617286	-1.43587632040665	0.0814102442627653	-17.6375385359626	1.26868205892143e-69	6.7524333904034e-67	7	66390890	66427517	-	Aldh1a3	aldehyde dehydrogenase family 1%2C subfamily A3 [Source:MGI Symbol%3BAcc:MGI:1861722]	GO:0002072:optic cup morphogenesis involved in camera-type eye development;GO:0001822:kidney development;GO:0048386:positive regulation of retinoic acid receptor signaling pathway;GO:0021983:pituitary gland development;GO:0042572:retinol metabolic process;GO:0060324:face development;GO:0002138:retinoic acid biosynthetic process;GO:0043065:positive regulation of apoptotic process;GO:0021768:nucleu…	GO:0005829:cytosol;GO:0005737:cytoplasm;	GO:0004030:aldehyde dehydrogenase [NAD(P)+] activity;GO:0004028:3-chloroallyl aldehyde dehydrogenase activity;GO:0070324:thyroid hormone binding;GO:0070403:NAD+ binding;GO:0004029:aldehyde dehydrogenase (NAD) activity;GO:0001758:retinal dehydrogenase activity;GO:0042803:protein homodimerization activity;	K00129
ENSMUSG00000048126	8100.77735940192	-0.757583855329114	0.0432955684185121	-17.4979537860782	1.48509367597923e-68	7.60025248176138e-66	1	90765923	90843971	-	Col6a3	collagen%2C type VI%2C alpha 3 [Source:MGI Symbol%3BAcc:MGI:88461]	GO:0009749:response to glucose;	GO:0005615:extracellular space;GO:0042383:sarcolemma;GO:0005581:collagen trimer;	GO:0004867:serine-type endopeptidase inhibitor activity;	K06238
ENSMUSG00000026177	1842.09070325164	1.04566009309313	0.0601138186265497	17.3946709256514	9.05452539299006e-68	4.46220425478243e-65	1	74375195	74386062	+	Slc11a1	solute carrier family 11 (proton-coupled divalent metal ion transporters)%2C member 1 [Source:MGI Symbol%3BAcc:MGI:1345275]	GO:0006954:inflammatory response;GO:0071421:manganese ion transmembrane transport;GO:0032729:positive regulation of interferon-gamma production;GO:0032632:interleukin-3 production;GO:0002369:T cell cytokine production;GO:0002606:positive regulation of dendritic cell antigen processing and presentation;GO:0002309:T cell proliferation involved in immune response;GO:0002827:positive regulation of T-…	GO:0009986:cell surface;GO:0070821:tertiary granule membrane;GO:0005764:lysosome;GO:0009279:cell outer membrane;GO:0030670:phagocytic vesicle membrane;GO:0005886:plasma membrane;GO:0016021:integral component of membrane;GO:0010008:endosome membrane;GO:0005770:late endosome;	GO:0042803:protein homodimerization activity;GO:0005384:manganese ion transmembrane transporter activity;GO:0051139:metal ion:proton antiporter activity;	K12347
ENSMUSG00000022148	1495.7501220644	0.976476023354788	0.0567825098098316	17.196774616428	2.80729386945201e-66	1.33406615096173e-63	15	6522853	6663313	+	Fyb	FYN binding protein [Source:MGI Symbol%3BAcc:MGI:1346327]	GO:0045576:mast cell activation;GO:0050847:progesterone receptor signaling pathway;GO:0000122:negative regulation of transcription from RNA polymerase II promoter;GO:0071354:cellular response to interleukin-6;GO:0042981:regulation of apoptotic process;GO:2000323:negative regulation of glucocorticoid receptor signaling pathway;GO:0016575:histone deacetylation;GO:0008285:negative regulation of cell…	GO:0044424:intracellular part;GO:0005737:cytoplasm;GO:0005634:nucleus;GO:0005654:nucleoplasm;GO:0005743:mitochondrial inner membrane;GO:0005887:integral component of plasma membrane;	GO:0032403:protein complex binding;GO:0042826:histone deacetylase binding;GO:0000981:sequence-specific DNA binding RNA polymerase II transcription factor activity;GO:0044212:transcription regulatory region DNA binding;	K17698;K17080
ENSMUSG00000033777	949.223431691757	1.16897402180297	0.0691522617497876	16.9043497960002	4.17908881866558e-64	1.91748123521256e-61	X	106143204	106160493	+	Tlr13	toll-like receptor 13 [Source:MGI Symbol%3BAcc:MGI:3045213]	GO:0009615:response to virus;GO:0006954:inflammatory response;GO:0034178:toll-like receptor 13 signaling pathway;GO:0002755:MyD88-dependent toll-like receptor signaling pathway;GO:0043408:regulation of MAPK cascade;	GO:0016021:integral component of membrane;GO:0005768:endosome;	GO:0019843:rRNA binding;GO:0042803:protein homodimerization activity;	K18808
ENSMUSG00000032322	7578.09982297801	-0.646588077008704	0.0387033359294275	-16.7062621730516	1.18004369950738e-62	5.23388715521506e-60	9	56089962	56128888	+	Pstpip1	proline-serine-threonine phosphatase-interacting protein 1 [Source:MGI Symbol%3BAcc:MGI:1321396]	GO:0000910:cytokinesis;GO:0007155:cell adhesion;GO:0055114:oxidation-reduction process;	GO:0005826:actomyosin contractile ring;GO:0032154:cleavage furrow;GO:0001725:stress fiber;GO:0042995:cell projection;	GO:0016491:oxidoreductase activity;GO:0003779:actin binding;GO:0019903:protein phosphatase binding;	K12804
ENSMUSG00000001506	32445.6952883754	-0.693219721209501	0.0416845486320996	-16.6301362005316	4.21634732158348e-62	1.80976507938677e-59	11	94936224	94953042	+	Col1a1	collagen%2C type I%2C alpha 1 [Source:MGI Symbol%3BAcc:MGI:88467]	GO:0010812:negative regulation of cell-substrate adhesion;GO:0007601:visual perception;GO:0070208:protein heterotrimerization;GO:0001957:intramembranous ossification;GO:0071230:cellular response to amino acid stimulus;GO:0034505:tooth mineralization;GO:0015031:protein transport;GO:0030199:collagen fibril organization;GO:0007605:sensory perception of sound;GO:0001958:endochondral ossification;GO:0…	GO:0005615:extracellular space;GO:0005584:collagen type I trimer;GO:0005737:cytoplasm;	GO:0046872:metal ion binding;GO:0048407:platelet-derived growth factor binding;GO:0005201:extracellular matrix structural constituent;GO:0042802:identical protein binding;	K06236
ENSMUSG00000051457	372.562812914005	1.55475356704607	0.0946954216249416	16.4184660711894	1.4108856172917e-60	5.86663875740106e-58	7	127132232	127137823	-	Spn	sialophorin [Source:MGI Symbol%3BAcc:MGI:98384]	GO:0050688:regulation of defense response to virus;GO:0007015:actin filament organization;GO:0001932:regulation of protein phosphorylation;GO:0097190:apoptotic signaling pathway;GO:0071315:cellular response to morphine;GO:0007162:negative regulation of cell adhesion;GO:0045060:negative thymic T cell selection;GO:0001562:response to protozoan;GO:0016358:dendrite development;GO:0031295:T cell costi…	GO:0030027:lamellipodium;GO:0005654:nucleoplasm;GO:0005615:extracellular space;GO:0005604:basement membrane;GO:0030175:filopodium;GO:0030864:cortical actin cytoskeleton;GO:0001931:uropod;GO:0005887:integral component of plasma membrane;GO:0032154:cleavage furrow;GO:0009897:external side of plasma membrane;GO:0005902:microvillus;GO:0032587:ruffle membrane;	GO:0019904:protein domain specific binding;GO:0003779:actin binding;	K06477
ENSMUSG00000022661	5492.02858412389	-0.824650875866448	0.05058610413311	-16.3019250048689	9.56321012596998e-60	3.85600224048959e-57	16	45382135	45409053	-	Cd200	CD200 antigen [Source:MGI Symbol%3BAcc:MGI:1196990]	-	GO:0005886:plasma membrane;GO:0016021:integral component of membrane;	GO:0005515:protein binding;	K06556
ENSMUSG00000029456	846.063184511593	-1.25029273306687	0.0778736322321984	-16.055405369289	5.23954815589492e-58	2.05051258124523e-55	5	121621026	121660514	-	Acad10	acyl-Coenzyme A dehydrogenase family%2C member 10 [Source:MGI Symbol%3BAcc:MGI:1919235]	GO:0055114:oxidation-reduction process;	GO:0005739:mitochondrion;	GO:0050660:flavin adenine dinucleotide binding;GO:0016787:hydrolase activity;GO:0003995:acyl-CoA dehydrogenase activity;GO:0016772:transferase activity, transferring phosphorus-containing groups;	K11729
ENSMUSG00000026981	2101.23546517742	-0.89656961490443	0.0561808941871308	-15.9586213049241	2.48152688911717e-57	9.43405622474089e-55	2	24336853	24351494	+	Il1rn	interleukin 1 receptor antagonist [Source:MGI Symbol%3BAcc:MGI:96547]	GO:0030336:negative regulation of cell migration;GO:0043507:positive regulation of JUN kinase activity;GO:0007613:memory;GO:0001660:fever generation;GO:0043066:negative regulation of apoptotic process;GO:0034115:negative regulation of heterotypic cell-cell adhesion;GO:0045837:negative regulation of membrane potential;GO:0051384:response to glucocorticoid;GO:2000272:negative regulation of receptor…	GO:0031982:vesicle;GO:0005615:extracellular space;GO:0005737:cytoplasm;	GO:0045352:interleukin-1 Type I receptor antagonist activity;GO:0005150:interleukin-1, Type I receptor binding;GO:0005151:interleukin-1, Type II receptor binding;GO:0045353:interleukin-1 Type II receptor antagonist activity;	K05481
ENSMUSG00000028111	106464.056189642	-1.11677081312912	0.0701172595474428	-15.9271885458314	4.10399097257871e-57	1.51688066336479e-54	3	95499256	95509362	+	Ctsk	cathepsin K [Source:MGI Symbol%3BAcc:MGI:107823]	GO:0001957:intramembranous ossification;GO:0045453:bone resorption;GO:0006508:proteolysis;	GO:0005615:extracellular space;GO:0005764:lysosome;	GO:0008234:cysteine-type peptidase activity;	K01371
ENSMUSG00000032412	8048.46956477469	-0.62521489419067	0.0393018415758449	-15.908030492264	5.57395347309849e-57	2.00451418683915e-54	9	96332655	96364442	-	Atp1b3	ATPase%2C Na+/K+ transporting%2C beta 3 polypeptide [Source:MGI Symbol%3BAcc:MGI:107788]	GO:0006814:sodium ion transport;GO:0006813:potassium ion transport;	GO:0005890:sodium:potassium-exchanging ATPase complex;GO:0005901:caveola;GO:0042470:melanosome;	GO:0005391:sodium:potassium-exchanging ATPase activity;GO:0005515:protein binding;	K01540
ENSMUSG00000039157	8613.1823598318	-0.627243403473123	0.0395758929590245	-15.8491282590275	1.42544487879533e-56	4.99130777822385e-54	2	32535332	32569756	+	Fam102a	family with sequence similarity 102%2C member A [Source:MGI Symbol%3BAcc:MGI:2138935]	GO:0046854:phosphatidylinositol phosphorylation;GO:0009059:macromolecule biosynthetic process;	GO:0030176:integral component of endoplasmic reticulum membrane;	GO:0016307:phosphatidylinositol phosphate kinase activity;	-
ENSMUSG00000027111	1775.2801185229	0.84334218113379	0.0536325287479289	15.7244530664864	1.02834978647357e-55	3.50851852790189e-53	2	71745616	71858416	+	Itga6	integrin alpha 6 [Source:MGI Symbol%3BAcc:MGI:96605]	GO:0046847:filopodium assembly;GO:0007160:cell-matrix adhesion;GO:0033627:cell adhesion mediated by integrin;GO:0043066:negative regulation of apoptotic process;GO:0071407:cellular response to organic cyclic compound;GO:0050873:brown fat cell differentiation;GO:0042327:positive regulation of phosphorylation;GO:0050900:leukocyte migration;GO:0007229:integrin-mediated signaling pathway;GO:0043065:p…	GO:0030056:hemidesmosome;GO:0005604:basement membrane;GO:0005913:cell-cell adherens junction;GO:0030175:filopodium;GO:0009925:basal plasma membrane;GO:0034676:integrin alpha6-beta4 complex;GO:0009897:external side of plasma membrane;GO:0008305:integrin complex;	GO:0005178:integrin binding;GO:0043236:laminin binding;GO:0046872:metal ion binding;GO:0005515:protein binding;	K06485
ENSMUSG00000028944	2052.28618505108	-0.795704671894926	0.0508601859140818	-15.6449422587466	3.59695366690071e-55	1.19652663729452e-52	5	24862744	25100642	-	Prkag2	protein kinase%2C AMP-activated%2C gamma 2 non-catalytic subunit [Source:MGI Symbol%3BAcc:MGI:1336153]	GO:0006110:regulation of glycolytic process;GO:0006469:negative regulation of protein kinase activity;GO:0005977:glycogen metabolic process;GO:0006633:fatty acid biosynthetic process;GO:0045860:positive regulation of protein kinase activity;GO:0006950:response to stress;GO:0019217:regulation of fatty acid metabolic process;GO:0010800:positive regulation of peptidyl-threonine phosphorylation;	GO:0031588:AMP-activated protein kinase complex;	GO:0008603:cAMP-dependent protein kinase regulator activity;GO:0030295:protein kinase activator activity;GO:0016208:AMP binding;GO:0019901:protein kinase binding;GO:0043531:ADP binding;GO:0004862:cAMP-dependent protein kinase inhibitor activity;GO:0004679:AMP-activated protein kinase activity;GO:0008607:phosphorylase kinase regulator activity;GO:0005524:ATP binding;	K07200
ENSMUSG00000005220	177.059850458102	-2.10354774587464	0.135497838294575	-15.5245852801097	2.36528310237767e-54	7.67620901469203e-52	5	72300025	72504473	-	Corin	corin%2C serine peptidase [Source:MGI Symbol%3BAcc:MGI:1349451]	GO:0007565:female pregnancy;GO:0016486:peptide hormone processing;GO:0006508:proteolysis;GO:0003050:regulation of systemic arterial blood pressure by atrial natriuretic peptide;GO:0035813:regulation of renal sodium excretion;GO:0030182:neuron differentiation;	GO:0009986:cell surface;GO:0016023:cytoplasmic membrane-bounded vesicle;GO:0005576:extracellular region;GO:0005887:integral component of plasma membrane;GO:0016020:membrane;	GO:0070008:serine-type exopeptidase activity;GO:0005044:scavenger receptor activity;GO:0004252:serine-type endopeptidase activity;	K09614
ENSMUSG00000019558	8810.06248721329	-0.664922867926917	0.043192278472986	-15.3944846494445	1.78238880072957e-53	5.64677747202562e-51	X	73673150	73682502	+	Slc6a8	solute carrier family 6 (neurotransmitter transporter%2C creatine)%2C member 8 [Source:MGI Symbol%3BAcc:MGI:2147834]	GO:0006836:neurotransmitter transport;GO:0015881:creatine transport;GO:0015871:choline transport;GO:0006814:sodium ion transport;GO:0034641:cellular nitrogen compound metabolic process;GO:0006600:creatine metabolic process;GO:0006936:muscle contraction;	GO:0005887:integral component of plasma membrane;	GO:0015220:choline transmembrane transporter activity;GO:0005309:creatine:sodium symporter activity;GO:0005328:neurotransmitter:sodium symporter activity;	K05039
ENSMUSG00000037032	1196.19262848812	-0.904801935913088	0.0591348304908275	-15.300660007023	7.56851950289301e-53	2.34201675594173e-50	7	105558483	105581653	-	Apbb1	amyloid beta (A4) precursor protein-binding%2C family B%2C member 1 [Source:MGI Symbol%3BAcc:MGI:107765]	GO:0043065:positive regulation of apoptotic process;GO:0045665:negative regulation of neuron differentiation;GO:0030048:actin filament-based movement;GO:0007411:axon guidance;GO:0045739:positive regulation of DNA repair;GO:0050760:negative regulation of thymidylate synthase biosynthetic process;GO:0008542:visual learning;GO:0045944:positive regulation of transcription from RNA polymerase II promo…	GO:0030426:growth cone;GO:0043234:protein complex;GO:0030027:lamellipodium;GO:0042734:presynaptic membrane;GO:0005886:plasma membrane;GO:0048471:perinuclear region of cytoplasm;GO:0045211:postsynaptic membrane;GO:0005634:nucleus;GO:0043197:dendritic spine;GO:0016607:nuclear speck;GO:0005737:cytoplasm;GO:0045202:synapse;	GO:0008134:transcription factor binding;GO:0001540:beta-amyloid binding;GO:0070064:proline-rich region binding;GO:0032403:protein complex binding;GO:0042393:histone binding;GO:0003682:chromatin binding;GO:0035035:histone acetyltransferase binding;	K04529
ENSMUSG00000045294	1977.88153970959	-0.897590048547157	0.0591718650481327	-15.1692032660627	5.65591971913043e-52	1.71040154051703e-49	5	28071363	28078662	+	Insig1	insulin induced gene 1 [Source:MGI Symbol%3BAcc:MGI:1916289]	GO:0032933:SREBP signaling pathway;GO:0060021:palate development;GO:0032869:cellular response to insulin stimulus;GO:0070542:response to fatty acid;GO:0060363:cranial suture morphogenesis;GO:0042472:inner ear morphogenesis;GO:1901303:negative regulation of cargo loading into COPII-coated vesicle;GO:0006695:cholesterol biosynthetic process;GO:0042474:middle ear morphogenesis;GO:0010894:negative re…	GO:0032937:SREBP-SCAP-Insig complex;	GO:0005515:protein binding;	-
ENSMUSG00000040466	1267.0345949379	0.875283363205134	0.0579117385093489	15.1140923366311	1.3076041127718e-51	3.86644007212034e-49	7	27447978	27466144	+	Blvrb	biliverdin reductase B (flavin reductase (NADPH)) [Source:MGI Symbol%3BAcc:MGI:2385271]	GO:0042167:heme catabolic process;GO:0055114:oxidation-reduction process;	GO:0005829:cytosol;	GO:0042602:riboflavin reductase (NADPH) activity;GO:0004074:biliverdin reductase activity;GO:0000166:nucleotide binding;	K05901
ENSMUSG00000060063	786.06473851842	1.10634565528123	0.0737767716184963	14.9958534510321	7.81516271587901e-51	2.26062076298883e-48	5	149264767	149288153	+	Alox5ap	arachidonate 5-lipoxygenase activating protein [Source:MGI Symbol%3BAcc:MGI:107505]	GO:0071277:cellular response to calcium ion;GO:0043085:positive regulation of catalytic activity;GO:0002675:positive regulation of acute inflammatory response;GO:0002540:leukotriene production involved in inflammatory response;GO:0019372:lipoxygenase pathway;GO:0019370:leukotriene biosynthetic process;GO:0055114:oxidation-reduction process;GO:0006750:glutathione biosynthetic process;GO:0070207:pr…	GO:0031965:nuclear membrane;GO:0016021:integral component of membrane;GO:0005829:cytosol;GO:0005783:endoplasmic reticulum;GO:0005789:endoplasmic reticulum membrane;	GO:0050544:arachidonic acid binding;GO:0047485:protein N-terminus binding;GO:0008047:enzyme activator activity;GO:0004602:glutathione peroxidase activity;GO:0046982:protein heterodimerization activity;GO:0004364:glutathione transferase activity;GO:0042803:protein homodimerization activity;GO:0004051:arachidonate 5-lipoxygenase activity;GO:0019899:enzyme binding;GO:0004464:leukotriene-C4 synthase …	-
ENSMUSG00000039105	8844.08508647674	-0.583050999951827	0.0389026317786908	-14.9874436071237	8.87021728721761e-51	2.51121513241952e-48	4	63544772	63550750	+	Atp6v1g1	ATPase%2C H+ transporting%2C lysosomal V1 subunit G1 [Source:MGI Symbol%3BAcc:MGI:1913540]	GO:0015992:proton transport;GO:0034220:ion transmembrane transport;	GO:0005765:lysosomal membrane;GO:0005829:cytosol;GO:0016471:vacuolar proton-transporting V-type ATPase complex;GO:0008021:synaptic vesicle;GO:0005886:plasma membrane;	GO:0008553:hydrogen-exporting ATPase activity, phosphorylative mechanism;GO:0051117:ATPase binding;	K02152
ENSMUSG00000026656	772.028062695003	0.989657226957087	0.0660657276662031	14.9798883917139	9.93837923260833e-51	2.75500154310597e-48	1	170958617	170976547	-	Fcgr2b	Fc receptor%2C IgG%2C low affinity IIb [Source:MGI Symbol%3BAcc:MGI:95499]	GO:0007166:cell surface receptor signaling pathway;GO:0032693:negative regulation of interleukin-10 production;GO:0071219:cellular response to molecule of bacterial origin;GO:0050766:positive regulation of phagocytosis;GO:0006911:phagocytosis, engulfment;GO:0019886:antigen processing and presentation of exogenous peptide antigen via MHC class II;GO:0002638:negative regulation of immunoglobulin pr…	GO:0005576:extracellular region;GO:0005737:cytoplasm;GO:0009897:external side of plasma membrane;GO:0005856:cytoskeleton;GO:0005887:integral component of plasma membrane;	GO:0005057:receptor signaling protein activity;GO:0019864:IgG binding;	K12560
ENSMUSG00000046711	2943.54401834925	0.770663043682888	0.0514860993193183	14.9683711501082	1.1818038528247e-50	3.20920042156845e-48	17	27556497	27563674	+	Hmga1	high mobility group AT-hook 1 [Source:MGI Symbol%3BAcc:MGI:96160]	GO:0090398:cellular senescence;GO:0006355:regulation of transcription, DNA-templated;GO:0007283:spermatogenesis;GO:0006259:DNA metabolic process;GO:0048522:positive regulation of cellular process;GO:0048523:negative regulation of cellular process;GO:0044260:cellular macromolecule metabolic process;GO:0090304:nucleic acid metabolic process;GO:0050794:regulation of cellular process;GO:0033554:cellu…	GO:0005634:nucleus;GO:0005654:nucleoplasm;GO:0035985:senescence-associated heterochromatin focus;	GO:0016835:carbon-oxygen lyase activity;GO:0001077:RNA polymerase II core promoter proximal region sequence-specific DNA binding transcription factor activity involved in positive regulation of transcription;GO:0042974:retinoic acid receptor binding;GO:0005102:receptor binding;GO:0008134:transcription factor binding;GO:0046965:retinoid X receptor binding;GO:0042975:peroxisome proliferator activat…	K09282
ENSMUSG00000028962	12094.6635127477	-0.742812650945165	0.0497721576085281	-14.9242606034401	2.29161667921154e-50	6.09845030671775e-48	5	24423837	24440950	+	Slc4a2	solute carrier family 4 (anion exchanger)%2C member 2 [Source:MGI Symbol%3BAcc:MGI:109351]	GO:0034220:ion transmembrane transport;GO:0006821:chloride transport;	GO:0016323:basolateral plasma membrane;GO:0016021:integral component of membrane;	GO:0015108:chloride transmembrane transporter activity;GO:0005452:inorganic anion exchanger activity;	K13855
ENSMUSG00000039960	1019.81909741374	-0.964266077282992	0.0647185739647222	-14.8993715128613	3.32694172962381e-50	8.68005620674007e-48	8	123653929	123663884	+	Rhou	ras homolog family member U [Source:MGI Symbol%3BAcc:MGI:1916831]	GO:0008360:regulation of cell shape;GO:0030036:actin cytoskeleton organization;GO:0016601:Rac protein signal transduction;GO:0000082:G1/S transition of mitotic cell cycle;GO:0051056:regulation of small GTPase mediated signal transduction;	GO:0005794:Golgi apparatus;GO:0042995:cell projection;GO:0030054:cell junction;GO:0005886:plasma membrane;GO:0005829:cytosol;GO:0000139:Golgi membrane;GO:0002102:podosome;GO:0005925:focal adhesion;	GO:0005525:GTP binding;GO:0046872:metal ion binding;GO:0003924:GTPase activity;GO:0005515:protein binding;	K07865
ENSMUSG00000054976	1933.17516800966	-0.869334899286634	0.0584260882293397	-14.8792247715479	4.49679752476333e-50	1.15066130508655e-47	1	81076950	81341764	+	Nyap2	neuronal tyrosine-phophorylated phosphoinositide 3-kinase adaptor 2 [Source:MGI Symbol%3BAcc:MGI:2443135]	GO:0014065:phosphatidylinositol 3-kinase signaling;GO:0048812:neuron projection morphogenesis;	GO:0005622:intracellular;	GO:0005515:protein binding;	-
ENSMUSG00000020120	2070.74481352045	0.670398162890706	0.0452898001679673	14.8024093814586	1.41328041733001e-49	3.54813381754588e-47	11	16971206	17052381	-	Plek	pleckstrin [Source:MGI Symbol%3BAcc:MGI:1860485]	GO:0032233:positive regulation of actin filament bundle assembly;GO:0010920:negative regulation of inositol phosphate biosynthetic process;GO:0070560:protein secretion by platelet;GO:0031529:ruffle organization;GO:0010572:positive regulation of platelet activation;GO:0010925:positive regulation of inositol-polyphosphate 5-phosphatase activity;GO:0060305:regulation of cell diameter;GO:0070527:plat…	GO:0032587:ruffle membrane;GO:0005737:cytoplasm;	GO:0005080:protein kinase C binding;GO:0042803:protein homodimerization activity;GO:0043325:phosphatidylinositol-3,4-bisphosphate binding;	-
ENSMUSG00000064373	1212.38545641133	1.00085078267153	0.067695815488202	14.7845295230391	1.84340887926516e-49	4.54229602731522e-47	15	3268547	3280508	+	Selenop	selenoprotein P [Source:MGI Symbol%3BAcc:MGI:894288]	GO:0007420:brain development;GO:0019953:sexual reproduction;GO:0007626:locomotory behavior;GO:0040007:growth;GO:0001887:selenium compound metabolic process;GO:0009791:post-embryonic development;	GO:0005615:extracellular space;	GO:0008430:selenium binding;	-
ENSMUSG00000001348	143771.680365518	-0.952349939273036	0.0647883972306213	-14.6993903226691	6.50426773172454e-49	1.57355975342412e-46	9	22126727	22135711	-	Acp5	acid phosphatase 5%2C tartrate resistant [Source:MGI Symbol%3BAcc:MGI:87883]	GO:0050728:negative regulation of inflammatory response;GO:0032496:response to lipopolysaccharide;GO:0030316:osteoclast differentiation;GO:0033555:multicellular organismal response to stress;GO:0045453:bone resorption;GO:0060349:bone morphogenesis;GO:0045019:negative regulation of nitric oxide biosynthetic process;GO:0007162:negative regulation of cell adhesion;GO:0001503:ossification;GO:0034097:…	GO:0005615:extracellular space;GO:0005764:lysosome;GO:0016021:integral component of membrane;	GO:0008199:ferric iron binding;GO:0008198:ferrous iron binding;GO:0003993:acid phosphatase activity;	K14379
ENSMUSG00000029771	1032.0264276473	0.895978024880704	0.061034568300628	14.6798453700456	8.6788140860632e-49	2.0621482183778e-46	6	29526625	29541871	+	Irf5	interferon regulatory factor 5 [Source:MGI Symbol%3BAcc:MGI:1350924]	GO:0045944:positive regulation of transcription from RNA polymerase II promoter;GO:0032495:response to muramyl dipeptide;GO:0045087:innate immune response;GO:0043065:positive regulation of apoptotic process;GO:0032494:response to peptidoglycan;GO:0051607:defense response to virus;	GO:0005737:cytoplasm;GO:0005634:nucleus;	GO:0000975:regulatory region DNA binding;GO:0005515:protein binding;GO:0003700:sequence-specific DNA binding transcription factor activity;	K09446
ENSMUSG00000001228	1484.02706361841	0.741404225422952	0.050615339137682	14.647817006742	1.39113871295666e-48	3.24745468677217e-46	17	56303321	56323486	+	Uhrf1	ubiquitin-like%2C containing PHD and RING finger domains%2C 1 [Source:MGI Symbol%3BAcc:MGI:1338889]	GO:0032270:positive regulation of cellular protein metabolic process;GO:0051865:protein autoubiquitination;GO:0000122:negative regulation of transcription from RNA polymerase II promoter;GO:0010390:histone monoubiquitination;GO:0042787:protein ubiquitination involved in ubiquitin-dependent protein catabolic process;GO:0008283:cell proliferation;GO:0010216:maintenance of DNA methylation;GO:0007049…	GO:0000791:euchromatin;GO:0000792:heterochromatin;GO:0016363:nuclear matrix;GO:0000790:nuclear chromatin;GO:0005657:replication fork;	GO:0008270:zinc ion binding;GO:0031493:nucleosomal histone binding;GO:0004842:ubiquitin-protein transferase activity;GO:0042802:identical protein binding;GO:0008327:methyl-CpG binding;GO:0000987:core promoter proximal region sequence-specific DNA binding;GO:0044729:hemi-methylated DNA-binding;GO:0035064:methylated histone binding;	K10638
ENSMUSG00000004098	1492.29171216776	-0.818023999869554	0.0558795506916626	-14.6390582913475	1.58244799500914e-48	3.63035396923993e-46	9	20770050	20815067	-	Col5a3	collagen%2C type V%2C alpha 3 [Source:MGI Symbol%3BAcc:MGI:1858212]	GO:0007160:cell-matrix adhesion;GO:0030198:extracellular matrix organization;	GO:0005588:collagen type V trimer;	GO:0005198:structural molecule activity;GO:0008201:heparin binding;GO:0043394:proteoglycan binding;	K19721
ENSMUSG00000020598	186.868455525761	1.93501863413012	0.132200413667679	14.6370089203677	1.63086491874119e-48	3.67801501843564e-46	12	44328885	44601964	+	Nrcam	neuronal cell adhesion molecule [Source:MGI Symbol%3BAcc:MGI:104750]	GO:0007417:central nervous system development;GO:0016337:single organismal cell-cell adhesion;GO:0019227:neuronal action potential propagation;GO:0045162:clustering of voltage-gated sodium channels;GO:0010975:regulation of neuron projection development;GO:0031290:retinal ganglion cell axon guidance;GO:0008104:protein localization;GO:0001525:angiogenesis;	GO:0043194:axon initial segment;GO:0016021:integral component of membrane;GO:0045202:synapse;GO:0005886:plasma membrane;	GO:0086080:protein binding involved in heterotypic cell-cell adhesion;GO:0030506:ankyrin binding;	K06756
ENSMUSG00000027995	1216.23152381372	0.92429639586489	0.0636613678612962	14.5189528110474	9.19034992960632e-48	2.03811326938903e-45	3	83836272	83841767	-	Tlr2	toll-like receptor 2 [Source:MGI Symbol%3BAcc:MGI:1346060]	GO:0032755:positive regulation of interleukin-6 production;GO:0006954:inflammatory response;GO:0002752:cell surface pattern recognition receptor signaling pathway;GO:0030177:positive regulation of Wnt signaling pathway;GO:0002687:positive regulation of leukocyte migration;GO:0032735:positive regulation of interleukin-12 production;GO:0050830:defense response to Gram-positive bacterium;GO:0002282:…	GO:0031410:cytoplasmic vesicle;GO:0035354:Toll-like receptor 1-Toll-like receptor 2 protein complex;GO:0042995:cell projection;GO:0016021:integral component of membrane;GO:0009897:external side of plasma membrane;GO:0035355:Toll-like receptor 2-Toll-like receptor 6 protein complex;GO:0044297:cell body;	GO:0042498:diacyl lipopeptide binding;GO:0042834:peptidoglycan binding;GO:0042497:triacyl lipopeptide binding;GO:0004888:transmembrane signaling receptor activity;GO:0070891:lipoteichoic acid binding;GO:0046982:protein heterodimerization activity;GO:0008329:signaling pattern recognition receptor activity;	K10159
ENSMUSG00000010051	1300.41679382518	-0.948918235341855	0.065379713649389	-14.5139552068185	9.88523850162934e-48	2.15627841807672e-45	9	107576927	107581710	+	Hyal1	hyaluronoglucosaminidase 1 [Source:MGI Symbol%3BAcc:MGI:96298]	GO:0009615:response to virus;GO:0030307:positive regulation of cell growth;GO:0030213:hyaluronan biosynthetic process;GO:0071347:cellular response to interleukin-1;GO:0046677:response to antibiotic;GO:0045766:positive regulation of angiogenesis;GO:0036120:cellular response to platelet-derived growth factor stimulus;GO:0000302:response to reactive oxygen species;GO:0008285:negative regulation of c…	GO:0005615:extracellular space;GO:0005764:lysosome;GO:0031410:cytoplasmic vesicle;GO:0036117:hyaluranon cable;	GO:0004415:hyalurononglucosaminidase activity;GO:0001618:virus receptor activity;GO:0050501:hyaluronan synthase activity;GO:0008134:transcription factor binding;	K01197
ENSMUSG00000052353	1344.29683357707	-0.774857403609436	0.0538340797024154	-14.3934364234088	5.68971215399858e-47	1.22108564388879e-44	7	83932857	84086502	-	Cemip	cell migration inducing protein%2C hyaluronan binding [Source:MGI Symbol%3BAcc:MGI:2443629]	-	GO:0005737:cytoplasm;	-	K19031
ENSMUSG00000050578	231.490957918303	-1.70202189510722	0.119109736725953	-14.2895278076487	2.54328021308389e-46	5.37156928814194e-44	9	7272514	7283331	+	Mmp13	matrix metallopeptidase 13 [Source:MGI Symbol%3BAcc:MGI:1340026]	GO:0043171:peptide catabolic process;GO:0035116:embryonic hindlimb morphogenesis;GO:0009612:response to mechanical stimulus;GO:0051216:cartilage development;GO:0044267:cellular protein metabolic process;GO:0043627:response to estrogen;GO:0001554:luteolysis;GO:0030282:bone mineralization;GO:0031623:receptor internalization;GO:0001666:response to hypoxia;GO:0030574:collagen catabolic process;GO:004…	GO:0005615:extracellular space;GO:0005764:lysosome;GO:0005794:Golgi apparatus;GO:0046581:intercellular canaliculus;GO:0005583:fibrillar collagen trimer;	GO:0008270:zinc ion binding;GO:0048306:calcium-dependent protein binding;GO:0005509:calcium ion binding;GO:0050750:low-density lipoprotein particle receptor binding;GO:0004222:metalloendopeptidase activity;GO:0001968:fibronectin binding;	K07994
ENSMUSG00000020592	11828.3836340993	-0.492220332845686	0.0346131547547432	-14.220614570772	6.82509064973754e-46	1.418979002897e-43	12	8771323	8793715	+	Sdc1	syndecan 1 [Source:MGI Symbol%3BAcc:MGI:1349162]	GO:0042060:wound healing;GO:0042476:odontogenesis;GO:0009636:response to toxic substance;GO:0060009:Sertoli cell development;GO:0007267:cell-cell signaling;GO:0006954:inflammatory response;GO:0001657:ureteric bud development;GO:0060070:canonical Wnt signaling pathway;GO:0007155:cell adhesion;GO:0051384:response to glucocorticoid;GO:0048627:myoblast development;GO:0055002:striated muscle cell deve…	GO:0043234:protein complex;GO:0009897:external side of plasma membrane;GO:0005925:focal adhesion;GO:0005737:cytoplasm;GO:0016021:integral component of membrane;GO:0005576:extracellular region;	GO:0001948:glycoprotein binding;GO:0008022:protein C-terminus binding;GO:0050840:extracellular matrix binding;GO:0008092:cytoskeletal protein binding;	K06257
ENSMUSG00000045594	3245.14634686966	-0.758283900708504	0.053353472748052	-14.2124563154362	7.66876866087956e-46	1.56985593541021e-43	9	114401076	114474898	+	Glb1	galactosidase%2C beta 1 [Source:MGI Symbol%3BAcc:MGI:88151]	GO:0019388:galactose catabolic process;	GO:0005764:lysosome;	GO:0016936:galactoside binding;GO:0004565:beta-galactosidase activity;	K12309
ENSMUSG00000028370	1480.22437698161	-0.8475009872377	0.0599988411946947	-14.1252892616306	2.65308225687144e-45	5.34877462271687e-43	4	65124174	65357509	+	Pappa	pregnancy-associated plasma protein A [Source:MGI Symbol%3BAcc:MGI:97479]	GO:0030154:cell differentiation;GO:0051384:response to glucocorticoid;GO:0006508:proteolysis;	GO:0005615:extracellular space;GO:0016020:membrane;	GO:0046872:metal ion binding;GO:0004175:endopeptidase activity;GO:0008237:metallopeptidase activity;	K07762
ENSMUSG00000023088	7362.8788092329	0.502014566196995	0.0355579481569298	14.118209632947	2.93349705132126e-45	5.82583757684787e-43	16	14361558	14475737	+	Abcc1	ATP-binding cassette%2C sub-family C (CFTR/MRP)%2C member 1 [Source:MGI Symbol%3BAcc:MGI:102676]	GO:0015911:plasma membrane long-chain fatty acid transport;GO:0006855:drug transmembrane transport;GO:0034775:glutathione transmembrane transport;GO:0060326:cell chemotaxis;GO:0033700:phospholipid efflux;GO:0046618:drug export;GO:0030335:positive regulation of cell migration;GO:0043215:daunorubicin transport;GO:0006979:response to oxidative stress;GO:1901215:negative regulation of neuron death;GO…	GO:0016323:basolateral plasma membrane;GO:0005794:Golgi apparatus;GO:0005730:nucleolus;GO:0005887:integral component of plasma membrane;GO:0005737:cytoplasm;	GO:0034040:lipid-transporting ATPase activity;GO:0005324:long-chain fatty acid transporter activity;GO:0046624:sphingolipid transporter activity;GO:0016491:oxidoreductase activity;GO:0015562:efflux transmembrane transporter activity;GO:0034634:glutathione transmembrane transporter activity;GO:0008559:xenobiotic-transporting ATPase activity;GO:0015431:glutathione S-conjugate-exporting ATPase activ…	K05665
ENSMUSG00000022102	529.060941713977	1.18006704941173	0.084251009888767	14.0065626628063	1.42118930800804e-44	2.78093307828749e-42	14	70766036	70778495	+	Dok2	docking protein 2 [Source:MGI Symbol%3BAcc:MGI:1332623]	GO:0000165:MAPK cascade;GO:0007265:Ras protein signal transduction;GO:0007169:transmembrane receptor protein tyrosine kinase signaling pathway;	-	GO:0005057:receptor signaling protein activity;GO:0005068:transmembrane receptor protein tyrosine kinase adaptor activity;GO:0005543:phospholipid binding;GO:0005158:insulin receptor binding;	-
ENSMUSG00000074305	2800.99202073234	0.621945819774628	0.044460598564944	13.9886965054271	1.82730385514972e-44	3.52378334733655e-42	9	56201126	56418067	-	Peak1	pseudopodium-enriched atypical kinase 1 [Source:MGI Symbol%3BAcc:MGI:2442366]	GO:0016477:cell migration;GO:0046777:protein autophosphorylation;GO:0034446:substrate adhesion-dependent cell spreading;	GO:0005925:focal adhesion;GO:0015629:actin cytoskeleton;GO:0005737:cytoplasm;	GO:0005524:ATP binding;GO:0004715:non-membrane spanning protein tyrosine kinase activity;	K17538
ENSMUSG00000026730	1415.70311640646	-0.7790174355389	0.0560266998285293	-13.9043962596958	5.95673667747473e-44	1.1322905461497e-41	2	12924041	13003455	+	Pter	phosphotriesterase related [Source:MGI Symbol%3BAcc:MGI:107372]	GO:0009056:catabolic process;	-	GO:0008270:zinc ion binding;GO:0016788:hydrolase activity, acting on ester bonds;	K07048
ENSMUSG00000038178	2753.91369899528	0.687882940414572	0.0495198489834017	13.8910548908406	7.17704510022891e-44	1.34503890286825e-41	11	75531694	75577575	+	Slc43a2	solute carrier family 43%2C member 2 [Source:MGI Symbol%3BAcc:MGI:2442746]	GO:0003333:amino acid transmembrane transport;GO:0015807:L-amino acid transport;	GO:0005886:plasma membrane;GO:0016021:integral component of membrane;	GO:0015179:L-amino acid transmembrane transporter activity;	K08229
ENSMUSG00000021559	1067.66825683374	0.794216788412205	0.0572102267524492	13.8824268578555	8.09557845114559e-44	1.49610787320754e-41	13	60601947	60763191	+	Dapk1	death associated protein kinase 1 [Source:MGI Symbol%3BAcc:MGI:1916885]	GO:0017148:negative regulation of translation;GO:0043066:negative regulation of apoptotic process;GO:2000310:regulation of N-methyl-D-aspartate selective glutamate receptor activity;GO:0097190:apoptotic signaling pathway;GO:0006468:protein phosphorylation;GO:0071346:cellular response to interferon-gamma;GO:0046777:protein autophosphorylation;GO:0010506:regulation of autophagy;	GO:0015629:actin cytoskeleton;GO:0005737:cytoplasm;	GO:0004674:protein serine/threonine kinase activity;GO:0042802:identical protein binding;GO:0005516:calmodulin binding;GO:0005524:ATP binding;	K08803
ENSMUSG00000054594	3305.97757255628	-0.776593915325534	0.056110462998746	-13.8404474641902	1.45299282631049e-43	2.64842774614895e-41	7	3609813	3616157	-	Oscar	osteoclast associated receptor [Source:MGI Symbol%3BAcc:MGI:2179720]	-	GO:0005886:plasma membrane;GO:0016021:integral component of membrane;	-	K14377
ENSMUSG00000040613	2598.59421454523	0.790548700730511	0.0571544759476868	13.8317898576149	1.63891177829668e-43	2.94694055702914e-41	6	122577792	122602444	-	Apobec1	apolipoprotein B mRNA editing enzyme%2C catalytic polypeptide 1 [Source:MGI Symbol%3BAcc:MGI:103298]	GO:0042953:lipoprotein transport;GO:0090310:negative regulation of methylation-dependent chromatin silencing;GO:0042127:regulation of cell proliferation;GO:0010332:response to gamma radiation;GO:0016554:cytidine to uridine editing;GO:0045471:response to ethanol;GO:0006397:mRNA processing;GO:0051592:response to calcium ion;GO:0051607:defense response to virus;GO:0016556:mRNA modification;GO:004825…	GO:0005737:cytoplasm;	GO:0008270:zinc ion binding;GO:0017091:AU-rich element binding;GO:0004126:cytidine deaminase activity;	K16932
ENSMUSG00000033379	13607.2102127838	-0.49724486614623	0.035978903441465	-13.8204563948207	1.91849625274842e-43	3.40366815187607e-41	4	117884326	117887333	-	Atp6v0b	ATPase%2C H+ transporting%2C lysosomal V0 subunit B [Source:MGI Symbol%3BAcc:MGI:1890510]	GO:0015991:ATP hydrolysis coupled proton transport;	GO:0016021:integral component of membrane;GO:0016471:vacuolar proton-transporting V-type ATPase complex;GO:0033179:proton-transporting V-type ATPase, V0 domain;GO:0005768:endosome;	GO:0008553:hydrogen-exporting ATPase activity, phosphorylative mechanism;GO:0015078:hydrogen ion transmembrane transporter activity;	K03661
ENSMUSG00000004891	1364.99095356732	0.770359800473906	0.0560858655377131	13.7353643932963	6.23416234672025e-43	1.09147058138763e-40	3	87971078	87980451	+	Nes	nestin [Source:MGI Symbol%3BAcc:MGI:101784]	GO:0048858:cell projection morphogenesis;GO:0010212:response to ionizing radiation;GO:0031076:embryonic camera-type eye development;GO:0000086:G2/M transition of mitotic cell cycle;GO:0031667:response to nutrient levels;GO:0007420:brain development;GO:0032091:negative regulation of protein binding;GO:0030844:positive regulation of intermediate filament depolymerization;GO:0072089:stem cell prolif…	GO:0005737:cytoplasm;GO:0005882:intermediate filament;	GO:0031730:CCR5 chemokine receptor binding;GO:0019215:intermediate filament binding;GO:0005198:structural molecule activity;	K07609
ENSMUSG00000040713	4432.37258998748	0.60953029172657	0.0447590040448771	13.6180485856082	3.12814905660274e-42	5.40560407105922e-40	1	165763746	165775308	+	Creg1	cellular repressor of E1A-stimulated genes 1 [Source:MGI Symbol%3BAcc:MGI:1344382]	GO:0040008:regulation of growth;GO:0055114:oxidation-reduction process;GO:0006355:regulation of transcription, DNA-templated;	GO:0005667:transcription factor complex;GO:0005576:extracellular region;	GO:0016491:oxidoreductase activity;GO:0008134:transcription factor binding;GO:0010181:FMN binding;	-
ENSMUSG00000034957	829.69408152367	0.903170046999967	0.0664179380788826	13.5982849381337	4.09933819150816e-42	6.99305050977021e-40	7	35119293	35121928	+	Cebpa	CCAAT/enhancer binding protein (C/EBP)%2C alpha [Source:MGI Symbol%3BAcc:MGI:99480]	GO:0048469:cell maturation;GO:0050872:white fat cell differentiation;GO:0030324:lung development;GO:0030225:macrophage differentiation;GO:0000122:negative regulation of transcription from RNA polymerase II promoter;GO:0000050:urea cycle;GO:0001892:embryonic placenta development;GO:0071407:cellular response to organic cyclic compound;GO:0050873:brown fat cell differentiation;GO:0008203:cholesterol…	GO:0005667:transcription factor complex;	GO:0044212:transcription regulatory region DNA binding;GO:0019904:protein domain specific binding;GO:0003705:RNA polymerase II distal enhancer sequence-specific DNA binding transcription factor activity;GO:0042803:protein homodimerization activity;GO:0003700:sequence-specific DNA binding transcription factor activity;GO:0043565:sequence-specific DNA binding;	K09055
ENSMUSG00000001627	2128.72043087919	-0.658530019053742	0.0486372658834422	-13.5396183788762	9.12617908494841e-42	1.53712580891549e-39	12	40201567	40248504	-	Ifrd1	interferon-related developmental regulator 1 [Source:MGI Symbol%3BAcc:MGI:1316717]	GO:0042692:muscle cell differentiation;GO:0007405:neuroblast proliferation;GO:0014009:glial cell proliferation;GO:0007527:adult somatic muscle development;GO:0007275:multicellular organismal development;	GO:0005737:cytoplasm;GO:0005886:plasma membrane;GO:0005634:nucleus;	-	-
ENSMUSG00000024300	3915.67055663616	0.528179968268054	0.0390349365724837	13.5309549507601	1.02681035463532e-41	1.70784232234719e-39	17	33555707	33607764	+	Myo1f	myosin IF [Source:MGI Symbol%3BAcc:MGI:107711]	GO:0032956:regulation of actin cytoskeleton organization;GO:0007162:negative regulation of cell adhesion;GO:0030335:positive regulation of cell migration;GO:0045088:regulation of innate immune response;GO:0043312:neutrophil degranulation;GO:0050830:defense response to Gram-positive bacterium;	GO:0016459:myosin complex;GO:0030864:cortical actin cytoskeleton;GO:0031941:filamentous actin;	GO:0005516:calmodulin binding;GO:0005524:ATP binding;GO:0003774:motor activity;GO:0003779:actin binding;GO:0005515:protein binding;GO:0000166:nucleotide binding;	K10356
ENSMUSG00000055013	3183.14540502419	-0.664567571615243	0.0492422109814807	-13.4958922105504	1.6534134475857e-41	2.71608880661424e-39	1	89454806	89897617	+	Agap1	ArfGAP with GTPase domain%2C ankyrin repeat and PH domain 1 [Source:MGI Symbol%3BAcc:MGI:2653690]	GO:0015031:protein transport;	GO:0005829:cytosol;	GO:0008270:zinc ion binding;GO:0005525:GTP binding;GO:0005543:phospholipid binding;GO:0003924:GTPase activity;	K12491
ENSMUSG00000079442	3501.73289909188	-0.602558236012211	0.0448818744905201	-13.4254249148948	4.29115929249598e-41	6.96319092023799e-39	2	32587095	32599698	+	St6galnac4	ST6 (alpha-N-acetyl-neuraminyl-2%2C3-beta-galactosyl-1%2C3)-N-acetylgalactosaminide alpha-2%2C6-sialyltransferase 4 [Source:MGI Symbol%3BAcc:MGI:1341894]	GO:0006486:protein glycosylation;	GO:0030173:integral component of Golgi membrane;	GO:0047290:(alpha-N-acetylneuraminyl-2,3-beta-galactosyl-1,3)-N-acetyl-galactosaminide 6-alpha-sialyltransferase activity;	K03374
ENSMUSG00000036880	1796.79702130611	-0.698060334069967	0.0520937051942897	-13.4000899238491	6.03899406182424e-41	9.59400520203753e-39	18	74779197	74806208	+	Acaa2	acetyl-Coenzyme A acyltransferase 2 (mitochondrial 3-oxoacyl-Coenzyme A thiolase) [Source:MGI Symbol%3BAcc:MGI:1098623]	GO:0006084:acetyl-CoA metabolic process;GO:0006635:fatty acid beta-oxidation;GO:0043066:negative regulation of apoptotic process;	GO:0005743:mitochondrial inner membrane;GO:0005759:mitochondrial matrix;	GO:0003988:acetyl-CoA C-acyltransferase activity;	K07508
ENSMUSG00000020009	1851.0541946482	0.67743470532689	0.0505553064570798	13.3998733822732	6.0566393880291e-41	9.59400520203753e-39	10	19591949	19610229	+	Ifngr1	interferon gamma receptor 1 [Source:MGI Symbol%3BAcc:MGI:107655]	-	GO:0031982:vesicle;GO:0016021:integral component of membrane;GO:0014069:postsynaptic density;GO:0005783:endoplasmic reticulum;GO:0030425:dendrite;GO:0043229:intracellular organelle;	GO:0019955:cytokine binding;	K05132
ENSMUSG00000031304	1499.24767265048	0.695967450534482	0.0521010088255346	13.3580417389805	1.06324596037334e-40	1.66441773514444e-38	X	101264378	101268255	-	Il2rg	interleukin 2 receptor%2C gamma chain [Source:MGI Symbol%3BAcc:MGI:96551]	GO:0045579:positive regulation of B cell differentiation;GO:0006955:immune response;GO:0010628:positive regulation of gene expression;GO:0033089:positive regulation of T cell differentiation in thymus;GO:0032831:positive regulation of CD4-positive, CD25-positive, alpha-beta regulatory T cell differentiation;	GO:0009897:external side of plasma membrane;GO:0016021:integral component of membrane;	GO:0019982:interleukin-7 binding;GO:0004896:cytokine receptor activity;GO:0019976:interleukin-2 binding;	K05070
ENSMUSG00000013483	525.19910616396	-1.09021549383093	0.0816412970731044	-13.3537257848159	1.12669600719873e-40	1.74323454323097e-38	11	119307768	119345375	+	Card14	caspase recruitment domain family%2C member 14 [Source:MGI Symbol%3BAcc:MGI:2386258]	GO:0042981:regulation of apoptotic process;GO:0001934:positive regulation of protein phosphorylation;	GO:0005737:cytoplasm;	GO:0050700:CARD domain binding;	-
ENSMUSG00000020102	1384.79063863214	-0.796021429225652	0.0599191110317899	-13.284933897022	2.83108344935179e-40	4.32993061805459e-38	10	125219270	125389465	-	Slc16a7	solute carrier family 16 (monocarboxylic acid transporters)%2C member 7 [Source:MGI Symbol%3BAcc:MGI:1330284]	GO:0015718:monocarboxylic acid transport;GO:0055085:transmembrane transport;GO:0015711:organic anion transport;	GO:0005886:plasma membrane;GO:0016021:integral component of membrane;	GO:0015355:secondary active monocarboxylate transmembrane transporter activity;GO:0015293:symporter activity;	K08184
ENSMUSG00000037443	2241.118847557	0.655130239433594	0.0493310502848639	13.2802816005441	3.01259099512422e-40	4.55517452058214e-38	4	134129858	134187112	-	Cep85	centrosomal protein 85 [Source:MGI Symbol%3BAcc:MGI:1917262]	-	GO:0005730:nucleolus;GO:0005737:cytoplasm;GO:0005813:centrosome;GO:0000922:spindle pole;	-	K16766
ENSMUSG00000017754	2825.96504229176	0.70853916509508	0.0534365923969019	13.2594376496238	3.97868048144655e-40	5.94835084113796e-38	2	164839518	164857711	-	Pltp	phospholipid transfer protein [Source:MGI Symbol%3BAcc:MGI:103151]	GO:0010189:vitamin E biosynthetic process;GO:0006869:lipid transport;GO:0030317:sperm motility;GO:0006629:lipid metabolic process;	GO:0005576:extracellular region;	GO:0008289:lipid binding;	K08761
ENSMUSG00000021733	3489.97272927568	0.596756762191424	0.0450759645318908	13.2389127640125	5.2300456676223e-40	7.73233196148692e-38	14	14702279	14799940	+	Slc4a7	solute carrier family 4%2C sodium bicarbonate cotransporter%2C member 7 [Source:MGI Symbol%3BAcc:MGI:2443878]	GO:0006814:sodium ion transport;GO:0006820:anion transport;GO:0060219:camera-type eye photoreceptor cell differentiation;GO:0007601:visual perception;GO:0061299:retina vasculature morphogenesis in camera-type eye;GO:0046666:retinal cell programmed cell death;GO:0021747:cochlear nucleus development;GO:0060117:auditory receptor cell development;GO:0006468:protein phosphorylation;	GO:0016021:integral component of membrane;GO:0031410:cytoplasmic vesicle;GO:0042995:cell projection;GO:0016324:apical plasma membrane;GO:0016323:basolateral plasma membrane;GO:0032420:stereocilium;	GO:0015293:symporter activity;GO:0005452:inorganic anion exchanger activity;GO:0004672:protein kinase activity;GO:0005524:ATP binding;	K13858
ENSMUSG00000002107	743.557544378471	0.955476654396177	0.0721794147211168	13.2375228877638	5.32771967741692e-40	7.79018000304501e-38	2	6539694	7509563	-	Celf2	CUGBP%2C Elav-like family member 2 [Source:MGI Symbol%3BAcc:MGI:1338822]	GO:0006376:mRNA splice site selection;GO:0006397:mRNA processing;GO:0008016:regulation of heart contraction;	GO:0005737:cytoplasm;GO:0005634:nucleus;GO:0044424:intracellular part;	GO:0003723:RNA binding;GO:0000166:nucleotide binding;GO:1901363:heterocyclic compound binding;GO:0097159:organic cyclic compound binding;	K13207
ENSMUSG00000063193	773.122596484953	0.999994975298125	0.0756108456335122	13.2255494158223	6.24790127114162e-40	9.03636677324026e-38	11	114922781	114934386	-	Cd300lb	CD300 molecule like family member B [Source:MGI Symbol%3BAcc:MGI:2685099]	-	GO:0005886:plasma membrane;GO:0016021:integral component of membrane;	-	-
ENSMUSG00000034612	3127.85929276916	-0.718212142735291	0.0543358064722946	-13.218026737148	6.90517758016835e-40	9.87960138513119e-38	10	82985498	83195900	+	Chst11	carbohydrate sulfotransferase 11 [Source:MGI Symbol%3BAcc:MGI:1927166]	GO:0007585:respiratory gaseous exchange;GO:0036342:post-anal tail morphogenesis;GO:0042733:embryonic digit morphogenesis;GO:0042127:regulation of cell proliferation;GO:0048589:developmental growth;GO:0030512:negative regulation of transforming growth factor beta receptor signaling pathway;GO:0002063:chondrocyte development;GO:0043066:negative regulation of apoptotic process;GO:0009791:post-embryo…	GO:0000139:Golgi membrane;GO:0016021:integral component of membrane;	GO:0047756:chondroitin 4-sulfotransferase activity;GO:0050659:N-acetylgalactosamine 4-sulfate 6-O-sulfotransferase activity;GO:0001537:N-acetylgalactosamine 4-O-sulfotransferase activity;	K01017
ENSMUSG00000055541	477.174480820982	1.1646648734178	0.0886671459528146	13.1352471189001	2.06815176344482e-39	2.92753482599966e-37	7	4003402	4063204	-	Lair1	leukocyte-associated Ig-like receptor 1 [Source:MGI Symbol%3BAcc:MGI:105492]	-	GO:0005886:plasma membrane;GO:0016021:integral component of membrane;GO:0016020:membrane;	-	K06725
ENSMUSG00000001128	2491.73213124637	0.623528418289196	0.0474740883434705	13.1340788216517	2.10031740025454e-39	2.94177087660915e-37	X	20925454	20931555	-	Cfp	complement factor properdin [Source:MGI Symbol%3BAcc:MGI:97545]	GO:0006957:complement activation, alternative pathway;	GO:0005576:extracellular region;GO:0031012:extracellular matrix;	-	K15412
ENSMUSG00000015533	787.044066952087	-0.942722486291782	0.0720835081095412	-13.0781993137623	4.38710010282595e-39	6.08070353835439e-37	13	114833081	114932100	-	Itga2	integrin alpha 2 [Source:MGI Symbol%3BAcc:MGI:96600]	GO:0033343:positive regulation of collagen binding;GO:0002687:positive regulation of leukocyte migration;GO:0001894:tissue homeostasis;GO:0014850:response to muscle activity;GO:0045727:positive regulation of translation;GO:0014075:response to amine;GO:0014070:response to organic cyclic compound;GO:0006971:hypotonic response;GO:0045785:positive regulation of cell adhesion;GO:0014911:positive regul…	GO:0005925:focal adhesion;GO:0009279:cell outer membrane;GO:0043679:axon terminus;GO:0005615:extracellular space;GO:0045178:basal part of cell;GO:0048471:perinuclear region of cytoplasm;GO:0009897:external side of plasma membrane;GO:0005634:nucleus;GO:0008305:integrin complex;	GO:0046872:metal ion binding;GO:0005178:integrin binding;GO:0050839:cell adhesion molecule binding;GO:0046982:protein heterodimerization activity;GO:0005518:collagen binding;GO:0043236:laminin binding;	K06481
ENSMUSG00000079334	1316.13844472671	-0.829088342083289	0.0635008110476464	-13.0563425632659	5.84700820795254e-39	8.02064857886768e-37	9	107578887	107584050	+	Naa80	N(alpha)-acetyltransferase 80%2C NatH catalytic subunit [Source:MGI Symbol%3BAcc:MGI:1888902]	GO:0009615:response to virus;GO:0051216:cartilage development;GO:0046677:response to antibiotic;GO:0006954:inflammatory response;GO:0071347:cellular response to interleukin-1;GO:0071356:cellular response to tumor necrosis factor;GO:0071493:cellular response to UV-B;GO:0030214:hyaluronan catabolic process;GO:0030307:positive regulation of cell growth;GO:0030213:hyaluronan biosynthetic process;GO:0…	GO:0005764:lysosome;GO:0031410:cytoplasmic vesicle;GO:0005737:cytoplasm;GO:0005615:extracellular space;GO:0036117:hyaluranon cable;	GO:0001618:virus receptor activity;GO:0004415:hyalurononglucosaminidase activity;GO:0033906:hyaluronoglucuronidase activity;GO:0008080:N-acetyltransferase activity;GO:0050501:hyaluronan synthase activity;GO:0008134:transcription factor binding;	K01197
ENSMUSG00000033793	6420.5562418454	-0.528245715740503	0.0405055088523355	-13.0413301969923	7.12038193728962e-39	9.66773490383425e-37	1	5070018	5162529	+	Atp6v1h	ATPase%2C H+ transporting%2C lysosomal V1 subunit H [Source:MGI Symbol%3BAcc:MGI:1914864]	GO:0006897:endocytosis;GO:0015991:ATP hydrolysis coupled proton transport;	GO:0000221:vacuolar proton-transporting V-type ATPase, V1 domain;	GO:0046961:proton-transporting ATPase activity, rotational mechanism;	K02144
ENSMUSG00000069792	177.462547596357	1.79965191781968	0.13834927467547	13.0080329083126	1.10140875306103e-38	1.48033786547778e-36	11	83703991	83706268	+	Wfdc17	WAP four-disulfide core domain 17 [Source:MGI Symbol%3BAcc:MGI:3649773]	-	-	-	-
ENSMUSG00000052593	3386.89859108045	0.596282925477987	0.0459625356185638	12.9732382570546	1.73540754222386e-38	2.30913327568306e-36	12	21323509	21373632	-	Adam17	a disintegrin and metallopeptidase domain 17 [Source:MGI Symbol%3BAcc:MGI:1096335]	GO:0002467:germinal center formation;GO:0033627:cell adhesion mediated by integrin;GO:0055099:response to high density lipoprotein particle;GO:0008284:positive regulation of cell proliferation;GO:0030511:positive regulation of transforming growth factor beta receptor signaling pathway;GO:0033025:regulation of mast cell apoptotic process;GO:0033077:T cell differentiation in thymus;GO:0031659:posit…	GO:0009986:cell surface;GO:0016324:apical plasma membrane;GO:0015629:actin cytoskeleton;GO:0045121:membrane raft;GO:0005737:cytoplasm;GO:0005887:integral component of plasma membrane;GO:0005576:extracellular region;GO:0005925:focal adhesion;GO:0005911:cell-cell junction;GO:0032587:ruffle membrane;	GO:0005138:interleukin-6 receptor binding;GO:0017124:SH3 domain binding;GO:0005178:integrin binding;GO:0004222:metalloendopeptidase activity;GO:0008270:zinc ion binding;GO:0030165:PDZ domain binding;GO:0046872:metal ion binding;	K06059
ENSMUSG00000096188	3438.42978130347	-0.664873231607674	0.051337388075797	-12.9510529562981	2.31753270964492e-38	3.05317725094409e-36	8	104348191	104395807	-	Cmtm4	CKLF-like MARVEL transmembrane domain containing 4 [Source:MGI Symbol%3BAcc:MGI:2142888]	-	GO:0016021:integral component of membrane;	-	-
ENSMUSG00000078249	1163.45160609441	0.739894494980468	0.0572510711676545	12.9236795031093	3.30929378147438e-38	4.31700618199001e-36	11	120762794	120764419	+	Hmga1b	high mobility group AT-hook 1B [Source:MGI Symbol%3BAcc:MGI:96161]	GO:0090398:cellular senescence;GO:0006355:regulation of transcription, DNA-templated;GO:0007283:spermatogenesis;GO:0006259:DNA metabolic process;GO:0048522:positive regulation of cellular process;GO:0048523:negative regulation of cellular process;	GO:0005634:nucleus;	GO:0016835:carbon-oxygen lyase activity;GO:0001077:RNA polymerase II core promoter proximal region sequence-specific DNA binding transcription factor activity involved in positive regulation of transcription;GO:0042974:retinoic acid receptor binding;	K09282
ENSMUSG00000021281	7513.28611740118	0.483814825153017	0.0374771000364969	12.909612127989	3.97297235196364e-38	5.13246311798332e-36	12	111442469	111455018	+	Tnfaip2	tumor necrosis factor%2C alpha-induced protein 2 [Source:MGI Symbol%3BAcc:MGI:104960]	GO:0001525:angiogenesis;GO:0030154:cell differentiation;GO:0006887:exocytosis;GO:0044699:single-organism process;GO:0032502:developmental process;	GO:0000145:exocyst;	-	-
ENSMUSG00000044162	509.243278115826	1.13969106681268	0.0889115767902918	12.81825278502	1.29587804893274e-37	1.6579762806826e-35	6	65525313	65634040	+	Tnip3	TNFAIP3 interacting protein 3 [Source:MGI Symbol%3BAcc:MGI:3041165]	GO:0002756:MyD88-independent toll-like receptor signaling pathway;GO:0034142:toll-like receptor 4 signaling pathway;GO:0071222:cellular response to lipopolysaccharide;GO:0043124:negative regulation of I-kappaB kinase/NF-kappaB signaling;	-	GO:0031593:polyubiquitin binding;	-
ENSMUSG00000056888	3126.27196822934	0.585528274646258	0.0458455822482709	12.7717491180591	2.35795419699856e-37	2.98808938526313e-35	10	111985448	112002631	-	Glipr1	GLI pathogenesis-related 1 (glioma) [Source:MGI Symbol%3BAcc:MGI:1920940]	-	GO:0016021:integral component of membrane;GO:0005576:extracellular region;GO:0016020:membrane;	-	-
ENSMUSG00000030789	494.763430555418	1.06957067287411	0.0838291970159185	12.7589278073486	2.78001178730236e-37	3.48970158885332e-35	7	128129547	128150657	+	Itgax	integrin alpha X [Source:MGI Symbol%3BAcc:MGI:96609]	GO:0051607:defense response to virus;GO:0007229:integrin-mediated signaling pathway;GO:0007155:cell adhesion;GO:0050798:activated T cell proliferation;	GO:0009897:external side of plasma membrane;GO:0008305:integrin complex;	GO:0046872:metal ion binding;	K06462
ENSMUSG00000032883	1308.52863145422	-0.872632975058505	0.0689883964823141	-12.6489818513496	1.1333399492088e-36	1.40936648263292e-34	1	78657825	78707743	+	Acsl3	acyl-CoA synthetase long-chain family member 3 [Source:MGI Symbol%3BAcc:MGI:1921455]	GO:0042998:positive regulation of Golgi to plasma membrane protein transport;GO:0051047:positive regulation of secretion;GO:0001676:long-chain fatty acid metabolic process;GO:0034379:very-low-density lipoprotein particle assembly;GO:0006633:fatty acid biosynthetic process;GO:0044539:long-chain fatty acid import;GO:0007420:brain development;GO:0014070:response to organic cyclic compound;GO:0007584…	GO:0016021:integral component of membrane;GO:0005789:endoplasmic reticulum membrane;GO:0005794:Golgi apparatus;GO:0005741:mitochondrial outer membrane;GO:0048471:perinuclear region of cytoplasm;GO:0005811:lipid particle;GO:0005778:peroxisomal membrane;	GO:0003987:acetate-CoA ligase activity;GO:0019901:protein kinase binding;GO:0019904:protein domain specific binding;GO:0004467:long-chain fatty acid-CoA ligase activity;GO:0005524:ATP binding;	K01897
ENSMUSG00000048779	673.431735243833	0.970781573359218	0.077174819298826	12.5789937984861	2.75516750528563e-36	3.39446840975283e-34	7	100937630	100974649	-	P2ry6	pyrimidinergic receptor P2Y%2C G-protein coupled%2C 6 [Source:MGI Symbol%3BAcc:MGI:2673874]	GO:0030321:transepithelial chloride transport;GO:0014911:positive regulation of smooth muscle cell migration;GO:0035589:G-protein coupled purinergic nucleotide receptor signaling pathway;	GO:0016021:integral component of membrane;GO:0016324:apical plasma membrane;GO:0016323:basolateral plasma membrane;	GO:0045028:G-protein coupled purinergic nucleotide receptor activity;GO:0019103:pyrimidine nucleotide binding;GO:0045029:UDP-activated nucleotide receptor activity;	K04272
ENSMUSG00000081534	3889.16080455052	0.512771605349127	0.0408798951784495	12.5433688885642	4.32222556907553e-36	5.27628746991917e-34	15	97778520	97792692	+	Slc48a1	solute carrier family 48 (heme transporter)%2C member 1 [Source:MGI Symbol%3BAcc:MGI:1914989]	GO:0015886:heme transport;	GO:0005764:lysosome;GO:0016021:integral component of membrane;GO:0005768:endosome;GO:0005765:lysosomal membrane;GO:0010008:endosome membrane;	GO:0015232:heme transporter activity;	K15380
ENSMUSG00000042129	720.697802286055	0.908071005216626	0.0727388240670179	12.4839934775406	9.12904881457607e-36	1.10428294115227e-33	6	116633008	116673952	-	Rassf4	Ras association (RalGDS/AF-6) domain family member 4 [Source:MGI Symbol%3BAcc:MGI:2386853]	GO:0007049:cell cycle;GO:0007165:signal transduction;GO:0006897:endocytosis;	GO:0005737:cytoplasm;	GO:0005096:GTPase activator activity;	K09851
ENSMUSG00000000682	1006.67807704202	0.763526842213787	0.0613251668460244	12.4504649800767	1.39032796832519e-35	1.66663999518334e-33	4	134082448	134095082	-	Cd52	CD52 antigen [Source:MGI Symbol%3BAcc:MGI:1346088]	-	GO:0016020:membrane;	-	K06488
ENSMUSG00000022265	11761.5914453758	-0.622183256624812	0.0504366491556269	-12.3359356150923	5.80111301927436e-35	6.89192944950577e-33	15	27466677	27594909	+	Ank	progressive ankylosis [Source:MGI Symbol%3BAcc:MGI:3045421]	GO:0030500:regulation of bone mineralization;GO:0030505:inorganic diphosphate transport;GO:0034220:ion transmembrane transport;GO:0006817:phosphate ion transport;GO:0035435:phosphate ion transmembrane transport;	GO:0005887:integral component of plasma membrane;	GO:0015114:phosphate ion transmembrane transporter activity;GO:0030504:inorganic diphosphate transmembrane transporter activity;GO:0005315:inorganic phosphate transmembrane transporter activity;	-
ENSMUSG00000040560	2654.38764937979	-0.678893918405852	0.0550674637905036	-12.3284035921576	6.36961460059689e-35	7.50036211287984e-33	18	63708685	63989776	+	Wdr7	WD repeat domain 7 [Source:MGI Symbol%3BAcc:MGI:1860197]	-	-	-	-
ENSMUSG00000029718	1562.87582508373	-0.617349406246347	0.0500783543483705	-12.3276695945668	6.42789102544803e-35	7.50258929689574e-33	5	137605103	137613784	-	Pcolce	procollagen C-endopeptidase enhancer protein [Source:MGI Symbol%3BAcc:MGI:105099]	GO:0010952:positive regulation of peptidase activity;GO:0006508:proteolysis;	GO:0005615:extracellular space;GO:0070062:extracellular exosome;GO:0005581:collagen trimer;GO:0031012:extracellular matrix;	GO:0008201:heparin binding;GO:0005518:collagen binding;GO:0016504:peptidase activator activity;	K10304
ENSMUSG00000063234	434.594341467788	1.07532304975296	0.0876585340720058	12.2671803850798	1.35904028508652e-34	1.57246869855315e-32	15	103308235	103310612	-	Gpr84	G protein-coupled receptor 84 [Source:MGI Symbol%3BAcc:MGI:1934129]	GO:0007186:G-protein coupled receptor signaling pathway;	GO:0016021:integral component of membrane;GO:0005886:plasma membrane;	GO:0004930:G-protein coupled receptor activity;	K08421
ENSMUSG00000038456	590.458353932257	-1.07423698171286	0.0881708079929292	-12.1835900811866	3.80171138471207e-34	4.36082514525679e-32	6	39462378	39557867	-	Dennd2a	DENN/MADD domain containing 2A [Source:MGI Symbol%3BAcc:MGI:2444961]	GO:0042147:retrograde transport, endosome to Golgi;GO:0015031:protein transport;	GO:0005737:cytoplasm;GO:0015629:actin cytoskeleton;	GO:0017112:Rab guanyl-nucleotide exchange factor activity;	K10848;K09228
ENSMUSG00000064080	6441.02829962236	-0.459146426817745	0.0377317341035579	-12.1687072626341	4.56251075120841e-34	5.18878359449394e-32	6	91212455	91272540	+	Fbln2	fibulin 2 [Source:MGI Symbol%3BAcc:MGI:95488]	GO:0010811:positive regulation of cell-substrate adhesion;	GO:0005578:proteinaceous extracellular matrix;	GO:0050840:extracellular matrix binding;GO:0005509:calcium ion binding;GO:0005515:protein binding;	K17307
ENSMUSG00000026042	13400.6352133382	-0.482720293135922	0.0396974328119945	-12.1599876602113	5.07663575197801e-34	5.72455214540842e-32	1	45374321	45503282	-	Col5a2	collagen%2C type V%2C alpha 2 [Source:MGI Symbol%3BAcc:MGI:88458]	GO:0001501:skeletal system development;GO:0001503:ossification;GO:0043588:skin development;GO:0030199:collagen fibril organization;GO:0071230:cellular response to amino acid stimulus;GO:0048592:eye morphogenesis;	GO:0005581:collagen trimer;GO:0005588:collagen type V trimer;	GO:0046332:SMAD binding;GO:0046872:metal ion binding;GO:0005201:extracellular matrix structural constituent;	K19721
ENSMUSG00000090394	850.721747159777	-0.901777408101139	0.0743327159531286	-12.1316353981976	7.1801029353946e-34	8.02844114776139e-32	1	160044382	160080208	+	4930523C07Rik	RIKEN cDNA 4930523C07 gene [Source:MGI Symbol%3BAcc:MGI:1914897]	-	-	-	-
ENSMUSG00000049076	10261.1786823791	-0.574234680643828	0.0474429326310467	-12.1036927693641	1.00964983206009e-33	1.11953338878262e-31	16	31092412	31201245	-	Acap2	ArfGAP with coiled-coil%2C ankyrin repeat and PH domains 2 [Source:MGI Symbol%3BAcc:MGI:1925868]	GO:0030029:actin filament-based process;	GO:0001726:ruffle;	GO:0008270:zinc ion binding;GO:0005543:phospholipid binding;	K12489
ENSMUSG00000063011	743.709586717705	-0.975245359117198	0.0806370330835165	-12.0942614308134	1.13256200866302e-33	1.2454438088653e-31	17	25748613	25754378	-	Msln	mesothelin [Source:MGI Symbol%3BAcc:MGI:1888992]	GO:0031016:pancreas development;GO:0007155:cell adhesion;	GO:0005615:extracellular space;GO:0009986:cell surface;GO:0005794:Golgi apparatus;GO:0005886:plasma membrane;GO:0031225:anchored component of membrane;	GO:0005515:protein binding;	-
ENSMUSG00000026185	719.823527294631	-1.01985520181529	0.084339510763789	-12.0922589256133	1.16051345966085e-33	1.26572066346289e-31	1	72857932	72874884	-	Igfbp5	insulin-like growth factor binding protein 5 [Source:MGI Symbol%3BAcc:MGI:96440]	GO:0017148:negative regulation of translation;GO:0043568:positive regulation of insulin-like growth factor receptor signaling pathway;GO:0048662:negative regulation of smooth muscle cell proliferation;GO:0001558:regulation of cell growth;GO:0048630:skeletal muscle tissue growth;GO:0051146:striated muscle cell differentiation;GO:0031069:hair follicle morphogenesis;GO:0044342:type B pancreatic cell…	GO:0016942:insulin-like growth factor binding protein complex;	GO:0031994:insulin-like growth factor I binding;GO:0001968:fibronectin binding;	-
ENSMUSG00000093930	2458.13932196934	-0.604144606776586	0.0500030326754944	-12.0821593101625	1.31227622500343e-33	1.41960548373135e-31	13	119690379	119708260	+	Hmgcs1	3-hydroxy-3-methylglutaryl-Coenzyme A synthase 1 [Source:MGI Symbol%3BAcc:MGI:107592]	GO:0010243:response to organonitrogen compound;GO:0008299:isoprenoid biosynthetic process;GO:0006695:cholesterol biosynthetic process;	GO:0005829:cytosol;	GO:0043177:organic acid binding;GO:0004421:hydroxymethylglutaryl-CoA synthase activity;GO:0008144:drug binding;GO:0016853:isomerase activity;GO:0042803:protein homodimerization activity;	K01641
ENSMUSG00000020044	22495.6807581413	0.436035255166331	0.0361398931077323	12.0652060000985	1.61258359475579e-33	1.73040623482424e-31	10	86300372	86349506	+	Timp3	tissue inhibitor of metalloproteinase 3 [Source:MGI Symbol%3BAcc:MGI:98754]	GO:0051045:negative regulation of membrane protein ectodomain proteolysis;GO:0007417:central nervous system development;GO:0043627:response to estrogen;GO:0071310:cellular response to organic substance;GO:0051593:response to folic acid;GO:0007568:aging;GO:0042246:tissue regeneration;GO:0009612:response to mechanical stimulus;	GO:0005604:basement membrane;GO:0005737:cytoplasm;	GO:0046872:metal ion binding;GO:0008191:metalloendopeptidase inhibitor activity;	K16866
ENSMUSG00000031447	11291.2007607724	0.425217887912104	0.0353118835849996	12.0417787085347	2.14284850675699e-33	2.28101937847268e-31	8	13159161	13175338	+	Lamp1	lysosomal-associated membrane protein 1 [Source:MGI Symbol%3BAcc:MGI:96745]	GO:0007283:spermatogenesis;GO:0048102:autophagic cell death;	GO:0030425:dendrite;GO:0005771:multivesicular body;GO:0042383:sarcolemma;GO:0005764:lysosome;GO:0042470:melanosome;GO:0009897:external side of plasma membrane;GO:0097208:alveolar lamellar body;GO:0016021:integral component of membrane;GO:0043025:neuronal cell body;	GO:0005515:protein binding;	K06528
ENSMUSG00000031760	1204.61638421905	-0.847907039327911	0.0706533036659192	-12.0009538879767	3.51224950580921e-33	3.70904697811884e-31	8	94152607	94154146	+	Mt3	metallothionein 3 [Source:MGI Symbol%3BAcc:MGI:97173]	-	-	-	K14740
ENSMUSG00000030786	1595.72205022794	0.608675221147852	0.0507218368549153	12.0002598267272	3.54182783726049e-33	3.71083159075497e-31	7	128062640	128118491	+	Itgam	integrin alpha M [Source:MGI Symbol%3BAcc:MGI:96607]	GO:0014005:microglia development;GO:0007229:integrin-mediated signaling pathway;GO:0050798:activated T cell proliferation;GO:0007159:leukocyte cell-cell adhesion;GO:0045123:cellular extravasation;GO:0030593:neutrophil chemotaxis;	GO:0008305:integrin complex;GO:0009897:external side of plasma membrane;GO:0005634:nucleus;	GO:0043395:heparan sulfate proteoglycan binding;GO:0001846:opsonin binding;GO:0046982:protein heterodimerization activity;GO:0008201:heparin binding;GO:0046872:metal ion binding;	K06461
ENSMUSG00000055805	1865.36701321524	0.562295285834524	0.0469289477222865	11.981843044128	4.42378091267029e-33	4.59865850187429e-31	11	103171107	103198901	+	Fmnl1	formin-like 1 [Source:MGI Symbol%3BAcc:MGI:1888994]	GO:0008360:regulation of cell shape;GO:0051014:actin filament severing;GO:0030866:cortical actin cytoskeleton organization;GO:0006929:substrate-dependent cell migration;	GO:0005829:cytosol;GO:0045335:phagocytic vesicle;GO:0005886:plasma membrane;GO:0032059:bleb;GO:0005938:cell cortex;	GO:0048365:Rac GTPase binding;GO:0032794:GTPase activating protein binding;GO:0051015:actin filament binding;GO:0005522:profilin binding;	-
ENSMUSG00000028459	1949.70088999246	0.60805581908384	0.051007576492426	11.9208921673455	9.21167739926153e-33	9.5015953081065e-31	4	43446462	43454628	-	Cd72	CD72 antigen [Source:MGI Symbol%3BAcc:MGI:88345]	-	GO:0005887:integral component of plasma membrane;GO:0016021:integral component of membrane;	GO:0030246:carbohydrate binding;	K06504;K08841
ENSMUSG00000008035	4741.37036533426	-0.563172545038571	0.0473933238019492	-11.8829510120877	1.45150920561326e-32	1.48567549922231e-30	X	10715013	10719690	+	Mid1ip1	Mid1 interacting protein 1 (gastrulation specific G12-like (zebrafish)) [Source:MGI Symbol%3BAcc:MGI:1915291]	GO:0007026:negative regulation of microtubule depolymerization;GO:0045723:positive regulation of fatty acid biosynthetic process;GO:0051351:positive regulation of ligase activity;GO:0051258:protein polymerization;	GO:0005829:cytosol;GO:0005874:microtubule;GO:0005634:nucleus;	GO:0008022:protein C-terminus binding;	-
ENSMUSG00000034488	5325.77236145637	-0.588861431143491	0.0497750106585703	-11.8304631852871	2.7163868658734e-32	2.7591025677337e-30	13	88821472	89323223	+	Edil3	EGF-like repeats and discoidin I-like domains 3 [Source:MGI Symbol%3BAcc:MGI:1329025]	GO:0010811:positive regulation of cell-substrate adhesion;GO:0007275:multicellular organismal development;	GO:0070062:extracellular exosome;	GO:0005509:calcium ion binding;	-
ENSMUSG00000000278	3322.03441644194	-0.553887137311398	0.0469408027985735	-11.7996946002004	3.9173054799693e-32	3.94876263003572e-30	11	88924020	88955465	-	Scpep1	serine carboxypeptidase 1 [Source:MGI Symbol%3BAcc:MGI:1921867]	GO:0042573:retinoic acid metabolic process;GO:0006508:proteolysis;	GO:0005576:extracellular region;GO:0005829:cytosol;	GO:0004185:serine-type carboxypeptidase activity;	K09646
ENSMUSG00000040907	410.235537830064	1.08815762306326	0.0923045763788512	11.7887721904174	4.4599551525455e-32	4.46196716238876e-30	7	24978167	25005958	-	Atp1a3	ATPase%2C Na+/K+ transporting%2C alpha 3 polypeptide [Source:MGI Symbol%3BAcc:MGI:88107]	GO:0015672:monovalent inorganic cation transport;GO:0006754:ATP biosynthetic process;GO:0007613:memory;GO:0008542:visual learning;GO:0042493:response to drug;GO:0034220:ion transmembrane transport;GO:0035235:ionotropic glutamate receptor signaling pathway;GO:0006813:potassium ion transport;GO:0006814:sodium ion transport;GO:0008344:adult locomotory behavior;	GO:0016021:integral component of membrane;GO:0043209:myelin sheath;GO:0005794:Golgi apparatus;GO:0030424:axon;GO:0005890:sodium:potassium-exchanging ATPase complex;GO:0005783:endoplasmic reticulum;GO:0005634:nucleus;GO:0045202:synapse;	GO:0046872:metal ion binding;GO:0015077:monovalent inorganic cation transmembrane transporter activity;GO:0019829:cation-transporting ATPase activity;GO:0005524:ATP binding;GO:0005391:sodium:potassium-exchanging ATPase activity;	K01539
ENSMUSG00000053581	2136.32885826895	-0.623463477076751	0.0529452811467488	-11.7756193483739	5.21327819347795e-32	5.17670743600131e-30	5	139471211	139484549	-	Zfand2a	zinc finger%2C AN1-type domain 2A [Source:MGI Symbol%3BAcc:MGI:2140729]	-	GO:0005737:cytoplasm;GO:0005634:nucleus;	GO:0008270:zinc ion binding;	-
ENSMUSG00000019210	8835.88547326149	-0.494456671490396	0.0420527658586588	-11.7580059573795	6.42334064373236e-32	6.33103485966688e-30	6	120794305	120822793	-	Atp6v1e1	ATPase%2C H+ transporting%2C lysosomal V1 subunit E1 [Source:MGI Symbol%3BAcc:MGI:894326]	GO:0015991:ATP hydrolysis coupled proton transport;GO:0015992:proton transport;GO:0008286:insulin receptor signaling pathway;GO:0051701:interaction with host;GO:0090382:phagosome maturation;GO:0006879:cellular iron ion homeostasis;GO:0033572:transferrin transport;	GO:0005829:cytosol;GO:0005739:mitochondrion;GO:0005768:endosome;GO:0016324:apical plasma membrane;GO:0005902:microvillus;GO:0033178:proton-transporting two-sector ATPase complex, catalytic domain;GO:0043231:intracellular membrane-bounded organelle;GO:0044425:membrane part;GO:0044444:cytoplasmic part;GO:0016469:proton-transporting two-sector ATPase complex;	GO:0008553:hydrogen-exporting ATPase activity, phosphorylative mechanism;GO:0046961:proton-transporting ATPase activity, rotational mechanism;GO:0015078:hydrogen ion transmembrane transporter activity;GO:0019829:cation-transporting ATPase activity;GO:0005515:protein binding;	K02150
ENSMUSG00000031604	2675.92687576233	-0.610106653193885	0.0519780777617439	-11.7377686799131	8.1611257125224e-32	7.98470137726641e-30	8	64718139	64733792	-	Msmo1	methylsterol monoxygenase 1 [Source:MGI Symbol%3BAcc:MGI:1913484]	GO:0006633:fatty acid biosynthetic process;GO:0055114:oxidation-reduction process;GO:0016126:sterol biosynthetic process;	GO:0016021:integral component of membrane;GO:0005789:endoplasmic reticulum membrane;	GO:0000254:C-4 methylsterol oxidase activity;GO:0005506:iron ion binding;	K07750
ENSMUSG00000015575	6970.37073365257	-0.427135706521939	0.0364339359090468	-11.7235674890639	9.65200037696243e-32	9.37441730042789e-30	17	26663231	26699647	+	Atp6v0e	ATPase%2C H+ transporting%2C lysosomal V0 subunit E [Source:MGI Symbol%3BAcc:MGI:1328318]	GO:0033572:transferrin transport;GO:0090382:phagosome maturation;GO:0008286:insulin receptor signaling pathway;GO:0006879:cellular iron ion homeostasis;GO:0015991:ATP hydrolysis coupled proton transport;GO:0007035:vacuolar acidification;GO:0051701:interaction with host;GO:0043200:response to amino acid;GO:0016049:cell growth;	GO:0030670:phagocytic vesicle membrane;GO:0016021:integral component of membrane;GO:0033179:proton-transporting V-type ATPase, V0 domain;GO:0010008:endosome membrane;	GO:0046961:proton-transporting ATPase activity, rotational mechanism;GO:0016787:hydrolase activity;GO:0015078:hydrogen ion transmembrane transporter activity;	K02153
ENSMUSG00000026837	11775.2102324129	-0.478277749559193	0.0408044058968427	-11.7212281136582	9.92230284818845e-32	9.56711316652141e-30	2	27886425	28039514	+	Col5a1	collagen%2C type V%2C alpha 1 [Source:MGI Symbol%3BAcc:MGI:88457]	GO:0035313:wound healing, spreading of epidermal cells;GO:0048592:eye morphogenesis;GO:0003007:heart morphogenesis;GO:0043588:skin development;GO:0007155:cell adhesion;GO:0051128:regulation of cellular component organization;GO:0030199:collagen fibril organization;GO:0035989:tendon development;GO:0032964:collagen biosynthetic process;GO:0001568:blood vessel development;GO:0043206:extracellular fi…	GO:0005604:basement membrane;GO:0005588:collagen type V trimer;	GO:0043394:proteoglycan binding;GO:0048407:platelet-derived growth factor binding;GO:0008201:heparin binding;GO:0005201:extracellular matrix structural constituent;	K19721
ENSMUSG00000015340	3100.97612387594	1.21878164625443	0.104122766141271	11.7052369181282	1.19824087907678e-31	1.1470354774817e-29	X	9435252	9487771	-	Cybb	cytochrome b-245%2C beta polypeptide [Source:MGI Symbol%3BAcc:MGI:88574]	GO:0045730:respiratory burst;GO:0022900:electron transport chain;GO:0034765:regulation of ion transmembrane transport;GO:0007584:response to nutrient;GO:0045087:innate immune response;GO:0042554:superoxide anion generation;GO:0042493:response to drug;GO:0050665:hydrogen peroxide biosynthetic process;	GO:0005739:mitochondrion;GO:0030425:dendrite;GO:0043020:NADPH oxidase complex;GO:0005791:rough endoplasmic reticulum;GO:0043025:neuronal cell body;GO:0005794:Golgi apparatus;	GO:0016175:superoxide-generating NADPH oxidase activity;GO:0016174:NAD(P)H oxidase activity;GO:0046872:metal ion binding;GO:0009055:electron carrier activity;GO:0050660:flavin adenine dinucleotide binding;GO:0020037:heme binding;GO:0046982:protein heterodimerization activity;GO:0005244:voltage-gated ion channel activity;GO:0016491:oxidoreductase activity;	K08008
ENSMUSG00000033105	847.332798229126	-0.823238332719513	0.07038262558854	-11.696612989862	1.32642734490372e-31	1.26067444652064e-29	10	76531588	76557138	+	Lss	lanosterol synthase [Source:MGI Symbol%3BAcc:MGI:1336155]	GO:0006695:cholesterol biosynthetic process;	GO:0005789:endoplasmic reticulum membrane;GO:0005811:lipid particle;GO:0016020:membrane;GO:0005783:endoplasmic reticulum;	GO:0000250:lanosterol synthase activity;	K01852
ENSMUSG00000031465	331.393066463338	-1.12650970530647	0.0964399438397725	-11.6809452645273	1.59511713082715e-31	1.50529280445291e-29	8	18690263	18741562	-	Angpt2	angiopoietin 2 [Source:MGI Symbol%3BAcc:MGI:1202890]	GO:0030097:hemopoiesis;GO:0007492:endoderm development;GO:0060135:maternal process involved in female pregnancy;GO:0043537:negative regulation of blood vessel endothelial cell migration;GO:0016525:negative regulation of angiogenesis;GO:0071363:cellular response to growth factor stimulus;GO:0009749:response to glucose;GO:0048014:Tie signaling pathway;GO:0031100:organ regeneration;GO:0014823:respon…	GO:0005615:extracellular space;GO:0042995:cell projection;GO:0005886:plasma membrane;GO:0005634:nucleus;	GO:0030971:receptor tyrosine kinase binding;GO:0005172:vascular endothelial growth factor receptor binding;GO:0046872:metal ion binding;	K05466
ENSMUSG00000020053	997.888715428303	0.797959105561501	0.0683276601564976	11.6784198922348	1.64321695117895e-31	1.53976371495684e-29	10	87858265	87937042	+	Igf1	insulin-like growth factor 1 [Source:MGI Symbol%3BAcc:MGI:96432]	GO:0048146:positive regulation of fibroblast proliferation;GO:0014904:myotube cell development;GO:0035264:multicellular organism growth;GO:0021940:positive regulation of cerebellar granule cell precursor proliferation;GO:0060509:Type I pneumocyte differentiation;GO:0060766:negative regulation of androgen receptor signaling pathway;GO:0045821:positive regulation of glycolytic process;GO:0051924:re…	GO:0005614:interstitial matrix;GO:0005615:extracellular space;GO:0016942:insulin-like growth factor binding protein complex;GO:0031093:platelet alpha granule lumen;	GO:0008083:growth factor activity;GO:0043539:protein serine/threonine kinase activator activity;GO:0005158:insulin receptor binding;GO:0005179:hormone activity;GO:0005159:insulin-like growth factor receptor binding;GO:0005178:integrin binding;GO:0005496:steroid binding;	K05459
ENSMUSG00000026355	3351.52010611773	0.540703988840451	0.0463183615467107	11.6736423911534	1.73818506969919e-31	1.61736297464457e-29	1	128331590	128359664	-	Mcm6	minichromosome maintenance complex component 6 [Source:MGI Symbol%3BAcc:MGI:1298227]	GO:0006268:DNA unwinding involved in DNA replication;GO:0007049:cell cycle;GO:0006270:DNA replication initiation;	GO:0005730:nucleolus;GO:0042555:MCM complex;	GO:0004003:ATP-dependent DNA helicase activity;GO:0042802:identical protein binding;GO:0005524:ATP binding;GO:0003697:single-stranded DNA binding;	K02542
ENSMUSG00000036473	1239.29987909011	-0.673066903281364	0.0576759059821159	-11.6698106743233	1.81827435585375e-31	1.68013601242986e-29	17	24175431	24205562	-	Tbc1d24	TBC1 domain family%2C member 24 [Source:MGI Symbol%3BAcc:MGI:2443456]	GO:0031175:neuron projection development;	GO:0005737:cytoplasm;	-	K09228
ENSMUSG00000041836	2648.718840127	-0.615371501735517	0.0528561507766203	-11.6423820632757	2.50908502738804e-31	2.30247485340864e-29	7	135537481	135686293	+	Ptpre	protein tyrosine phosphatase%2C receptor type%2C E [Source:MGI Symbol%3BAcc:MGI:97813]	GO:0035335:peptidyl-tyrosine dephosphorylation;GO:0006470:protein dephosphorylation;GO:0046627:negative regulation of insulin receptor signaling pathway;GO:0033003:regulation of mast cell activation;GO:0007185:transmembrane receptor protein tyrosine phosphatase signaling pathway;	GO:0005737:cytoplasm;GO:0005886:plasma membrane;GO:0045111:intermediate filament cytoskeleton;GO:0005634:nucleus;GO:0016021:integral component of membrane;	GO:0004725:protein tyrosine phosphatase activity;GO:0042803:protein homodimerization activity;	K18033
ENSMUSG00000031024	1307.02013465384	-0.664101660667473	0.0570967912389464	-11.6311555563298	2.861967760845e-31	2.60831116615093e-29	7	109523911	109703605	-	Denn2b	DENN domain containing 2B [Source:MGI Symbol%3BAcc:MGI:108517]	GO:0070374:positive regulation of ERK1 and ERK2 cascade;	-	GO:0017112:Rab guanyl-nucleotide exchange factor activity;	-
ENSMUSG00000005410	1415.93849970545	0.667490869044834	0.0574262379577119	11.6234476222588	3.13235571071535e-31	2.83531463175363e-29	8	75109569	75128439	+	Mcm5	minichromosome maintenance complex component 5 [Source:MGI Symbol%3BAcc:MGI:103197]	GO:0032508:DNA duplex unwinding;GO:0007049:cell cycle;GO:0051301:cell division;GO:0006270:DNA replication initiation;	GO:0042555:MCM complex;GO:0005634:nucleus;	GO:0003678:DNA helicase activity;GO:0003677:DNA binding;GO:0005524:ATP binding;	K02209
ENSMUSG00000020573	907.772434014247	0.824861354863357	0.0709864827340024	11.6199778196399	3.26220938163705e-31	2.93290256973396e-29	12	32173473	32208659	-	Pik3cg	phosphatidylinositol-4%2C5-bisphosphate 3-kinase catalytic subunit gamma [Source:MGI Symbol%3BAcc:MGI:1353576]	GO:0001525:angiogenesis;GO:0007186:G-protein coupled receptor signaling pathway;GO:0036092:phosphatidylinositol-3-phosphate biosynthetic process;GO:0097284:hepatocyte apoptotic process;GO:0002675:positive regulation of acute inflammatory response;GO:0043066:negative regulation of apoptotic process;GO:0007204:positive regulation of cytosolic calcium ion concentration;GO:0043406:positive regulation…	GO:0005944:phosphatidylinositol 3-kinase complex, class IB;GO:0005886:plasma membrane;	GO:0016303:1-phosphatidylinositol-3-kinase activity;GO:0046934:phosphatidylinositol-4,5-bisphosphate 3-kinase activity;GO:0046875:ephrin receptor binding;GO:0004674:protein serine/threonine kinase activity;GO:0005524:ATP binding;GO:0035005:1-phosphatidylinositol-4-phosphate 3-kinase activity;	K00922
ENSMUSG00000034394	1157.89096453892	-0.795479008513845	0.0684935235130964	-11.6139303062974	3.50143017952857e-31	3.12684764891323e-29	11	4257557	4272514	+	Lif	leukemia inhibitory factor [Source:MGI Symbol%3BAcc:MGI:96787]	GO:0016525:negative regulation of angiogenesis;GO:0008284:positive regulation of cell proliferation;GO:0006955:immune response;GO:0060708:spongiotrophoblast differentiation;GO:0051461:positive regulation of corticotropin secretion;GO:0031100:organ regeneration;GO:0043410:positive regulation of MAPK cascade;GO:0060041:retina development in camera-type eye;GO:0045835:negative regulation of meiotic …	GO:0005615:extracellular space;GO:0005737:cytoplasm;	GO:0008083:growth factor activity;GO:0005146:leukemia inhibitory factor receptor binding;GO:0005125:cytokine activity;GO:0001135:RNA polymerase II transcription factor recruiting transcription factor activity;	K05419
ENSMUSG00000064267	395.279960134154	1.07443303222011	0.0928296496015437	11.5742441863342	5.56596112512873e-31	4.93737858206419e-29	5	122206804	122242297	+	Hvcn1	hydrogen voltage-gated channel 1 [Source:MGI Symbol%3BAcc:MGI:1921346]	GO:0009268:response to pH;GO:0034765:regulation of ion transmembrane transport;GO:0010043:response to zinc ion;GO:0015992:proton transport;	GO:0016021:integral component of membrane;	GO:0030171:voltage-gated proton channel activity;	K19382
ENSMUSG00000037405	1220.18452445841	0.728639807780908	0.063053144454244	11.5559630544621	6.8871047048732e-31	6.06886193397634e-29	9	21015985	21028817	+	Icam1	intercellular adhesion molecule 1 [Source:MGI Symbol%3BAcc:MGI:96392]	GO:0030838:positive regulation of actin filament polymerization;GO:0033627:cell adhesion mediated by integrin;GO:0046813:receptor-mediated virion attachment to host cell;GO:0002291:T cell activation via T cell receptor contact with antigen bound to MHC molecule on antigen presenting cell;GO:0045429:positive regulation of nitric oxide biosynthetic process;GO:0007159:leukocyte cell-cell adhesion;GO…	GO:0001772:immunological synapse;GO:0005615:extracellular space;GO:0016021:integral component of membrane;GO:0009897:external side of plasma membrane;	GO:0005178:integrin binding;	K06490
ENSMUSG00000028927	1633.78164184704	-0.644011905175618	0.0558576352300452	-11.5295232697071	9.36609133450714e-31	8.19902705901e-29	4	140906344	140952586	+	Padi2	peptidyl arginine deiminase%2C type II [Source:MGI Symbol%3BAcc:MGI:1338892]	GO:0018101:protein citrullination;	GO:0005737:cytoplasm;	GO:0004668:protein-arginine deiminase activity;GO:0005509:calcium ion binding;	K01481
ENSMUSG00000022186	10977.3560217868	-0.536233771095387	0.0465484704117974	-11.5199010053719	1.04731253943341e-30	9.10819650307251e-29	15	4026383	4155344	+	Oxct1	3-oxoacid CoA transferase 1 [Source:MGI Symbol%3BAcc:MGI:1914291]	GO:0046952:ketone body catabolic process;GO:0071229:cellular response to acid chemical;GO:0071333:cellular response to glucose stimulus;GO:0032024:positive regulation of insulin secretion;GO:0042182:ketone catabolic process;GO:0014823:response to activity;GO:0045471:response to ethanol;GO:0007507:heart development;GO:0007420:brain development;GO:0042594:response to starvation;GO:0042493:response …	GO:0005739:mitochondrion;GO:0005759:mitochondrial matrix;	GO:0008260:3-oxoacid CoA-transferase activity;GO:0042803:protein homodimerization activity;	K01027
ENSMUSG00000041859	1301.74638905031	0.698478538236345	0.0606950493062791	11.5079985306822	1.20236517804484e-30	1.0388747440951e-28	1	20802968	20820312	-	Mcm3	minichromosome maintenance complex component 3 [Source:MGI Symbol%3BAcc:MGI:101845]	GO:0007049:cell cycle;GO:0006270:DNA replication initiation;GO:0009987:cellular process;	GO:0005730:nucleolus;GO:0042555:MCM complex;GO:0005813:centrosome;GO:0048471:perinuclear region of cytoplasm;GO:0005634:nucleus;GO:0005737:cytoplasm;	GO:0003678:DNA helicase activity;GO:0003677:DNA binding;GO:0005524:ATP binding;GO:0017111:nucleoside-triphosphatase activity;GO:0097159:organic cyclic compound binding;GO:1901363:heterocyclic compound binding;	K02541
ENSMUSG00000031506	784.810067301005	0.777580965803682	0.0676315876885271	11.4973046231708	1.36099361422444e-30	1.16834716328196e-28	1	135132700	135145317	+	Ptpn7	protein tyrosine phosphatase%2C non-receptor type 7 [Source:MGI Symbol%3BAcc:MGI:2156893]	GO:0006470:protein dephosphorylation;GO:0035335:peptidyl-tyrosine dephosphorylation;	GO:0005856:cytoskeleton;GO:0009898:cytoplasmic side of plasma membrane;GO:0005829:cytosol;	GO:0004725:protein tyrosine phosphatase activity;	K18019
ENSMUSG00000028691	13862.701087439	0.497463745876229	0.0432970761769786	11.4895459416896	1.48892451553138e-30	1.26997625664491e-28	4	116685544	116700822	+	Prdx1	peroxiredoxin 1 [Source:MGI Symbol%3BAcc:MGI:99523]	GO:0042744:hydrogen peroxide catabolic process;GO:0055114:oxidation-reduction process;GO:0042267:natural killer cell mediated cytotoxicity;GO:0034101:erythrocyte homeostasis;GO:0032872:regulation of stress-activated MAPK cascade;GO:0042345:regulation of NF-kappaB import into nucleus;GO:0008283:cell proliferation;GO:0019430:removal of superoxide radicals;	GO:0005739:mitochondrion;GO:0005634:nucleus;	GO:0042802:identical protein binding;GO:0008379:thioredoxin peroxidase activity;	K13279
ENSMUSG00000030830	613.139205144041	0.895888053572941	0.0779862737560078	11.4877658647452	1.5199195833952e-30	1.28815604946857e-28	7	127296260	127335138	+	Itgal	integrin alpha L [Source:MGI Symbol%3BAcc:MGI:96606]	GO:0022409:positive regulation of cell-cell adhesion;GO:0007157:heterophilic cell-cell adhesion via plasma membrane cell adhesion molecules;GO:0007229:integrin-mediated signaling pathway;GO:0002291:T cell activation via T cell receptor contact with antigen bound to MHC molecule on antigen presenting cell;GO:0050798:activated T cell proliferation;GO:0042102:positive regulation of T cell proliferat…	GO:0008305:integrin complex;GO:0009897:external side of plasma membrane;GO:0001772:immunological synapse;	GO:0046872:metal ion binding;GO:0032403:protein complex binding;GO:0050839:cell adhesion molecule binding;GO:0046982:protein heterodimerization activity;	K05718
ENSMUSG00000032020	687.454045325997	0.894217901207003	0.0779451673074571	11.4723969695226	1.81559412410643e-30	1.52900603894685e-28	9	41011098	41161697	-	Ubash3b	ubiquitin associated and SH3 domain containing%2C B [Source:MGI Symbol%3BAcc:MGI:1920078]	GO:0006469:negative regulation of protein kinase activity;GO:0035335:peptidyl-tyrosine dephosphorylation;GO:0090331:negative regulation of platelet aggregation;GO:0051279:regulation of release of sequestered calcium ion into cytosol;	GO:0005737:cytoplasm;GO:0005634:nucleus;	GO:0004725:protein tyrosine phosphatase activity;	K18993
ENSMUSG00000115936	1093.55849450984	-1.39319825375645	0.121646639932358	-11.4528297249405	2.27592489353807e-30	1.90461991405142e-28	16	11778429	11781500	+	4833415N18Rik	RIKEN cDNA 4833415N18 gene [Source:MGI Symbol%3BAcc:MGI:1921011]	-	-	-	-
ENSMUSG00000039982	5441.20346169898	-0.566139483941706	0.0495476472263653	-11.4261628075945	3.0948499014995e-30	2.57375454933452e-28	19	12466338	12501454	-	Dtx4	deltex 4%2C E3 ubiquitin ligase [Source:MGI Symbol%3BAcc:MGI:2672905]	GO:0007219:Notch signaling pathway;	GO:0005737:cytoplasm;	GO:0008270:zinc ion binding;GO:0016874:ligase activity;	K06058
ENSMUSG00000025232	19927.26763914	-0.483910790856007	0.0423793165083619	-11.4185605320116	3.37782184659856e-30	2.79163338452425e-28	9	59539540	59565109	+	Hexa	hexosaminidase A [Source:MGI Symbol%3BAcc:MGI:96073]	GO:0042552:myelination;GO:0048667:cell morphogenesis involved in neuron differentiation;GO:0005975:carbohydrate metabolic process;GO:0050885:neuromuscular process controlling balance;GO:0001501:skeletal system development;GO:0019953:sexual reproduction;GO:0019915:lipid storage;GO:0030203:glycosaminoglycan metabolic process;GO:0006689:ganglioside catabolic process;GO:0050884:neuromuscular process …	GO:0005764:lysosome;GO:0016020:membrane;	GO:0004563:beta-N-acetylhexosaminidase activity;GO:0046982:protein heterodimerization activity;	K12373
ENSMUSG00000019132	7202.69290640589	0.452744589492591	0.0396979997073553	11.4047204602278	3.96047455619153e-30	3.25296755831386e-28	13	24801657	24816197	+	BC005537	cDNA sequence BC005537 [Source:MGI Symbol%3BAcc:MGI:2441726]	-	GO:0005622:intracellular;	-	-
ENSMUSG00000089929	850.859475531476	-0.765595017664219	0.067152130367908	-11.4009043863498	4.1379791087192e-30	3.37791104420967e-28	9	89199209	89207827	+	Bcl2a1b	B cell leukemia/lymphoma 2 related protein A1b [Source:MGI Symbol%3BAcc:MGI:1278326]	GO:0043154:negative regulation of cysteine-type endopeptidase activity involved in apoptotic process;GO:0030217:T cell differentiation;GO:0001782:B cell homeostasis;GO:0043066:negative regulation of apoptotic process;GO:0050852:T cell receptor signaling pathway;	GO:0005737:cytoplasm;	GO:0043027:cysteine-type endopeptidase inhibitor activity involved in apoptotic process;GO:0051400:BH domain binding;GO:0046982:protein heterodimerization activity;	K02162
ENSMUSG00000025934	207.106976459519	1.46402902901725	0.128509362987094	11.3923919237253	4.56289329475059e-30	3.70206452316777e-28	1	21240589	21265661	+	Gsta3	glutathione S-transferase%2C alpha 3 [Source:MGI Symbol%3BAcc:MGI:95856]	GO:0008152:metabolic process;	GO:0005737:cytoplasm;	GO:0004364:glutathione transferase activity;	K00799
ENSMUSG00000046223	1793.44266906048	0.552721039474975	0.0485715378850945	11.3795252022397	5.2886876254243e-30	4.26492591175125e-28	7	24462484	24475968	+	Plaur	plasminogen activator%2C urokinase receptor [Source:MGI Symbol%3BAcc:MGI:97612]	GO:0060742:epithelial cell differentiation involved in prostate gland development;GO:0043403:skeletal muscle tissue regeneration;GO:0007283:spermatogenesis;GO:0048762:mesenchymal cell differentiation;GO:0010628:positive regulation of gene expression;GO:0016310:phosphorylation;GO:0043066:negative regulation of apoptotic process;	GO:0009986:cell surface;GO:0005576:extracellular region;GO:0031225:anchored component of membrane;GO:0005887:integral component of plasma membrane;	GO:0030377:urokinase plasminogen activator receptor activity;GO:0019899:enzyme binding;GO:0016301:kinase activity;	K03985
ENSMUSG00000059498	468.189302558232	1.08505443651857	0.0954374773771892	11.3692698752945	5.94830605191469e-30	4.76796146546849e-28	1	171051174	171064935	-	Fcgr3	Fc receptor%2C IgG%2C low affinity III [Source:MGI Symbol%3BAcc:MGI:95500]	GO:0042590:antigen processing and presentation of exogenous peptide antigen via MHC class I;GO:0030593:neutrophil chemotaxis;GO:0050766:positive regulation of phagocytosis;GO:0042535:positive regulation of tumor necrosis factor biosynthetic process;GO:0001812:positive regulation of type I hypersensitivity;GO:0006911:phagocytosis, engulfment;GO:0001798:positive regulation of type IIa hypersensitiv…	GO:0016021:integral component of membrane;GO:0005886:plasma membrane;	GO:0019770:IgG receptor activity;GO:0019864:IgG binding;	K16824
ENSMUSG00000039145	556.424750179775	0.931051132270319	0.0819258376090676	11.3645604298011	6.27796876212373e-30	5.00207499094721e-28	2	5293457	5714515	-	Camk1d	calcium/calmodulin-dependent protein kinase ID [Source:MGI Symbol%3BAcc:MGI:2442190]	GO:0042981:regulation of apoptotic process;GO:0090023:positive regulation of neutrophil chemotaxis;GO:0050766:positive regulation of phagocytosis;GO:0060267:positive regulation of respiratory burst;GO:0006468:protein phosphorylation;GO:0032793:positive regulation of CREB transcription factor activity;GO:0006954:inflammatory response;GO:0010976:positive regulation of neuron projection development;…	GO:0005737:cytoplasm;GO:0005634:nucleus;GO:0005954:calcium- and calmodulin-dependent protein kinase complex;	GO:0004683:calmodulin-dependent protein kinase activity;GO:0005516:calmodulin binding;GO:0005524:ATP binding;	K08794
ENSMUSG00000022797	50149.9848452238	-1.33989291176765	0.11795697258674	-11.3591666722572	6.67785787969416e-30	5.28902243733396e-28	16	32608920	32632794	+	Tfrc	transferrin receptor [Source:MGI Symbol%3BAcc:MGI:98822]	GO:0010042:response to manganese ion;GO:0030316:osteoclast differentiation;GO:0006879:cellular iron ion homeostasis;GO:0045780:positive regulation of bone resorption;GO:0032526:response to retinoic acid;GO:0007568:aging;GO:0034755:iron ion transmembrane transport;GO:0010039:response to iron ion;GO:0006953:acute-phase response;GO:0046688:response to copper ion;GO:0001666:response to hypoxia;GO:000…	GO:0055038:recycling endosome membrane;GO:0042470:melanosome;GO:0016021:integral component of membrane;GO:0005905:coated pit;GO:0009897:external side of plasma membrane;GO:0070062:extracellular exosome;GO:0048471:perinuclear region of cytoplasm;GO:0005739:mitochondrion;GO:0016023:cytoplasmic membrane-bounded vesicle;	GO:0051087:chaperone binding;GO:0030544:Hsp70 protein binding;GO:0004998:transferrin receptor activity;GO:0005381:iron ion transmembrane transporter activity;GO:0008233:peptidase activity;	K06503
ENSMUSG00000024867	1058.864739562	-0.764668787011854	0.0673287394048046	-11.3572420005429	6.82658805146332e-30	5.37482725519355e-28	19	24294794	24555872	-	Pip5k1b	phosphatidylinositol-4-phosphate 5-kinase%2C type 1 beta [Source:MGI Symbol%3BAcc:MGI:107930]	GO:0046854:phosphatidylinositol phosphorylation;	GO:0012505:endomembrane system;GO:0001931:uropod;GO:0016020:membrane;	GO:0005515:protein binding;GO:0016308:1-phosphatidylinositol-4-phosphate 5-kinase activity;GO:0005524:ATP binding;	K00889
ENSMUSG00000024030	1370.39858002023	-0.647616839965371	0.0570593011339904	-11.3498908520557	7.42553358924789e-30	5.81200881991367e-28	17	31057675	31117988	+	Abcg1	ATP binding cassette subfamily G member 1 [Source:MGI Symbol%3BAcc:MGI:107704]	GO:0010745:negative regulation of macrophage derived foam cell differentiation;GO:0034374:low-density lipoprotein particle remodeling;GO:0010872:regulation of cholesterol esterification;GO:0045542:positive regulation of cholesterol biosynthetic process;GO:0006355:regulation of transcription, DNA-templated;GO:0010875:positive regulation of cholesterol efflux;GO:0043691:reverse cholesterol transpor…	GO:0055037:recycling endosome;GO:0016021:integral component of membrane;GO:0005794:Golgi apparatus;GO:0009897:external side of plasma membrane;GO:0005739:mitochondrion;	GO:0034437:glycoprotein transporter activity;GO:0005548:phospholipid transporter activity;GO:0043531:ADP binding;GO:0046982:protein heterodimerization activity;GO:0034041:sterol-transporting ATPase activity;GO:0042803:protein homodimerization activity;GO:0019534:toxin transporter activity;GO:0005524:ATP binding;GO:0017127:cholesterol transporter activity;	K05679
ENSMUSG00000079057	2776.77580986499	-0.540902726579433	0.0476983009189737	-11.340083737957	8.30649415239559e-30	6.46352112232607e-28	8	45304944	45333216	-	Cyp4v3	cytochrome P450%2C family 4%2C subfamily v%2C polypeptide 3 [Source:MGI Symbol%3BAcc:MGI:2142763]	GO:0010430:fatty acid omega-oxidation;	GO:0005789:endoplasmic reticulum membrane;GO:0016021:integral component of membrane;	GO:0009055:electron carrier activity;GO:0004497:monooxygenase activity;GO:0005506:iron ion binding;GO:0020037:heme binding;GO:0016705:oxidoreductase activity, acting on paired donors, with incorporation or reduction of molecular oxygen;	K07427
ENSMUSG00000002944	994.665034259296	0.747117642653584	0.065907573009154	11.335839093177	8.71923949292007e-30	6.74524422632526e-28	5	17781690	17888801	-	Cd36	CD36 molecule [Source:MGI Symbol%3BAcc:MGI:107899]	GO:0032755:positive regulation of interleukin-6 production;GO:0006641:triglyceride metabolic process;GO:0071447:cellular response to hydroperoxide;GO:0032735:positive regulation of interleukin-12 production;GO:0016525:negative regulation of angiogenesis;GO:0050830:defense response to Gram-positive bacterium;GO:0019395:fatty acid oxidation;GO:0015911:plasma membrane long-chain fatty acid transport…	GO:0005901:caveola;GO:0005783:endoplasmic reticulum;GO:0043234:protein complex;GO:0042383:sarcolemma;GO:0016021:integral component of membrane;GO:0005794:Golgi apparatus;GO:0005739:mitochondrion;GO:0009897:external side of plasma membrane;GO:0045177:apical part of cell;	GO:0070892:lipoteichoic acid receptor activity;GO:0070053:thrombospondin receptor activity;GO:0030169:low-density lipoprotein particle binding;GO:0050431:transforming growth factor beta binding;GO:0008035:high-density lipoprotein particle binding;GO:0070538:oleic acid binding;GO:0005041:low-density lipoprotein receptor activity;	K06259
ENSMUSG00000034652	294.590510836918	1.23989954497704	0.109430805179241	11.3304434061887	9.27340902835439e-30	7.13248442377361e-28	11	114890041	114904654	+	Cd300a	CD300A molecule [Source:MGI Symbol%3BAcc:MGI:2443411]	GO:0002552:serotonin secretion by mast cell;GO:0043305:negative regulation of mast cell degranulation;GO:0014063:negative regulation of serotonin secretion;GO:0006898:receptor-mediated endocytosis;	GO:0016021:integral component of membrane;GO:0005886:plasma membrane;	GO:0019902:phosphatase binding;	K06719
ENSMUSG00000036333	10902.4809917251	-0.559774445160804	0.0494568751334659	-11.3184353772894	1.06353110223947e-29	8.13295680827497e-28	12	24974925	25063152	+	Kidins220	kinase D-interacting substrate 220 [Source:MGI Symbol%3BAcc:MGI:1924730]	GO:0045859:regulation of protein kinase activity;GO:0001701:in utero embryonic development;GO:0048813:dendrite morphogenesis;	-	GO:0019901:protein kinase binding;GO:0019887:protein kinase regulator activity;	K12460
ENSMUSG00000026238	11061.9066154332	0.374040892331167	0.0330618395423861	11.3133720781518	1.12674294965049e-29	8.56710953602824e-28	1	86526726	86530712	+	Ptma	prothymosin alpha [Source:MGI Symbol%3BAcc:MGI:97803]	GO:0043154:negative regulation of cysteine-type endopeptidase activity involved in apoptotic process;GO:0043066:negative regulation of apoptotic process;	GO:0005634:nucleus;	-	K13784
ENSMUSG00000019179	13378.7615007451	-0.425794966871423	0.0378575967135783	-11.2472793794304	2.38845987513148e-29	1.80572994877838e-27	5	135778480	135790398	+	Mdh2	malate dehydrogenase 2%2C NAD (mitochondrial) [Source:MGI Symbol%3BAcc:MGI:97050]	GO:0006107:oxaloacetate metabolic process;GO:0006734:NADH metabolic process;GO:0006108:malate metabolic process;GO:0006099:tricarboxylic acid cycle;GO:0044262:cellular carbohydrate metabolic process;GO:0006475:internal protein amino acid acetylation;	GO:0005730:nucleolus;GO:0005743:mitochondrial inner membrane;GO:0005759:mitochondrial matrix;GO:0005886:plasma membrane;	GO:0030060:L-malate dehydrogenase activity;GO:0043621:protein self-association;GO:0046554:malate dehydrogenase (NADP+) activity;GO:0000166:nucleotide binding;	K00026
ENSMUSG00000043903	948.59507360218	-0.835428242360639	0.0744804002792465	-11.2167528534809	3.37433925768707e-29	2.53666430298216e-27	8	122258620	122272650	+	Zfp469	zinc finger protein 469 [Source:MGI Symbol%3BAcc:MGI:2684868]	-	-	-	-
ENSMUSG00000052459	36858.836095495	-0.535799949172387	0.0478554193770664	-11.1962230432183	4.25489669036915e-29	3.18065479562089e-27	16	44085402	44139705	-	Atp6v1a	ATPase%2C H+ transporting%2C lysosomal V1 subunit A [Source:MGI Symbol%3BAcc:MGI:1201780]	GO:0046034:ATP metabolic process;GO:0015991:ATP hydrolysis coupled proton transport;	GO:0005829:cytosol;GO:0005739:mitochondrion;GO:0016324:apical plasma membrane;GO:0005902:microvillus;GO:0033180:proton-transporting V-type ATPase, V1 domain;	GO:0005524:ATP binding;GO:0046961:proton-transporting ATPase activity, rotational mechanism;	K02145
ENSMUSG00000021384	239.995506155408	1.30740405200604	0.116808752447758	11.1926891145487	4.42797216535946e-29	3.29154176716609e-27	13	49230690	49248706	-	Susd3	sushi domain containing 3 [Source:MGI Symbol%3BAcc:MGI:1913579]	-	GO:0016021:integral component of membrane;GO:0016020:membrane;	-	-
ENSMUSG00000024556	1618.16129258193	-0.637868758314649	0.0570602884417089	-11.1788561841267	5.17526930239397e-29	3.82567407431412e-27	18	73769903	73815449	-	Me2	malic enzyme 2%2C NAD(+)-dependent%2C mitochondrial [Source:MGI Symbol%3BAcc:MGI:2147351]	GO:0006108:malate metabolic process;GO:0055114:oxidation-reduction process;GO:0006367:transcription initiation from RNA polymerase II promoter;GO:0000122:negative regulation of transcription from RNA polymerase II promoter;GO:0065004:protein-DNA complex assembly;GO:0045666:positive regulation of neuron differentiation;GO:0045944:positive regulation of transcription from RNA polymerase II promoter;	GO:0005667:transcription factor complex;GO:0005739:mitochondrion;	GO:0051287:NAD binding;GO:0046872:metal ion binding;GO:0003714:transcription corepressor activity;GO:0001077:RNA polymerase II core promoter proximal region sequence-specific DNA binding transcription factor activity involved in positive regulation of transcription;GO:0008022:protein C-terminus binding;GO:0001087:TFIIB-class binding transcription factor activity;GO:0000978:RNA polymerase II core …	K00027
ENSMUSG00000056204	2320.59182456429	-0.532968201920679	0.0477805232590363	-11.1545074345724	6.80687377139936e-29	5.00399239791381e-27	8	70646435	70660388	-	Pgpep1	pyroglutamyl-peptidase I [Source:MGI Symbol%3BAcc:MGI:1913772]	GO:0006508:proteolysis;	GO:0005829:cytosol;	GO:0008234:cysteine-type peptidase activity;	K01304
ENSMUSG00000045404	258.174189670859	1.23887487647799	0.111151358416023	11.1458365793522	7.503578846585e-29	5.48585824904725e-27	12	99964499	100062682	+	Kcnk13	potassium channel%2C subfamily K%2C member 13 [Source:MGI Symbol%3BAcc:MGI:2384976]	GO:0034765:regulation of ion transmembrane transport;GO:0071805:potassium ion transmembrane transport;	GO:0016021:integral component of membrane;	GO:0005267:potassium channel activity;GO:0005244:voltage-gated ion channel activity;	K04922
ENSMUSG00000037994	8075.51564579074	-0.426597494896547	0.0383497230595195	-11.1238741994162	9.60102444520183e-29	6.98094159933637e-27	3	135307700	135345387	+	Slc9b2	solute carrier family 9%2C subfamily B (NHA2%2C cation proton antiporter 2)%2C member 2 [Source:MGI Symbol%3BAcc:MGI:2140077]	GO:0055085:transmembrane transport;GO:0015992:proton transport;GO:0006814:sodium ion transport;	GO:0016021:integral component of membrane;GO:0005739:mitochondrion;	GO:0015299:solute:proton antiporter activity;	-
ENSMUSG00000020914	2985.80475810489	0.545578288385142	0.0492699095848268	11.0732553191687	1.69142484108045e-28	1.22315755083785e-26	11	98992943	99024189	-	Top2a	topoisomerase (DNA) II alpha [Source:MGI Symbol%3BAcc:MGI:98790]	GO:0043065:positive regulation of apoptotic process;GO:0006261:DNA-dependent DNA replication;GO:0000712:resolution of meiotic recombination intermediates;GO:0006266:DNA ligation;GO:0000819:sister chromatid segregation;GO:0006312:mitotic recombination;GO:0044774:mitotic DNA integrity checkpoint;GO:0040016:embryonic cleavage;GO:0045944:positive regulation of transcription from RNA polymerase II pro…	GO:0005654:nucleoplasm;GO:0009330:DNA topoisomerase complex (ATP-hydrolyzing);GO:0005730:nucleolus;GO:0000795:synaptonemal complex;GO:0005694:chromosome;GO:0005634:nucleus;	GO:0043130:ubiquitin binding;GO:0005080:protein kinase C binding;GO:0042803:protein homodimerization activity;GO:0008022:protein C-terminus binding;GO:0000287:magnesium ion binding;GO:0008144:drug binding;GO:0043566:structure-specific DNA binding;GO:0005524:ATP binding;GO:0003682:chromatin binding;GO:0046982:protein heterodimerization activity;GO:0043565:sequence-specific DNA binding;GO:0008301:D…	K03164
ENSMUSG00000022636	2337.25760748587	0.509925892347944	0.046311387348773	11.0108101169086	3.38942166792202e-28	2.43781863315516e-26	16	52248996	52454074	-	Alcam	activated leukocyte cell adhesion molecule [Source:MGI Symbol%3BAcc:MGI:1313266]	GO:0008045:motor neuron axon guidance;GO:0007155:cell adhesion;GO:0007165:signal transduction;	GO:0009897:external side of plasma membrane;GO:0030424:axon;GO:0016021:integral component of membrane;GO:0043025:neuronal cell body;	GO:0005515:protein binding;GO:0005102:receptor binding;	K06547
ENSMUSG00000052837	4788.70533282228	0.449799998317258	0.0408890822814887	11.0004914079691	3.80055123742303e-28	2.71882444973929e-26	8	84976910	84978718	-	Junb	jun B proto-oncogene [Source:MGI Symbol%3BAcc:MGI:96647]	GO:0001829:trophectodermal cell differentiation;GO:0071277:cellular response to calcium ion;GO:0030316:osteoclast differentiation;GO:0001649:osteoblast differentiation;GO:0006366:transcription from RNA polymerase II promoter;GO:0060136:embryonic process involved in female pregnancy;GO:0045597:positive regulation of cell differentiation;GO:0006355:regulation of transcription, DNA-templated;GO:0060…	GO:0005634:nucleus;	GO:0005515:protein binding;GO:0000977:RNA polymerase II regulatory region sequence-specific DNA binding;GO:0003700:sequence-specific DNA binding transcription factor activity;GO:0003690:double-stranded DNA binding;	K09028
ENSMUSG00000021306	12162.8128437301	-0.482412206297151	0.0438568037158488	-10.9997119129504	3.83354660047884e-28	2.7277631586081e-26	13	13357620	13394014	-	Gpr137b	G protein-coupled receptor 137B [Source:MGI Symbol%3BAcc:MGI:1891463]	-	-	-	-
ENSMUSG00000046805	7509.05887991304	0.877986818065599	0.0798241159355947	10.9990171237724	3.86319585374888e-28	2.73423851223312e-26	19	12460779	12465283	+	Mpeg1	macrophage expressed gene 1 [Source:MGI Symbol%3BAcc:MGI:1333743]	-	GO:0016021:integral component of membrane;	-	-
ENSMUSG00000042644	2229.47046953406	-0.527040442964952	0.04823595213157	-10.926299153946	8.629652454185e-28	6.07545796589342e-26	17	27057304	27122223	+	Itpr3	inositol 1%2C4%2C5-triphosphate receptor 3 [Source:MGI Symbol%3BAcc:MGI:96624]	GO:0007186:G-protein coupled receptor signaling pathway;GO:0051291:protein heterooligomerization;GO:0007613:memory;GO:0050913:sensory perception of bitter taste;GO:0050916:sensory perception of sweet taste;GO:0051592:response to calcium ion;GO:0060402:calcium ion transport into cytosol;GO:0060291:long-term synaptic potentiation;GO:0070588:calcium ion transmembrane transport;GO:0050917:sensory per…	GO:0005654:nucleoplasm;GO:0005640:nuclear outer membrane;GO:0005789:endoplasmic reticulum membrane;GO:0043209:myelin sheath;GO:0005730:nucleolus;GO:0030425:dendrite;GO:0043025:neuronal cell body;GO:0005903:brush border;GO:0045177:apical part of cell;GO:0005887:integral component of plasma membrane;GO:0031095:platelet dense tubular network membrane;	GO:0035091:phosphatidylinositol binding;GO:0070679:inositol 1,4,5 trisphosphate binding;GO:0005509:calcium ion binding;GO:0000822:inositol hexakisphosphate binding;GO:0005218:intracellular ligand-gated calcium channel activity;GO:0043533:inositol 1,3,4,5 tetrakisphosphate binding;GO:0005220:inositol 1,4,5-trisphosphate-sensitive calcium-release channel activity;GO:0005515:protein binding;	K04960
ENSMUSG00000031400	1810.64276826701	0.573591230587991	0.0525239827085544	10.920558590744	9.19286769789201e-28	6.43791039937637e-26	X	74409483	74429194	-	G6pdx	glucose-6-phosphate dehydrogenase X-linked [Source:MGI Symbol%3BAcc:MGI:105979]	GO:0006098:pentose-phosphate shunt;GO:0043523:regulation of neuron apoptotic process;GO:0010734:negative regulation of protein glutathionylation;GO:0001998:angiotensin mediated vasoconstriction involved in regulation of systemic arterial blood pressure;GO:0045471:response to ethanol;GO:0043249:erythrocyte maturation;GO:0051156:glucose 6-phosphate metabolic process;GO:0019322:pentose biosynthetic …	GO:0005829:cytosol;GO:0005634:nucleus;GO:0009898:cytoplasmic side of plasma membrane;GO:0043231:intracellular membrane-bounded organelle;GO:0005813:centrosome;	GO:0050661:NADP binding;GO:0004345:glucose-6-phosphate dehydrogenase activity;GO:0005536:glucose binding;GO:0042803:protein homodimerization activity;	K00036
ENSMUSG00000039168	5839.11901909224	-0.421997957439659	0.038748499966681	-10.8906914539279	1.2766725173987e-27	8.89392906623408e-26	15	31224314	31274341	+	Dap	death-associated protein [Source:MGI Symbol%3BAcc:MGI:1918190]	GO:0032088:negative regulation of NF-kappaB transcription factor activity;GO:0034198:cellular response to amino acid starvation;GO:0010507:negative regulation of autophagy;GO:0006919:activation of cysteine-type endopeptidase activity involved in apoptotic process;GO:0097190:apoptotic signaling pathway;GO:0045892:negative regulation of transcription, DNA-templated;	-	GO:0070513:death domain binding;	-
ENSMUSG00000015568	14859.9597232766	1.24371657737132	0.114349566894498	10.8764432708242	1.49274406313679e-27	1.03450273458844e-25	8	68880491	68907448	+	Lpl	lipoprotein lipase [Source:MGI Symbol%3BAcc:MGI:96820]	GO:0010890:positive regulation of sequestering of triglyceride;GO:0006633:fatty acid biosynthetic process;GO:0010886:positive regulation of cholesterol storage;GO:0034372:very-low-density lipoprotein particle remodeling;GO:0070328:triglyceride homeostasis;GO:0019433:triglyceride catabolic process;GO:0010744:positive regulation of macrophage derived foam cell differentiation;GO:0019432:triglycerid…	GO:0042627:chylomicron;GO:0009986:cell surface;GO:0031012:extracellular matrix;GO:0034361:very-low-density lipoprotein particle;GO:0031225:anchored component of membrane;GO:0005886:plasma membrane;	GO:0004465:lipoprotein lipase activity;GO:0017129:triglyceride binding;GO:0005102:receptor binding;GO:0034185:apolipoprotein binding;GO:0004806:triglyceride lipase activity;GO:0008201:heparin binding;	K01059
ENSMUSG00000022295	13500.8232671267	-0.408038657577619	0.037526647815821	-10.8733042071931	1.54502017066282e-27	1.06518333631293e-25	15	38661933	38692446	+	Atp6v1c1	ATPase%2C H+ transporting%2C lysosomal V1 subunit C1 [Source:MGI Symbol%3BAcc:MGI:1913585]	GO:0015991:ATP hydrolysis coupled proton transport;	GO:0005886:plasma membrane;GO:0033180:proton-transporting V-type ATPase, V1 domain;GO:0031410:cytoplasmic vesicle;GO:0045177:apical part of cell;	GO:0008553:hydrogen-exporting ATPase activity, phosphorylative mechanism;	K02148
ENSMUSG00000037820	2733.66447853976	-0.484757840013951	0.0447025222757035	-10.8440825111433	2.12759805308932e-27	1.45926905641271e-25	2	158116402	158146436	-	Tgm2	transglutaminase 2%2C C polypeptide [Source:MGI Symbol%3BAcc:MGI:98731]	GO:0060445:branching involved in salivary gland morphogenesis;GO:0051482:positive regulation of cytosolic calcium ion concentration involved in phospholipase C-activating G-protein coupled signaling pathway;GO:0048661:positive regulation of smooth muscle cell proliferation;GO:0043123:positive regulation of I-kappaB kinase/NF-kappaB signaling;GO:0045785:positive regulation of cell adhesion;GO:0043…	GO:0005886:plasma membrane;GO:0005739:mitochondrion;GO:0005829:cytosol;GO:0005578:proteinaceous extracellular matrix;	GO:0005525:GTP binding;GO:0046872:metal ion binding;GO:0019904:protein domain specific binding;GO:0019899:enzyme binding;GO:0003810:protein-glutamine gamma-glutamyltransferase activity;GO:0005509:calcium ion binding;GO:0008483:transaminase activity;	K05625
ENSMUSG00000022156	524.087754676817	-0.859068019930572	0.0793293339863452	-10.8291344041593	2.50512168163558e-27	1.70939226132528e-25	14	56117626	56120625	-	Gzme	granzyme E [Source:MGI Symbol%3BAcc:MGI:109265]	GO:0019835:cytolysis;GO:0006508:proteolysis;	-	GO:0004252:serine-type endopeptidase activity;	K01353
ENSMUSG00000025366	2314.63051218985	0.484792631493802	0.0447962870540408	10.8221610176969	2.70327050185728e-27	1.83518965804658e-25	10	128509965	128525871	-	Esyt1	extended synaptotagmin-like protein 1 [Source:MGI Symbol%3BAcc:MGI:1344426]	-	GO:0016021:integral component of membrane;GO:0016020:membrane;	-	K09228
ENSMUSG00000046324	2808.74288029701	-0.466681659487751	0.0431708343984918	-10.8101144207686	3.08285302660748e-27	2.08225595797153e-25	19	29608214	29648415	-	Ermp1	endoplasmic reticulum metallopeptidase 1 [Source:MGI Symbol%3BAcc:MGI:106250]	GO:0001541:ovarian follicle development;GO:0006508:proteolysis;	GO:0016021:integral component of membrane;GO:0005783:endoplasmic reticulum;GO:0016020:membrane;	GO:0046872:metal ion binding;GO:0008237:metallopeptidase activity;GO:0008233:peptidase activity;	-
ENSMUSG00000064337	5043.53056197547	-0.431582637522621	0.0399396724747278	-10.8058632127169	3.22905447085208e-27	2.16998983783625e-25	MT	70	1024	+	mt-Rnr1	mitochondrially encoded 12S rRNA [Source:MGI Symbol%3BAcc:MGI:102493]	-	-	-	-
ENSMUSG00000020300	4886.73755005837	-0.486716134025878	0.0450642774421598	-10.8004868079951	3.4238343790872e-27	2.28932363055951e-25	11	31872211	31935634	+	Cpeb4	cytoplasmic polyadenylation element binding protein 4 [Source:MGI Symbol%3BAcc:MGI:1914829]	-	GO:0045202:synapse;	GO:0000166:nucleotide binding;GO:0003723:RNA binding;	K02602
ENSMUSG00000037349	1071.69623917075	-0.661489458495329	0.0615529790904388	-10.7466684516344	6.14408697655443e-27	4.08766106550166e-25	19	6993018	6996117	-	Nudt22	nudix (nucleoside diphosphate linked moiety X)-type motif 22 [Source:MGI Symbol%3BAcc:MGI:1915573]	GO:0008152:metabolic process;	-	GO:0016787:hydrolase activity;	-
ENSMUSG00000039934	2602.44538967431	0.483531654706025	0.0450724332087428	10.7278799985494	7.53039609590764e-27	4.98504728617647e-25	5	21186255	21315132	+	Gsap	gamma-secretase activating protein [Source:MGI Symbol%3BAcc:MGI:2442259]	-	-	-	-
ENSMUSG00000001750	22748.0021572964	-0.476737661128165	0.0444601753430484	-10.7228020908538	7.95559527383829e-27	5.24045300562833e-25	19	3896050	3907133	-	Tcirg1	T cell%2C immune regulator 1%2C ATPase%2C H+ transporting%2C lysosomal V0 protein A3 [Source:MGI Symbol%3BAcc:MGI:1350931]	-	GO:0016324:apical plasma membrane;GO:0005739:mitochondrion;	-	K02154
ENSMUSG00000018507	2536.85171785146	-0.532597318782945	0.0497664304443092	-10.7019393198985	9.96700576420152e-27	6.53305313785544e-25	11	62574486	62600515	+	Trpv2	transient receptor potential cation channel%2C subfamily V%2C member 2 [Source:MGI Symbol%3BAcc:MGI:1341836]	GO:0090280:positive regulation of calcium ion import;GO:0006915:apoptotic process;GO:0045773:positive regulation of axon extension;GO:0009408:response to heat;	GO:0044295:axonal growth cone;GO:0032584:growth cone membrane;GO:0044297:cell body;GO:0016021:integral component of membrane;GO:0005737:cytoplasm;GO:0009986:cell surface;GO:0012505:endomembrane system;	GO:0005262:calcium channel activity;	K04971
ENSMUSG00000021114	9898.72485665727	-0.43417690789332	0.0406213733500594	-10.6883857458917	1.15361306575361e-26	7.524497771038e-25	12	78840725	78861638	-	Atp6v1d	ATPase%2C H+ transporting%2C lysosomal V1 subunit D [Source:MGI Symbol%3BAcc:MGI:1921084]	GO:0015992:proton transport;GO:0006811:ion transport;	GO:0016471:vacuolar proton-transporting V-type ATPase complex;	GO:0042626:ATPase activity, coupled to transmembrane movement of substances;	K02149
ENSMUSG00000003721	1440.99369115995	-0.598155609629929	0.0561575272915868	-10.6513879523955	1.71784428602244e-26	1.11500663755193e-24	1	121304353	121332589	-	Insig2	insulin induced gene 2 [Source:MGI Symbol%3BAcc:MGI:1920249]	GO:0032933:SREBP signaling pathway;GO:0060021:palate development;GO:0032868:response to insulin;GO:0070542:response to fatty acid;GO:0060363:cranial suture morphogenesis;GO:0042472:inner ear morphogenesis;GO:0006695:cholesterol biosynthetic process;GO:0042474:middle ear morphogenesis;GO:0010894:negative regulation of steroid biosynthetic process;GO:0006641:triglyceride metabolic process;GO:004571…	GO:0032937:SREBP-SCAP-Insig complex;	GO:0008134:transcription factor binding;	-
ENSMUSG00000026074	10096.0914514236	-0.427592981432973	0.0402102741096726	-10.6339235655724	2.07207567503389e-26	1.33839994815539e-24	1	39900913	40026310	+	Map4k4	mitogen-activated protein kinase kinase kinase kinase 4 [Source:MGI Symbol%3BAcc:MGI:1349394]	GO:0006468:protein phosphorylation;GO:0046328:regulation of JNK cascade;GO:0006950:response to stress;	GO:0005737:cytoplasm;	GO:0004674:protein serine/threonine kinase activity;GO:0005524:ATP binding;GO:0005515:protein binding;	K04407
ENSMUSG00000037411	18794.50708852	0.502339271714827	0.047467939571868	10.5827064803238	3.58451658177492e-26	2.30413418536701e-24	5	137061504	137072268	-	Serpine1	serine (or cysteine) peptidase inhibitor%2C clade E%2C member 1 [Source:MGI Symbol%3BAcc:MGI:97608]	GO:0001300:chronological cell aging;GO:0071258:cellular response to gravity;GO:0061044:negative regulation of vascular wound healing;GO:0051384:response to glucocorticoid;GO:0045766:positive regulation of angiogenesis;GO:0045861:negative regulation of proteolysis;GO:0051918:negative regulation of fibrinolysis;GO:0010469:regulation of receptor activity;GO:0042593:glucose homeostasis;GO:0010757:neg…	GO:0005615:extracellular space;GO:0031012:extracellular matrix;	GO:0004867:serine-type endopeptidase inhibitor activity;GO:0005102:receptor binding;GO:0002020:protease binding;	K03982
ENSMUSG00000041439	393.198162988612	0.944246231374347	0.0895427866861573	10.5451959484339	5.34612980526162e-26	3.419980922539e-24	1	52656286	52727462	-	Mfsd6	major facilitator superfamily domain containing 6 [Source:MGI Symbol%3BAcc:MGI:1922925]	GO:0055085:transmembrane transport;	GO:0016021:integral component of membrane;	-	-
ENSMUSG00000031431	1022.76103789345	-0.620453426821248	0.0589679696101673	-10.5218719742772	6.84989146408823e-26	4.36098831680181e-24	X	140539528	140600659	-	Tsc22d3	TSC22 domain family%2C member 3 [Source:MGI Symbol%3BAcc:MGI:1196284]	GO:0048642:negative regulation of skeletal muscle tissue development;GO:0000122:negative regulation of transcription from RNA polymerase II promoter;GO:0007589:body fluid secretion;GO:0006970:response to osmotic stress;GO:0043066:negative regulation of apoptotic process;	GO:0005737:cytoplasm;GO:0005634:nucleus;	GO:0043426:MRF binding;GO:0003700:sequence-specific DNA binding transcription factor activity;	-
ENSMUSG00000037907	1763.51554485445	-0.507146404913113	0.0482185964656961	-10.5176517378292	7.16367358080496e-26	4.53904003172337e-24	11	77470485	77489678	-	Ankrd13b	ankyrin repeat domain 13b [Source:MGI Symbol%3BAcc:MGI:2144501]	-	-	-	-
ENSMUSG00000025473	8697.84264334108	0.495938206220902	0.0471573396063474	10.5166705832181	7.23864153893354e-26	4.5648039960687e-24	7	139978932	139992562	-	Adam8	a disintegrin and metallopeptidase domain 8 [Source:MGI Symbol%3BAcc:MGI:107825]	GO:0035419:activation of MAPK activity involved in innate immune response;GO:0043524:negative regulation of neuron apoptotic process;GO:0000902:cell morphogenesis;GO:0033089:positive regulation of T cell differentiation in thymus;GO:2000418:positive regulation of eosinophil migration;GO:2000391:positive regulation of neutrophil extravasation;GO:0007160:cell-matrix adhesion;GO:2000399:negative reg…	GO:0009986:cell surface;GO:0002102:podosome;GO:0032010:phagolysosome;GO:0032127:dense core granule membrane;GO:0070820:tertiary granule;GO:0005887:integral component of plasma membrane;GO:0071133:alpha9-beta1 integrin-ADAM8 complex;GO:0042581:specific granule;	GO:0005178:integrin binding;GO:0050839:cell adhesion molecule binding;GO:0004222:metalloendopeptidase activity;GO:0008270:zinc ion binding;GO:0005509:calcium ion binding;	K06540
ENSMUSG00000006517	509.010258173967	-0.909619633241107	0.0867647615224209	-10.4837449821844	1.02598729712594e-25	6.43952215828197e-24	8	122433601	122443422	-	Mvd	mevalonate (diphospho) decarboxylase [Source:MGI Symbol%3BAcc:MGI:2179327]	GO:0019287:isopentenyl diphosphate biosynthetic process, mevalonate pathway;GO:0008284:positive regulation of cell proliferation;GO:0006695:cholesterol biosynthetic process;	GO:0005829:cytosol;GO:0005782:peroxisomal matrix;	GO:0004163:diphosphomevalonate decarboxylase activity;GO:0005524:ATP binding;GO:0042803:protein homodimerization activity;GO:0030544:Hsp70 protein binding;	K01597
ENSMUSG00000030742	321.469872828003	-1.05361083478033	0.100590794739248	-10.4742271647371	1.13460535141921e-25	7.08782103567327e-24	7	126363824	126369570	-	Lat	linker for activation of T cells [Source:MGI Symbol%3BAcc:MGI:1342293]	GO:0007265:Ras protein signal transduction;GO:0050863:regulation of T cell activation;GO:0043303:mast cell degranulation;GO:0006954:inflammatory response;GO:0007229:integrin-mediated signaling pathway;GO:0007169:transmembrane receptor protein tyrosine kinase signaling pathway;GO:0006968:cellular defense response;GO:0010467:gene expression;GO:0019722:calcium-mediated signaling;GO:0006955:immune re…	GO:0008180:COP9 signalosome;GO:0001772:immunological synapse;GO:0005887:integral component of plasma membrane;	GO:0005070:SH3/SH2 adaptor activity;GO:0005057:receptor signaling protein activity;GO:0019901:protein kinase binding;	K07362
ENSMUSG00000049119	740.079934457426	-0.754183497410719	0.0721135558159254	-10.4582763792126	1.34276001268987e-25	8.34895548077168e-24	4	5644090	6108223	+	Fam110b	family with sequence similarity 110%2C member B [Source:MGI Symbol%3BAcc:MGI:1916593]	-	GO:0005856:cytoskeleton;GO:0005737:cytoplasm;GO:0005815:microtubule organizing center;GO:0005739:mitochondrion;GO:0005634:nucleus;	-	-
ENSMUSG00000051506	1222.47554457442	0.574833468531687	0.0550378783892643	10.4443246243266	1.55558662627401e-25	9.62727239497765e-24	14	32959547	33185508	-	Wdfy4	WD repeat and FYVE domain containing 4 [Source:MGI Symbol%3BAcc:MGI:3584510]	-	-	-	-
ENSMUSG00000079293	207.641846754909	1.3087726819611	0.125540378128903	10.4251134293803	1.90431977304357e-25	1.17309624537582e-23	6	129461591	129472779	-	Clec7a	C-type lectin domain family 7%2C member a [Source:MGI Symbol%3BAcc:MGI:1861431]	GO:0006910:phagocytosis, recognition;GO:0016337:single organismal cell-cell adhesion;GO:0006954:inflammatory response;GO:0050766:positive regulation of phagocytosis;GO:0032760:positive regulation of tumor necrosis factor production;GO:0001879:detection of yeast;GO:0002366:leukocyte activation involved in immune response;GO:0006911:phagocytosis, engulfment;GO:0002752:cell surface pattern recogniti…	GO:0009897:external side of plasma membrane;GO:0016021:integral component of membrane;	GO:0046872:metal ion binding;GO:0001846:opsonin binding;GO:0001872:(1->3)-beta-D-glucan binding;GO:0001874:(1->3)-beta-D-glucan receptor activity;	K10074
ENSMUSG00000029730	1361.95535270239	0.676042702345232	0.0650041565775974	10.3999919072593	2.47954253492928e-25	1.52040520598014e-23	5	138164583	138172422	-	Mcm7	minichromosome maintenance complex component 7 [Source:MGI Symbol%3BAcc:MGI:1298398]	GO:0006268:DNA unwinding involved in DNA replication;GO:0071364:cellular response to epidermal growth factor stimulus;GO:0007049:cell cycle;GO:0006355:regulation of transcription, DNA-templated;GO:0042325:regulation of phosphorylation;GO:0006270:DNA replication initiation;GO:0042493:response to drug;GO:0008283:cell proliferation;GO:0006974:cellular response to DNA damage stimulus;GO:0000084:mitot…	GO:0005829:cytosol;GO:0042555:MCM complex;GO:0005634:nucleus;GO:0000785:chromatin;GO:0005654:nucleoplasm;	GO:0004003:ATP-dependent DNA helicase activity;GO:0005524:ATP binding;GO:0005515:protein binding;GO:0003697:single-stranded DNA binding;GO:0003678:DNA helicase activity;	K02210
ENSMUSG00000037110	666.898575529784	0.802858127265177	0.0772431416094484	10.3939082556292	2.64296207126044e-25	1.61314180884821e-23	2	146239879	146512344	-	Ralgapa2	Ral GTPase activating protein%2C alpha subunit 2 (catalytic) [Source:MGI Symbol%3BAcc:MGI:3036245]	GO:0060178:regulation of exocyst localization;	GO:0005829:cytosol;GO:0005634:nucleus;	GO:0046982:protein heterodimerization activity;	K09228
ENSMUSG00000034854	7192.13128870934	-0.428544652132558	0.0412320898548649	-10.3934739578085	2.65502822890244e-25	1.61314180884821e-23	10	81357491	81366225	+	Mfsd12	major facilitator superfamily domain containing 12 [Source:MGI Symbol%3BAcc:MGI:3604804]	GO:0006810:transport;	GO:0016021:integral component of membrane;	-	-
ENSMUSG00000027435	1031.79466478376	0.709385525502314	0.0684542664740663	10.3629117955864	3.65657838614537e-25	2.21156509118411e-23	2	148436640	148443563	-	Cd93	CD93 antigen [Source:MGI Symbol%3BAcc:MGI:106664]	GO:0016337:single organismal cell-cell adhesion;	GO:0009986:cell surface;GO:0016023:cytoplasmic membrane-bounded vesicle;GO:0005886:plasma membrane;GO:0016021:integral component of membrane;	GO:0030246:carbohydrate binding;GO:0005509:calcium ion binding;GO:0001849:complement component C1q binding;	K06702
ENSMUSG00000004730	2774.82623425462	0.980526979605772	0.0947500539880578	10.3485638090439	4.24810342226393e-25	2.55770425957665e-23	17	57358691	57483527	+	Adgre1	adhesion G protein-coupled receptor E1 [Source:MGI Symbol%3BAcc:MGI:106912]	GO:0007218:neuropeptide signaling pathway;GO:0007186:G-protein coupled receptor signaling pathway;	GO:0009897:external side of plasma membrane;GO:0016021:integral component of membrane;	GO:0004930:G-protein coupled receptor activity;GO:0005509:calcium ion binding;GO:0004888:transmembrane signaling receptor activity;	K04591
ENSMUSG00000034714	2187.708389107	-0.626231087932535	0.0605199624305321	-10.3475128334945	4.29498435928371e-25	2.57428206687518e-23	11	114675431	114720977	+	Ttyh2	tweety family member 2 [Source:MGI Symbol%3BAcc:MGI:2157091]	GO:0006821:chloride transport;	GO:0005886:plasma membrane;GO:0034707:chloride channel complex;	GO:0005254:chloride channel activity;	-
ENSMUSG00000031253	720.7831337709	-0.74675279429272	0.0722912188794526	-10.3297856346557	5.16759388192511e-25	3.0834082597711e-23	X	133908426	133932446	+	Srpx2	sushi-repeat-containing protein%2C X-linked 2 [Source:MGI Symbol%3BAcc:MGI:1916042]	GO:0016337:single organismal cell-cell adhesion;GO:0042325:regulation of phosphorylation;GO:0090050:positive regulation of cell migration involved in sprouting angiogenesis;	GO:0005576:extracellular region;GO:0005737:cytoplasm;	GO:0005102:receptor binding;	K19408
ENSMUSG00000027955	2127.63203620807	-0.574685410698263	0.0556759679988883	-10.3219653174191	5.60636506645481e-25	3.33028096313606e-23	3	79884533	79946280	+	Gask1b	golgi associated kinase 1B [Source:MGI Symbol%3BAcc:MGI:1915909]	-	GO:0000139:Golgi membrane;GO:0016021:integral component of membrane;	-	-
ENSMUSG00000010047	1572.77439741636	-0.523811293461271	0.0508233419562961	-10.3065102234266	6.58491599548144e-25	3.89417298826116e-23	9	107567945	107572779	+	Hyal2	hyaluronoglucosaminidase 2 [Source:MGI Symbol%3BAcc:MGI:1196334]	GO:0043065:positive regulation of apoptotic process;GO:0044344:cellular response to fibroblast growth factor stimulus;GO:0060586:multicellular organismal iron ion homeostasis;GO:0010259:multicellular organismal aging;GO:0002244:hematopoietic progenitor cell differentiation;GO:0071493:cellular response to UV-B;GO:0051607:defense response to virus;GO:0019064:fusion of virus membrane with host plasm…	GO:0030139:endocytic vesicle;GO:0016324:apical plasma membrane;GO:0005764:lysosome;GO:0005829:cytosol;GO:0045121:membrane raft;GO:0000139:Golgi membrane;GO:0031362:anchored component of external side of plasma membrane;GO:0048471:perinuclear region of cytoplasm;GO:0005902:microvillus;	GO:0005540:hyaluronic acid binding;GO:0030971:receptor tyrosine kinase binding;GO:0001105:RNA polymerase II transcription coactivator activity;GO:0004415:hyalurononglucosaminidase activity;GO:0050431:transforming growth factor beta binding;GO:0019899:enzyme binding;GO:0001618:virus receptor activity;GO:0033906:hyaluronoglucuronidase activity;GO:0030294:receptor signaling protein tyrosine kinase i…	K01197
ENSMUSG00000028064	318.082568102401	1.02643929937332	0.0996435559136954	10.3011106936243	6.96523889206707e-25	4.10086144680727e-23	3	88435959	88461182	-	Sema4a	sema domain%2C immunoglobulin domain (Ig)%2C transmembrane domain (TM) and short cytoplasmic domain%2C (semaphorin) 4A [Source:MGI Symbol%3BAcc:MGI:107560]	GO:0071526:semaphorin-plexin signaling pathway;GO:0045063:T-helper 1 cell differentiation;GO:0008360:regulation of cell shape;GO:0016525:negative regulation of angiogenesis;GO:0007409:axonogenesis;GO:0010594:regulation of endothelial cell migration;GO:0006412:translation;	GO:0016021:integral component of membrane;GO:0005886:plasma membrane;GO:0005762:mitochondrial large ribosomal subunit;	GO:0004872:receptor activity;GO:0003735:structural constituent of ribosome;GO:0019843:rRNA binding;	K06521
ENSMUSG00000062373	5361.3531698569	-0.474959243421586	0.0462031536710237	-10.2798013919872	8.69065002982169e-25	5.09417573994746e-23	15	58782269	58823638	-	Tmem65	transmembrane protein 65 [Source:MGI Symbol%3BAcc:MGI:1922118]	-	GO:0016021:integral component of membrane;GO:0005739:mitochondrion;	-	K04257
ENSMUSG00000060206	1318.48275953226	-0.590930190112176	0.0576588190793591	-10.2487390402298	1.19897422846433e-24	6.99717152804663e-23	4	54945048	55083563	+	Zfp462	zinc finger protein 462 [Source:MGI Symbol%3BAcc:MGI:107690]	-	-	-	-
ENSMUSG00000048163	2481.43053042201	-0.58261134096842	0.0570626197608483	-10.2100349302252	1.7880045814701e-24	1.03891654851708e-22	5	113818536	113832644	-	Selplg	selectin%2C platelet (p-selectin) ligand [Source:MGI Symbol%3BAcc:MGI:106689]	GO:0050901:leukocyte tethering or rolling;GO:0050902:leukocyte adhesive activation;	GO:0016021:integral component of membrane;GO:0005886:plasma membrane;	GO:0005515:protein binding;	K06544;K09228
ENSMUSG00000022351	1489.12822691087	-0.55183073514729	0.0540948884704228	-10.2011622678363	1.95913787450319e-24	1.13340385035389e-22	15	59315077	59331192	+	Sqle	squalene epoxidase [Source:MGI Symbol%3BAcc:MGI:109296]	GO:0010033:response to organic substance;GO:0006725:cellular aromatic compound metabolic process;GO:0008203:cholesterol metabolic process;GO:0055114:oxidation-reduction process;	GO:0005789:endoplasmic reticulum membrane;GO:0016021:integral component of membrane;	GO:0050660:flavin adenine dinucleotide binding;GO:0004506:squalene monooxygenase activity;	K00511
ENSMUSG00000038127	2497.38669255469	0.493703088498165	0.0484598020331172	10.1878890912672	2.24587750989278e-24	1.29366433535209e-22	16	27388869	27452218	+	Ccdc50	coiled-coil domain containing 50 [Source:MGI Symbol%3BAcc:MGI:1914751]	-	GO:0005737:cytoplasm;	-	-
ENSMUSG00000098557	1018.44947393079	0.617723734541375	0.0606817777842554	10.1797237506389	2.44253783990263e-24	1.40087967662691e-22	14	102976581	102982637	-	Kctd12	potassium channel tetramerisation domain containing 12 [Source:MGI Symbol%3BAcc:MGI:2145823]	GO:0008277:regulation of G-protein coupled receptor protein signaling pathway;GO:0051260:protein homooligomerization;	GO:0045211:postsynaptic membrane;GO:0042734:presynaptic membrane;GO:0030054:cell junction;GO:0043235:receptor complex;GO:0005886:plasma membrane;	GO:0005515:protein binding;	-
ENSMUSG00000044134	2124.40074008216	-0.462654126269474	0.0455372740703178	-10.1598994607155	2.99385012381779e-24	1.70970685611672e-22	5	121848984	121854632	+	Pheta1	PH domain containing endocytic trafficking adaptor 1 [Source:MGI Symbol%3BAcc:MGI:2442708]	GO:0007032:endosome organization;GO:0042147:retrograde transport, endosome to Golgi;GO:0001881:receptor recycling;	GO:0005769:early endosome;GO:0005794:Golgi apparatus;GO:0055037:recycling endosome;GO:0030136:clathrin-coated vesicle;GO:0005802:trans-Golgi network;	GO:0005543:phospholipid binding;GO:0042803:protein homodimerization activity;	-
ENSMUSG00000036046	11744.3057945954	-0.473599333028381	0.0466936092760178	-10.1427013326131	3.57085970313988e-24	2.03050680384526e-22	15	84943936	84988551	-	5031439G07Rik	RIKEN cDNA 5031439G07 gene [Source:MGI Symbol%3BAcc:MGI:2444899]	-	-	-	-
ENSMUSG00000036334	110.756372737549	-1.60786655327486	0.158584895292547	-10.1388379410837	3.71492335503372e-24	2.10343702817356e-22	3	59316735	59344394	-	Igsf10	immunoglobulin superfamily%2C member 10 [Source:MGI Symbol%3BAcc:MGI:1923481]	GO:0006468:protein phosphorylation;GO:0001503:ossification;GO:0048010:vascular endothelial growth factor receptor signaling pathway;GO:0030154:cell differentiation;GO:0007275:multicellular organismal development;GO:0042246:tissue regeneration;	GO:0005576:extracellular region;GO:0005887:integral component of plasma membrane;	GO:0005524:ATP binding;GO:0005021:vascular endothelial growth factor-activated receptor activity;	-
ENSMUSG00000001473	17564.1586140826	-0.838992845237801	0.0828107997349352	-10.1314423713246	4.00694584809992e-24	2.25917040062786e-22	18	67390717	67402749	+	Tubb6	tubulin%2C beta 6 class V [Source:MGI Symbol%3BAcc:MGI:1915201]	GO:0007017:microtubule-based process;GO:0051258:protein polymerization;	GO:0005737:cytoplasm;GO:0005886:plasma membrane;GO:0005874:microtubule;	GO:0005200:structural constituent of cytoskeleton;GO:0005525:GTP binding;GO:0003924:GTPase activity;	K07375
ENSMUSG00000050335	21282.3898623694	-0.513869780105018	0.0507655585960133	-10.1224096477365	4.39460823888834e-24	2.46728511504845e-22	14	47367751	47386160	+	Lgals3	lectin%2C galactose binding%2C soluble 3 [Source:MGI Symbol%3BAcc:MGI:96778]	GO:0008380:RNA splicing;GO:0045087:innate immune response;GO:0001501:skeletal system development;GO:0030154:cell differentiation;GO:0006397:mRNA processing;GO:0030198:extracellular matrix organization;GO:0009987:cellular process;	GO:0005681:spliceosomal complex;GO:0005743:mitochondrial inner membrane;GO:0005578:proteinaceous extracellular matrix;GO:0031012:extracellular matrix;GO:0005634:nucleus;	GO:0019863:IgE binding;GO:0030246:carbohydrate binding;GO:0005515:protein binding;	K06831
ENSMUSG00000056394	849.272090920971	0.769293252203064	0.0760227598490947	10.1192492055026	4.53883847962059e-24	2.53755398360637e-22	7	13277283	13311433	+	Lig1	ligase I%2C DNA%2C ATP-dependent [Source:MGI Symbol%3BAcc:MGI:101789]	GO:0006310:DNA recombination;GO:0007049:cell cycle;GO:0006303:double-strand break repair via nonhomologous end joining;GO:0051301:cell division;GO:0051103:DNA ligation involved in DNA repair;GO:0006273:lagging strand elongation;GO:0042542:response to hydrogen peroxide;GO:0009653:anatomical structure morphogenesis;GO:0000724:double-strand break repair via homologous recombination;GO:0006283:transc…	GO:0005739:mitochondrion;GO:0005694:chromosome;GO:0005634:nucleus;GO:0005654:nucleoplasm;GO:0016021:integral component of membrane;	GO:0046872:metal ion binding;GO:0003910:DNA ligase (ATP) activity;GO:0003677:DNA binding;GO:0005524:ATP binding;	K10747
ENSMUSG00000024066	1645.95944876553	0.573812444712108	0.0567432473115874	10.112435785728	4.86591898606407e-24	2.70903422713676e-22	17	73883895	73950196	-	Xdh	xanthine dehydrogenase [Source:MGI Symbol%3BAcc:MGI:98973]	GO:0007595:lactation;GO:2001213:negative regulation of vasculogenesis;GO:1900747:negative regulation of vascular endothelial growth factor signaling pathway;GO:1900745:positive regulation of p38MAPK cascade;GO:0045453:bone resorption;GO:0010629:negative regulation of gene expression;GO:0006919:activation of cysteine-type endopeptidase activity involved in apoptotic process;GO:0010044:response to …	GO:0005576:extracellular region;GO:0005777:peroxisome;GO:0005829:cytosol;	GO:0050660:flavin adenine dinucleotide binding;GO:0043546:molybdopterin cofactor binding;GO:0004854:xanthine dehydrogenase activity;GO:0009055:electron carrier activity;GO:0051537:2 iron, 2 sulfur cluster binding;GO:0005506:iron ion binding;GO:0008762:UDP-N-acetylmuramate dehydrogenase activity;GO:0042803:protein homodimerization activity;GO:0004855:xanthine oxidase activity;GO:0030151:molybdenum…	K00106
ENSMUSG00000019838	1618.62595635103	0.513678419678678	0.0508282378123124	10.1061622788396	5.18767349926553e-24	2.8761326492178e-22	10	40033532	40142258	-	Slc16a10	solute carrier family 16 (monocarboxylic acid transporters)%2C member 10 [Source:MGI Symbol%3BAcc:MGI:1919722]	GO:0055085:transmembrane transport;	GO:0016021:integral component of membrane;GO:0005886:plasma membrane;	-	K08187
ENSMUSG00000022346	1998.05087713997	0.477980209752527	0.0473146564377817	10.1021595788414	5.40388421334279e-24	2.98357192293524e-22	15	61985391	61990374	+	Myc	myelocytomatosis oncogene [Source:MGI Symbol%3BAcc:MGI:97250]	GO:0060070:canonical Wnt signaling pathway;GO:0010332:response to gamma radiation;GO:0006879:cellular iron ion homeostasis;GO:0045656:negative regulation of monocyte differentiation;GO:0000165:MAPK cascade;GO:0051782:negative regulation of cell division;GO:0006338:chromatin remodeling;GO:0032204:regulation of telomere maintenance;GO:0050679:positive regulation of epithelial cell proliferation;GO:…	GO:0005654:nucleoplasm;GO:0005730:nucleolus;GO:0030424:axon;GO:0005819:spindle;GO:0005737:cytoplasm;GO:0016604:nuclear body;	GO:0003700:sequence-specific DNA binding transcription factor activity;GO:0032403:protein complex binding;GO:0070888:E-box binding;GO:0046982:protein heterodimerization activity;GO:0070491:repressing transcription factor binding;GO:0003690:double-stranded DNA binding;GO:0000987:core promoter proximal region sequence-specific DNA binding;	K04377
ENSMUSG00000021608	5219.24968009105	-0.881512582731332	0.0873951161827712	-10.0865199479546	6.33766288985125e-24	3.48466704183309e-22	13	73467197	73516422	+	Lpcat1	lysophosphatidylcholine acyltransferase 1 [Source:MGI Symbol%3BAcc:MGI:2384812]	GO:0043129:surfactant homeostasis;GO:2001246:negative regulation of phosphatidylcholine biosynthetic process;GO:0045732:positive regulation of protein catabolic process;GO:0060041:retina development in camera-type eye;	GO:0000139:Golgi membrane;GO:0016021:integral component of membrane;GO:0005789:endoplasmic reticulum membrane;GO:0005783:endoplasmic reticulum;GO:0005794:Golgi apparatus;	GO:0005509:calcium ion binding;GO:0047184:1-acylglycerophosphocholine O-acyltransferase activity;GO:0047192:1-alkylglycerophosphocholine O-acetyltransferase activity;	K13510
ENSMUSG00000028238	22742.8347646616	-0.413742822741802	0.0410329127139946	-10.0831940843598	6.55595980722502e-24	3.58986013147885e-22	4	19876841	19922605	-	Atp6v0d2	ATPase%2C H+ transporting%2C lysosomal V0 subunit D2 [Source:MGI Symbol%3BAcc:MGI:1924415]	GO:0015991:ATP hydrolysis coupled proton transport;	GO:0005769:early endosome;GO:0016324:apical plasma membrane;GO:0033179:proton-transporting V-type ATPase, V0 domain;GO:0016471:vacuolar proton-transporting V-type ATPase complex;	GO:0015078:hydrogen ion transmembrane transporter activity;	K02146
ENSMUSG00000022367	377.728239008099	-0.951529243876801	0.0944137360870186	-10.0782924531215	6.89132740525353e-24	3.75803288747145e-22	15	56665627	56694539	-	Has2	hyaluronan synthase 2 [Source:MGI Symbol%3BAcc:MGI:107821]	GO:0035810:positive regulation of urine volume;GO:0036120:cellular response to platelet-derived growth factor stimulus;GO:0071347:cellular response to interleukin-1;GO:0030213:hyaluronan biosynthetic process;GO:0070295:renal water absorption;GO:0071498:cellular response to fluid shear stress;GO:2000147:positive regulation of cell motility;GO:0071356:cellular response to tumor necrosis factor;GO:0…	GO:0005887:integral component of plasma membrane;	GO:0050501:hyaluronan synthase activity;	K00752
ENSMUSG00000005054	12596.7030706088	-0.507581300160645	0.0504325287552007	-10.0645617558549	7.92394451937301e-24	4.28947330731892e-22	10	78425669	78427622	+	Cstb	cystatin B [Source:MGI Symbol%3BAcc:MGI:109514]	GO:0010951:negative regulation of endopeptidase activity;GO:0042981:regulation of apoptotic process;GO:0008344:adult locomotory behavior;	GO:0005737:cytoplasm;GO:0005730:nucleolus;	GO:0002020:protease binding;GO:0004869:cysteine-type endopeptidase inhibitor activity;	K13907
ENSMUSG00000033192	530.083490996261	0.899251004973367	0.0893489567978506	10.0644824204036	7.93033543965469e-24	4.28947330731892e-22	8	92855339	92919279	+	Lpcat2	lysophosphatidylcholine acyltransferase 2 [Source:MGI Symbol%3BAcc:MGI:3606214]	GO:0006663:platelet activating factor biosynthetic process;	GO:0016021:integral component of membrane;GO:0000139:Golgi membrane;GO:0005795:Golgi stack;GO:0005789:endoplasmic reticulum membrane;GO:0005783:endoplasmic reticulum;	GO:0005509:calcium ion binding;GO:0047184:1-acylglycerophosphocholine O-acyltransferase activity;GO:0047192:1-alkylglycerophosphocholine O-acetyltransferase activity;	K13510
ENSMUSG00000029657	2174.69916757703	0.480697643836452	0.0478269607435206	10.0507671063245	9.11550465966584e-24	4.91056295552687e-22	5	149614287	149636376	-	Hsph1	heat shock 105kDa/110kDa protein 1 [Source:MGI Symbol%3BAcc:MGI:105053]	GO:0051135:positive regulation of NK T cell activation;GO:0070507:regulation of microtubule cytoskeleton organization;GO:0051085:chaperone mediated protein folding requiring cofactor;GO:0045345:positive regulation of MHC class I biosynthetic process;GO:0043524:negative regulation of neuron apoptotic process;GO:0006986:response to unfolded protein;	GO:0005576:extracellular region;GO:0005737:cytoplasm;GO:0005730:nucleolus;GO:0005874:microtubule;GO:0005634:nucleus;	GO:0043014:alpha-tubulin binding;GO:0005524:ATP binding;	K09485
ENSMUSG00000105651	131.634272544558	-1.4883515944076	0.148146245659947	-10.0465022773776	9.51861049025103e-24	5.10704157997097e-22	3	35256462	35276131	-	1700017M07Rik	RIKEN cDNA 1700017M07 gene [Source:MGI Symbol%3BAcc:MGI:1923648]	-	-	-	-
ENSMUSG00000046598	2182.52410193436	-0.466079227280783	0.046416269070297	-10.0412901901898	1.00352878108069e-23	5.36263211287536e-22	16	31422280	31458901	+	Bdh1	3-hydroxybutyrate dehydrogenase%2C type 1 [Source:MGI Symbol%3BAcc:MGI:1919161]	GO:0055114:oxidation-reduction process;	GO:0005743:mitochondrial inner membrane;	GO:0003858:3-hydroxybutyrate dehydrogenase activity;GO:0005543:phospholipid binding;GO:0000166:nucleotide binding;	K00019
ENSMUSG00000002997	928.042610855907	0.666675148216788	0.0664979552955911	10.025498457108	1.17763872329365e-23	6.26786434085812e-22	12	31958476	32061296	-	Prkar2b	protein kinase%2C cAMP dependent regulatory%2C type II beta [Source:MGI Symbol%3BAcc:MGI:97760]	GO:0097332:response to antipsychotic drug;GO:0045859:regulation of protein kinase activity;GO:0007612:learning;GO:0008283:cell proliferation;GO:0097338:response to clozapine;GO:0006631:fatty acid metabolic process;GO:0007165:signal transduction;GO:0009887:organ morphogenesis;	GO:0045121:membrane raft;GO:0005743:mitochondrial inner membrane;GO:0005813:centrosome;GO:0005952:cAMP-dependent protein kinase complex;GO:0048471:perinuclear region of cytoplasm;GO:0005886:plasma membrane;	GO:0008603:cAMP-dependent protein kinase regulator activity;GO:0016301:kinase activity;GO:0030552:cAMP binding;GO:0019904:protein domain specific binding;GO:0031625:ubiquitin protein ligase binding;GO:0034236:protein kinase A catalytic subunit binding;	K04739
ENSMUSG00000032232	3713.50651405084	-0.49699688150455	0.0496063632517594	-10.0188130902122	1.2600703254808e-23	6.67987878519822e-22	9	71626509	71771602	-	Cgnl1	cingulin-like 1 [Source:MGI Symbol%3BAcc:MGI:1915428]	-	GO:0016459:myosin complex;GO:0005923:bicellular tight junction;	GO:0003774:motor activity;	-
ENSMUSG00000027276	1426.79620203067	-0.609413239129582	0.060932685266539	-10.0014177360445	1.50230672366298e-23	7.93241796232525e-22	2	137081456	137116644	-	Jag1	jagged 1 [Source:MGI Symbol%3BAcc:MGI:1095416]	GO:0001525:angiogenesis;GO:0035909:aorta morphogenesis;GO:0060411:cardiac septum morphogenesis;GO:0061309:cardiac neural crest cell development involved in outflow tract morphogenesis;GO:0042127:regulation of cell proliferation;GO:0045665:negative regulation of neuron differentiation;GO:0003215:cardiac right ventricle morphogenesis;GO:0072017:distal tubule development;GO:0097150:neuronal stem cel…	GO:0005576:extracellular region;GO:0045177:apical part of cell;GO:0005887:integral component of plasma membrane;GO:0016021:integral component of membrane;GO:0005886:plasma membrane;	GO:0005198:structural molecule activity;GO:0008083:growth factor activity;GO:0005509:calcium ion binding;GO:0005112:Notch binding;	K06052
ENSMUSG00000026700	78.2339100389816	1.72615307696926	0.173074520612338	9.97346732992315	1.99152342102322e-23	1.04739963004486e-21	1	161395409	161418410	+	Tnfsf4	tumor necrosis factor (ligand) superfamily%2C member 4 [Source:MGI Symbol%3BAcc:MGI:104511]	GO:0032755:positive regulation of interleukin-6 production;GO:0045892:negative regulation of transcription, DNA-templated;GO:0002830:positive regulation of type 2 immune response;GO:0002891:positive regulation of immunoglobulin mediated immune response;GO:0042104:positive regulation of activated T cell proliferation;GO:0032735:positive regulation of interleukin-12 production;GO:0051024:positive r…	GO:0009986:cell surface;GO:0005615:extracellular space;GO:0016021:integral component of membrane;	GO:0005125:cytokine activity;GO:0005164:tumor necrosis factor receptor binding;	K05469
ENSMUSG00000024121	23200.1725616778	-0.419264704833051	0.0420479751949919	-9.97110331445847	2.03950480384223e-23	1.06841145354034e-21	17	24163866	24169702	-	Atp6v0c	ATPase%2C H+ transporting%2C lysosomal V0 subunit C [Source:MGI Symbol%3BAcc:MGI:88116]	GO:0015991:ATP hydrolysis coupled proton transport;GO:0007035:vacuolar acidification;GO:0007042:lysosomal lumen acidification;	GO:0005764:lysosome;GO:0016021:integral component of membrane;GO:0005794:Golgi apparatus;GO:0016471:vacuolar proton-transporting V-type ATPase complex;GO:0033179:proton-transporting V-type ATPase, V0 domain;	GO:0008553:hydrogen-exporting ATPase activity, phosphorylative mechanism;GO:0031625:ubiquitin protein ligase binding;	K02155
ENSMUSG00000027204	7135.03501346029	-0.398008328192239	0.0399889904623875	-9.95294763859054	2.44822145876212e-23	1.27749155805054e-21	2	125300594	125507993	-	Fbn1	fibrillin 1 [Source:MGI Symbol%3BAcc:MGI:95489]	GO:0035582:sequestering of BMP in extracellular matrix;GO:0007507:heart development;GO:0001501:skeletal system development;GO:0035583:sequestering of TGFbeta in extracellular matrix;	GO:0005578:proteinaceous extracellular matrix;GO:0005604:basement membrane;GO:0005615:extracellular space;GO:0001527:microfibril;	GO:0005201:extracellular matrix structural constituent;GO:0005509:calcium ion binding;GO:0005515:protein binding;	K06825
ENSMUSG00000020272	617.416018532656	0.712161603317714	0.0715608805732044	9.95182839581182	2.47591805836934e-23	1.28689709705713e-21	11	32533305	32624587	+	Stk10	serine/threonine kinase 10 [Source:MGI Symbol%3BAcc:MGI:1099439]	GO:0046777:protein autophosphorylation;GO:2000401:regulation of lymphocyte migration;GO:0007049:cell cycle;GO:0071593:lymphocyte aggregation;	GO:0005886:plasma membrane;	GO:0004674:protein serine/threonine kinase activity;GO:0005524:ATP binding;GO:0042803:protein homodimerization activity;	K08837
ENSMUSG00000011877	3631.37448419686	-0.411401813439962	0.041368951662504	-9.9446999961773	2.65974222737027e-23	1.37706342713575e-21	11	77493562	77507786	+	Git1	GIT ArfGAP 1 [Source:MGI Symbol%3BAcc:MGI:1927140]	GO:0016310:phosphorylation;GO:0008277:regulation of G-protein coupled receptor protein signaling pathway;	GO:0005925:focal adhesion;GO:0005737:cytoplasm;	GO:0016301:kinase activity;GO:0008270:zinc ion binding;GO:0031267:small GTPase binding;GO:0042803:protein homodimerization activity;GO:0005515:protein binding;	K05737
ENSMUSG00000090150	1296.24982437806	-0.637517584659579	0.0641574928806813	-9.93675962128415	2.88044760330205e-23	1.48555177556345e-21	9	104063377	104127725	+	Acad11	acyl-Coenzyme A dehydrogenase family%2C member 11 [Source:MGI Symbol%3BAcc:MGI:2143169]	GO:0048496:maintenance of organ identity;GO:0060027:convergent extension involved in gastrulation;GO:0090090:negative regulation of canonical Wnt signaling pathway;GO:0060993:kidney morphogenesis;GO:0045494:photoreceptor cell maintenance;GO:0007368:determination of left/right symmetry;GO:0033539:fatty acid beta-oxidation using acyl-CoA dehydrogenase;GO:0072189:ureter development;GO:0055114:oxidat…	GO:0031966:mitochondrial membrane;GO:0005777:peroxisome;GO:0072372:primary cilium;GO:0005634:nucleus;	GO:0050660:flavin adenine dinucleotide binding;GO:0016772:transferase activity, transferring phosphorus-containing groups;GO:0017099:very-long-chain-acyl-CoA dehydrogenase activity;GO:0070991:medium-chain-acyl-CoA dehydrogenase activity;GO:0003995:acyl-CoA dehydrogenase activity;	K11730
ENSMUSG00000021614	1564.80410692436	-0.528797331379861	0.0532355920978804	-9.93315393971009	2.98656504415022e-23	1.53433337750822e-21	13	89655312	89742509	-	Vcan	versican [Source:MGI Symbol%3BAcc:MGI:102889]	GO:0031103:axon regeneration;GO:0008347:glial cell migration;GO:0007507:heart development;GO:0007155:cell adhesion;	GO:0005615:extracellular space;GO:0005578:proteinaceous extracellular matrix;	GO:0005509:calcium ion binding;GO:0030169:low-density lipoprotein particle binding;GO:0005540:hyaluronic acid binding;GO:0030246:carbohydrate binding;	K06793
ENSMUSG00000003038	895.138731739743	0.601611855691566	0.0606125717461948	9.92552928146188	3.22387740784528e-23	1.64988126110728e-21	4	133964738	133968650	-	Hmgn2	high mobility group nucleosomal binding domain 2 [Source:MGI Symbol%3BAcc:MGI:96136]	-	GO:0005694:chromosome;	-	K11300
ENSMUSG00000028832	659.254525649913	0.753952812141765	0.0760550493902684	9.91325123297122	3.64584939114841e-23	1.85868475090501e-21	4	134468320	134473843	+	Stmn1	stathmin 1 [Source:MGI Symbol%3BAcc:MGI:96739]	-	-	-	K04381
ENSMUSG00000044811	662.462732373479	0.781070946147277	0.0788468767192523	9.90617483718997	3.91343166279584e-23	1.9874855612657e-21	11	114996721	115001880	-	Cd300c2	CD300C molecule 2 [Source:MGI Symbol%3BAcc:MGI:2153249]	GO:0050715:positive regulation of cytokine secretion;	GO:0005886:plasma membrane;GO:0016021:integral component of membrane;	GO:0005515:protein binding;	K06719
ENSMUSG00000025534	11839.3815186178	-0.378988256244715	0.0383307633597236	-9.88731303595535	4.72540778974318e-23	2.39073292967007e-21	5	129989011	130003049	-	Gusb	glucuronidase%2C beta [Source:MGI Symbol%3BAcc:MGI:95872]	GO:0005975:carbohydrate metabolic process;	GO:0005764:lysosome;GO:0005783:endoplasmic reticulum;	GO:0030246:carbohydrate binding;GO:0004566:beta-glucuronidase activity;	K01195
ENSMUSG00000006301	2190.69927033973	0.437582034302655	0.0443774283114479	9.86046400056432	6.17633048283754e-23	3.11296414411501e-21	1	74288247	74305622	-	Tmbim1	transmembrane BAX inhibitor motif containing 1 [Source:MGI Symbol%3BAcc:MGI:1916910]	-	GO:0005765:lysosomal membrane;GO:0010008:endosome membrane;GO:0016020:membrane;GO:0044444:cytoplasmic part;GO:0043231:intracellular membrane-bounded organelle;GO:0016021:integral component of membrane;	-	K06890
ENSMUSG00000027009	2965.857249409	0.488909988089034	0.0495854123140096	9.85995608936178	6.20765330925548e-23	3.11694471445107e-21	2	79255426	79333123	+	Itga4	integrin alpha 4 [Source:MGI Symbol%3BAcc:MGI:96603]	GO:0016477:cell migration;GO:0060710:chorio-allantoic fusion;GO:0007157:heterophilic cell-cell adhesion via plasma membrane cell adhesion molecules;GO:0007229:integrin-mediated signaling pathway;GO:0007507:heart development;GO:0001974:blood vessel remodeling;GO:0007159:leukocyte cell-cell adhesion;GO:0060324:face development;GO:0007160:cell-matrix adhesion;GO:0061032:visceral serous pericardium d…	GO:0008305:integrin complex;GO:0009897:external side of plasma membrane;	GO:0001968:fibronectin binding;GO:0046872:metal ion binding;	K06483
ENSMUSG00000078532	1060.39237438007	-0.617975404768098	0.0626997519138213	-9.85610605951815	6.45025422120952e-23	3.22658205516593e-21	4	130531602	130574173	-	Nkain1	Na+/K+ transporting ATPase interacting 1 [Source:MGI Symbol%3BAcc:MGI:1914399]	-	GO:0005886:plasma membrane;GO:0016021:integral component of membrane;	-	-
ENSMUSG00000026249	4733.7996337328	-0.46691726934581	0.0474312445635637	-9.84408639583732	7.26966855076386e-23	3.62285429724584e-21	1	79794197	79861180	-	Serpine2	serine (or cysteine) peptidase inhibitor%2C clade E%2C member 2 [Source:MGI Symbol%3BAcc:MGI:101780]	GO:0045879:negative regulation of smoothened signaling pathway;GO:0061108:seminal vesicle epithelium development;GO:0014067:negative regulation of phosphatidylinositol 3-kinase signaling;GO:0033363:secretory granule organization;GO:0021683:cerebellar granular layer morphogenesis;GO:0042177:negative regulation of protein catabolic process;GO:0048505:regulation of timing of cell differentiation;GO:…	GO:0031232:extrinsic component of external side of plasma membrane;GO:0031594:neuromuscular junction;GO:0005829:cytosol;GO:0005615:extracellular space;GO:0031091:platelet alpha granule;GO:0043025:neuronal cell body;GO:0031012:extracellular matrix;	GO:0008201:heparin binding;GO:0004867:serine-type endopeptidase inhibitor activity;GO:0005102:receptor binding;	K16643
ENSMUSG00000020077	591.529753204971	0.87141196343488	0.0886179251163942	9.8333600373777	8.08744732846925e-23	4.01535724450044e-21	10	62493833	62527451	-	Srgn	serglycin [Source:MGI Symbol%3BAcc:MGI:97756]	GO:0030502:negative regulation of bone mineralization;GO:0050710:negative regulation of cytokine secretion;GO:0006915:apoptotic process;GO:0033382:maintenance of granzyme B location in T cell secretory granule;GO:0033373:maintenance of protease location in mast cell secretory granule;GO:0016485:protein processing;	GO:0042588:zymogen granule;GO:0000139:Golgi membrane;GO:0005615:extracellular space;GO:0042629:mast cell granule;	GO:0005518:collagen binding;	K06849
ENSMUSG00000015950	1807.40688208417	0.984628511014873	0.100143902848439	9.83213638582708	8.18634073041802e-23	4.04934757468186e-21	5	134220053	134229625	-	Ncf1	neutrophil cytosolic factor 1 [Source:MGI Symbol%3BAcc:MGI:97283]	GO:0006742:NADP catabolic process;GO:0001878:response to yeast;GO:0002679:respiratory burst involved in defense response;GO:0008283:cell proliferation;GO:0042554:superoxide anion generation;GO:0006915:apoptotic process;GO:0007154:cell communication;GO:0050665:hydrogen peroxide biosynthetic process;GO:0070947:neutrophil mediated killing of fungus;GO:0006954:inflammatory response;GO:0006691:leukotr…	GO:0005794:Golgi apparatus;GO:0005829:cytosol;GO:0030425:dendrite;GO:0043025:neuronal cell body;GO:0043020:NADPH oxidase complex;GO:0005791:rough endoplasmic reticulum;	GO:0005515:protein binding;GO:0035091:phosphatidylinositol binding;GO:0016175:superoxide-generating NADPH oxidase activity;	K08011
ENSMUSG00000004285	4327.67031413161	-0.404356986940708	0.0411294992586081	-9.83131315064767	8.25354583246385e-23	4.06746966099126e-21	6	29467718	29470512	+	Atp6v1f	ATPase%2C H+ transporting%2C lysosomal V1 subunit F [Source:MGI Symbol%3BAcc:MGI:1913394]	GO:0008286:insulin receptor signaling pathway;GO:0051701:interaction with host;GO:0090382:phagosome maturation;GO:0006879:cellular iron ion homeostasis;GO:0033572:transferrin transport;GO:0015991:ATP hydrolysis coupled proton transport;	GO:0005829:cytosol;GO:0016471:vacuolar proton-transporting V-type ATPase complex;GO:0033180:proton-transporting V-type ATPase, V1 domain;	GO:0005515:protein binding;GO:0046961:proton-transporting ATPase activity, rotational mechanism;GO:0042624:ATPase activity, uncoupled;	K02151
ENSMUSG00000022831	3816.52124055068	0.392240133477246	0.0399087988749809	9.82841239361738	8.49473221373447e-23	4.1708821710683e-21	16	36934983	36963212	+	Hcls1	hematopoietic cell specific Lyn substrate 1 [Source:MGI Symbol%3BAcc:MGI:104568]	GO:0033138:positive regulation of peptidyl-serine phosphorylation;GO:0008284:positive regulation of cell proliferation;GO:0071345:cellular response to cytokine stimulus;GO:0042993:positive regulation of transcription factor import into nucleus;GO:0030854:positive regulation of granulocyte differentiation;GO:0045944:positive regulation of transcription from RNA polymerase II promoter;GO:0000122:ne…	GO:0005886:plasma membrane;GO:0005739:mitochondrion;GO:0005667:transcription factor complex;GO:0005737:cytoplasm;	GO:0017124:SH3 domain binding;GO:0001085:RNA polymerase II transcription factor binding;GO:0032403:protein complex binding;GO:0019901:protein kinase binding;	K06106
ENSMUSG00000026473	4007.77768989071	0.399688103424682	0.0407260868634746	9.81405615434034	9.79503014102509e-23	4.79164231825294e-21	1	153899944	153909723	+	Glul	glutamate-ammonia ligase (glutamine synthetase) [Source:MGI Symbol%3BAcc:MGI:95739]	GO:0051968:positive regulation of synaptic transmission, glutamatergic;GO:0009749:response to glucose;GO:0006542:glutamine biosynthetic process;GO:0042133:neurotransmitter metabolic process;GO:0050679:positive regulation of epithelial cell proliferation;GO:0051260:protein homooligomerization;GO:0019676:ammonia assimilation cycle;GO:0032024:positive regulation of insulin secretion;GO:0008283:cell …	GO:0043679:axon terminus;GO:0043234:protein complex;GO:0005791:rough endoplasmic reticulum;GO:0043204:perikaryon;GO:0005739:mitochondrion;	GO:0030145:manganese ion binding;GO:0045503:dynein light chain binding;GO:0016595:glutamate binding;GO:0042802:identical protein binding;GO:0000287:magnesium ion binding;GO:0004351:glutamate decarboxylase activity;GO:0004356:glutamate-ammonia ligase activity;GO:0005524:ATP binding;	K01915
ENSMUSG00000035493	5621.5313875341	0.780609357376346	0.0796221275874918	9.80392487651856	1.08294054498452e-22	5.2782442826242e-21	13	56609523	56639562	+	Tgfbi	transforming growth factor%2C beta induced [Source:MGI Symbol%3BAcc:MGI:99959]	GO:0007155:cell adhesion;GO:0030198:extracellular matrix organization;	GO:0005604:basement membrane;GO:0005615:extracellular space;GO:0070062:extracellular exosome;	GO:0050840:extracellular matrix binding;	K19519
ENSMUSG00000042688	4725.19970090707	-0.350618457116214	0.0358006682692599	-9.79362883617652	1.19913275370776e-22	5.82323373023194e-21	9	75369062	75410005	-	Mapk6	mitogen-activated protein kinase 6 [Source:MGI Symbol%3BAcc:MGI:1354946]	GO:0006468:protein phosphorylation;GO:0007049:cell cycle;GO:0023014:signal transduction by protein phosphorylation;GO:0000165:MAPK cascade;	GO:0005737:cytoplasm;GO:0005634:nucleus;	GO:0004707:MAP kinase activity;GO:0005524:ATP binding;GO:0019901:protein kinase binding;GO:0046982:protein heterodimerization activity;	K06855
ENSMUSG00000029925	520.103379045519	0.859460151200938	0.0878417831100377	9.78418379923263	1.31653183590333e-22	6.37009913037444e-21	6	38875404	39084585	+	Tbxas1	thromboxane A synthase 1%2C platelet [Source:MGI Symbol%3BAcc:MGI:98497]	GO:0055114:oxidation-reduction process;GO:0001516:prostaglandin biosynthetic process;GO:0030644:cellular chloride ion homeostasis;GO:0045907:positive regulation of vasoconstriction;	GO:0016021:integral component of membrane;GO:0005789:endoplasmic reticulum membrane;GO:0005783:endoplasmic reticulum;	GO:0004796:thromboxane-A synthase activity;GO:0016705:oxidoreductase activity, acting on paired donors, with incorporation or reduction of molecular oxygen;GO:0009055:electron carrier activity;GO:0004497:monooxygenase activity;GO:0020037:heme binding;GO:0005506:iron ion binding;	K01832
ENSMUSG00000024197	2542.98427472825	-0.481755246986603	0.0492586375723293	-9.78011716786145	1.3705179508223e-22	6.60728690349331e-21	17	56277476	56292873	-	Plin3	perilipin 3 [Source:MGI Symbol%3BAcc:MGI:1914155]	GO:0006810:transport;	GO:0016020:membrane;GO:0005768:endosome;GO:0005811:lipid particle;	-	-
ENSMUSG00000036908	2085.21987164679	0.52616363285852	0.0538654768641707	9.7681049809568	1.54311281784077e-22	7.41251233003223e-21	19	3935186	3949340	+	Unc93b1	unc-93 homolog B1%2C TLR signaling regulator [Source:MGI Symbol%3BAcc:MGI:1859307]	GO:0034162:toll-like receptor 9 signaling pathway;GO:0034138:toll-like receptor 3 signaling pathway;GO:0034154:toll-like receptor 7 signaling pathway;GO:0006886:intracellular protein transport;GO:0019886:antigen processing and presentation of exogenous peptide antigen via MHC class II;GO:0051607:defense response to virus;	GO:0005764:lysosome;GO:0032009:early phagosome;GO:0016021:integral component of membrane;GO:0005768:endosome;GO:0005783:endoplasmic reticulum;	GO:0035325:Toll-like receptor binding;	-
ENSMUSG00000019539	1540.68587914325	-0.54306180233717	0.0556603270457702	-9.75671238673471	1.72661792400328e-22	8.26416478301714e-21	7	45082913	45092221	-	Rcn3	reticulocalbin 3%2C EF-hand calcium binding domain [Source:MGI Symbol%3BAcc:MGI:1277122]	-	GO:0005783:endoplasmic reticulum;	GO:0005509:calcium ion binding;	-
ENSMUSG00000028339	425.58396011337	-0.851575273289861	0.0873661457566181	-9.74719974098609	1.89626732762966e-22	9.0436319216632e-21	4	47208161	47313167	+	Col15a1	collagen%2C type XV%2C alpha 1 [Source:MGI Symbol%3BAcc:MGI:88449]	GO:0007155:cell adhesion;	GO:0005581:collagen trimer;GO:0005604:basement membrane;GO:0005615:extracellular space;	GO:0005198:structural molecule activity;	K08135
ENSMUSG00000025795	2198.91615739731	-0.518866846965528	0.0533090999968412	-9.73317589297648	2.17688124111818e-22	1.0344850640828e-20	10	121410350	121476347	-	Rassf3	Ras association (RalGDS/AF-6) domain family member 3 [Source:MGI Symbol%3BAcc:MGI:2179722]	GO:0007165:signal transduction;	GO:0005737:cytoplasm;GO:0005874:microtubule;	GO:0042802:identical protein binding;	K09852
ENSMUSG00000040204	835.512025922193	0.686588653424411	0.0705456780099659	9.73254028868242	2.1905298810015e-22	1.03726656927423e-20	9	65890237	65903266	+	Pclaf	PCNA clamp associated factor [Source:MGI Symbol%3BAcc:MGI:1915276]	GO:0009411:response to UV;GO:0051726:regulation of cell cycle;GO:0006260:DNA replication;GO:0051297:centrosome organization;GO:0019985:translesion synthesis;	GO:0048471:perinuclear region of cytoplasm;GO:0005634:nucleus;	GO:0003682:chromatin binding;	-
ENSMUSG00000042834	121.261720887428	-1.54793156371374	0.159123241001757	-9.72787855481552	2.29325588343069e-22	1.08205896400456e-20	18	33437019	33464029	-	Nrep	neuronal regeneration related protein [Source:MGI Symbol%3BAcc:MGI:99444]	GO:0031103:axon regeneration;GO:0045664:regulation of neuron differentiation;GO:0017015:regulation of transforming growth factor beta receptor signaling pathway;	GO:0005737:cytoplasm;GO:0005634:nucleus;	GO:0005515:protein binding;	-
ENSMUSG00000024558	70.3411653690582	-1.75577830388885	0.180974851927125	-9.70178057996626	2.96282216459462e-22	1.393049884173e-20	18	73928486	74065359	-	Mapk4	mitogen-activated protein kinase 4 [Source:MGI Symbol%3BAcc:MGI:2444559]	GO:0007049:cell cycle;GO:0006468:protein phosphorylation;GO:0023014:signal transduction by protein phosphorylation;GO:0000165:MAPK cascade;	GO:0005737:cytoplasm;GO:0005634:nucleus;	GO:0004707:MAP kinase activity;GO:0005524:ATP binding;GO:0019901:protein kinase binding;GO:0046982:protein heterodimerization activity;GO:0042803:protein homodimerization activity;	K06855
ENSMUSG00000020821	7867.88147355722	-0.401905658884817	0.0414552420234376	-9.69492974272328	3.16855679186317e-22	1.48453579832857e-20	11	70700548	70731964	+	Kif1c	kinesin family member 1C [Source:MGI Symbol%3BAcc:MGI:1098260]	GO:0007018:microtubule-based movement;GO:0006890:retrograde vesicle-mediated transport, Golgi to ER;	GO:0005875:microtubule associated complex;GO:0005794:Golgi apparatus;GO:0005874:microtubule;	GO:0005524:ATP binding;GO:0003777:microtubule motor activity;	K10392
ENSMUSG00000046841	3155.62734700182	-0.44161796438695	0.0456424818179743	-9.67559051999311	3.828748237817e-22	1.78755522990853e-20	10	84526305	84534062	-	Ckap4	cytoskeleton-associated protein 4 [Source:MGI Symbol%3BAcc:MGI:2444926]	-	GO:0005856:cytoskeleton;GO:0016021:integral component of membrane;GO:0005783:endoplasmic reticulum;GO:0009986:cell surface;GO:0005811:lipid particle;GO:0005886:plasma membrane;	-	K13999
ENSMUSG00000023030	3389.12175498198	-0.504709468894438	0.0521674218831115	-9.67480183370594	3.8583841216226e-22	1.79509297630456e-20	15	100387898	100425072	-	Slc11a2	solute carrier family 11 (proton-coupled divalent metal ion transporters)%2C member 2 [Source:MGI Symbol%3BAcc:MGI:1345279]	GO:0015692:lead ion transport;GO:0010042:response to manganese ion;GO:0070627:ferrous iron import;GO:0006824:cobalt ion transport;GO:0015992:proton transport;GO:0071577:zinc II ion transmembrane transport;GO:0007611:learning or memory;GO:0070574:cadmium ion transmembrane transport;GO:0006783:heme biosynthetic process;GO:0048813:dendrite morphogenesis;GO:0048821:erythrocyte development;GO:0006919:…	GO:0055037:recycling endosome;GO:0005802:trans-Golgi network;GO:0005765:lysosomal membrane;GO:0031902:late endosome membrane;GO:0009986:cell surface;GO:0031410:cytoplasmic vesicle;GO:0005769:early endosome;GO:0045178:basal part of cell;GO:0005903:brush border;GO:0012505:endomembrane system;GO:0048471:perinuclear region of cytoplasm;GO:0005887:integral component of plasma membrane;GO:0005634:nucle…	GO:0015099:nickel cation transmembrane transporter activity;GO:0030145:manganese ion binding;GO:0008270:zinc ion binding;GO:0015093:ferrous iron transmembrane transporter activity;GO:0015087:cobalt ion transmembrane transporter activity;GO:0015086:cadmium ion transmembrane transporter activity;GO:0015078:hydrogen ion transmembrane transporter activity;GO:0050897:cobalt ion binding;GO:0016151:nick…	K12347
ENSMUSG00000054196	317.869906315804	-0.97569269500813	0.100945273720721	-9.66556094253124	4.22299989599995e-22	1.95788280892597e-20	15	39076932	39087121	+	Cthrc1	collagen triple helix repeat containing 1 [Source:MGI Symbol%3BAcc:MGI:1915838]	GO:0032092:positive regulation of protein binding;GO:0033690:positive regulation of osteoblast proliferation;GO:0090090:negative regulation of canonical Wnt signaling pathway;GO:0090177:establishment of planar polarity involved in neural tube closure;GO:0060071:Wnt signaling pathway, planar cell polarity pathway;GO:0043932:ossification involved in bone remodeling;GO:0060122:inner ear receptor ste…	GO:0005615:extracellular space;GO:0005737:cytoplasm;GO:0005581:collagen trimer;	GO:0005109:frizzled binding;GO:0017147:Wnt-protein binding;	-
ENSMUSG00000006273	44969.4130229605	-0.458473937760154	0.0474796334711205	-9.656223189655	4.62605125529373e-22	2.13729993065758e-20	8	69088646	69113711	+	Atp6v1b2	ATPase%2C H+ transporting%2C lysosomal V1 subunit B2 [Source:MGI Symbol%3BAcc:MGI:109618]	GO:0046034:ATP metabolic process;GO:0015991:ATP hydrolysis coupled proton transport;GO:0007035:vacuolar acidification;	GO:0033180:proton-transporting V-type ATPase, V1 domain;GO:0005829:cytosol;GO:0016021:integral component of membrane;GO:0042470:melanosome;GO:0005902:microvillus;GO:0005794:Golgi apparatus;GO:0005886:plasma membrane;	GO:0005524:ATP binding;GO:0016820:hydrolase activity, acting on acid anhydrides, catalyzing transmembrane movement of substances;	K02147
ENSMUSG00000018654	413.449612434261	0.886325920063466	0.0918842464362851	9.64611404500191	5.10537948882766e-22	2.34747947648866e-20	11	11685003	11772926	+	Ikzf1	IKAROS family zinc finger 1 [Source:MGI Symbol%3BAcc:MGI:1342540]	GO:0000122:negative regulation of transcription from RNA polymerase II promoter;GO:0040018:positive regulation of multicellular organism growth;GO:0030183:B cell differentiation;GO:0048732:gland development;GO:0030900:forebrain development;GO:0060041:retina development in camera-type eye;GO:0048541:Peyer's patch development;GO:0048535:lymph node development;GO:0048538:thymus development;GO:005113…	GO:0005737:cytoplasm;GO:0005667:transcription factor complex;GO:0005721:pericentric heterochromatin;	GO:0008270:zinc ion binding;GO:0046982:protein heterodimerization activity;GO:0044212:transcription regulatory region DNA binding;GO:0043565:sequence-specific DNA binding;GO:0003700:sequence-specific DNA binding transcription factor activity;	K09220
ENSMUSG00000025503	7597.07469197101	0.37892438393229	0.0392834833675016	9.64589571620744	5.11625618654525e-22	2.34747947648866e-20	7	141392199	141402968	+	Taldo1	transaldolase 1 [Source:MGI Symbol%3BAcc:MGI:1274789]	GO:0006098:pentose-phosphate shunt;GO:0009052:pentose-phosphate shunt, non-oxidative branch;GO:0006002:fructose 6-phosphate metabolic process;GO:0019682:glyceraldehyde-3-phosphate metabolic process;	GO:0005737:cytoplasm;GO:0043231:intracellular membrane-bounded organelle;GO:0005829:cytosol;	GO:0004801:sedoheptulose-7-phosphate:D-glyceraldehyde-3-phosphate glyceronetransferase activity;GO:0048029:monosaccharide binding;	K00616
ENSMUSG00000028121	1545.60147774942	-0.58016260304864	0.0601635728255742	-9.64308759937917	5.25821193073241e-22	2.4043219226916e-20	3	122294136	122530191	+	Bcar3	breast cancer anti-estrogen resistance 3 [Source:MGI Symbol%3BAcc:MGI:1352501]	GO:0007264:small GTPase mediated signal transduction;	GO:0005622:intracellular;	GO:0005085:guanyl-nucleotide exchange factor activity;	-
ENSMUSG00000030110	585.073562998998	-0.833864295730415	0.086478744305819	-9.64241909875079	5.29257623600007e-22	2.41174723959647e-20	6	118151745	118197718	-	Ret	ret proto-oncogene [Source:MGI Symbol%3BAcc:MGI:97902]	GO:0014042:positive regulation of neuron maturation;GO:0007169:transmembrane receptor protein tyrosine kinase signaling pathway;GO:0048484:enteric nervous system development;GO:0007156:homophilic cell adhesion via plasma membrane adhesion molecules;GO:0035799:ureter maturation;GO:0048265:response to pain;GO:0071300:cellular response to retinoic acid;GO:2001241:positive regulation of extrinsic apo…	GO:0045121:membrane raft;GO:0005887:integral component of plasma membrane;GO:0010008:endosome membrane;	GO:0004714:transmembrane receptor protein tyrosine kinase activity;GO:0005515:protein binding;GO:0005524:ATP binding;GO:0005509:calcium ion binding;	K05126
ENSMUSG00000022270	1141.7563480581	-0.570641394895745	0.0592056236024018	-9.63829717811799	5.50942767055669e-22	2.50199469571424e-20	15	25843180	25973687	+	Retreg1	reticulophagy regulator 1 [Source:MGI Symbol%3BAcc:MGI:1913520]	GO:0008631:intrinsic apoptotic signaling pathway in response to oxidative stress;GO:0043065:positive regulation of apoptotic process;GO:0019233:sensory perception of pain;GO:0046330:positive regulation of JNK cascade;GO:0033674:positive regulation of kinase activity;	GO:0005730:nucleolus;GO:0016021:integral component of membrane;GO:0005801:cis-Golgi network;GO:0005783:endoplasmic reticulum;GO:0005794:Golgi apparatus;	GO:0008270:zinc ion binding;GO:0003676:nucleic acid binding;	-
ENSMUSG00000031266	1549.99997358071	-0.49760256998445	0.0517181558490024	-9.62142910581078	6.4922796735141e-22	2.93830861686322e-20	X	134588149	134601125	-	Gla	galactosidase%2C alpha [Source:MGI Symbol%3BAcc:MGI:1347344]	GO:0045019:negative regulation of nitric oxide biosynthetic process;GO:0016139:glycoside catabolic process;GO:0030282:bone mineralization;GO:0051001:negative regulation of nitric-oxide synthase activity;GO:0046477:glycosylceramide catabolic process;GO:0009311:oligosaccharide metabolic process;	GO:0005764:lysosome;GO:0005576:extracellular region;GO:0005794:Golgi apparatus;	GO:0016936:galactoside binding;GO:0005102:receptor binding;GO:0052692:raffinose alpha-galactosidase activity;GO:0042803:protein homodimerization activity;	K01189
ENSMUSG00000025757	1491.10185547745	-0.565891951193705	0.0589371720626334	-9.60161357237031	7.87025451707673e-22	3.54988496963468e-20	3	40745382	40796103	+	Hspa4l	heat shock protein 4 like [Source:MGI Symbol%3BAcc:MGI:107422]	GO:0006457:protein folding;GO:0006986:response to unfolded protein;	GO:0005737:cytoplasm;GO:0005634:nucleus;	GO:0005524:ATP binding;	K09485
ENSMUSG00000029254	232.671630492624	1.20663299995013	0.125830467082886	9.58935485120073	8.86375034934361e-22	3.98449534285021e-20	5	86071746	86106125	+	Stap1	signal transducing adaptor family member 1 [Source:MGI Symbol%3BAcc:MGI:1926193]	GO:0030099:myeloid cell differentiation;GO:0007169:transmembrane receptor protein tyrosine kinase signaling pathway;	GO:0043234:protein complex;GO:0005634:nucleus;GO:0005739:mitochondrion;GO:0005730:nucleolus;	GO:0005070:SH3/SH2 adaptor activity;GO:0005543:phospholipid binding;	-
ENSMUSG00000025085	1007.33010851147	-0.592995024526695	0.0618415607752732	-9.58894014142993	8.89944604604965e-22	3.98707168648945e-20	19	57032733	57314919	-	Ablim1	actin-binding LIM protein 1 [Source:MGI Symbol%3BAcc:MGI:1194500]	GO:0007411:axon guidance;GO:0045944:positive regulation of transcription from RNA polymerase II promoter;GO:0007010:cytoskeleton organization;	GO:0015629:actin cytoskeleton;GO:0005737:cytoplasm;	GO:0008270:zinc ion binding;GO:0003779:actin binding;GO:0046872:metal ion binding;	K07520
ENSMUSG00000037148	2949.00773358997	-0.441618229663616	0.0461168853461349	-9.57606365540532	1.00814181672054e-21	4.50145470244414e-20	8	77250366	77517953	-	Arhgap10	Rho GTPase activating protein 10 [Source:MGI Symbol%3BAcc:MGI:1925764]	GO:0051684:maintenance of Golgi location;GO:0007010:cytoskeleton organization;GO:0046847:filopodium assembly;GO:0072384:organelle transport along microtubule;GO:0007030:Golgi organization;GO:0007165:signal transduction;GO:0043066:negative regulation of apoptotic process;GO:0051683:establishment of Golgi localization;	GO:0005829:cytosol;GO:0030054:cell junction;GO:0005856:cytoskeleton;GO:0031410:cytoplasmic vesicle;GO:0005794:Golgi apparatus;GO:0005886:plasma membrane;	GO:0005543:phospholipid binding;GO:0008093:cytoskeletal adaptor activity;GO:0017124:SH3 domain binding;	K13736
ENSMUSG00000019302	973.188300887378	0.594671074922445	0.0621576545103407	9.56714148252673	1.09902252842534e-21	4.89083403452427e-20	11	101009452	101063719	+	Atp6v0a1	ATPase%2C H+ transporting%2C lysosomal V0 subunit A1 [Source:MGI Symbol%3BAcc:MGI:103286]	GO:0015991:ATP hydrolysis coupled proton transport;	GO:0000220:vacuolar proton-transporting V-type ATPase, V0 domain;GO:0005886:plasma membrane;GO:0016021:integral component of membrane;GO:0031410:cytoplasmic vesicle;GO:0030659:cytoplasmic vesicle membrane;GO:0005730:nucleolus;GO:0042470:melanosome;GO:0005794:Golgi apparatus;	GO:0051117:ATPase binding;GO:0015078:hydrogen ion transmembrane transporter activity;	K02154
ENSMUSG00000021136	209.248434257428	-1.13789326011528	0.119143429406322	-9.55061698144218	1.28926162590085e-21	5.71830506474559e-20	12	81026808	81186414	+	Smoc1	SPARC related modular calcium binding 1 [Source:MGI Symbol%3BAcc:MGI:1929878]	GO:0060173:limb development;GO:0045667:regulation of osteoblast differentiation;GO:0010811:positive regulation of cell-substrate adhesion;GO:0007165:signal transduction;GO:0001654:eye development;GO:0030198:extracellular matrix organization;	GO:0005604:basement membrane;	GO:0050840:extracellular matrix binding;GO:0005509:calcium ion binding;	-
ENSMUSG00000029306	90.2508405833012	-1.66712145247303	0.174696153377419	-9.54297745109091	1.38789230669537e-21	6.1353139644148e-20	5	104299171	104311469	+	Ibsp	integrin binding sialoprotein [Source:MGI Symbol%3BAcc:MGI:96389]	GO:0071363:cellular response to growth factor stimulus;GO:0007155:cell adhesion;GO:0030198:extracellular matrix organization;	GO:0005615:extracellular space;GO:0031988:membrane-bounded vesicle;	-	K06253
ENSMUSG00000029338	7314.54565226076	-0.412659465715573	0.0432501022057481	-9.54123677563769	1.41138938572954e-21	6.21852555182691e-20	5	97882783	98031043	-	Antxr2	anthrax toxin receptor 2 [Source:MGI Symbol%3BAcc:MGI:1919164]	GO:0022414:reproductive process;	GO:0016021:integral component of membrane;	GO:0004872:receptor activity;GO:0046872:metal ion binding;	-
ENSMUSG00000059743	721.444163943464	-0.688048391462995	0.0721571939735231	-9.53540947996763	1.49295207280392e-21	6.55617831047163e-20	3	89093588	89101959	-	Fdps	farnesyl diphosphate synthetase [Source:MGI Symbol%3BAcc:MGI:104888]	GO:0045337:farnesyl diphosphate biosynthetic process;GO:0061051:positive regulation of cell growth involved in cardiac muscle cell development;GO:0045542:positive regulation of cholesterol biosynthetic process;	GO:0005759:mitochondrial matrix;GO:0005777:peroxisome;	GO:0004161:dimethylallyltranstransferase activity;GO:0046872:metal ion binding;GO:0004337:geranyltranstransferase activity;GO:0004311:farnesyltranstransferase activity;	K00787
ENSMUSG00000059534	3839.90230381119	-0.41508993245689	0.0435418574171762	-9.53312414947981	1.52619705899443e-21	6.68012436413814e-20	11	4701973	4704342	-	Uqcr10	ubiquinol-cytochrome c reductase%2C complex III subunit X [Source:MGI Symbol%3BAcc:MGI:1913402]	GO:0006810:transport;GO:0006122:mitochondrial electron transport, ubiquinol to cytochrome c;	GO:0005750:mitochondrial respiratory chain complex III;	-	K00419
ENSMUSG00000013160	3219.1944250605	-0.423598786070869	0.0444774692465621	-9.52389587911663	1.66805615561761e-21	7.27710006775341e-20	8	105524465	105566047	-	Atp6v0d1	ATPase%2C H+ transporting%2C lysosomal V0 subunit D1 [Source:MGI Symbol%3BAcc:MGI:1201778]	GO:0015991:ATP hydrolysis coupled proton transport;	GO:0043679:axon terminus;GO:0016471:vacuolar proton-transporting V-type ATPase complex;GO:0005769:early endosome;GO:0008021:synaptic vesicle;GO:0033179:proton-transporting V-type ATPase, V0 domain;GO:0016324:apical plasma membrane;	GO:0008553:hydrogen-exporting ATPase activity, phosphorylative mechanism;GO:0032403:protein complex binding;	K02146
ENSMUSG00000035311	11289.1721669795	-0.456897860751776	0.0479832141472559	-9.52203533822474	1.69819873566555e-21	7.38438966560975e-20	10	88379132	88447329	+	Gnptab	N-acetylglucosamine-1-phosphate transferase%2C alpha and beta subunits [Source:MGI Symbol%3BAcc:MGI:3643902]	GO:0030154:cell differentiation;GO:0046835:carbohydrate phosphorylation;GO:0009306:protein secretion;	GO:0005794:Golgi apparatus;GO:0016021:integral component of membrane;GO:0005634:nucleus;	GO:0046872:metal ion binding;GO:0003976:UDP-N-acetylglucosamine-lysosomal-enzyme N-acetylglucosaminephosphotransferase activity;GO:0008134:transcription factor binding;	K08239
ENSMUSG00000044786	2498.34794006448	0.425309118164408	0.0446822648131811	9.51852194472793	1.75659613606374e-21	7.61344240601436e-20	7	28376784	28380253	-	Zfp36	zinc finger protein 36 [Source:MGI Symbol%3BAcc:MGI:99180]	GO:0050728:negative regulation of inflammatory response;GO:0000122:negative regulation of transcription from RNA polymerase II promoter;GO:0045638:negative regulation of myeloid cell differentiation;GO:0070935:3'-UTR-mediated mRNA stabilization;GO:0050779:RNA destabilization;GO:0060213:positive regulation of nuclear-transcribed mRNA poly(A) tail shortening;GO:0045893:positive regulation of transc…	GO:0005829:cytosol;GO:0010494:cytoplasmic stress granule;GO:0005634:nucleus;	GO:0019957:C-C chemokine binding;GO:0008270:zinc ion binding;GO:0019901:protein kinase binding;GO:0003677:DNA binding;GO:0071889:14-3-3 protein binding;GO:0035925:mRNA 3'-UTR AU-rich region binding;	K15308
ENSMUSG00000061589	5356.40360189064	-0.490292843589447	0.0515511143599145	-9.51080979872459	1.8918401456643e-21	8.17299512279521e-20	10	80755206	80795461	+	Dot1l	DOT1-like%2C histone H3 methyltransferase (S. cerevisiae) [Source:MGI Symbol%3BAcc:MGI:2143886]	GO:2000677:regulation of transcription regulatory region DNA binding;GO:0034968:histone lysine methylation;GO:0018022:peptidyl-lysine methylation;GO:0046425:regulation of JAK-STAT cascade;GO:0016571:histone methylation;	-	GO:0018024:histone-lysine N-methyltransferase activity;GO:0008134:transcription factor binding;GO:0042054:histone methyltransferase activity;	K11427
ENSMUSG00000079685	782.730823206162	0.678389427552279	0.0714526576158918	9.49425046160072	2.21801262984436e-21	9.55109257369224e-20	10	7440362	7473638	-	Ulbp1	UL16 binding protein 1 [Source:MGI Symbol%3BAcc:MGI:1925027]	GO:0002839:positive regulation of immune response to tumor cell;GO:0032729:positive regulation of interferon-gamma production;GO:0042271:susceptibility to natural killer cell mediated cytotoxicity;GO:0032816:positive regulation of natural killer cell activation;GO:0045429:positive regulation of nitric oxide biosynthetic process;GO:0043032:positive regulation of macrophage activation;	GO:0009897:external side of plasma membrane;GO:0046658:anchored component of plasma membrane;GO:0005887:integral component of plasma membrane;	GO:0046703:natural killer cell lectin-like receptor binding;	-
ENSMUSG00000107002	1197.58845464316	-0.560030554579249	0.0590195115268306	-9.4889052804962	2.3347319222029e-21	1.00104780572698e-19	16	31947050	31948494	-	0610012G03Rik	RIKEN cDNA 0610012G03 gene [Source:MGI Symbol%3BAcc:MGI:1913301]	-	-	-	-
ENSMUSG00000027342	2718.39436752182	0.441531253160542	0.0465324118968596	9.48868187058965	2.3397404748316e-21	1.00104780572698e-19	2	132249162	132253314	-	Pcna	proliferating cell nuclear antigen [Source:MGI Symbol%3BAcc:MGI:97503]	GO:0000122:negative regulation of transcription from RNA polymerase II promoter;GO:0006275:regulation of DNA replication;GO:0019985:translesion synthesis;GO:0007507:heart development;GO:0006283:transcription-coupled nucleotide-excision repair;GO:0006297:nucleotide-excision repair, DNA gap filling;GO:0008283:cell proliferation;GO:0006287:base-excision repair, gap-filling;GO:0032077:positive regula…	GO:0005654:nucleoplasm;GO:0005652:nuclear lamina;GO:0015630:microtubule cytoskeleton;GO:0005737:cytoplasm;GO:0005730:nucleolus;GO:0070557:PCNA-p21 complex;GO:0005663:DNA replication factor C complex;GO:0000307:cyclin-dependent protein kinase holoenzyme complex;GO:0043626:PCNA complex;GO:0043596:nuclear replication fork;	GO:0032139:dinucleotide insertion or deletion binding;GO:0032405:MutLalpha complex binding;GO:0000701:purine-specific mismatch base pair DNA N-glycosylase activity;GO:0030337:DNA polymerase processivity factor activity;GO:0030971:receptor tyrosine kinase binding;GO:0042802:identical protein binding;GO:0008134:transcription factor binding;	K04802
ENSMUSG00000020649	1162.26637778378	0.633147886032036	0.0668608343897198	9.46963782027504	2.80815656612812e-21	1.19760677143913e-19	12	24708241	24714146	+	Rrm2	ribonucleotide reductase M2 [Source:MGI Symbol%3BAcc:MGI:98181]	GO:0055114:oxidation-reduction process;GO:0009263:deoxyribonucleotide biosynthetic process;GO:0006260:DNA replication;GO:0009186:deoxyribonucleoside diphosphate metabolic process;GO:0051290:protein heterotetramerization;GO:0008284:positive regulation of cell proliferation;GO:0000278:mitotic cell cycle;GO:0006206:pyrimidine nucleobase metabolic process;	GO:0005971:ribonucleoside-diphosphate reductase complex;GO:0005635:nuclear envelope;	GO:0046914:transition metal ion binding;GO:0005515:protein binding;GO:0004748:ribonucleoside-diphosphate reductase activity, thioredoxin disulfide as acceptor;	K10808
ENSMUSG00000036636	12358.5165824356	-0.773580188983587	0.0818233945535891	-9.45426663369411	3.25294189549923e-21	1.38286405308347e-19	17	25133391	25162104	+	Clcn7	chloride channel%2C voltage-sensitive 7 [Source:MGI Symbol%3BAcc:MGI:1347048]	GO:0055085:transmembrane transport;GO:0006821:chloride transport;GO:0009268:response to pH;GO:0006811:ion transport;	GO:0005765:lysosomal membrane;GO:0016021:integral component of membrane;GO:0031410:cytoplasmic vesicle;GO:0005764:lysosome;GO:0016020:membrane;	GO:0005247:voltage-gated chloride channel activity;GO:0005524:ATP binding;GO:0005515:protein binding;GO:0015297:antiporter activity;GO:0005216:ion channel activity;GO:0000166:nucleotide binding;	K05016
ENSMUSG00000028212	610.442500161294	0.693981674714367	0.073453095461497	9.4479568267908	3.45508799915467e-21	1.46412104830421e-19	4	11191351	11204779	+	Ccne2	cyclin E2 [Source:MGI Symbol%3BAcc:MGI:1329034]	GO:0000079:regulation of cyclin-dependent protein serine/threonine kinase activity;GO:0051301:cell division;GO:0006270:DNA replication initiation;	GO:0005634:nucleus;	GO:0019901:protein kinase binding;GO:0016538:cyclin-dependent protein serine/threonine kinase regulator activity;	K06626
ENSMUSG00000045658	2570.10776393791	0.528819999781908	0.0560525113762322	9.43436764558854	3.93359720243805e-21	1.6616014087505e-19	1	84036296	84364180	-	Pid1	phosphotyrosine interaction domain containing 1 [Source:MGI Symbol%3BAcc:MGI:2138391]	GO:2001171:positive regulation of ATP biosynthetic process;GO:2000379:positive regulation of reactive oxygen species metabolic process;GO:0051881:regulation of mitochondrial membrane potential;GO:0070584:mitochondrion morphogenesis;GO:0071356:cellular response to tumor necrosis factor;GO:0001933:negative regulation of protein phosphorylation;GO:0090005:negative regulation of establishment of prot…	GO:0005737:cytoplasm;	GO:0005515:protein binding;	-
ENSMUSG00000075707	119.20879487727	-1.40519096836471	0.148965883869254	-9.43297171047587	3.98631776020779e-21	1.67854253535838e-19	12	110279068	110281097	+	Dio3	deiodinase%2C iodothyronine type III [Source:MGI Symbol%3BAcc:MGI:1306782]	GO:0042404:thyroid hormone catabolic process;GO:0055114:oxidation-reduction process;GO:0042446:hormone biosynthetic process;GO:0040018:positive regulation of multicellular organism growth;	GO:0016021:integral component of membrane;GO:0005768:endosome;GO:0005886:plasma membrane;	GO:0004800:thyroxine 5'-deiodinase activity;GO:0033798:thyroxine 5-deiodinase activity;	K07754
ENSMUSG00000097715	10965.507158365	-0.38619540616453	0.0409500549793936	-9.43088858754564	4.06629375406823e-21	1.70681718270132e-19	13	12615057	12650388	-	Gpr137b-ps	G protein-coupled receptor 137B%2C pseudogene [Source:MGI Symbol%3BAcc:MGI:3710533]	-	-	-	K09228
ENSMUSG00000027641	725.758673616554	0.646090807493539	0.0685159751566907	9.42978343395069	4.10936543656414e-21	1.71947221694725e-19	2	157145893	157204534	-	Rbl1	RB transcriptional corepressor like 1 [Source:MGI Symbol%3BAcc:MGI:103300]	GO:0016568:chromatin modification;GO:0051726:regulation of cell cycle;GO:0000122:negative regulation of transcription from RNA polymerase II promoter;GO:0043550:regulation of lipid kinase activity;	GO:0005667:transcription factor complex;	GO:0008134:transcription factor binding;	K04681
ENSMUSG00000020818	2195.85103493528	-0.484104973495573	0.0513619742564903	-9.42535758220779	4.2864251828963e-21	1.7879364728407e-19	11	116852440	116875635	+	Mfsd11	major facilitator superfamily domain containing 11 [Source:MGI Symbol%3BAcc:MGI:1917150]	-	GO:0016021:integral component of membrane;	-	K09228;K12891
ENSMUSG00000057191	248.966501708444	1.00926724331612	0.107100973252478	9.42351140859277	4.36249415632714e-21	1.81397960137778e-19	9	21526176	21545333	+	AB124611	cDNA sequence AB124611 [Source:MGI Symbol%3BAcc:MGI:3043001]	-	GO:0016020:membrane;GO:0016021:integral component of membrane;	-	-
ENSMUSG00000026701	2468.4092029687	0.523866877929948	0.0556426180688403	9.41484955437983	4.73760372036729e-21	1.96381791598776e-19	1	161240112	161251219	-	Prdx6	peroxiredoxin 6 [Source:MGI Symbol%3BAcc:MGI:894320]	GO:0032060:bleb assembly;GO:0042744:hydrogen peroxide catabolic process;GO:0070995:NADPH oxidation;GO:0043066:negative regulation of apoptotic process;GO:0051354:negative regulation of oxidoreductase activity;GO:0009395:phospholipid catabolic process;GO:0016480:negative regulation of transcription from RNA polymerase III promoter;GO:0043154:negative regulation of cysteine-type endopeptidase activ…	GO:0005764:lysosome;GO:0005829:cytosol;GO:0031410:cytoplasmic vesicle;GO:0048471:perinuclear region of cytoplasm;GO:0005634:nucleus;GO:0005782:peroxisomal matrix;GO:0005739:mitochondrion;	GO:0005102:receptor binding;GO:0043027:cysteine-type endopeptidase inhibitor activity involved in apoptotic process;GO:0004623:phospholipase A2 activity;GO:0072541:peroxynitrite reductase activity;GO:0046983:protein dimerization activity;GO:0004602:glutathione peroxidase activity;GO:0001016:RNA polymerase III regulatory region DNA binding;	K11188
ENSMUSG00000001025	7745.55351354667	0.434099097389808	0.0461267704174539	9.41100132225058	4.91432624693131e-21	2.03074611930646e-19	3	90612882	90624181	+	S100a6	S100 calcium binding protein A6 (calcyclin) [Source:MGI Symbol%3BAcc:MGI:1339467]	GO:0034220:ion transmembrane transport;	GO:0031234:extrinsic component of cytoplasmic side of plasma membrane;GO:0001726:ruffle;GO:0005635:nuclear envelope;GO:0005829:cytosol;GO:0048471:perinuclear region of cytoplasm;	GO:0015075:ion transmembrane transporter activity;GO:0044548:S100 protein binding;GO:0005509:calcium ion binding;GO:0005523:tropomyosin binding;GO:0048306:calcium-dependent protein binding;GO:0008270:zinc ion binding;GO:0042803:protein homodimerization activity;	-
ENSMUSG00000070436	8587.88311046297	-0.307380083379251	0.0326704242865148	-9.40851213573394	5.03209386079596e-21	2.07297340284059e-19	7	99345376	99353239	-	Serpinh1	serine (or cysteine) peptidase inhibitor%2C clade H%2C member 1 [Source:MGI Symbol%3BAcc:MGI:88283]	GO:0010951:negative regulation of endopeptidase activity;GO:0006950:response to stress;GO:0032964:collagen biosynthetic process;GO:0030199:collagen fibril organization;GO:0030162:regulation of proteolysis;GO:0051604:protein maturation;	GO:0005793:endoplasmic reticulum-Golgi intermediate compartment;GO:0005783:endoplasmic reticulum;	GO:0004867:serine-type endopeptidase inhibitor activity;GO:0051082:unfolded protein binding;	K09501
ENSMUSG00000021948	4105.38394227488	0.401501454674153	0.0427022835758157	9.40234153897899	5.33620794598256e-21	2.19146860892728e-19	14	30595354	30626210	-	Prkcd	protein kinase C%2C delta [Source:MGI Symbol%3BAcc:MGI:97598]	GO:2000304:positive regulation of ceramide biosynthetic process;GO:0051490:negative regulation of filopodium assembly;GO:0034351:negative regulation of glial cell apoptotic process;GO:0032613:interleukin-10 production;GO:0032930:positive regulation of superoxide anion generation;GO:0042119:neutrophil activation;GO:0035307:positive regulation of protein dephosphorylation;GO:0046326:positive regula…	GO:0016363:nuclear matrix;GO:0005783:endoplasmic reticulum;GO:0005829:cytosol;GO:0005886:plasma membrane;GO:0005911:cell-cell junction;GO:0005739:mitochondrion;	GO:0008022:protein C-terminus binding;GO:0004699:calcium-independent protein kinase C activity;GO:0046872:metal ion binding;GO:0070976:TIR domain binding;GO:0008047:enzyme activator activity;GO:0043560:insulin receptor substrate binding;GO:0005524:ATP binding;GO:0019901:protein kinase binding;GO:0004715:non-membrane spanning protein tyrosine kinase activity;	K06068
ENSMUSG00000001751	2584.70384142877	-0.440509871033505	0.0469068495181579	-9.3911630296761	5.93413362611007e-21	2.42952560089294e-19	11	101070012	101077672	+	Naglu	alpha-N-acetylglucosaminidase (Sanfilippo disease IIIB) [Source:MGI Symbol%3BAcc:MGI:1351641]	GO:0021680:cerebellar Purkinje cell layer development;GO:0060119:inner ear receptor cell development;GO:0046548:retinal rod cell development;GO:0007040:lysosome organization;GO:0008152:metabolic process;GO:0045475:locomotor rhythm;GO:0042474:middle ear morphogenesis;	-	GO:0004561:alpha-N-acetylglucosaminidase activity;	K01205
ENSMUSG00000026395	4444.11769442266	0.356926991749458	0.038164813851301	9.35225291914507	8.58003108469919e-21	3.50202127647262e-19	1	138062861	138175708	-	Ptprc	protein tyrosine phosphatase%2C receptor type%2C C [Source:MGI Symbol%3BAcc:MGI:97810]	GO:0043065:positive regulation of apoptotic process;GO:0010332:response to gamma radiation;GO:0045060:negative thymic T cell selection;GO:2000648:positive regulation of stem cell proliferation;GO:0002925:positive regulation of humoral immune response mediated by circulating immunoglobulin;GO:0007159:leukocyte cell-cell adhesion;GO:0050855:regulation of B cell receptor signaling pathway;GO:0045588…	GO:0005925:focal adhesion;GO:0005887:integral component of plasma membrane;GO:0009897:external side of plasma membrane;GO:0016021:integral component of membrane;	GO:0008201:heparin binding;GO:0043395:heparan sulfate proteoglycan binding;GO:0019901:protein kinase binding;GO:0004725:protein tyrosine phosphatase activity;	K06478
ENSMUSG00000019970	1178.7711298825	0.601106107307331	0.0643152453076861	9.34624604837657	9.08137709081856e-21	3.695315093897e-19	10	21882184	21999903	+	Sgk1	serum/glucocorticoid regulated kinase 1 [Source:MGI Symbol%3BAcc:MGI:1340062]	GO:0050775:positive regulation of dendrite morphogenesis;GO:0032880:regulation of protein localization;GO:0010765:positive regulation of sodium ion transport;GO:0051726:regulation of cell cycle;GO:0031115:negative regulation of microtubule polymerization;GO:0008542:visual learning;GO:0032869:cellular response to insulin stimulus;GO:0006974:cellular response to DNA damage stimulus;GO:0030307:posit…	GO:0043005:neuron projection;GO:0005886:plasma membrane;GO:0048471:perinuclear region of cytoplasm;GO:0005739:mitochondrion;GO:0005634:nucleus;GO:0005789:endoplasmic reticulum membrane;GO:0005783:endoplasmic reticulum;	GO:0004674:protein serine/threonine kinase activity;GO:0048037:cofactor binding;GO:0035091:phosphatidylinositol binding;GO:0043423:3-phosphoinositide-dependent protein kinase binding;GO:0005524:ATP binding;GO:0048156:tau protein binding;	K13302
ENSMUSG00000030246	2828.98166663362	-0.447167835187268	0.0479071691080565	-9.33404840053611	1.01902486904174e-20	4.13388564252116e-19	6	142490249	142507957	-	Ldhb	lactate dehydrogenase B [Source:MGI Symbol%3BAcc:MGI:96763]	GO:0044262:cellular carbohydrate metabolic process;GO:0006090:pyruvate metabolic process;GO:0006096:glycolytic process;GO:0055114:oxidation-reduction process;GO:0006089:lactate metabolic process;GO:0019674:NAD metabolic process;	GO:0005829:cytosol;GO:0005739:mitochondrion;	GO:0004459:L-lactate dehydrogenase activity;GO:0000166:nucleotide binding;GO:0051287:NAD binding;GO:0019900:kinase binding;GO:0042802:identical protein binding;	K00016
ENSMUSG00000023067	3977.53027831773	0.343518408928207	0.0368173603661352	9.33033779478057	1.05534023765478e-20	4.26819367849073e-19	17	29090976	29100727	+	Cdkn1a	cyclin-dependent kinase inhibitor 1A (P21) [Source:MGI Symbol%3BAcc:MGI:104556]	GO:0046685:response to arsenic-containing substance;GO:0009636:response to toxic substance;GO:0048146:positive regulation of fibroblast proliferation;GO:0071479:cellular response to ionizing radiation;GO:0010243:response to organonitrogen compound;GO:0031668:cellular response to extracellular stimulus;GO:2000379:positive regulation of reactive oxygen species metabolic process;GO:0006977:DNA damag…	GO:0000307:cyclin-dependent protein kinase holoenzyme complex;GO:0005829:cytosol;GO:0070557:PCNA-p21 complex;	GO:0004861:cyclin-dependent protein serine/threonine kinase inhibitor activity;GO:0046872:metal ion binding;GO:0019912:cyclin-dependent protein kinase activating kinase activity;GO:0032403:protein complex binding;GO:0030332:cyclin binding;	K06625
ENSMUSG00000035448	1284.39571579123	-0.636122222921882	0.0682037433182519	-9.32679339832731	1.09122294115786e-20	4.3999431681959e-19	9	124021972	124031689	+	Ccr3	chemokine (C-C motif) receptor 3 [Source:MGI Symbol%3BAcc:MGI:104616]	GO:0070371:ERK1 and ERK2 cascade;GO:0001938:positive regulation of endothelial cell proliferation;GO:0007186:G-protein coupled receptor signaling pathway;GO:0045766:positive regulation of angiogenesis;GO:0007204:positive regulation of cytosolic calcium ion concentration;GO:0048245:eosinophil chemotaxis;GO:0002551:mast cell chemotaxis;GO:0006954:inflammatory response;GO:0000187:activation of MAPK …	GO:0005615:extracellular space;GO:0016021:integral component of membrane;GO:0005768:endosome;GO:0005886:plasma membrane;	GO:0005515:protein binding;GO:0016493:C-C chemokine receptor activity;	K04178
ENSMUSG00000031673	3009.43407259767	-0.451139544166202	0.0484837309071007	-9.30496757831254	1.34033221442827e-20	5.38805451516091e-19	8	102632095	102785642	-	Cdh11	cadherin 11 [Source:MGI Symbol%3BAcc:MGI:99217]	GO:0007156:homophilic cell adhesion via plasma membrane adhesion molecules;GO:0021957:corticospinal tract morphogenesis;GO:0034329:cell junction assembly;GO:0001501:skeletal system development;GO:0001503:ossification;GO:0034332:adherens junction organization;	GO:0005737:cytoplasm;GO:0005886:plasma membrane;GO:0016021:integral component of membrane;	GO:0005509:calcium ion binding;	K06803
ENSMUSG00000029063	5165.78506351842	0.326518357351483	0.0351735752799911	9.28305851060943	1.64682028979419e-20	6.60017794457876e-19	4	155562378	155591001	+	Nadk	NAD kinase [Source:MGI Symbol%3BAcc:MGI:2183149]	GO:0006741:NADP biosynthetic process;GO:0019674:NAD metabolic process;GO:0016310:phosphorylation;	GO:0005829:cytosol;	GO:0046872:metal ion binding;GO:0005524:ATP binding;GO:0003951:NAD+ kinase activity;	K00858
ENSMUSG00000066152	803.438433148439	-0.607081531673407	0.0654152559518269	-9.28042736881553	1.68800128892854e-20	6.74490845359853e-19	4	62262562	62298411	+	Slc31a2	solute carrier family 31%2C member 2 [Source:MGI Symbol%3BAcc:MGI:1333844]	GO:0035434:copper ion transmembrane transport;	GO:0016021:integral component of membrane;	GO:0005375:copper ion transmembrane transporter activity;	K14687
ENSMUSG00000074896	139.036203450262	-1.33644292112295	0.14403542212519	-9.27857121119388	1.71766361459951e-20	6.82716222005435e-19	19	34583531	34588731	+	Ifit3	interferon-induced protein with tetratricopeptide repeats 3 [Source:MGI Symbol%3BAcc:MGI:1101055]	GO:0051607:defense response to virus;GO:0045087:innate immune response;GO:0008285:negative regulation of cell proliferation;GO:0035458:cellular response to interferon-beta;GO:0043066:negative regulation of apoptotic process;GO:0035457:cellular response to interferon-alpha;	GO:0005739:mitochondrion;	GO:0042802:identical protein binding;	-
ENSMUSG00000027894	329.417653533163	-0.962428087014742	0.103726714520176	-9.27849774734299	1.71884814648896e-20	6.82716222005435e-19	3	107467543	107518018	-	Slc6a17	solute carrier family 6 (neurotransmitter transporter)%2C member 17 [Source:MGI Symbol%3BAcc:MGI:2442535]	GO:0015820:leucine transport;GO:0006836:neurotransmitter transport;GO:0032328:alanine transport;GO:0015824:proline transport;GO:0015816:glycine transport;	GO:0030054:cell junction;GO:0030672:synaptic vesicle membrane;GO:0005887:integral component of plasma membrane;GO:0031410:cytoplasmic vesicle;GO:0045202:synapse;GO:0016021:integral component of membrane;	GO:0005328:neurotransmitter:sodium symporter activity;	K05048
ENSMUSG00000003546	1158.13798596435	-0.518677412412911	0.0560690982111402	-9.25068226458218	2.23064230631052e-20	8.83360908564516e-19	17	46630624	46646022	-	Klc4	kinesin light chain 4 [Source:MGI Symbol%3BAcc:MGI:1922014]	-	GO:0005737:cytoplasm;GO:0005874:microtubule;GO:0005871:kinesin complex;	GO:0003777:microtubule motor activity;	K10407
ENSMUSG00000048277	3317.78268860545	0.365300375650959	0.039497356108252	9.24872983016293	2.27176129268249e-20	8.96974948380808e-19	11	117809668	117814283	+	Syngr2	synaptogyrin 2 [Source:MGI Symbol%3BAcc:MGI:1328324]	GO:0006605:protein targeting;	GO:0008021:synaptic vesicle;GO:0016021:integral component of membrane;	-	-
ENSMUSG00000031740	2880.14016741553	-0.397883690937659	0.0430229137413408	-9.24818094213203	2.28345542546387e-20	8.98924789681132e-19	8	92827291	92853420	+	Mmp2	matrix metallopeptidase 2 [Source:MGI Symbol%3BAcc:MGI:97009]	GO:0001525:angiogenesis;GO:0001957:intramembranous ossification;GO:0001541:ovarian follicle development;GO:0042542:response to hydrogen peroxide;GO:0048771:tissue remodeling;GO:0009612:response to mechanical stimulus;GO:0060325:face morphogenesis;GO:0060740:prostate gland epithelium morphogenesis;GO:0007162:negative regulation of cell adhesion;GO:0001955:blood vessel maturation;GO:0045906:negativ…	GO:0005615:extracellular space;GO:0005578:proteinaceous extracellular matrix;GO:0005886:plasma membrane;GO:0005634:nucleus;GO:0030017:sarcomere;GO:0005739:mitochondrion;	GO:0008270:zinc ion binding;GO:0004222:metalloendopeptidase activity;GO:0001968:fibronectin binding;	K01398
ENSMUSG00000021377	2045.49641052614	0.502727955291093	0.0543956446192537	9.24206264692649	2.41790473620722e-20	9.49045440117205e-19	13	47084775	47106201	-	Dek	DEK oncogene (DNA binding) [Source:MGI Symbol%3BAcc:MGI:1926209]	GO:0016568:chromatin modification;GO:2001032:regulation of double-strand break repair via nonhomologous end joining;	GO:0005634:nucleus;	GO:0003677:DNA binding;GO:0042393:histone binding;GO:0003676:nucleic acid binding;GO:0005488:binding;	K17046
ENSMUSG00000027763	4522.99995847268	0.371520330381006	0.0402054089446541	9.24055593844184	2.45219794120045e-20	9.5967487663568e-19	3	60472830	60629750	+	Mbnl1	muscleblind like splicing factor 1 [Source:MGI Symbol%3BAcc:MGI:1928482]	GO:0006376:mRNA splice site selection;GO:0007519:skeletal muscle tissue development;GO:0000381:regulation of alternative mRNA splicing, via spliceosome;GO:0045445:myoblast differentiation;GO:0043484:regulation of RNA splicing;GO:0007399:nervous system development;GO:0000380:alternative mRNA splicing, via spliceosome;GO:0001701:in utero embryonic development;GO:0030326:embryonic limb morphogenesis;	GO:0010494:cytoplasmic stress granule;GO:0005634:nucleus;	GO:0008270:zinc ion binding;GO:0003725:double-stranded RNA binding;GO:0046872:metal ion binding;GO:0005515:protein binding;	K14943
ENSMUSG00000040710	1550.06343070053	-0.542164806540301	0.0587021371518967	-9.23586146680493	2.56215869382745e-20	9.99767846922817e-19	1	95587682	95667571	-	St8sia4	ST8 alpha-N-acetyl-neuraminide alpha-2%2C8-sialyltransferase 4 [Source:MGI Symbol%3BAcc:MGI:106018]	GO:0006491:N-glycan processing;GO:0007162:negative regulation of cell adhesion;GO:0001574:ganglioside biosynthetic process;	GO:0030173:integral component of Golgi membrane;	GO:0003828:alpha-N-acetylneuraminate alpha-2,8-sialyltransferase activity;	K06614
ENSMUSG00000006219	3307.11442476159	-0.492104286180559	0.0533447165870839	-9.22498642161144	2.83596830917683e-20	1.10337410297973e-18	4	141576062	141606096	-	Fblim1	filamin binding LIM protein 1 [Source:MGI Symbol%3BAcc:MGI:1921452]	-	-	-	-
ENSMUSG00000056124	782.500223432473	0.695039297162399	0.0754818690360697	9.20802976977514	3.32165581481412e-20	1.28857003708212e-18	18	20684599	20746404	-	B4galt6	UDP-Gal:betaGlcNAc beta 1%2C4-galactosyltransferase%2C polypeptide 6 [Source:MGI Symbol%3BAcc:MGI:1928380]	GO:0005975:carbohydrate metabolic process;GO:0030148:sphingolipid biosynthetic process;	GO:0005794:Golgi apparatus;GO:0016021:integral component of membrane;	GO:0046872:metal ion binding;GO:0008489:UDP-galactose:glucosylceramide beta-1,4-galactosyltransferase activity;	K07553
ENSMUSG00000028961	11423.7068805559	0.316521895609506	0.0344369728142497	9.19133912602597	3.8798084239938e-20	1.50071892121109e-18	4	149149991	149166771	-	Pgd	phosphogluconate dehydrogenase [Source:MGI Symbol%3BAcc:MGI:97553]	GO:0006564:L-serine biosynthetic process;GO:0006541:glutamine metabolic process;GO:0010468:regulation of gene expression;GO:0009448:gamma-aminobutyric acid metabolic process;GO:0031175:neuron projection development;GO:0019322:pentose biosynthetic process;GO:0019530:taurine metabolic process;GO:0009051:pentose-phosphate shunt, oxidative branch;GO:0006544:glycine metabolic process;GO:0022402:cell c…	GO:0043231:intracellular membrane-bounded organelle;GO:0005737:cytoplasm;	GO:0030246:carbohydrate binding;GO:0051287:NAD binding;GO:0008114:phosphogluconate 2-dehydrogenase activity;GO:0050661:NADP binding;GO:0031406:carboxylic acid binding;GO:0004617:phosphoglycerate dehydrogenase activity;GO:0004616:phosphogluconate dehydrogenase (decarboxylating) activity;	K00033
ENSMUSG00000036777	794.518557411119	0.638598183052342	0.0695187194820936	9.18598886472341	4.0776333459549e-20	1.57266635655872e-18	9	22332012	22389188	-	Anln	anillin%2C actin binding protein [Source:MGI Symbol%3BAcc:MGI:1920174]	GO:0007067:mitotic nuclear division;GO:0000910:cytokinesis;GO:0007049:cell cycle;	GO:0005826:actomyosin contractile ring;GO:0005634:nucleus;	GO:0005543:phospholipid binding;GO:0003779:actin binding;	K18621
ENSMUSG00000018770	8243.91995156151	-0.307714828688671	0.0335651672948496	-9.16768344949938	4.83292808784705e-20	1.85858211378303e-18	2	73908447	73911326	-	Atp5g3	ATP synthase%2C H+ transporting%2C mitochondrial F0 complex%2C subunit C3 (subunit 9) [Source:MGI Symbol%3BAcc:MGI:2442035]	GO:0015986:ATP synthesis coupled proton transport;GO:0015991:ATP hydrolysis coupled proton transport;GO:0034220:ion transmembrane transport;GO:0015992:proton transport;	GO:0005739:mitochondrion;GO:0016021:integral component of membrane;GO:0045263:proton-transporting ATP synthase complex, coupling factor F(o);GO:0033177:proton-transporting two-sector ATPase complex, proton-transporting domain;	GO:0015078:hydrogen ion transmembrane transporter activity;GO:0008289:lipid binding;	K02128
ENSMUSG00000056069	892.379639131336	0.630729499647244	0.0688811349767003	9.15678145925724	5.34682096335055e-20	2.05028241320871e-18	15	27655069	27681579	-	Otulinl	OTU deubiquitinase with linear linkage specificity like [Source:MGI Symbol%3BAcc:MGI:2687281]	-	-	-	-
ENSMUSG00000060044	347.427299041087	-0.86770037681041	0.0947790026878498	-9.1549853047952	5.43652083682045e-20	2.07868811076819e-18	10	68723646	68782650	+	Tmem26	transmembrane protein 26 [Source:MGI Symbol%3BAcc:MGI:2143537]	-	GO:0016021:integral component of membrane;	-	-
ENSMUSG00000089942	820.845198068325	-0.653923157864492	0.0714573940892951	-9.15123153032045	5.62881458024258e-20	2.14604604024951e-18	7	3836812	3845051	-	Pira2	paired-Ig-like receptor A2 [Source:MGI Symbol%3BAcc:MGI:1195970]	-	-	-	K06512
ENSMUSG00000091243	1335.42800499338	0.515736825949463	0.0563707438615593	9.14901579471896	5.74545902313326e-20	2.18425936462318e-18	16	65815257	65866368	+	Vgll3	vestigial like family member 3 [Source:MGI Symbol%3BAcc:MGI:1920819]	GO:0006355:regulation of transcription, DNA-templated;	GO:0005634:nucleus;	-	-
ENSMUSG00000004933	1295.8399411063	-0.52289078709242	0.0571894443154581	-9.14313460029694	6.06678102267947e-20	2.29984582016447e-18	10	81252935	81263365	+	Matk	megakaryocyte-associated tyrosine kinase [Source:MGI Symbol%3BAcc:MGI:99259]	GO:0006468:protein phosphorylation;	GO:0005737:cytoplasm;GO:0016020:membrane;	GO:0004715:non-membrane spanning protein tyrosine kinase activity;GO:0005524:ATP binding;	K08888
ENSMUSG00000039942	210.558102724698	1.04718514058197	0.114666727491251	9.13242370732062	6.69825842506278e-20	2.53201780124674e-18	15	5206661	5244187	-	Ptger4	prostaglandin E receptor 4 (subtype EP4) [Source:MGI Symbol%3BAcc:MGI:104311]	GO:0050728:negative regulation of inflammatory response;GO:0070371:ERK1 and ERK2 cascade;GO:0032496:response to lipopolysaccharide;GO:0030278:regulation of ossification;GO:0060348:bone development;GO:0042093:T-helper cell differentiation;GO:0050710:negative regulation of cytokine secretion;GO:0050715:positive regulation of cytokine secretion;GO:0007189:adenylate cyclase-activating G-protein coupl…	GO:0016021:integral component of membrane;GO:0005886:plasma membrane;	GO:0004957:prostaglandin E receptor activity;	K04261
ENSMUSG00000029484	1508.71917521142	0.486717898671966	0.0532982433130002	9.13196886834821	6.72646612161983e-20	2.53547756980945e-18	5	96793339	96845966	+	Anxa3	annexin A3 [Source:MGI Symbol%3BAcc:MGI:1201378]	GO:0006909:phagocytosis;GO:0043086:negative regulation of catalytic activity;GO:0045766:positive regulation of angiogenesis;GO:0051091:positive regulation of sequence-specific DNA binding transcription factor activity;GO:0042742:defense response to bacterium;GO:0051054:positive regulation of DNA metabolic process;GO:0043312:neutrophil degranulation;GO:0010595:positive regulation of endothelial ce…	GO:0030670:phagocytic vesicle membrane;GO:0042581:specific granule;GO:0030425:dendrite;GO:0043025:neuronal cell body;GO:0030424:axon;GO:0005886:plasma membrane;	GO:0005509:calcium ion binding;GO:0019834:phospholipase A2 inhibitor activity;GO:0005544:calcium-dependent phospholipid binding;	K17089
ENSMUSG00000026853	1319.36694871878	-0.494476350693953	0.0541788480365473	-9.12674168266543	7.05919015011442e-20	2.65129136236284e-18	2	30400471	30415813	-	Crat	carnitine acetyltransferase [Source:MGI Symbol%3BAcc:MGI:109501]	GO:0006810:transport;GO:0006631:fatty acid metabolic process;GO:0019254:carnitine metabolic process, CoA-linked;	GO:0005743:mitochondrial inner membrane;GO:0005777:peroxisome;GO:0005783:endoplasmic reticulum;	GO:0016746:transferase activity, transferring acyl groups;GO:0004092:carnitine O-acetyltransferase activity;GO:0005102:receptor binding;	K00624
ENSMUSG00000016534	4398.47460525932	0.364273932093086	0.03991377618711	9.12652138914199	7.07356405861123e-20	2.65129136236284e-18	X	38401357	38456454	-	Lamp2	lysosomal-associated membrane protein 2 [Source:MGI Symbol%3BAcc:MGI:96748]	-	GO:0005886:plasma membrane;GO:0031902:late endosome membrane;GO:0005765:lysosomal membrane;GO:0016021:integral component of membrane;GO:0031088:platelet dense granule membrane;GO:0030670:phagocytic vesicle membrane;	-	K06528
ENSMUSG00000009585	609.047875436651	0.705688671278684	0.0773494942271969	9.12337796554792	7.28184827916635e-20	2.72169306748841e-18	15	79891659	79915906	+	Apobec3	apolipoprotein B mRNA editing enzyme%2C catalytic polypeptide 3 [Source:MGI Symbol%3BAcc:MGI:1933111]	GO:0051607:defense response to virus;GO:0010529:negative regulation of transposition;	GO:0005737:cytoplasm;GO:0005634:nucleus;	GO:0047844:deoxycytidine deaminase activity;GO:0005515:protein binding;GO:0008270:zinc ion binding;	K18750
ENSMUSG00000009575	2216.77492578786	0.472264152824703	0.0517790033784178	9.12076560016504	7.45954764500288e-20	2.78030086735037e-18	15	103191544	103239816	-	Cbx5	chromobox 5 [Source:MGI Symbol%3BAcc:MGI:109372]	-	-	-	K11587
ENSMUSG00000001467	1612.79975983337	-0.531792716541201	0.0583677094852708	-9.11107736162577	8.15678924318642e-20	3.03168261647593e-18	5	4081145	4104746	-	Cyp51	cytochrome P450%2C family 51 [Source:MGI Symbol%3BAcc:MGI:106040]	GO:0033488:cholesterol biosynthetic process via 24,25-dihydrolanosterol;GO:0055114:oxidation-reduction process;GO:0045540:regulation of cholesterol biosynthetic process;GO:0070988:demethylation;	GO:0016021:integral component of membrane;GO:0005789:endoplasmic reticulum membrane;	GO:0008398:sterol 14-demethylase activity;GO:0009055:electron carrier activity;GO:0020037:heme binding;GO:0005506:iron ion binding;	K05917
ENSMUSG00000002741	4339.5478721772	-0.331034809485825	0.0363464752156608	-9.10775549820551	8.41038468548498e-20	3.11723060236945e-18	11	5955693	5967780	+	Ykt6	YKT6 v-SNARE homolog (S. cerevisiae) [Source:MGI Symbol%3BAcc:MGI:1927550]	GO:0042147:retrograde transport, endosome to Golgi;GO:0006903:vesicle targeting;GO:0006888:ER to Golgi vesicle-mediated transport;GO:0008152:metabolic process;GO:0006904:vesicle docking involved in exocytosis;GO:0015031:protein transport;	GO:0005768:endosome;GO:0031410:cytoplasmic vesicle;GO:0031201:SNARE complex;GO:0005783:endoplasmic reticulum;GO:0005794:Golgi apparatus;GO:0005887:integral component of plasma membrane;	GO:0019706:protein-cysteine S-palmitoyltransferase activity;GO:0005484:SNAP receptor activity;	K08516
ENSMUSG00000021457	7441.75605253868	-0.435532947984996	0.0479760629433495	-9.07813024381089	1.10455936619868e-19	4.08257414628879e-18	13	52583173	52648792	+	Syk	spleen tyrosine kinase [Source:MGI Symbol%3BAcc:MGI:99515]	GO:0030593:neutrophil chemotaxis;GO:0043366:beta selection;GO:0001945:lymph vessel development;GO:0045780:positive regulation of bone resorption;GO:0007159:leukocyte cell-cell adhesion;GO:0002250:adaptive immune response;GO:0045588:positive regulation of gamma-delta T cell differentiation;GO:0042742:defense response to bacterium;GO:0090330:regulation of platelet aggregation;GO:0050850:positive re…	GO:0042101:T cell receptor complex;GO:0032009:early phagosome;GO:0005829:cytosol;GO:0019815:B cell receptor complex;	GO:0005178:integrin binding;GO:0004716:receptor signaling protein tyrosine kinase activity;GO:0019904:protein domain specific binding;GO:0005524:ATP binding;GO:0019901:protein kinase binding;GO:0004715:non-membrane spanning protein tyrosine kinase activity;	K05855
ENSMUSG00000035004	838.239083803861	0.594818462760125	0.0655297584546789	9.07707393994911	1.11532840480465e-19	4.11095838070101e-18	7	121064067	121074572	-	Igsf6	immunoglobulin superfamily%2C member 6 [Source:MGI Symbol%3BAcc:MGI:1891393]	-	GO:0016021:integral component of membrane;	-	-
ENSMUSG00000029810	1220.25693504137	0.968630215442947	0.106755563501525	9.07334647181282	1.15416572298043e-19	4.24235610772861e-18	6	48833818	48841496	-	Tmem176b	transmembrane protein 176B [Source:MGI Symbol%3BAcc:MGI:1916348]	GO:2001199:negative regulation of dendritic cell differentiation;	GO:0031965:nuclear membrane;GO:0016021:integral component of membrane;GO:0005634:nucleus;	GO:0005515:protein binding;	-
ENSMUSG00000025351	12292.6301722659	-0.336466000691451	0.0372395624462107	-9.035175995353	1.63738736101715e-19	6.00194937346946e-18	10	128900989	128912822	+	Cd63	CD63 antigen [Source:MGI Symbol%3BAcc:MGI:99529]	GO:0045807:positive regulation of endocytosis;GO:2000680:regulation of rubidium ion transport;GO:0045785:positive regulation of cell adhesion;GO:0034613:cellular protein localization;GO:0030855:epithelial cell differentiation;GO:0010633:negative regulation of epithelial cell migration;	GO:0005765:lysosomal membrane;GO:0043234:protein complex;GO:0016021:integral component of membrane;GO:0009986:cell surface;GO:0030658:transport vesicle membrane;GO:0005770:late endosome;GO:0010008:endosome membrane;GO:0005886:plasma membrane;	GO:0032403:protein complex binding;	K06497
ENSMUSG00000011114	1842.27734867981	-0.421714898964265	0.0467407648664526	-9.02242186599182	1.83976209970485e-19	6.71269062102464e-18	9	37648763	37657312	-	Tbrg1	transforming growth factor beta regulated gene 1 [Source:MGI Symbol%3BAcc:MGI:1100877]	GO:0006260:DNA replication;GO:0008285:negative regulation of cell proliferation;GO:0007050:cell cycle arrest;GO:0050821:protein stabilization;GO:0032066:nucleolus to nucleoplasm transport;GO:0048523:negative regulation of cellular process;GO:0007049:cell cycle;GO:0043170:macromolecule metabolic process;	GO:0005634:nucleus;	-	-
ENSMUSG00000040447	1408.05317724916	-0.56436808901894	0.0625523940939212	-9.02232595880427	1.84137387394709e-19	6.71269062102464e-18	11	72451638	72489904	-	Spns2	spinster homolog 2 [Source:MGI Symbol%3BAcc:MGI:2384936]	GO:0043029:T cell homeostasis;GO:0001782:B cell homeostasis;GO:0055085:transmembrane transport;GO:0006869:lipid transport;GO:0048073:regulation of eye pigmentation;GO:0002920:regulation of humoral immune response;GO:0060348:bone development;	GO:0016021:integral component of membrane;	-	-
ENSMUSG00000041870	4754.05618245278	-0.370878495682615	0.0411645500122449	-9.00965747402297	2.06701060653558e-19	7.51465659304985e-18	5	114774677	114806200	+	Ankrd13a	ankyrin repeat domain 13a [Source:MGI Symbol%3BAcc:MGI:1915670]	-	-	-	-
ENSMUSG00000022790	372.47581732703	-0.909594274129321	0.101010537018826	-9.00494444416029	2.15775033458841e-19	7.82316783434154e-18	16	38892671	39027159	+	Igsf11	immunoglobulin superfamily%2C member 11 [Source:MGI Symbol%3BAcc:MGI:2388477]	GO:0040008:regulation of growth;GO:0007155:cell adhesion;	GO:0016021:integral component of membrane;GO:0005886:plasma membrane;	-	K06791
ENSMUSG00000038418	2032.74400608618	0.485144796936756	0.0539254062314274	8.99659049121852	2.32836121332608e-19	8.41879736535784e-18	18	34859823	34864984	+	Egr1	early growth response 1 [Source:MGI Symbol%3BAcc:MGI:95295]	GO:0048169:regulation of long-term neuronal synaptic plasticity;GO:0032868:response to insulin;GO:0043525:positive regulation of neuron apoptotic process;GO:0009749:response to glucose;GO:0035914:skeletal muscle cell differentiation;GO:0070498:interleukin-1-mediated signaling pathway;GO:0072303:positive regulation of glomerular metanephric mesangial cell proliferation;GO:0007611:learning or memor…	GO:0005737:cytoplasm;GO:0005634:nucleus;	GO:0000979:RNA polymerase II core promoter sequence-specific DNA binding;GO:0003690:double-stranded DNA binding;GO:0046872:metal ion binding;GO:0008134:transcription factor binding;GO:0001077:RNA polymerase II core promoter proximal region sequence-specific DNA binding transcription factor activity involved in positive regulation of transcription;GO:0035035:histone acetyltransferase binding;	K09203
ENSMUSG00000024190	1424.65589730768	0.520611237368782	0.0579710657831981	8.98053589899104	2.6945111768262e-19	9.71630507285893e-18	17	26505590	26562128	-	Dusp1	dual specificity phosphatase 1 [Source:MGI Symbol%3BAcc:MGI:105120]	GO:0043066:negative regulation of apoptotic process;GO:0035335:peptidyl-tyrosine dephosphorylation;GO:0043065:positive regulation of apoptotic process;GO:0000188:inactivation of MAPK activity;GO:0001706:endoderm formation;GO:0007049:cell cycle;GO:0042542:response to hydrogen peroxide;GO:0032526:response to retinoic acid;GO:0051592:response to calcium ion;GO:0033574:response to testosterone;GO:005…	GO:0005654:nucleoplasm;	GO:0008330:protein tyrosine/threonine phosphatase activity;GO:0004725:protein tyrosine phosphatase activity;GO:0017017:MAP kinase tyrosine/serine/threonine phosphatase activity;	K04459
ENSMUSG00000020189	6251.13845340454	-0.357926743144722	0.0398765508545455	-8.97587016616113	2.8112078098341e-19	1.01097111128791e-17	10	111164752	111297249	+	Osbpl8	oxysterol binding protein-like 8 [Source:MGI Symbol%3BAcc:MGI:2443807]	GO:0010891:negative regulation of sequestering of triglyceride;GO:0045444:fat cell differentiation;	-	GO:0015485:cholesterol binding;	-
ENSMUSG00000049723	1064.01948560099	1.11281986033033	0.12418595207016	8.9609158023094	3.2199285931706e-19	1.15483476713553e-17	9	7344381	7369499	+	Mmp12	matrix metallopeptidase 12 [Source:MGI Symbol%3BAcc:MGI:97005]	GO:0035313:wound healing, spreading of epidermal cells;GO:0060054:positive regulation of epithelial cell proliferation involved in wound healing;GO:0006508:proteolysis;	GO:0005578:proteinaceous extracellular matrix;	GO:0004222:metalloendopeptidase activity;GO:0005509:calcium ion binding;GO:0008270:zinc ion binding;	K01413
ENSMUSG00000040249	21308.7379477752	0.412491279316239	0.0460353993306251	8.96030631457625	3.23777701184884e-19	1.15811454085109e-17	10	127538161	127621148	-	Lrp1	low density lipoprotein receptor-related protein 1 [Source:MGI Symbol%3BAcc:MGI:96828]	GO:0035909:aorta morphogenesis;GO:0006898:receptor-mediated endocytosis;GO:0007568:aging;GO:2000587:negative regulation of platelet-derived growth factor receptor-beta signaling pathway;GO:0008283:cell proliferation;GO:0008203:cholesterol metabolic process;GO:0010875:positive regulation of cholesterol efflux;GO:0007205:protein kinase C-activating G-protein coupled receptor signaling pathway;GO:00…	GO:0005905:coated pit;GO:0030425:dendrite;GO:0043025:neuronal cell body;GO:0005768:endosome;GO:0048471:perinuclear region of cytoplasm;GO:0030136:clathrin-coated vesicle;GO:0005887:integral component of plasma membrane;GO:0005634:nucleus;GO:0016021:integral component of membrane;	GO:0005509:calcium ion binding;GO:0002020:protease binding;GO:0032403:protein complex binding;GO:0034185:apolipoprotein binding;	K04550
ENSMUSG00000051335	808.996583590457	-0.678234433227257	0.0758011823034649	-8.94754425481111	3.63478258767526e-19	1.29663316653102e-17	13	43195245	43304172	-	Gfod1	glucose-fructose oxidoreductase domain containing 1 [Source:MGI Symbol%3BAcc:MGI:2145304]	GO:0055114:oxidation-reduction process;	GO:0005576:extracellular region;	GO:0016491:oxidoreductase activity;GO:0000166:nucleotide binding;	-
ENSMUSG00000020321	8566.31381330731	-0.317249671575968	0.0355228731589862	-8.9308561882392	4.22724324516326e-19	1.50394916096637e-17	11	21556692	21572367	-	Mdh1	malate dehydrogenase 1%2C NAD (soluble) [Source:MGI Symbol%3BAcc:MGI:97051]	GO:0006107:oxaloacetate metabolic process;GO:0006734:NADH metabolic process;GO:0006108:malate metabolic process;GO:0006099:tricarboxylic acid cycle;GO:0044262:cellular carbohydrate metabolic process;	GO:0005829:cytosol;GO:0005739:mitochondrion;	GO:0051287:NAD binding;GO:0030060:L-malate dehydrogenase activity;	K00025
ENSMUSG00000058486	3412.67898125834	-0.419539960787436	0.0470118070325896	-8.92414028026197	4.49174291086571e-19	1.59379016458611e-17	6	34880426	34910876	-	Wdr91	WD repeat domain 91 [Source:MGI Symbol%3BAcc:MGI:2141558]	-	-	-	K14611
ENSMUSG00000028278	499.402128683119	-0.776644746826651	0.0870451199634868	-8.92232381496439	4.56604905220286e-19	1.61584703959072e-17	4	32983037	33022180	+	Rragd	Ras-related GTP binding D [Source:MGI Symbol%3BAcc:MGI:1098604]	-	GO:0005764:lysosome;GO:0005634:nucleus;	GO:0005525:GTP binding;GO:0046982:protein heterodimerization activity;	K16186
ENSMUSG00000037351	3070.11297394117	-0.360704928237431	0.0404296034399914	-8.92180228215239	4.58760687367034e-19	1.61916968331718e-17	1	36698114	36714422	-	Actr1b	ARP1 actin-related protein 1B%2C centractin beta [Source:MGI Symbol%3BAcc:MGI:1917446]	GO:0019886:antigen processing and presentation of exogenous peptide antigen via MHC class II;	GO:0005737:cytoplasm;GO:0005813:centrosome;GO:0005869:dynactin complex;GO:0005829:cytosol;GO:0005856:cytoskeleton;	GO:0005524:ATP binding;GO:0005515:protein binding;	K16575
ENSMUSG00000027715	870.455696950771	0.632087752429423	0.0710456564096284	8.89692325150732	5.74161759962512e-19	2.02111015292624e-17	3	36564865	36572150	-	Ccna2	cyclin A2 [Source:MGI Symbol%3BAcc:MGI:108069]	GO:0007265:Ras protein signal transduction;GO:0048146:positive regulation of fibroblast proliferation;GO:0000079:regulation of cyclin-dependent protein serine/threonine kinase activity;GO:0051301:cell division;GO:0007067:mitotic nuclear division;GO:0045893:positive regulation of transcription, DNA-templated;	GO:0001940:male pronucleus;GO:0001939:female pronucleus;GO:0005737:cytoplasm;	GO:0019901:protein kinase binding;	K06627
ENSMUSG00000004266	3937.89678859754	0.334547852523559	0.0376680135976101	8.88148379942139	6.59743461484564e-19	2.31623918166586e-17	6	124720707	124738714	-	Ptpn6	protein tyrosine phosphatase%2C non-receptor type 6 [Source:MGI Symbol%3BAcc:MGI:96055]	GO:0050853:B cell receptor signaling pathway;GO:0009611:response to wounding;GO:0014068:positive regulation of phosphatidylinositol 3-kinase signaling;GO:2000045:regulation of G1/S transition of mitotic cell cycle;GO:0070372:regulation of ERK1 and ERK2 cascade;GO:0042267:natural killer cell mediated cytotoxicity;GO:0043407:negative regulation of MAP kinase activity;GO:0042130:negative regulation …	GO:0042105:alpha-beta T cell receptor complex;GO:0005737:cytoplasm;GO:0005634:nucleus;	GO:0019901:protein kinase binding;GO:0005001:transmembrane receptor protein tyrosine phosphatase activity;GO:0042169:SH2 domain binding;GO:0046703:natural killer cell lectin-like receptor binding;GO:0001784:phosphotyrosine binding;GO:0017124:SH3 domain binding;	K05697
ENSMUSG00000010663	979.530966271655	0.55555269182761	0.0625733611674553	8.87842176706587	6.78156681461288e-19	2.37461915882208e-17	19	10182888	10196877	+	Fads1	fatty acid desaturase 1 [Source:MGI Symbol%3BAcc:MGI:1923517]	GO:0019369:arachidonic acid metabolic process;GO:0006810:transport;GO:0022900:electron transport chain;GO:0009267:cellular response to starvation;GO:0006636:unsaturated fatty acid biosynthetic process;GO:0042759:long-chain fatty acid biosynthetic process;	GO:0016021:integral component of membrane;GO:0005783:endoplasmic reticulum;GO:0005634:nucleus;	GO:0016213:linoleoyl-CoA desaturase activity;GO:0020037:heme binding;GO:0005506:iron ion binding;	K10224
ENSMUSG00000025190	2089.06287287077	-0.408416089957074	0.0460188299261647	-8.87497771265285	6.99474196133701e-19	2.44283560466011e-17	19	43499752	43524605	-	Got1	glutamic-oxaloacetic transaminase 1%2C soluble [Source:MGI Symbol%3BAcc:MGI:95791]	GO:0006114:glycerol biosynthetic process;GO:0006107:oxaloacetate metabolic process;GO:0006533:aspartate catabolic process;GO:0019551:glutamate catabolic process to 2-oxoglutarate;GO:0006532:aspartate biosynthetic process;GO:0055089:fatty acid homeostasis;GO:0019550:glutamate catabolic process to aspartate;GO:0032869:cellular response to insulin stimulus;GO:0051384:response to glucocorticoid;	GO:0005829:cytosol;GO:0005764:lysosome;GO:0043679:axon terminus;	GO:0004609:phosphatidylserine decarboxylase activity;GO:0004069:L-aspartate:2-oxoglutarate aminotransferase activity;GO:0080130:L-phenylalanine:2-oxoglutarate aminotransferase activity;GO:0047801:L-cysteine:2-oxoglutarate aminotransferase activity;GO:0031406:carboxylic acid binding;GO:0030170:pyridoxal phosphate binding;	K14454
ENSMUSG00000022244	469.740738550858	-0.789735539039902	0.0890501277819954	-8.8684380214845	7.41790332725076e-19	2.58383826367536e-17	15	10981756	10996626	+	Amacr	alpha-methylacyl-CoA racemase [Source:MGI Symbol%3BAcc:MGI:1098273]	GO:0008300:isoprenoid catabolic process;GO:0006699:bile acid biosynthetic process;	GO:0005777:peroxisome;GO:0005739:mitochondrion;	GO:0008111:alpha-methylacyl-CoA racemase activity;GO:0005102:receptor binding;	K01796
ENSMUSG00000029135	12660.5779865334	-0.345690923666677	0.0389924057029245	-8.86559619584462	7.60957847655654e-19	2.6436827991922e-17	5	32135801	32157842	+	Fosl2	fos-like antigen 2 [Source:MGI Symbol%3BAcc:MGI:102858]	GO:0030431:sleep;GO:0006366:transcription from RNA polymerase II promoter;GO:0009612:response to mechanical stimulus;GO:0007568:aging;GO:0009636:response to toxic substance;GO:0032570:response to progesterone;GO:0009648:photoperiodism;GO:0034097:response to cytokine;GO:0043434:response to peptide hormone;GO:0007565:female pregnancy;GO:0001661:conditioned taste aversion;GO:0001666:response to hypo…	GO:0005730:nucleolus;GO:0005634:nucleus;	GO:0000977:RNA polymerase II regulatory region sequence-specific DNA binding;GO:0046982:protein heterodimerization activity;GO:0003700:sequence-specific DNA binding transcription factor activity;GO:0003690:double-stranded DNA binding;	K09030
ENSMUSG00000034902	8660.73276448961	-0.350316008435513	0.0395469628044366	-8.85822787878449	8.12964027782741e-19	2.81700504002009e-17	10	81292963	81319973	+	Pip5k1c	phosphatidylinositol-4-phosphate 5-kinase%2C type 1 gamma [Source:MGI Symbol%3BAcc:MGI:1298224]	GO:0016192:vesicle-mediated transport;GO:0044765:single-organism transport;GO:0007409:axonogenesis;GO:0046854:phosphatidylinositol phosphorylation;GO:0006897:endocytosis;GO:0006909:phagocytosis;GO:0006935:chemotaxis;GO:0006887:exocytosis;GO:0007155:cell adhesion;GO:0044763:single-organism cellular process;GO:0006796:phosphate-containing compound metabolic process;GO:0009987:cellular process;GO:00…	GO:0044459:plasma membrane part;GO:0042995:cell projection;GO:0044464:cell part;GO:0016020:membrane;GO:0032587:ruffle membrane;GO:0001931:uropod;GO:0005925:focal adhesion;GO:0001891:phagocytic cup;GO:0012505:endomembrane system;GO:0005737:cytoplasm;GO:0030054:cell junction;GO:0005886:plasma membrane;	GO:0016308:1-phosphatidylinositol-4-phosphate 5-kinase activity;GO:0000166:nucleotide binding;GO:0005524:ATP binding;GO:0016301:kinase activity;GO:0016740:transferase activity;	K00889
ENSMUSG00000029028	1488.79794848889	-0.462607805264935	0.0522391066240654	-8.85558416214993	8.32466797456119e-19	2.87709174206523e-17	4	154011731	154021513	+	Lrrc47	leucine rich repeat containing 47 [Source:MGI Symbol%3BAcc:MGI:1920196]	GO:0008152:metabolic process;	-	GO:0004826:phenylalanine-tRNA ligase activity;GO:0003723:RNA binding;	-
ENSMUSG00000045917	681.923413188888	-0.619720229355157	0.0700742680862223	-8.84376314273632	9.25476872268476e-19	3.19025784000112e-17	4	63558781	63586357	+	Tmem268	transmembrane protein 268 [Source:MGI Symbol%3BAcc:MGI:1913920]	-	GO:0016021:integral component of membrane;	-	-
ENSMUSG00000031367	844.061579638458	0.582670519767041	0.0659481980218385	8.83527582624914	9.98515784600034e-19	3.43313980100467e-17	X	163909017	163933666	+	Ap1s2	adaptor-related protein complex 1%2C sigma 2 subunit [Source:MGI Symbol%3BAcc:MGI:1889383]	GO:0006892:post-Golgi vesicle-mediated transport;GO:0050690:regulation of defense response to virus by virus;GO:0006897:endocytosis;GO:0016032:viral process;GO:0006886:intracellular protein transport;GO:0019886:antigen processing and presentation of exogenous peptide antigen via MHC class II;	GO:0005829:cytosol;GO:0030659:cytoplasmic vesicle membrane;GO:0005765:lysosomal membrane;GO:0000139:Golgi membrane;GO:0030119:AP-type membrane coat adaptor complex;GO:0005905:coated pit;GO:0032588:trans-Golgi network membrane;	GO:0008565:protein transporter activity;	K12394
ENSMUSG00000037049	3015.27818871049	-0.499872924082578	0.056633402634736	-8.82646814118813	1.08033104559768e-18	3.70486724039245e-17	7	105554360	105558389	+	Smpd1	sphingomyelin phosphodiesterase 1%2C acid lysosomal [Source:MGI Symbol%3BAcc:MGI:98325]	GO:0046513:ceramide biosynthetic process;GO:0043407:negative regulation of MAP kinase activity;GO:0006685:sphingomyelin catabolic process;GO:0035307:positive regulation of protein dephosphorylation;GO:0043065:positive regulation of apoptotic process;GO:0023021:termination of signal transduction;GO:0042220:response to cocaine;GO:0042493:response to drug;	GO:0042599:lamellar body;GO:0005615:extracellular space;GO:0005764:lysosome;	GO:0004767:sphingomyelin phosphodiesterase activity;GO:0016798:hydrolase activity, acting on glycosyl bonds;	K12350
ENSMUSG00000050390	4735.97276078016	-0.743327050451854	0.0843120755875939	-8.81637707613535	1.18222862558446e-18	4.04389051208917e-17	4	129219578	129261404	-	C77080	expressed sequence C77080 [Source:MGI Symbol%3BAcc:MGI:2140651]	-	-	-	-
ENSMUSG00000069516	77653.5446842252	0.976205529015606	0.110849905635983	8.80655263903736	1.29053509872052e-18	4.40304103168598e-17	10	117277331	117282321	-	Lyz2	lysozyme 2 [Source:MGI Symbol%3BAcc:MGI:96897]	GO:0019835:cytolysis;GO:0050829:defense response to Gram-negative bacterium;GO:0016998:cell wall macromolecule catabolic process;GO:0050830:defense response to Gram-positive bacterium;	GO:0048237:rough endoplasmic reticulum lumen;GO:0030141:secretory granule;GO:0030140:trans-Golgi network transport vesicle;GO:0005902:microvillus;GO:0005576:extracellular region;GO:0000137:Golgi cis cisterna;	GO:0003796:lysozyme activity;	K13915
ENSMUSG00000003518	2966.7979884904	-0.432592906752476	0.0491338270689708	-8.80438045555113	1.31577352503644e-18	4.47766816474037e-17	11	101971143	101987013	-	Dusp3	dual specificity phosphatase 3 (vaccinia virus phosphatase VH1-related) [Source:MGI Symbol%3BAcc:MGI:1919599]	GO:0050868:negative regulation of T cell activation;GO:0045931:positive regulation of mitotic cell cycle;GO:0070373:negative regulation of ERK1 and ERK2 cascade;GO:0046329:negative regulation of JNK cascade;GO:0050860:negative regulation of T cell receptor signaling pathway;GO:0035335:peptidyl-tyrosine dephosphorylation;GO:0000188:inactivation of MAPK activity;GO:0001701:in utero embryonic develo…	GO:0005654:nucleoplasm;GO:0001772:immunological synapse;GO:0005829:cytosol;	GO:0008138:protein tyrosine/serine/threonine phosphatase activity;GO:0033549:MAP kinase phosphatase activity;GO:0004725:protein tyrosine phosphatase activity;	K17614
ENSMUSG00000026494	427.731406284247	-0.799014687704333	0.0907716800715415	-8.8024666622298	1.33841325038046e-18	4.54309354835777e-17	1	178529125	178939200	+	Kif26b	kinesin family member 26B [Source:MGI Symbol%3BAcc:MGI:2447076]	GO:0022409:positive regulation of cell-cell adhesion;GO:0007018:microtubule-based movement;GO:0030010:establishment of cell polarity;GO:0072092:ureteric bud invasion;	GO:0005875:microtubule associated complex;GO:0005874:microtubule;GO:0005737:cytoplasm;	GO:0003777:microtubule motor activity;GO:0005524:ATP binding;	K10404
ENSMUSG00000026478	2835.39977470527	0.353583724496527	0.0401704771114651	8.80207928612354	1.34304241690861e-18	4.54720671740102e-17	1	153218922	153332786	-	Lamc1	laminin%2C gamma 1 [Source:MGI Symbol%3BAcc:MGI:99914]	GO:0016477:cell migration;GO:0022617:extracellular matrix disassembly;GO:0031581:hemidesmosome assembly;GO:0031175:neuron projection development;GO:0006461:protein complex assembly;GO:0034446:substrate adhesion-dependent cell spreading;	GO:0070062:extracellular exosome;GO:0005606:laminin-1 complex;GO:0043259:laminin-10 complex;	GO:0043208:glycosphingolipid binding;GO:0005515:protein binding;GO:0005201:extracellular matrix structural constituent;	K05635
ENSMUSG00000004044	2632.87434275508	0.387932176309869	0.0441181159271155	8.79303588010751	1.45571958390233e-18	4.91619410746306e-17	11	100956733	100970887	-	Cavin1	caveolae associated 1 [Source:MGI Symbol%3BAcc:MGI:1277968]	GO:0006355:regulation of transcription, DNA-templated;GO:0006363:termination of RNA polymerase I transcription;GO:0006361:transcription initiation from RNA polymerase I promoter;	GO:0005829:cytosol;GO:0005739:mitochondrion;GO:0005901:caveola;GO:0005783:endoplasmic reticulum;GO:0005634:nucleus;	GO:0042134:rRNA primary transcript binding;	K19387
ENSMUSG00000018417	5499.90991392118	-0.384385999148979	0.0437865141891976	-8.77863895463523	1.6546476632587e-18	5.57385868539752e-17	1	51749765	51916071	-	Myo1b	myosin IB [Source:MGI Symbol%3BAcc:MGI:107752]	GO:0051017:actin filament bundle assembly;GO:0007399:nervous system development;GO:0030048:actin filament-based movement;	GO:0030175:filopodium;GO:0005903:brush border;GO:0016459:myosin complex;GO:0005737:cytoplasm;GO:0005886:plasma membrane;	GO:0005547:phosphatidylinositol-3,4,5-trisphosphate binding;GO:0005516:calmodulin binding;GO:0000146:microfilament motor activity;GO:0005546:phosphatidylinositol-4,5-bisphosphate binding;GO:0005524:ATP binding;GO:0003779:actin binding;	K10356
ENSMUSG00000015745	2584.80253737047	-0.447970683530136	0.051054358901955	-8.77438661780907	1.71837909862999e-18	5.77392734504311e-17	3	95988429	95996001	-	Plekho1	pleckstrin homology domain containing%2C family O member 1 [Source:MGI Symbol%3BAcc:MGI:1914470]	-	GO:0005634:nucleus;GO:0005737:cytoplasm;GO:0016020:membrane;	GO:0005543:phospholipid binding;	-
ENSMUSG00000028980	2575.17083195939	0.385593877630884	0.0439551315772557	8.7724428023418	1.74831331606018e-18	5.85971208652312e-17	4	149979475	150009023	-	H6pd	hexose-6-phosphate dehydrogenase (glucose 1-dehydrogenase) [Source:MGI Symbol%3BAcc:MGI:2140356]	GO:0097305:response to alcohol;GO:0006098:pentose-phosphate shunt;	GO:0005739:mitochondrion;GO:0005783:endoplasmic reticulum;	GO:0017057:6-phosphogluconolactonase activity;GO:0004345:glucose-6-phosphate dehydrogenase activity;GO:0050661:NADP binding;GO:0047936:glucose 1-dehydrogenase [NAD(P)] activity;GO:0030246:carbohydrate binding;	K13937
ENSMUSG00000008540	284.451396428032	0.882362239296172	0.100684769569833	8.76361184582323	1.89092117589411e-18	6.32175808202188e-17	6	138140316	138156755	+	Mgst1	microsomal glutathione S-transferase 1 [Source:MGI Symbol%3BAcc:MGI:1913850]	GO:0070207:protein homotrimerization;GO:0055114:oxidation-reduction process;GO:0010243:response to organonitrogen compound;GO:0071449:cellular response to lipid hydroperoxide;GO:0006749:glutathione metabolic process;GO:0042493:response to drug;GO:0032496:response to lipopolysaccharide;GO:0033327:Leydig cell differentiation;	GO:0016021:integral component of membrane;GO:0005743:mitochondrial inner membrane;GO:0005778:peroxisomal membrane;GO:0005741:mitochondrial outer membrane;GO:0045177:apical part of cell;GO:0005783:endoplasmic reticulum;GO:0005634:nucleus;GO:0005789:endoplasmic reticulum membrane;	GO:0004602:glutathione peroxidase activity;GO:0004364:glutathione transferase activity;GO:0043295:glutathione binding;GO:0042803:protein homodimerization activity;	K00799
ENSMUSG00000023992	1607.08165878858	0.976157196643289	0.111397622102638	8.76281897421374	1.90427330919771e-18	6.35044126621172e-17	17	48346401	48354147	+	Trem2	triggering receptor expressed on myeloid cells 2 [Source:MGI Symbol%3BAcc:MGI:1913150]	GO:0007165:signal transduction;	GO:0005886:plasma membrane;GO:0016021:integral component of membrane;GO:0005576:extracellular region;	GO:0004888:transmembrane signaling receptor activity;GO:0001530:lipopolysaccharide binding;GO:0005515:protein binding;	K14378
ENSMUSG00000037706	2223.00333060043	0.384219590506231	0.0438547357765043	8.76118812947179	1.93203046640185e-18	6.42689934648575e-17	7	143052739	143067934	+	Cd81	CD81 antigen [Source:MGI Symbol%3BAcc:MGI:1096398]	GO:0030307:positive regulation of cell growth;GO:0043128:positive regulation of 1-phosphatidylinositol 4-kinase activity;GO:0009611:response to wounding;GO:0008104:protein localization;GO:0050731:positive regulation of peptidyl-tyrosine phosphorylation;GO:0006661:phosphatidylinositol biosynthetic process;GO:0000187:activation of MAPK activity;GO:0030890:positive regulation of B cell proliferation;	GO:0001772:immunological synapse;GO:0005887:integral component of plasma membrane;GO:0016324:apical plasma membrane;	GO:0005515:protein binding;	K06508
ENSMUSG00000005615	3492.50556302653	-0.452136511251975	0.0517399673982862	-8.73863154515538	2.35951050225371e-18	7.82933833989721e-17	16	32430921	32475070	+	Pcyt1a	phosphate cytidylyltransferase 1%2C choline%2C alpha isoform [Source:MGI Symbol%3BAcc:MGI:88557]	GO:0009628:response to abiotic stimulus;GO:0006657:CDP-choline pathway;	GO:0005829:cytosol;GO:0019898:extrinsic component of membrane;GO:0042587:glycogen granule;GO:0005789:endoplasmic reticulum membrane;	GO:0004105:choline-phosphate cytidylyltransferase activity;GO:0008289:lipid binding;GO:0042803:protein homodimerization activity;	K00968
ENSMUSG00000007080	472.058094452198	0.722652278718376	0.0827166670595796	8.73647723496717	2.40492344312153e-18	7.95744163680285e-17	5	110286306	110337474	+	Pole	polymerase (DNA directed)%2C epsilon [Source:MGI Symbol%3BAcc:MGI:1196391]	GO:0006260:DNA replication;GO:0006297:nucleotide-excision repair, DNA gap filling;GO:0000731:DNA synthesis involved in DNA repair;GO:0006287:base-excision repair, gap-filling;GO:0000082:G1/S transition of mitotic cell cycle;	GO:0008622:epsilon DNA polymerase complex;	GO:0008270:zinc ion binding;GO:0003887:DNA-directed DNA polymerase activity;GO:0003677:DNA binding;GO:0051539:4 iron, 4 sulfur cluster binding;GO:0000166:nucleotide binding;GO:0003682:chromatin binding;	K02324
ENSMUSG00000038517	1104.27163438544	-0.515836817298955	0.0590456644744337	-8.73623528315628	2.41007739338009e-18	7.95744163680285e-17	11	97136171	97151495	-	Tbkbp1	TBK1 binding protein 1 [Source:MGI Symbol%3BAcc:MGI:1920424]	-	-	-	K12652
ENSMUSG00000078486	783.642191845948	-0.596479069416232	0.068312123542898	-8.73167219053967	2.50934628978693e-18	8.26469349799626e-17	4	156215868	156221307	+	Perm1	PPARGC1 and ESRR induced regulator%2C muscle 1 [Source:MGI Symbol%3BAcc:MGI:1921433]	-	-	-	-
ENSMUSG00000029455	5731.40861363034	0.314024756029531	0.0360433320674071	8.71242302022055	2.97447298325819e-18	9.77242901610704e-17	5	121566027	121593824	-	Aldh2	aldehyde dehydrogenase 2%2C mitochondrial [Source:MGI Symbol%3BAcc:MGI:99600]	GO:0006068:ethanol catabolic process;GO:0055114:oxidation-reduction process;GO:0043066:negative regulation of apoptotic process;	GO:0005759:mitochondrial matrix;GO:0005739:mitochondrion;	GO:0004029:aldehyde dehydrogenase (NAD) activity;GO:0042802:identical protein binding;GO:0070404:NADH binding;	K00128
ENSMUSG00000024590	1033.71340223657	0.596901895816589	0.0685227099515585	8.71100831007068	3.0118358117895e-18	9.8708096826776e-17	18	56707813	56753424	+	Lmnb1	lamin B1 [Source:MGI Symbol%3BAcc:MGI:96795]	GO:0031662:positive regulation of cyclin-dependent protein serine/threonine kinase activity involved in G2/M transition of mitotic cell cycle;GO:0046330:positive regulation of JNK cascade;	GO:0005654:nucleoplasm;GO:0005637:nuclear inner membrane;GO:0005638:lamin filament;GO:0016363:nuclear matrix;	GO:0005198:structural molecule activity;GO:0043274:phospholipase binding;GO:0008432:JUN kinase binding;	K07611
ENSMUSG00000027698	2516.58869138089	-0.488893296445608	0.0561752612069303	-8.70299996727552	3.23224010133278e-18	1.05671220610157e-16	3	27182965	27284608	+	Nceh1	neutral cholesterol ester hydrolase 1 [Source:MGI Symbol%3BAcc:MGI:2443191]	GO:0006805:xenobiotic metabolic process;GO:0016042:lipid catabolic process;GO:0006470:protein dephosphorylation;	GO:0016021:integral component of membrane;GO:0005783:endoplasmic reticulum;	GO:0017171:serine hydrolase activity;GO:0042301:phosphate ion binding;	K14349
ENSMUSG00000003283	777.159724559062	0.606137928347505	0.0696798675142221	8.69889610831691	3.35128159363251e-18	1.09294492364888e-16	2	153108468	153151441	+	Hck	hemopoietic cell kinase [Source:MGI Symbol%3BAcc:MGI:96052]	GO:0008360:regulation of cell shape;GO:0043066:negative regulation of apoptotic process;GO:0071801:regulation of podosome assembly;GO:0006887:exocytosis;GO:0046777:protein autophosphorylation;GO:0008284:positive regulation of cell proliferation;GO:0051090:regulation of sequence-specific DNA binding transcription factor activity;GO:0018108:peptidyl-tyrosine phosphorylation;GO:0006954:inflammatory …	GO:0005925:focal adhesion;GO:0030133:transport vesicle;GO:0005884:actin filament;GO:0031234:extrinsic component of cytoplasmic side of plasma membrane;GO:0005764:lysosome;GO:0005794:Golgi apparatus;GO:0005829:cytosol;GO:0042995:cell projection;GO:0005901:caveola;GO:0005634:nucleus;	GO:0004715:non-membrane spanning protein tyrosine kinase activity;GO:0005524:ATP binding;	K08893
ENSMUSG00000024696	584.245945746485	0.700313764541281	0.0807778407586997	8.6696271893831	4.33537521016846e-18	1.41042793512229e-16	19	12796193	12833807	+	Lpxn	leupaxin [Source:MGI Symbol%3BAcc:MGI:2147677]	GO:0050859:negative regulation of B cell receptor signaling pathway;GO:0033628:regulation of cell adhesion mediated by integrin;GO:0007162:negative regulation of cell adhesion;GO:0006355:regulation of transcription, DNA-templated;	GO:0002102:podosome;GO:0005925:focal adhesion;GO:0005737:cytoplasm;GO:0005634:nucleus;GO:0005886:plasma membrane;GO:0042995:cell projection;	GO:0003712:transcription cofactor activity;GO:0008270:zinc ion binding;GO:0005515:protein binding;	-
ENSMUSG00000042507	634.757492740335	0.637943571046601	0.0736918910953401	8.65690324355025	4.8475384584397e-18	1.57320357873167e-16	12	84149176	84218881	-	Elmsan1	ELM2 and Myb/SANT-like domain containing 1 [Source:MGI Symbol%3BAcc:MGI:2685106]	-	GO:0005730:nucleolus;GO:0005634:nucleus;	GO:0003677:DNA binding;GO:0003682:chromatin binding;	-
ENSMUSG00000052336	2619.64685542648	1.16327791510823	0.134724959144187	8.63446478290083	5.90026351805093e-18	1.91019236912861e-16	9	119901616	120069879	-	Cx3cr1	chemokine (C-X3-C motif) receptor 1 [Source:MGI Symbol%3BAcc:MGI:1333815]	GO:0007186:G-protein coupled receptor signaling pathway;GO:0016525:negative regulation of angiogenesis;GO:0030336:negative regulation of cell migration;GO:0007155:cell adhesion;GO:0043066:negative regulation of apoptotic process;GO:0045766:positive regulation of angiogenesis;GO:0007204:positive regulation of cytosolic calcium ion concentration;GO:0071560:cellular response to transforming growth f…	GO:0043005:neuron projection;GO:0016021:integral component of membrane;GO:0032809:neuronal cell body membrane;GO:0048471:perinuclear region of cytoplasm;	GO:0016495:C-X3-C chemokine receptor activity;	K04192
ENSMUSG00000015396	389.682461164692	-0.826884663954712	0.095835781276712	-8.62814131568669	6.23570055786142e-18	2.01388911706078e-16	13	43784775	43803132	+	Cd83	CD83 antigen [Source:MGI Symbol%3BAcc:MGI:1328316]	GO:0014070:response to organic cyclic compound;GO:0032713:negative regulation of interleukin-4 production;GO:0032743:positive regulation of interleukin-2 production;GO:0043372:positive regulation of CD4-positive, alpha-beta T cell differentiation;GO:0032733:positive regulation of interleukin-10 production;	GO:0009897:external side of plasma membrane;GO:0016021:integral component of membrane;	-	K06510
ENSMUSG00000066595	1769.60994976709	-0.460826635492251	0.0534395480112627	-8.6233258446559	6.50370544352094e-18	2.0953584656535e-16	1	191005847	191026158	-	Flvcr1	feline leukemia virus subgroup C cellular receptor 1 [Source:MGI Symbol%3BAcc:MGI:2444881]	GO:0055085:transmembrane transport;GO:0046620:regulation of organ growth;GO:0035264:multicellular organism growth;GO:0048536:spleen development;GO:0097037:heme export;GO:0030218:erythrocyte differentiation;GO:0060323:head morphogenesis;GO:0042733:embryonic digit morphogenesis;GO:0001701:in utero embryonic development;	GO:0016021:integral component of membrane;GO:0005886:plasma membrane;	GO:0015232:heme transporter activity;	K08220
ENSMUSG00000025268	877.539343481697	-0.548949724400052	0.0636810781676638	-8.62029570156994	6.67814315352073e-18	2.14636166185379e-16	X	150806370	150814345	-	Maged2	melanoma antigen%2C family D%2C 2 [Source:MGI Symbol%3BAcc:MGI:1933391]	-	-	-	K19482
ENSMUSG00000038462	4622.13961449577	-0.306533006479597	0.0355940623619515	-8.61191407045651	7.18506940070926e-18	2.30372369749006e-16	13	30540308	30545362	-	Uqcrfs1	ubiquinol-cytochrome c reductase%2C Rieske iron-sulfur polypeptide 1 [Source:MGI Symbol%3BAcc:MGI:1913944]	GO:0006810:transport;GO:0022900:electron transport chain;GO:0009725:response to hormone;GO:0046677:response to antibiotic;GO:0042493:response to drug;	GO:0016021:integral component of membrane;GO:0005750:mitochondrial respiratory chain complex III;	GO:0008121:ubiquinol-cytochrome-c reductase activity;GO:0051537:2 iron, 2 sulfur cluster binding;GO:0046872:metal ion binding;GO:0032403:protein complex binding;	K00411
ENSMUSG00000039191	2618.50158379206	0.413867275356219	0.0480686054105601	8.60992890934375	7.31058975809468e-18	2.33833431060596e-16	5	53466152	53657362	+	Rbpj	recombination signal binding protein for immunoglobulin kappa J region [Source:MGI Symbol%3BAcc:MGI:96522]	GO:0007221:positive regulation of transcription of Notch receptor target;GO:0045892:negative regulation of transcription, DNA-templated;GO:0048733:sebaceous gland development;GO:0003198:epithelial to mesenchymal transition involved in endocardial cushion formation;GO:0003160:endocardium morphogenesis;GO:0003214:cardiac left ventricle morphogenesis;GO:0035019:somatic stem cell maintenance;GO:00305…	GO:0005730:nucleolus;GO:0002193:MAML1-RBP-Jkappa- ICN1 complex;GO:0005737:cytoplasm;GO:0005667:transcription factor complex;	GO:0001077:RNA polymerase II core promoter proximal region sequence-specific DNA binding transcription factor activity involved in positive regulation of transcription;GO:0001103:RNA polymerase II repressing transcription factor binding;GO:0000978:RNA polymerase II core promoter proximal region sequence-specific DNA binding;GO:0000979:RNA polymerase II core promoter sequence-specific DNA binding;…	K06053
ENSMUSG00000057421	1856.3782874839	-0.447909893393622	0.0520406971408722	-8.60691570255383	7.50525970974118e-18	2.39484378172221e-16	X	95935335	95956962	-	Las1l	LAS1-like (S. cerevisiae) [Source:MGI Symbol%3BAcc:MGI:1923380]	GO:0006364:rRNA processing;	GO:0005730:nucleolus;GO:0005737:cytoplasm;GO:0071339:MLL1 complex;	-	K16912
ENSMUSG00000016520	2002.25366479791	-0.507983604081981	0.0590480567536821	-8.6028843624952	7.77372894827743e-18	2.47457505707606e-16	5	147016655	147076586	-	Lnx2	ligand of numb-protein X 2 [Source:MGI Symbol%3BAcc:MGI:2155959]	GO:0051260:protein homooligomerization;	-	GO:0008270:zinc ion binding;GO:0030165:PDZ domain binding;	K10692
ENSMUSG00000029304	69946.1790363112	-0.446128317296566	0.0519185112689159	-8.59285650518387	8.48334552848296e-18	2.69401898811442e-16	5	104435118	104441050	+	Spp1	secreted phosphoprotein 1 [Source:MGI Symbol%3BAcc:MGI:98389]	GO:0006670:sphingosine metabolic process;GO:0030593:neutrophil chemotaxis;GO:0001649:osteoblast differentiation;GO:0006668:sphinganine-1-phosphate metabolic process;GO:0031214:biomineral tissue development;GO:0043066:negative regulation of apoptotic process;GO:0045780:positive regulation of bone resorption;GO:0033280:response to vitamin D;GO:0048545:response to steroid hormone;GO:0016311:dephosph…	GO:0015629:actin cytoskeleton;GO:0031988:membrane-bounded vesicle;GO:0005615:extracellular space;GO:0016021:integral component of membrane;GO:0005794:Golgi apparatus;GO:0042995:cell projection;GO:0045177:apical part of cell;GO:0048471:perinuclear region of cytoplasm;GO:0005783:endoplasmic reticulum;GO:0005739:mitochondrion;	GO:0050840:extracellular matrix binding;GO:0005125:cytokine activity;GO:0042392:sphingosine-1-phosphate phosphatase activity;	K06250
ENSMUSG00000018909	2802.52602251461	0.397410075003321	0.046272102486858	8.58854587634509	8.80769028255412e-18	2.78403521500669e-16	7	99535466	99606771	+	Arrb1	arrestin%2C beta 1 [Source:MGI Symbol%3BAcc:MGI:99473]	GO:0033138:positive regulation of peptidyl-serine phosphorylation;GO:0000187:activation of MAPK activity;GO:0002031:G-protein coupled receptor internalization;GO:0007219:Notch signaling pathway;GO:0031397:negative regulation of protein ubiquitination;GO:0015031:protein transport;GO:0043149:stress fiber assembly;GO:0031398:positive regulation of protein ubiquitination;GO:0032088:negative regulatio…	GO:0031143:pseudopodium;GO:0014069:postsynaptic density;GO:0005765:lysosomal membrane;GO:0005634:nucleus;GO:0005829:cytosol;GO:0016323:basolateral plasma membrane;GO:0005834:heterotrimeric G-protein complex;GO:0045211:postsynaptic membrane;GO:0000785:chromatin;GO:0000139:Golgi membrane;GO:0030659:cytoplasmic vesicle membrane;GO:0005905:coated pit;GO:0016023:cytoplasmic membrane-bounded vesicle;GO…	GO:0030331:estrogen receptor binding;GO:0031692:alpha-1B adrenergic receptor binding;GO:0031691:alpha-1A adrenergic receptor binding;GO:0031701:angiotensin receptor binding;GO:0031896:V2 vasopressin receptor binding;GO:0008134:transcription factor binding;GO:0031625:ubiquitin protein ligase binding;GO:0045309:protein phosphorylated amino acid binding;GO:0005096:GTPase activator activity;GO:004302…	K04439
ENSMUSG00000020901	4776.93028864707	0.314316105979445	0.0365971805032288	8.58853336944124	8.80864892167307e-18	2.78403521500669e-16	11	68432121	68497849	+	Pik3r5	phosphoinositide-3-kinase regulatory subunit 5 [Source:MGI Symbol%3BAcc:MGI:2443588]	GO:0043551:regulation of phosphatidylinositol 3-kinase activity;	GO:0005942:phosphatidylinositol 3-kinase complex;GO:0016020:membrane;GO:0005634:nucleus;	GO:0046935:1-phosphatidylinositol-3-kinase regulator activity;GO:0016301:kinase activity;	K02649
ENSMUSG00000022360	1280.79893371734	0.535231107582802	0.0623394363800416	8.58575467894605	9.02420524746156e-18	2.84540462139155e-16	15	58094044	58135082	-	Atad2	ATPase family%2C AAA domain containing 2 [Source:MGI Symbol%3BAcc:MGI:1917722]	GO:0006355:regulation of transcription, DNA-templated;	GO:0005730:nucleolus;GO:0005634:nucleus;	GO:0005524:ATP binding;GO:0017111:nucleoside-triphosphatase activity;GO:0016887:ATPase activity;GO:0005515:protein binding;	K09228
ENSMUSG00000023994	1614.61218819684	0.424410228116523	0.0494440561139156	8.58364506218323	9.19132726174261e-18	2.89124823982854e-16	17	48386885	48409906	-	Nfya	nuclear transcription factor-Y alpha [Source:MGI Symbol%3BAcc:MGI:97316]	GO:0045944:positive regulation of transcription from RNA polymerase II promoter;	GO:0016602:CCAAT-binding factor complex;GO:0005634:nucleus;	GO:0003677:DNA binding;GO:0005515:protein binding;GO:0003700:sequence-specific DNA binding transcription factor activity;	K08064
ENSMUSG00000026548	455.552825892458	-0.742284805633729	0.0865069564842611	-8.58063716261685	9.43490513265558e-18	2.96086904941309e-16	1	172475358	172478575	+	Slamf9	SLAM family member 9 [Source:MGI Symbol%3BAcc:MGI:1923692]	-	-	-	-
ENSMUSG00000016496	389.794340016998	0.803469296478105	0.0937143805405779	8.5735966224544	1.00302304426783e-17	3.14028814753595e-16	19	29367455	29388095	+	Cd274	CD274 antigen [Source:MGI Symbol%3BAcc:MGI:1926446]	GO:0031295:T cell costimulation;GO:0042130:negative regulation of T cell proliferation;GO:0006955:immune response;GO:2001181:positive regulation of interleukin-10 secretion;GO:0007166:cell surface receptor signaling pathway;	GO:0009897:external side of plasma membrane;GO:0016021:integral component of membrane;GO:0070062:extracellular exosome;	GO:0005515:protein binding;	K06745
ENSMUSG00000060594	871.347040788325	-0.646950817416152	0.0754914991488527	-8.56984991304129	1.03620000543762e-17	3.23654396064623e-16	9	51054640	51077094	-	Layn	layilin [Source:MGI Symbol%3BAcc:MGI:2685357]	-	GO:0016021:integral component of membrane;	GO:0030246:carbohydrate binding;GO:0005540:hyaluronic acid binding;	K10077
ENSMUSG00000032570	3545.9789963006	-0.374898127526487	0.0438113057069061	-8.55710920908232	1.15732889898562e-17	3.60642115454396e-16	9	105403539	105527319	-	Atp2c1	ATPase%2C Ca++-sequestering [Source:MGI Symbol%3BAcc:MGI:1889008]	GO:0016339:calcium-dependent cell-cell adhesion via plasma membrane cell adhesion molecules;GO:0008544:epidermis development;GO:0030026:cellular manganese ion homeostasis;GO:0032468:Golgi calcium ion homeostasis;GO:0043123:positive regulation of I-kappaB kinase/NF-kappaB signaling;GO:0032472:Golgi calcium ion transport;GO:0070588:calcium ion transmembrane transport;GO:0031532:actin cytoskeleton r…	GO:0005802:trans-Golgi network;GO:0030133:transport vesicle;GO:0000139:Golgi membrane;GO:0030141:secretory granule;GO:0016021:integral component of membrane;GO:0005886:plasma membrane;	GO:0004871:signal transducer activity;GO:0030145:manganese ion binding;GO:0015410:manganese-transporting ATPase activity;GO:0005509:calcium ion binding;GO:0005388:calcium-transporting ATPase activity;GO:0005524:ATP binding;	K01537
ENSMUSG00000013539	1668.77447237096	-0.40955705904916	0.0479083242541901	-8.54876611580376	1.24411332648452e-17	3.86779717808482e-16	16	18300825	18348103	-	Tango2	transport and golgi organization 2 [Source:MGI Symbol%3BAcc:MGI:101825]	GO:0001881:receptor recycling;GO:0001662:behavioral fear response;GO:0007041:lysosomal transport;GO:0008104:protein localization;GO:0035249:synaptic transmission, glutamatergic;GO:0051260:protein homooligomerization;GO:0007409:axonogenesis;GO:0006979:response to oxidative stress;GO:0016601:Rac protein signal transduction;GO:0007032:endosome organization;GO:0007626:locomotory behavior;GO:0071902:p…	GO:0005739:mitochondrion;GO:0031982:vesicle;GO:0030426:growth cone;GO:0014069:postsynaptic density;GO:0043234:protein complex;GO:0030027:lamellipodium;GO:0005829:cytosol;GO:0030424:axon;GO:0005769:early endosome;GO:0005634:nucleus;GO:0005813:centrosome;GO:0043025:neuronal cell body;GO:0001726:ruffle;GO:0016020:membrane;	GO:0042803:protein homodimerization activity;GO:0005543:phospholipid binding;GO:0043539:protein serine/threonine kinase activator activity;GO:0017137:Rab GTPase binding;GO:0017112:Rab guanyl-nucleotide exchange factor activity;GO:0030676:Rac guanyl-nucleotide exchange factor activity;GO:0048365:Rac GTPase binding;	K09228
ENSMUSG00000032691	257.307331287635	0.972421821989657	0.113803051373079	8.54477810794174	1.28783474154018e-17	3.9943890608237e-16	11	59541568	59566956	+	Nlrp3	NLR family%2C pyrin domain containing 3 [Source:MGI Symbol%3BAcc:MGI:2653833]	GO:0050718:positive regulation of interleukin-1 beta secretion;GO:0032621:interleukin-18 production;GO:0006919:activation of cysteine-type endopeptidase activity involved in apoptotic process;GO:0051607:defense response to virus;GO:0032088:negative regulation of NF-kappaB transcription factor activity;GO:0050713:negative regulation of interleukin-1 beta secretion;GO:0002674:negative regulation of…	GO:0005737:cytoplasm;GO:0072559:NLRP3 inflammasome complex;	GO:0005524:ATP binding;	K12800
ENSMUSG00000079470	387.173258813722	-0.762140197976944	0.0892788573515374	-8.53662581025205	1.38198191932189e-17	4.27643056244118e-16	1	78658038	78671512	+	Utp14b	UTP14B small subunit processome component [Source:MGI Symbol%3BAcc:MGI:2445092]	GO:0007283:spermatogenesis;GO:0030154:cell differentiation;GO:0007126:meiotic nuclear division;GO:0007275:multicellular organismal development;GO:0006364:rRNA processing;	GO:0032040:small-subunit processome;GO:0005634:nucleus;	GO:0003676:nucleic acid binding;	K14567
ENSMUSG00000060429	213.060512616564	-1.01230547949543	0.11866219133726	-8.53098588596157	1.45105740741097e-17	4.47366545971465e-16	15	55636388	55906949	-	Sntb1	syntrophin%2C basic 1 [Source:MGI Symbol%3BAcc:MGI:101781]	-	GO:0005856:cytoskeleton;GO:0005737:cytoplasm;GO:0043234:protein complex;GO:0030054:cell junction;GO:0045202:synapse;GO:0005886:plasma membrane;	GO:0005516:calmodulin binding;GO:0003779:actin binding;GO:0005543:phospholipid binding;GO:0030165:PDZ domain binding;	-
ENSMUSG00000035692	146.324275920816	-1.31500242462642	0.154146248289802	-8.5308753162397	1.45244512144651e-17	4.47366545971465e-16	4	156199455	156200796	-	Isg15	ISG15 ubiquitin-like modifier [Source:MGI Symbol%3BAcc:MGI:1855694]	GO:0051607:defense response to virus;GO:0032020:ISG15-protein conjugation;GO:0019941:modification-dependent protein catabolic process;	GO:0005737:cytoplasm;GO:0005576:extracellular region;	GO:0031386:protein tag;GO:0005515:protein binding;	K12159
ENSMUSG00000021577	12090.3472058551	-0.293757650506953	0.0344691375241048	-8.52233828889751	1.56363885604131e-17	4.80502970403825e-16	13	74322254	74350280	-	Sdha	succinate dehydrogenase complex%2C subunit A%2C flavoprotein (Fp) [Source:MGI Symbol%3BAcc:MGI:1914195]	GO:0006810:transport;GO:0006105:succinate metabolic process;GO:0006099:tricarboxylic acid cycle;GO:0007399:nervous system development;GO:0022904:respiratory electron transport chain;	GO:0005743:mitochondrial inner membrane;	GO:0050660:flavin adenine dinucleotide binding;GO:0008177:succinate dehydrogenase (ubiquinone) activity;	K00234
ENSMUSG00000024620	2370.52766047799	-0.422667622696482	0.0495981011304267	-8.52185089878754	1.57023455243381e-17	4.81417994347563e-16	18	61045150	61085061	+	Pdgfrb	platelet derived growth factor receptor%2C beta polypeptide [Source:MGI Symbol%3BAcc:MGI:97531]	GO:0007179:transforming growth factor beta receptor signaling pathway;GO:0032956:regulation of actin cytoskeleton organization;GO:0001894:tissue homeostasis;GO:0030097:hemopoiesis;GO:0001701:in utero embryonic development;GO:0032516:positive regulation of phosphoprotein phosphatase activity;GO:0070374:positive regulation of ERK1 and ERK2 cascade;GO:0048010:vascular endothelial growth factor recep…	GO:0031410:cytoplasmic vesicle;GO:0016324:apical plasma membrane;GO:0005764:lysosome;GO:0005887:integral component of plasma membrane;GO:0005634:nucleus;	GO:0043548:phosphatidylinositol 3-kinase binding;GO:0005019:platelet-derived growth factor beta-receptor activity;GO:0048407:platelet-derived growth factor binding;GO:0038085:vascular endothelial growth factor binding;GO:0005161:platelet-derived growth factor receptor binding;GO:0005524:ATP binding;GO:0005021:vascular endothelial growth factor-activated receptor activity;	K05089
ENSMUSG00000041515	273.218482961634	0.898707146970589	0.105528042473558	8.51628748060763	1.64749562989635e-17	5.03944295434502e-16	8	120736358	120756694	+	Irf8	interferon regulatory factor 8 [Source:MGI Symbol%3BAcc:MGI:96395]	GO:0006909:phagocytosis;GO:0042832:defense response to protozoan;GO:0006955:immune response;GO:0060261:positive regulation of transcription initiation from RNA polymerase II promoter;GO:0044130:negative regulation of growth of symbiont in host;GO:0042742:defense response to bacterium;GO:0032735:positive regulation of interleukin-12 production;GO:0030099:myeloid cell differentiation;GO:0032729:pos…	GO:0005634:nucleus;	GO:0005515:protein binding;GO:0000975:regulatory region DNA binding;GO:0003700:sequence-specific DNA binding transcription factor activity;	K10155
ENSMUSG00000005470	382.748571005512	0.779301564637889	0.0915408075923173	8.5131602520764	1.69255902426834e-17	5.165410636907e-16	8	83955507	83970197	+	Asf1b	anti-silencing function 1B histone chaperone [Source:MGI Symbol%3BAcc:MGI:1914179]	GO:0016568:chromatin modification;GO:0006355:regulation of transcription, DNA-templated;GO:0006334:nucleosome assembly;	GO:0000785:chromatin;GO:0005634:nucleus;	GO:0042393:histone binding;	K10753
ENSMUSG00000022967	2894.48843088097	0.337674319351794	0.0396691357429519	8.51226811544009	1.70563622396564e-17	5.19340860322354e-16	16	91485238	91507441	+	Ifnar1	interferon (alpha and beta) receptor 1 [Source:MGI Symbol%3BAcc:MGI:107658]	GO:0032729:positive regulation of interferon-gamma production;GO:0019221:cytokine-mediated signaling pathway;GO:0045351:type I interferon biosynthetic process;GO:0042110:T cell activation;GO:0051607:defense response to virus;	GO:0016021:integral component of membrane;	GO:0004637:phosphoribosylamine-glycine ligase activity;GO:0004904:interferon receptor activity;	K05130
ENSMUSG00000068854	505.568003720755	-0.719476352727264	0.0845654552535995	-8.50792265671199	1.7707724596955e-17	5.37942884673707e-16	3	96221119	96223738	+	H2bc21	H2B clustered histone 21 [Source:MGI Symbol%3BAcc:MGI:2448415]	GO:0042742:defense response to bacterium;GO:0006334:nucleosome assembly;	GO:0000786:nucleosome;GO:0005634:nucleus;	GO:0003677:DNA binding;GO:0046982:protein heterodimerization activity;	K11252
ENSMUSG00000046722	1253.45899356591	0.484092512354177	0.0570432664556115	8.48640939471579	2.13119686345258e-17	6.45961400116172e-16	3	95228732	95236409	+	Cdc42se1	CDC42 small effector 1 [Source:MGI Symbol%3BAcc:MGI:1889510]	GO:0046329:negative regulation of JNK cascade;GO:0008360:regulation of cell shape;GO:0006909:phagocytosis;GO:0007264:small GTPase mediated signal transduction;	GO:0005856:cytoskeleton;GO:0005739:mitochondrion;GO:0005938:cell cortex;GO:0005886:plasma membrane;	GO:0005095:GTPase inhibitor activity;	-
ENSMUSG00000058056	4855.776835847	0.355660868546069	0.0419788151880387	8.47238939338645	2.40409913833594e-17	7.270214348795e-16	8	61511433	61902690	-	Palld	palladin%2C cytoskeletal associated protein [Source:MGI Symbol%3BAcc:MGI:1919583]	-	GO:0042995:cell projection;GO:0005884:actin filament;GO:0005737:cytoplasm;GO:0030054:cell junction;GO:0005634:nucleus;	GO:0003779:actin binding;	-
ENSMUSG00000027646	6427.61003726026	-0.320865750137112	0.0378769392571805	-8.47126923214326	2.42733473909759e-17	7.32383583637925e-16	2	157418444	157471862	+	Src	Rous sarcoma oncogene [Source:MGI Symbol%3BAcc:MGI:98397]	GO:0006468:protein phosphorylation;GO:0043065:positive regulation of apoptotic process;GO:0048011:neurotrophin TRK receptor signaling pathway;GO:0045892:negative regulation of transcription, DNA-templated;GO:0032148:activation of protein kinase B activity;GO:0060065:uterus development;GO:0010907:positive regulation of glucose metabolic process;GO:0070555:response to interleukin-1;GO:0045737:posit…	GO:0005901:caveola;GO:0005764:lysosome;GO:0014069:postsynaptic density;GO:0005743:mitochondrial inner membrane;GO:0005634:nucleus;GO:0005770:late endosome;	GO:0004713:protein tyrosine kinase activity;GO:0005524:ATP binding;GO:0005080:protein kinase C binding;GO:0008022:protein C-terminus binding;GO:0042169:SH2 domain binding;GO:0020037:heme binding;GO:0050839:cell adhesion molecule binding;GO:0044325:ion channel binding;GO:0042802:identical protein binding;GO:0005158:insulin receptor binding;GO:0051219:phosphoprotein binding;GO:0004715:non-membrane …	K05704
ENSMUSG00000027656	2018.456829593	-0.396158209007565	0.0468225018942722	-8.46085093663113	2.65433509852236e-17	7.99062959749739e-16	2	163820861	163833146	+	Ccn5	cellular communication network factor 5 [Source:MGI Symbol%3BAcc:MGI:1328326]	GO:0008285:negative regulation of cell proliferation;GO:0001558:regulation of cell growth;GO:0007155:cell adhesion;	GO:0005737:cytoplasm;GO:0005615:extracellular space;GO:0009986:cell surface;GO:0005886:plasma membrane;	GO:0008083:growth factor activity;GO:0005520:insulin-like growth factor binding;	-
ENSMUSG00000054640	301.2958425972	0.838535826838953	0.0992342983062246	8.45006052495415	2.91151846625508e-17	8.74507104108129e-16	17	81373105	81738377	-	Slc8a1	solute carrier family 8 (sodium/calcium exchanger)%2C member 1 [Source:MGI Symbol%3BAcc:MGI:107956]	GO:0002027:regulation of heart rate;GO:0044557:relaxation of smooth muscle;GO:0034614:cellular response to reactive oxygen species;GO:0002028:regulation of sodium ion transport;GO:0055013:cardiac muscle cell development;GO:0009791:post-embryonic development;GO:0010763:positive regulation of fibroblast migration;GO:0002026:regulation of the force of heart contraction;GO:0035050:embryonic heart tub…	GO:0043198:dendritic shaft;GO:0016323:basolateral plasma membrane;GO:0030315:T-tubule;GO:0005887:integral component of plasma membrane;GO:0005739:mitochondrion;GO:0005874:microtubule;GO:0030018:Z disc;GO:0014704:intercalated disc;GO:0043197:dendritic spine;	GO:0030506:ankyrin binding;GO:0005432:calcium:sodium antiporter activity;GO:0046872:metal ion binding;GO:0044325:ion channel binding;GO:0005516:calmodulin binding;	K05849
ENSMUSG00000026833	555.307099164086	0.674151805562264	0.0798016422258863	8.44784376308963	2.96732109537299e-17	8.89260686825069e-16	2	28192992	28230736	+	Olfm1	olfactomedin 1 [Source:MGI Symbol%3BAcc:MGI:1860437]	GO:0007275:multicellular organismal development;GO:0051259:protein oligomerization;	GO:0005615:extracellular space;GO:0032281:alpha-amino-3-hydroxy-5-methyl-4-isoxazolepropionic acid selective glutamate receptor complex;GO:0030054:cell junction;GO:0045202:synapse;	GO:0005515:protein binding;	-
ENSMUSG00000052688	835.587305040365	0.567724424416888	0.0672195177671777	8.44582709419702	3.01900259399552e-17	9.02715696982121e-16	1	131688695	131715439	+	Rab7b	RAB7B%2C member RAS oncogene family [Source:MGI Symbol%3BAcc:MGI:2442295]	GO:0034144:negative regulation of toll-like receptor 4 signaling pathway;GO:0007264:small GTPase mediated signal transduction;GO:0034164:negative regulation of toll-like receptor 9 signaling pathway;GO:0015031:protein transport;	GO:0005764:lysosome;GO:0005770:late endosome;GO:0005794:Golgi apparatus;	GO:0005525:GTP binding;	K07898
ENSMUSG00000026104	1527.01907389124	-0.430484727387787	0.0509919163653751	-8.44221512098529	3.11379614978304e-17	9.28972456704331e-16	1	52119440	52161865	+	Stat1	signal transducer and activator of transcription 1 [Source:MGI Symbol%3BAcc:MGI:103063]	GO:0016525:negative regulation of angiogenesis;GO:0007584:response to nutrient;GO:0042542:response to hydrogen peroxide;GO:0031663:lipopolysaccharide-mediated signaling pathway;GO:0009612:response to mechanical stimulus;GO:0007259:JAK-STAT cascade;GO:0060333:interferon-gamma-mediated signaling pathway;GO:0043330:response to exogenous dsRNA;GO:0043124:negative regulation of I-kappaB kinase/NF-kapp…	GO:0000790:nuclear chromatin;GO:0030424:axon;GO:0005737:cytoplasm;GO:0030425:dendrite;GO:0005730:nucleolus;	GO:0000979:RNA polymerase II core promoter sequence-specific DNA binding;GO:0004871:signal transducer activity;GO:0042803:protein homodimerization activity;GO:0000983:RNA polymerase II core promoter sequence-specific DNA binding transcription factor activity;GO:0003690:double-stranded DNA binding;GO:0000978:RNA polymerase II core promoter proximal region sequence-specific DNA binding;GO:0031730:C…	K11220
ENSMUSG00000004221	3629.30363121752	0.338057996296711	0.0400459111261605	8.44176063897497	3.12592975874941e-17	9.30506070915428e-16	X	74393290	74453854	+	Ikbkg	inhibitor of kappaB kinase gamma [Source:MGI Symbol%3BAcc:MGI:1338074]	GO:0001782:B cell homeostasis;GO:0006974:cellular response to DNA damage stimulus;GO:0007250:activation of NF-kappaB-inducing kinase activity;GO:0051092:positive regulation of NF-kappaB transcription factor activity;	GO:0008385:IkappaB kinase complex;GO:0005634:nucleus;	GO:0016301:kinase activity;GO:0046982:protein heterodimerization activity;GO:0046872:metal ion binding;GO:0019904:protein domain specific binding;	K07210
ENSMUSG00000003814	32109.3495738655	-0.342609827485134	0.0405942770486554	-8.43985537849312	3.17730542638822e-17	9.43688080435752e-16	8	84841850	84846934	-	Calr	calreticulin [Source:MGI Symbol%3BAcc:MGI:88252]	GO:0055007:cardiac muscle cell differentiation;GO:0045665:negative regulation of neuron differentiation;GO:0008284:positive regulation of cell proliferation;GO:0030866:cortical actin cytoskeleton organization;GO:0061077:chaperone-mediated protein folding;GO:0007283:spermatogenesis;GO:0017148:negative regulation of translation;GO:0033574:response to testosterone;GO:0045740:positive regulation of D…	GO:0005829:cytosol;GO:0005615:extracellular space;GO:0005844:polysome;GO:0001669:acrosomal vesicle;GO:0048471:perinuclear region of cytoplasm;GO:0042824:MHC class I peptide loading complex;GO:0005794:Golgi apparatus;GO:0009897:external side of plasma membrane;GO:0033018:sarcoplasmic reticulum lumen;GO:0005634:nucleus;GO:0031012:extracellular matrix;GO:0016529:sarcoplasmic reticulum;GO:0005788:end…	GO:0005506:iron ion binding;GO:0051082:unfolded protein binding;GO:0031625:ubiquitin protein ligase binding;GO:0042562:hormone binding;GO:0030246:carbohydrate binding;GO:0005178:integrin binding;GO:0003729:mRNA binding;GO:0050681:androgen receptor binding;GO:0042277:peptide binding;GO:0001948:glycoprotein binding;GO:0005509:calcium ion binding;	K08057
ENSMUSG00000029762	2545.79202844195	0.449620816845817	0.0532924571732548	8.43685655897028	3.25986123444274e-17	9.66051527516593e-16	6	34354119	34368463	+	Akr1b8	aldo-keto reductase family 1%2C member B8 [Source:MGI Symbol%3BAcc:MGI:107673]	GO:0044597:daunorubicin metabolic process;GO:0016488:farnesol catabolic process;GO:0044598:doxorubicin metabolic process;GO:0055114:oxidation-reduction process;	GO:0005737:cytoplasm;	GO:0047718:indanol dehydrogenase activity;GO:0004032:alditol:NADP+ 1-oxidoreductase activity;GO:0045550:geranylgeranyl reductase activity;GO:0001758:retinal dehydrogenase activity;	K00011
ENSMUSG00000034730	31.4736144412083	-1.73333157546902	0.205461493257543	-8.43628432747886	3.27585316251985e-17	9.68633381788647e-16	15	74516195	74589465	+	Adgrb1	adhesion G protein-coupled receptor B1 [Source:MGI Symbol%3BAcc:MGI:1933736]	GO:0016525:negative regulation of angiogenesis;GO:0007218:neuropeptide signaling pathway;	GO:0005886:plasma membrane;GO:0016021:integral component of membrane;	GO:0004930:G-protein coupled receptor activity;GO:0005515:protein binding;	K04596
ENSMUSG00000051359	193.159979334474	-1.05272553332818	0.12499934575544	-8.4218483462131	3.70590576584532e-17	1.0933654572137e-15	15	37366175	37792570	-	Ncald	neurocalcin delta [Source:MGI Symbol%3BAcc:MGI:1196326]	GO:0016192:vesicle-mediated transport;GO:0007268:synaptic transmission;	GO:0005829:cytosol;GO:0030130:clathrin coat of trans-Golgi network vesicle;	GO:0005509:calcium ion binding;GO:0030276:clathrin binding;GO:0043014:alpha-tubulin binding;GO:0003779:actin binding;	K19695;K09228
ENSMUSG00000026213	1798.34784829036	-0.451588779031016	0.0536473264051168	-8.41773130725754	3.83844893949961e-17	1.12996463692438e-15	1	75521529	75537335	+	Stk11ip	serine/threonine kinase 11 interacting protein [Source:MGI Symbol%3BAcc:MGI:1918978]	GO:0008104:protein localization;	GO:0005737:cytoplasm;	GO:0019901:protein kinase binding;	-
ENSMUSG00000040813	1264.57608222836	-0.492937117798343	0.0586398732108796	-8.40617639171306	4.23593920297459e-17	1.24422532085607e-15	9	106658746	106685927	-	Tex264	testis expressed gene 264 [Source:MGI Symbol%3BAcc:MGI:1096570]	-	-	-	-
ENSMUSG00000028327	163.827790568461	-1.19657277062163	0.142435974798931	-8.40077636503532	4.43536377641379e-17	1.29993282839123e-15	4	45848664	45887008	+	Stra6l	STRA6-like [Source:MGI Symbol%3BAcc:MGI:1921402]	-	-	-	-
ENSMUSG00000017561	936.8171304767	0.588933549387812	0.0701262738636035	8.3981868269986	4.53425382531683e-17	1.32599519559705e-15	11	80046493	80080991	-	Crlf3	cytokine receptor-like factor 3 [Source:MGI Symbol%3BAcc:MGI:1860086]	GO:0046427:positive regulation of JAK-STAT cascade;GO:0045944:positive regulation of transcription from RNA polymerase II promoter;GO:0030308:negative regulation of cell growth;GO:0071158:positive regulation of cell cycle arrest;	GO:0005737:cytoplasm;	-	-
ENSMUSG00000068739	3381.58508175375	-0.327282095272388	0.0389837483269519	-8.39534701813466	4.64520252795127e-17	1.35546194817806e-15	3	108424865	108445209	-	Sars	seryl-aminoacyl-tRNA synthetase [Source:MGI Symbol%3BAcc:MGI:102809]	GO:0097056:selenocysteinyl-tRNA(Sec) biosynthetic process;GO:0006434:seryl-tRNA aminoacylation;GO:0008033:tRNA processing;	GO:0005739:mitochondrion;GO:0005829:cytosol;	GO:0004828:serine-tRNA ligase activity;GO:0005524:ATP binding;GO:0003723:RNA binding;	K01875
ENSMUSG00000041926	4543.85593808678	-0.330966357234414	0.0394362904629718	-8.39243126949708	4.76190397771386e-17	1.3835874526154e-15	1	135262712	135284084	-	Rnpep	arginyl aminopeptidase (aminopeptidase B) [Source:MGI Symbol%3BAcc:MGI:2384902]	GO:0045776:negative regulation of blood pressure;GO:0019370:leukotriene biosynthetic process;GO:0006508:proteolysis;GO:0007568:aging;GO:0016485:protein processing;GO:0060041:retina development in camera-type eye;	GO:0030141:secretory granule;GO:0009897:external side of plasma membrane;GO:0043005:neuron projection;GO:0005615:extracellular space;GO:0005794:Golgi apparatus;	GO:0005507:copper ion binding;GO:0042277:peptide binding;GO:0008270:zinc ion binding;GO:0050897:cobalt ion binding;GO:0070006:metalloaminopeptidase activity;GO:0004177:aminopeptidase activity;GO:0008237:metallopeptidase activity;	K01260
ENSMUSG00000020841	4945.27713052359	0.345897328229847	0.0412154484469647	8.39241937825672	4.76238579060464e-17	1.3835874526154e-15	11	76778424	76847018	-	Cpd	carboxypeptidase D [Source:MGI Symbol%3BAcc:MGI:107265]	GO:0035584:calcium-mediated signaling using intracellular calcium source;GO:0008277:regulation of G-protein coupled receptor protein signaling pathway;GO:0048875:chemical homeostasis within a tissue;GO:0071352:cellular response to interleukin-2;GO:0007216:G-protein coupled glutamate receptor signaling pathway;GO:0048148:behavioral response to cocaine;GO:0006508:proteolysis;	GO:0030054:cell junction;GO:0016021:integral component of membrane;GO:0030425:dendrite;GO:0005802:trans-Golgi network;GO:0043025:neuronal cell body;GO:0045211:postsynaptic membrane;GO:0005737:cytoplasm;GO:0045177:apical part of cell;GO:0005634:nucleus;GO:0005886:plasma membrane;	GO:0004181:metallocarboxypeptidase activity;GO:0004185:serine-type carboxypeptidase activity;GO:0008270:zinc ion binding;GO:0003779:actin binding;GO:0035256:G-protein coupled glutamate receptor binding;GO:0019904:protein domain specific binding;GO:0046982:protein heterodimerization activity;GO:0030160:GKAP/Homer scaffold activity;GO:0042803:protein homodimerization activity;	K07752
ENSMUSG00000001435	2033.29645012522	0.414744025337528	0.0494224138981061	8.39182048437785	4.78671425245802e-17	1.38762570464502e-15	10	77052178	77166548	-	Col18a1	collagen%2C type XVIII%2C alpha 1 [Source:MGI Symbol%3BAcc:MGI:88451]	GO:0001525:angiogenesis;GO:0016055:Wnt signaling pathway;GO:0001886:endothelial cell morphogenesis;GO:0043065:positive regulation of apoptotic process;GO:0007155:cell adhesion;GO:0030335:positive regulation of cell migration;GO:0008284:positive regulation of cell proliferation;GO:0030198:extracellular matrix organization;GO:0042493:response to drug;GO:0051599:response to hydrostatic pressure;	GO:0005581:collagen trimer;GO:0005604:basement membrane;GO:0005615:extracellular space;GO:0030938:collagen type XVIII trimer;	GO:0046872:metal ion binding;GO:0042802:identical protein binding;GO:0005198:structural molecule activity;	K06823
ENSMUSG00000005686	508.306978886679	0.687686966130904	0.081996413842566	8.38679320111816	4.99582695833418e-17	1.4450972501651e-15	7	110768206	110812405	+	Ampd3	adenosine monophosphate deaminase 3 [Source:MGI Symbol%3BAcc:MGI:1096344]	GO:0006188:IMP biosynthetic process;GO:0032264:IMP salvage;GO:0006196:AMP catabolic process;	-	GO:0046872:metal ion binding;GO:0003876:AMP deaminase activity;	K01490
ENSMUSG00000027660	2184.79903589757	0.375889759192269	0.0448243132189806	8.38584536378576	5.03625040130194e-17	1.45363010498316e-15	3	31095058	31122577	+	Skil	SKI-like [Source:MGI Symbol%3BAcc:MGI:106203]	GO:0000122:negative regulation of transcription from RNA polymerase II promoter;GO:0045596:negative regulation of cell differentiation;GO:0030512:negative regulation of transforming growth factor beta receptor signaling pathway;GO:0042981:regulation of apoptotic process;GO:0070306:lens fiber cell differentiation;GO:0050772:positive regulation of axonogenesis;GO:0007050:cell cycle arrest;GO:000751…	GO:0001669:acrosomal vesicle;GO:0016605:PML body;	GO:0003714:transcription corepressor activity;GO:0000166:nucleotide binding;GO:0019904:protein domain specific binding;GO:0032403:protein complex binding;GO:0003682:chromatin binding;GO:0046332:SMAD binding;	K18499
ENSMUSG00000026353	3632.19609965061	-0.335262527222295	0.040015510018004	-8.3783144853446	5.36910263577528e-17	1.54634804484039e-15	1	128243964	128279378	+	Ubxn4	UBX domain protein 4 [Source:MGI Symbol%3BAcc:MGI:1915062]	GO:0006986:response to unfolded protein;	GO:0016020:membrane;GO:0005783:endoplasmic reticulum;GO:0005634:nucleus;GO:0043231:intracellular membrane-bounded organelle;	-	-
ENSMUSG00000073643	662.34841432644	-0.612884041168484	0.0731657577131314	-8.37665132330732	5.44548668754098e-17	1.56495995387517e-15	1	79702262	79776143	-	Wdfy1	WD repeat and FYVE domain containing 1 [Source:MGI Symbol%3BAcc:MGI:1916618]	-	GO:0005769:early endosome;GO:0005829:cytosol;GO:0005634:nucleus;	GO:0046872:metal ion binding;GO:0005545:1-phosphatidylinositol binding;	-
ENSMUSG00000033416	1929.75504872471	-0.379878980729625	0.0453745659558587	-8.37206864081474	5.66154485994595e-17	1.62354560143191e-15	10	75351111	75517972	-	Gucd1	guanylyl cyclase domain containing 1 [Source:MGI Symbol%3BAcc:MGI:1916028]	-	-	-	K02941;K11290
ENSMUSG00000022477	14426.2746544172	-0.335740373672836	0.0402000613915045	-8.35173783450462	6.72658347520679e-17	1.92481547787315e-15	15	81872309	81915133	+	Aco2	aconitase 2%2C mitochondrial [Source:MGI Symbol%3BAcc:MGI:87880]	GO:0006101:citrate metabolic process;GO:0006099:tricarboxylic acid cycle;GO:0006102:isocitrate metabolic process;GO:0008152:metabolic process;	GO:0005634:nucleus;GO:0005739:mitochondrion;	GO:0005506:iron ion binding;GO:0005515:protein binding;GO:0051539:4 iron, 4 sulfur cluster binding;GO:0051538:3 iron, 4 sulfur cluster binding;GO:0052633:isocitrate hydro-lyase (cis-aconitate-forming) activity;	K01681
ENSMUSG00000023951	2295.41915002043	-0.412806846372878	0.0494670098016673	-8.34509399351168	7.11572678929515e-17	2.03179958494337e-15	17	46016993	46032369	-	Vegfa	vascular endothelial growth factor A [Source:MGI Symbol%3BAcc:MGI:103178]	GO:0007498:mesoderm development;GO:0038091:positive regulation of cell proliferation by VEGF-activated platelet derived growth factor receptor signaling pathway;GO:0060948:cardiac vascular smooth muscle cell development;GO:0061419:positive regulation of transcription from RNA polymerase II promoter in response to hypoxia;GO:1901727:positive regulation of histone deacetylase activity;GO:0003169:co…	GO:0005604:basement membrane;GO:0009986:cell surface;GO:0005615:extracellular space;GO:0030141:secretory granule;GO:0005886:plasma membrane;GO:0005737:cytoplasm;GO:0031988:membrane-bounded vesicle;	GO:0008083:growth factor activity;GO:0042056:chemoattractant activity;GO:0001968:fibronectin binding;GO:0046982:protein heterodimerization activity;GO:0042803:protein homodimerization activity;GO:0005161:platelet-derived growth factor receptor binding;GO:0048018:receptor agonist activity;GO:0043184:vascular endothelial growth factor receptor 2 binding;GO:0008201:heparin binding;GO:0043183:vascula…	K05448
ENSMUSG00000034157	2175.85763470084	-0.500601745477554	0.0600055785789593	-8.34258676164298	7.26828044602807e-17	2.07091519517879e-15	12	86947043	86965362	+	Cipc	CLOCK interacting protein%2C circadian [Source:MGI Symbol%3BAcc:MGI:1919185]	-	-	-	-
ENSMUSG00000032353	1702.66252198919	-0.418860641674019	0.0502210866380509	-8.34033410493077	7.40809248322571e-17	2.10624099533763e-15	9	89699206	89705068	-	Tmed3	transmembrane p24 trafficking protein 3 [Source:MGI Symbol%3BAcc:MGI:1913361]	GO:0015031:protein transport;	GO:0005789:endoplasmic reticulum membrane;GO:0032580:Golgi cisterna membrane;GO:0033116:endoplasmic reticulum-Golgi intermediate compartment membrane;GO:0016021:integral component of membrane;GO:0030126:COPI vesicle coat;	-	K14825
ENSMUSG00000022098	2575.88082183311	-0.345130198894291	0.0414608591744442	-8.3242413632138	8.48705193742237e-17	2.4078616861267e-15	14	70474558	70520234	-	Bmp1	bone morphogenetic protein 1 [Source:MGI Symbol%3BAcc:MGI:88176]	GO:0001503:ossification;GO:0061036:positive regulation of cartilage development;GO:0006508:proteolysis;GO:0030154:cell differentiation;	GO:0031988:membrane-bounded vesicle;GO:0005615:extracellular space;GO:0005578:proteinaceous extracellular matrix;GO:0005794:Golgi apparatus;	GO:0008270:zinc ion binding;GO:0005509:calcium ion binding;GO:0005125:cytokine activity;GO:0004222:metalloendopeptidase activity;GO:0008083:growth factor activity;	K05502
ENSMUSG00000002870	997.5467773242	0.509649025438144	0.0613005798173294	8.31393482666651	9.25800079600522e-17	2.62099911897118e-15	6	88883474	88898780	-	Mcm2	minichromosome maintenance complex component 2 [Source:MGI Symbol%3BAcc:MGI:105380]	GO:0006268:DNA unwinding involved in DNA replication;GO:0007049:cell cycle;GO:0071353:cellular response to interleukin-4;GO:0006270:DNA replication initiation;GO:0006334:nucleosome assembly;	GO:0005664:nuclear origin of replication recognition complex;GO:0042555:MCM complex;GO:0000785:chromatin;	GO:0003678:DNA helicase activity;GO:0042393:histone binding;GO:0046872:metal ion binding;GO:0005524:ATP binding;GO:0003688:DNA replication origin binding;GO:0016787:hydrolase activity;	K02540
ENSMUSG00000012428	539.496391573032	-0.64315613728665	0.0775041778702924	-8.29834152118881	1.05574814613617e-16	2.98254455042207e-15	5	7960457	7982213	+	Steap4	STEAP family member 4 [Source:MGI Symbol%3BAcc:MGI:1923560]	GO:0055072:iron ion homeostasis;GO:0045444:fat cell differentiation;GO:0006811:ion transport;GO:0055114:oxidation-reduction process;	GO:0000139:Golgi membrane;GO:0005886:plasma membrane;GO:0016021:integral component of membrane;	GO:0046872:metal ion binding;GO:0016491:oxidoreductase activity;GO:0000166:nucleotide binding;	-
ENSMUSG00000028965	422.657462950491	-0.708334023322534	0.0853765211339358	-8.29659037302918	1.07142021220867e-16	3.0204062168747e-15	4	150914562	150946102	+	Tnfrsf9	tumor necrosis factor receptor superfamily%2C member 9 [Source:MGI Symbol%3BAcc:MGI:1101059]	GO:0070207:protein homotrimerization;GO:2001180:negative regulation of interleukin-10 secretion;GO:0042127:regulation of cell proliferation;GO:2001183:negative regulation of interleukin-12 secretion;	GO:0009897:external side of plasma membrane;GO:0016021:integral component of membrane;GO:0005615:extracellular space;	GO:0019955:cytokine binding;GO:0004872:receptor activity;	K05146
ENSMUSG00000029992	4080.95286293218	-0.418574855682438	0.0504724132604486	-8.29314131508834	1.10296174539659e-16	3.1027503137943e-15	6	87042846	87092197	+	Gfpt1	glutamine fructose-6-phosphate transaminase 1 [Source:MGI Symbol%3BAcc:MGI:95698]	GO:0006042:glucosamine biosynthetic process;GO:0045719:negative regulation of glycogen biosynthetic process;GO:0006541:glutamine metabolic process;GO:0009744:response to sucrose;GO:0051289:protein homotetramerization;GO:0032869:cellular response to insulin stimulus;GO:0006488:dolichol-linked oligosaccharide biosynthetic process;GO:0006987:activation of signaling protein activity involved in unfol…	GO:0005829:cytosol;GO:0005737:cytoplasm;	GO:0030246:carbohydrate binding;GO:0016597:amino acid binding;GO:0004360:glutamine-fructose-6-phosphate transaminase (isomerizing) activity;	K00820
ENSMUSG00000003269	1360.12679493326	-0.421246441554421	0.0508782783912886	-8.27949480355348	1.23698931718352e-16	3.47244300726666e-15	7	45806637	45814581	-	Cyth2	cytohesin 2 [Source:MGI Symbol%3BAcc:MGI:1334255]	GO:0032012:regulation of ARF protein signal transduction;GO:0030155:regulation of cell adhesion;	GO:0005737:cytoplasm;GO:0005886:plasma membrane;	GO:0005543:phospholipid binding;GO:0005086:ARF guanyl-nucleotide exchange factor activity;GO:0005515:protein binding;	K18441
ENSMUSG00000027347	233.775345885886	0.935497111786909	0.113001655960499	8.27861418344101	1.24616972582673e-16	3.48459229186548e-15	2	117279993	117343001	-	Rasgrp1	RAS guanyl releasing protein 1 [Source:MGI Symbol%3BAcc:MGI:1314635]	GO:0014066:regulation of phosphatidylinositol 3-kinase signaling;GO:0002437:inflammatory response to antigenic stimulus;GO:0001816:cytokine production;GO:0047496:vesicle transport along microtubule;GO:0043303:mast cell degranulation;GO:0030154:cell differentiation;GO:0032252:secretory granule localization;	GO:0005794:Golgi apparatus;GO:0005783:endoplasmic reticulum;GO:0005886:plasma membrane;GO:0000139:Golgi membrane;GO:0005789:endoplasmic reticulum membrane;GO:0005829:cytosol;	GO:0005509:calcium ion binding;GO:0005085:guanyl-nucleotide exchange factor activity;GO:0017034:Rap guanyl-nucleotide exchange factor activity;	K04350
ENSMUSG00000022673	1168.04423304355	0.487665947515632	0.0589069746268134	8.27857737738333	1.24655488571169e-16	3.48459229186548e-15	16	15623897	15637400	-	Mcm4	minichromosome maintenance complex component 4 [Source:MGI Symbol%3BAcc:MGI:103199]	GO:0006270:DNA replication initiation;GO:0032508:DNA duplex unwinding;GO:0006268:DNA unwinding involved in DNA replication;GO:0007049:cell cycle;	GO:0042555:MCM complex;GO:0005730:nucleolus;GO:0005634:nucleus;	GO:0003677:DNA binding;GO:0003678:DNA helicase activity;GO:0005524:ATP binding;GO:0004003:ATP-dependent DNA helicase activity;GO:0005515:protein binding;GO:0003697:single-stranded DNA binding;	K02212
ENSMUSG00000028599	2067.26949499007	0.413953222327258	0.0500963739508208	8.26313742255343	1.41892726741682e-16	3.95812289732666e-15	4	145213463	145246870	-	Tnfrsf1b	tumor necrosis factor receptor superfamily%2C member 1b [Source:MGI Symbol%3BAcc:MGI:1314883]	GO:0050728:negative regulation of inflammatory response;GO:0006955:immune response;GO:0008283:cell proliferation;GO:0051044:positive regulation of membrane protein ectodomain proteolysis;GO:0050779:RNA destabilization;GO:0033209:tumor necrosis factor-mediated signaling pathway;GO:0008219:cell death;GO:0071222:cellular response to lipopolysaccharide;	GO:0045121:membrane raft;GO:0043196:varicosity;GO:0016021:integral component of membrane;GO:0043025:neuronal cell body;GO:0048471:perinuclear region of cytoplasm;GO:0005634:nucleus;	GO:0031625:ubiquitin protein ligase binding;GO:0005031:tumor necrosis factor-activated receptor activity;	K05141
ENSMUSG00000034947	770.733910125111	0.589379880315398	0.0714091135349703	8.25356668272836	1.53736031436337e-16	4.2795222474726e-15	11	101582242	101591788	+	Tmem106a	transmembrane protein 106A [Source:MGI Symbol%3BAcc:MGI:1922056]	-	GO:0016021:integral component of membrane;	-	-
ENSMUSG00000043091	9017.69139203259	-0.33296109150228	0.040363279899462	-8.24910890124958	1.59579964993106e-16	4.43292487306529e-15	15	99029891	99038110	+	Tuba1c	tubulin%2C alpha 1C [Source:MGI Symbol%3BAcc:MGI:1095409]	GO:0051084:'de novo' posttranslational protein folding;GO:0051301:cell division;GO:0051258:protein polymerization;GO:0030705:cytoskeleton-dependent intracellular transport;GO:0007017:microtubule-based process;	GO:0005881:cytoplasmic microtubule;	GO:0003924:GTPase activity;GO:0005200:structural constituent of cytoskeleton;GO:0005525:GTP binding;	K07374
ENSMUSG00000026786	2118.55744711726	0.383774907700435	0.0465248249033421	8.24882003312744	1.59966123584692e-16	4.43439425087065e-15	2	22774094	22875653	+	Apbb1ip	amyloid beta (A4) precursor protein-binding%2C family B%2C member 1 interacting protein [Source:MGI Symbol%3BAcc:MGI:1861354]	GO:0007165:signal transduction;	GO:0042995:cell projection;GO:0005856:cytoskeleton;GO:0005737:cytoplasm;GO:0030054:cell junction;GO:0005886:plasma membrane;GO:0044464:cell part;	GO:0005543:phospholipid binding;	K17704
ENSMUSG00000014599	6979.30876092775	0.38590363172207	0.0467886103429312	8.2478113560894	1.6132176077372e-16	4.46267640094618e-15	3	107741048	107760469	-	Csf1	colony stimulating factor 1 (macrophage) [Source:MGI Symbol%3BAcc:MGI:1339753]	GO:0010628:positive regulation of gene expression;GO:0002158:osteoclast proliferation;GO:0030278:regulation of ossification;GO:0048873:homeostasis of number of cells within a tissue;GO:0003006:developmental process involved in reproduction;GO:0010744:positive regulation of macrophage derived foam cell differentiation;GO:0040018:positive regulation of multicellular organism growth;GO:0045657:posit…	GO:0005615:extracellular space;GO:0016021:integral component of membrane;GO:0043235:receptor complex;GO:0048471:perinuclear region of cytoplasm;GO:0005886:plasma membrane;	GO:0005157:macrophage colony-stimulating factor receptor binding;GO:0008083:growth factor activity;GO:0005125:cytokine activity;GO:0042803:protein homodimerization activity;	K05453
ENSMUSG00000019961	2066.02180854437	0.380725552641861	0.0461672317873793	8.24666192669449	1.62880376796858e-16	4.4964445926535e-15	10	91147571	91181315	-	Tmpo	thymopoietin [Source:MGI Symbol%3BAcc:MGI:106920]	GO:0006355:regulation of transcription, DNA-templated;GO:0031468:nuclear envelope reassembly;	GO:0016021:integral component of membrane;GO:0000785:chromatin;GO:0005637:nuclear inner membrane;	GO:0003677:DNA binding;GO:0005515:protein binding;GO:0005521:lamin binding;	-
ENSMUSG00000028874	617.455106764549	1.09057821955252	0.132422752849149	8.23558033712576	1.78689288091148e-16	4.92264941478431e-15	4	132974095	133001910	+	Fgr	FGR proto-oncogene%2C Src family tyrosine kinase [Source:MGI Symbol%3BAcc:MGI:95527]	GO:0008360:regulation of cell shape;GO:0014068:positive regulation of phosphatidylinositol 3-kinase signaling;GO:0045859:regulation of protein kinase activity;GO:0050715:positive regulation of cytokine secretion;GO:0007229:integrin-mediated signaling pathway;GO:0046777:protein autophosphorylation;GO:0045088:regulation of innate immune response;GO:0018108:peptidyl-tyrosine phosphorylation;GO:00435…	GO:0032587:ruffle membrane;GO:0005758:mitochondrial intermembrane space;GO:0015629:actin cytoskeleton;GO:0005743:mitochondrial inner membrane;GO:0005829:cytosol;	GO:0004715:non-membrane spanning protein tyrosine kinase activity;GO:0019901:protein kinase binding;GO:0001784:phosphotyrosine binding;GO:0034988:Fc-gamma receptor I complex binding;GO:0005524:ATP binding;	K08891
ENSMUSG00000013593	5935.29850757997	-0.306636925869347	0.0372437605584231	-8.23324286462251	1.82212254144115e-16	5.00933110256527e-15	1	171234853	171251388	-	Ndufs2	NADH:ubiquinone oxidoreductase core subunit S2 [Source:MGI Symbol%3BAcc:MGI:2385112]	GO:0006979:response to oxidative stress;GO:0022900:electron transport chain;GO:0006810:transport;	GO:0005747:mitochondrial respiratory chain complex I;	GO:0046872:metal ion binding;GO:0051287:NAD binding;GO:0048038:quinone binding;GO:0008137:NADH dehydrogenase (ubiquinone) activity;GO:0051539:4 iron, 4 sulfur cluster binding;	K03935
ENSMUSG00000047810	788.150440448226	0.573276814931804	0.0696915287949198	8.22591819758722	1.93701185014886e-16	5.31420199548057e-15	19	6844623	6858211	-	Ccdc88b	coiled-coil domain containing 88B [Source:MGI Symbol%3BAcc:MGI:1925567]	GO:0000226:microtubule cytoskeleton organization;	GO:0005737:cytoplasm;	GO:0008017:microtubule binding;	-
ENSMUSG00000040998	879.575025357145	0.534816648487359	0.0650795099447197	8.21789606193479	2.07104336582112e-16	5.67022696000326e-15	3	132881745	132950291	-	Npnt	nephronectin [Source:MGI Symbol%3BAcc:MGI:2148811]	GO:0097195:pilomotor reflex;GO:0007160:cell-matrix adhesion;GO:0070374:positive regulation of ERK1 and ERK2 cascade;GO:2000721:positive regulation of transcription from RNA polymerase II promoter involved in smooth muscle cell differentiation;GO:0030198:extracellular matrix organization;GO:0071356:cellular response to tumor necrosis factor;GO:0001658:branching involved in ureteric bud morphogenes…	GO:0005604:basement membrane;GO:0030485:smooth muscle contractile fiber;GO:0034678:integrin alpha8-beta1 complex;	GO:0005178:integrin binding;GO:0005509:calcium ion binding;	K06824
ENSMUSG00000021133	2854.27947809408	0.329702716956113	0.0401257637454593	8.21673374362681	2.09120654899557e-16	5.71367440265607e-15	12	80790510	80880835	+	Susd6	sushi domain containing 6 [Source:MGI Symbol%3BAcc:MGI:2444661]	-	-	-	-
ENSMUSG00000031438	1238.50830215527	0.479835899760696	0.0584033351066765	8.21589895310349	2.10580726315181e-16	5.74177693514304e-15	X	139563316	139673145	+	Rnf128	ring finger protein 128 [Source:MGI Symbol%3BAcc:MGI:1914139]	GO:0042036:negative regulation of cytokine biosynthetic process;GO:0016567:protein ubiquitination;	GO:0016021:integral component of membrane;GO:0005770:late endosome;GO:0005783:endoplasmic reticulum;GO:0005794:Golgi apparatus;	GO:0008270:zinc ion binding;GO:0004842:ubiquitin-protein transferase activity;	K10629
ENSMUSG00000027947	723.110150944949	0.5652905924046	0.0688065782742557	8.21564749450861	2.11022500442922e-16	5.74205601409719e-15	3	89864059	89913196	-	Il6ra	interleukin 6 receptor%2C alpha [Source:MGI Symbol%3BAcc:MGI:105304]	GO:0032966:negative regulation of collagen biosynthetic process;GO:0032722:positive regulation of chemokine production;GO:0070102:interleukin-6-mediated signaling pathway;GO:0043066:negative regulation of apoptotic process;GO:0031018:endocrine pancreas development;GO:0048661:positive regulation of smooth muscle cell proliferation;GO:0042517:positive regulation of tyrosine phosphorylation of Stat3…	GO:0005615:extracellular space;GO:0009986:cell surface;GO:0032809:neuronal cell body membrane;GO:0005896:interleukin-6 receptor complex;GO:0016324:apical plasma membrane;	GO:0004915:interleukin-6 receptor activity;GO:0042803:protein homodimerization activity;GO:0019899:enzyme binding;GO:0070119:ciliary neurotrophic factor binding;GO:0019981:interleukin-6 binding;	K05055
ENSMUSG00000022766	291.359906865568	-0.885563072749581	0.107880776821324	-8.2087198372355	2.2355918757938e-16	6.07077255088005e-15	16	17331371	17343575	+	Serpind1	serine (or cysteine) peptidase inhibitor%2C clade D%2C member 1 [Source:MGI Symbol%3BAcc:MGI:96051]	GO:0010951:negative regulation of endopeptidase activity;GO:0007596:blood coagulation;GO:0030162:regulation of proteolysis;	-	GO:0004867:serine-type endopeptidase inhibitor activity;GO:0008201:heparin binding;	K03912
ENSMUSG00000026576	109.852533026829	-1.28778241568831	0.157038011511988	-8.20045034504276	2.39488147556932e-16	6.49008002320273e-15	1	164437109	164458355	-	Atp1b1	ATPase%2C Na+/K+ transporting%2C beta 1 polypeptide [Source:MGI Symbol%3BAcc:MGI:88108]	GO:0001666:response to hypoxia;GO:0006814:sodium ion transport;GO:0006813:potassium ion transport;GO:0001824:blastocyst development;	GO:0005890:sodium:potassium-exchanging ATPase complex;GO:0005901:caveola;GO:0016324:apical plasma membrane;GO:0016323:basolateral plasma membrane;	GO:0005391:sodium:potassium-exchanging ATPase activity;GO:0005515:protein binding;	K01540
ENSMUSG00000028270	224.521997789459	-0.946515514741091	0.115488373961857	-8.19576449360783	2.49005442093831e-16	6.73428132622057e-15	3	142620602	142638008	+	Gbp2	guanylate binding protein 2 [Source:MGI Symbol%3BAcc:MGI:102772]	GO:0042832:defense response to protozoan;GO:0071346:cellular response to interferon-gamma;GO:0035458:cellular response to interferon-beta;GO:0071222:cellular response to lipopolysaccharide;GO:0050830:defense response to Gram-positive bacterium;	GO:0000139:Golgi membrane;GO:0031410:cytoplasmic vesicle;GO:0020005:symbiont-containing vacuole membrane;GO:0005634:nucleus;GO:0016020:membrane;GO:0005794:Golgi apparatus;	GO:0003924:GTPase activity;GO:0005525:GTP binding;	-
ENSMUSG00000023349	499.705715629803	0.797376811017409	0.0973104926740658	8.19415038507886	2.52369376750192e-16	6.81141364510762e-15	6	123229843	123247021	+	Clec4n	C-type lectin domain family 4%2C member n [Source:MGI Symbol%3BAcc:MGI:1861231]	GO:0050715:positive regulation of cytokine secretion;GO:0045087:innate immune response;GO:0043123:positive regulation of I-kappaB kinase/NF-kappaB signaling;GO:0050832:defense response to fungus;	GO:0016021:integral component of membrane;	GO:0005515:protein binding;GO:0030246:carbohydrate binding;	K17514
ENSMUSG00000042489	535.379956311628	0.628271186374793	0.0767025812757914	8.19100447370584	2.59054960115769e-16	6.97770303502109e-15	4	126556935	126593903	+	Clspn	claspin [Source:MGI Symbol%3BAcc:MGI:2445153]	GO:0018105:peptidyl-serine phosphorylation;GO:0006281:DNA repair;GO:0032147:activation of protein kinase activity;GO:0031572:G2 DNA damage checkpoint;GO:0033314:mitotic DNA replication checkpoint;GO:0006468:protein phosphorylation;GO:0000076:DNA replication checkpoint;GO:0000077:DNA damage checkpoint;	GO:0005694:chromosome;GO:0005634:nucleus;GO:0043229:intracellular organelle;	GO:0000217:DNA secondary structure binding;GO:0010997:anaphase-promoting complex binding;GO:0003677:DNA binding;	-
ENSMUSG00000019832	850.292979414753	0.507492743207836	0.0619633837612874	8.19020383333067	2.60784136479826e-16	7.01008832323347e-15	10	10545002	10558265	-	Rab32	RAB32%2C member RAS oncogene family [Source:MGI Symbol%3BAcc:MGI:1915094]	GO:0090382:phagosome maturation;GO:0007264:small GTPase mediated signal transduction;GO:0015031:protein transport;	GO:0045335:phagocytic vesicle;GO:0005739:mitochondrion;	GO:0005525:GTP binding;	K07918
ENSMUSG00000032024	458.85461116075	-0.689973421864129	0.0842843638106811	-8.18625650914257	2.69477058913997e-16	7.22915674578558e-15	9	40685962	40785319	+	Clmp	CXADR-like membrane protein [Source:MGI Symbol%3BAcc:MGI:1918816]	-	GO:0016021:integral component of membrane;GO:0005923:bicellular tight junction;GO:0005886:plasma membrane;GO:0005881:cytoplasmic microtubule;GO:0016020:membrane;GO:0044464:cell part;	-	K06789
ENSMUSG00000022180	770.665475119957	0.616264695821325	0.0753730532001839	8.17619387375197	2.92950496752504e-16	7.84305696134572e-15	14	54722209	54781946	-	Slc7a8	solute carrier family 7 (cationic amino acid transporter%2C y+ system)%2C member 8 [Source:MGI Symbol%3BAcc:MGI:1355323]	GO:0003333:amino acid transmembrane transport;GO:0015804:neutral amino acid transport;GO:0015807:L-amino acid transport;GO:0015695:organic cation transport;	GO:0005737:cytoplasm;GO:0016323:basolateral plasma membrane;GO:0016021:integral component of membrane;GO:0005886:plasma membrane;	GO:0019534:toxin transporter activity;GO:0015179:L-amino acid transmembrane transporter activity;GO:0015101:organic cation transmembrane transporter activity;GO:0005275:amine transmembrane transporter activity;GO:0042605:peptide antigen binding;	K13781
ENSMUSG00000025738	354.638541993311	-0.850554231264722	0.104033434388804	-8.17577768398905	2.93963581445092e-16	7.85437633475581e-15	17	25809085	25821255	+	Fbxl16	F-box and leucine-rich repeat protein 16 [Source:MGI Symbol%3BAcc:MGI:2448488]	-	-	-	K10282
ENSMUSG00000075284	4541.1410041644	-0.30801751702225	0.0377059887444574	-8.16892825990479	3.11141103340199e-16	8.29668040289517e-15	2	73429610	73529734	-	Wipf1	WAS/WASL interacting protein family%2C member 1 [Source:MGI Symbol%3BAcc:MGI:2178801]	GO:0046827:positive regulation of protein export from nucleus;GO:0008154:actin polymerization or depolymerization;GO:0006461:protein complex assembly;GO:0030048:actin filament-based movement;	GO:0016023:cytoplasmic membrane-bounded vesicle;GO:0005884:actin filament;	GO:0003779:actin binding;GO:0005522:profilin binding;	K19475
ENSMUSG00000033004	1817.68389620425	0.399135015422603	0.0488777004311126	8.16599414256686	3.18798744904906e-16	8.48387219940935e-15	14	103113411	103346814	-	Mycbp2	MYC binding protein 2%2C E3 ubiquitin protein ligase [Source:MGI Symbol%3BAcc:MGI:2179432]	GO:0021785:branchiomotor neuron axon guidance;GO:0051493:regulation of cytoskeleton organization;GO:0006355:regulation of transcription, DNA-templated;GO:0032880:regulation of protein localization;GO:0021952:central nervous system projection neuron axonogenesis;	GO:0015630:microtubule cytoskeleton;GO:0030424:axon;GO:0005634:nucleus;	GO:0008270:zinc ion binding;GO:0016874:ligase activity;GO:0042803:protein homodimerization activity;	K10693
ENSMUSG00000030105	7410.57167757264	-0.384609439770431	0.047164065659254	-8.15471343266116	3.50008790223259e-16	9.29584224093948e-15	6	108783099	108825278	+	Arl8b	ADP-ribosylation factor-like 8B [Source:MGI Symbol%3BAcc:MGI:1914416]	GO:0007264:small GTPase mediated signal transduction;GO:0007059:chromosome segregation;GO:0051301:cell division;GO:0007067:mitotic nuclear division;	GO:0005622:intracellular;GO:0005764:lysosome;GO:0030496:midbody;GO:0005768:endosome;GO:0051233:spindle midzone;GO:0016020:membrane;	GO:0005525:GTP binding;GO:0019003:GDP binding;GO:0043014:alpha-tubulin binding;GO:0048487:beta-tubulin binding;	K07955
ENSMUSG00000025151	2908.60156095608	-0.321460309804369	0.039541519998392	-8.12969025514047	4.30388761207625e-16	1.14078742163917e-14	X	94535474	94542143	-	Maged1	melanoma antigen%2C family D%2C 1 [Source:MGI Symbol%3BAcc:MGI:1930187]	GO:0006357:regulation of transcription from RNA polymerase II promoter;GO:0090190:positive regulation of branching involved in ureteric bud morphogenesis;GO:0045892:negative regulation of transcription, DNA-templated;GO:0043406:positive regulation of MAP kinase activity;GO:0043065:positive regulation of apoptotic process;GO:0050680:negative regulation of epithelial cell proliferation;GO:0045893:p…	GO:0005737:cytoplasm;GO:0043234:protein complex;GO:0005886:plasma membrane;GO:0016020:membrane;GO:0005829:cytosol;	GO:0005515:protein binding;GO:0003713:transcription coactivator activity;GO:0004705:JUN kinase activity;	K12464
ENSMUSG00000027809	2083.52260063991	-0.372194155089829	0.0457923176535057	-8.12787328010104	4.36887580632191e-16	1.15571096379561e-14	3	79603788	79629500	-	Etfdh	electron transferring flavoprotein%2C dehydrogenase [Source:MGI Symbol%3BAcc:MGI:106100]	GO:0006979:response to oxidative stress;GO:0022900:electron transport chain;GO:0033539:fatty acid beta-oxidation using acyl-CoA dehydrogenase;GO:0006810:transport;	GO:0031305:integral component of mitochondrial inner membrane;GO:0017133:mitochondrial electron transfer flavoprotein complex;	GO:0004174:electron-transferring-flavoprotein dehydrogenase activity;GO:0048039:ubiquinone binding;GO:0046872:metal ion binding;GO:0009055:electron carrier activity;GO:0051539:4 iron, 4 sulfur cluster binding;GO:0050660:flavin adenine dinucleotide binding;GO:0043783:oxidoreductase activity, oxidizing metal ions with flavin as acceptor;	K00311
ENSMUSG00000058997	2903.13908389046	-0.444470592525054	0.0546943858217403	-8.12643904574906	4.42085654378887e-16	1.16714121372331e-14	14	78849052	79202310	+	Vwa8	von Willebrand factor A domain containing 8 [Source:MGI Symbol%3BAcc:MGI:1919008]	-	GO:0005576:extracellular region;GO:0005739:mitochondrion;	GO:0005524:ATP binding;GO:0016887:ATPase activity;	-
ENSMUSG00000047497	692.905511744427	-0.643552250558994	0.0793042103704213	-8.11498213717824	4.8585627710873e-16	1.28015913330867e-14	15	11064790	11349231	+	Adamts12	a disintegrin-like and metallopeptidase (reprolysin type) with thrombospondin type 1 motif%2C 12 [Source:MGI Symbol%3BAcc:MGI:2146046]	GO:0006508:proteolysis;	GO:0005578:proteinaceous extracellular matrix;	GO:0004222:metalloendopeptidase activity;GO:0008270:zinc ion binding;	K08626
ENSMUSG00000032463	858.043006691496	-0.524786023409909	0.0646744156652776	-8.11427545207272	4.88691770752329e-16	1.28508551415622e-14	9	98986373	99002021	+	Faim	Fas apoptotic inhibitory molecule [Source:MGI Symbol%3BAcc:MGI:1344387]	GO:0043066:negative regulation of apoptotic process;	GO:0005737:cytoplasm;	-	-
ENSMUSG00000031023	1352.10102862121	-0.447702330845478	0.0552127490006767	-8.10867669059533	5.11740094646239e-16	1.34304017738912e-14	7	109703690	109712189	+	Akip1	A kinase (PRKA) interacting protein 1 [Source:MGI Symbol%3BAcc:MGI:3041226]	GO:0034446:substrate adhesion-dependent cell spreading;	GO:0005634:nucleus;GO:0048471:perinuclear region of cytoplasm;	GO:0005515:protein binding;	-
ENSMUSG00000008435	1359.334510151	-0.470705745982026	0.0581173302657884	-8.09923208497954	5.53071837122e-16	1.44865627258766e-14	7	4424770	4445649	-	Rdh13	retinol dehydrogenase 13 (all-trans and 9-cis) [Source:MGI Symbol%3BAcc:MGI:1918732]	GO:0055114:oxidation-reduction process;	GO:0005739:mitochondrion;	GO:0016491:oxidoreductase activity;GO:0000166:nucleotide binding;	K11161
ENSMUSG00000034271	10024.9648125209	-0.309521544723761	0.0382316788327602	-8.09594436272927	5.68217914838623e-16	1.48540423867244e-14	12	85599027	85639878	+	Jdp2	Jun dimerization protein 2 [Source:MGI Symbol%3BAcc:MGI:1932093]	GO:0000122:negative regulation of transcription from RNA polymerase II promoter;GO:0045599:negative regulation of fat cell differentiation;GO:0031065:positive regulation of histone deacetylation;	GO:0005634:nucleus;	GO:0003690:double-stranded DNA binding;GO:0043565:sequence-specific DNA binding;GO:0003700:sequence-specific DNA binding transcription factor activity;GO:0046982:protein heterodimerization activity;GO:0003682:chromatin binding;	K09033
ENSMUSG00000041390	4291.18020745737	-0.334799877772475	0.0414068340499791	-8.0856188465982	6.18493321286174e-16	1.61366120255565e-14	6	15720661	15802169	+	Mdfic	MyoD family inhibitor domain containing [Source:MGI Symbol%3BAcc:MGI:104611]	GO:0007257:activation of JUN kinase activity;GO:0042308:negative regulation of protein import into nucleus;GO:0045892:negative regulation of transcription, DNA-templated;GO:0030111:regulation of Wnt signaling pathway;GO:0050434:positive regulation of viral transcription;GO:0045893:positive regulation of transcription, DNA-templated;	GO:0005737:cytoplasm;GO:0005730:nucleolus;GO:0005794:Golgi apparatus;	GO:0030957:Tat protein binding;GO:0030332:cyclin binding;	-
ENSMUSG00000002602	3540.95114309058	0.35218929104598	0.0436188760048406	8.07424040470223	6.78979865518765e-16	1.76800510579113e-14	7	25757273	25788705	-	Axl	AXL receptor tyrosine kinase [Source:MGI Symbol%3BAcc:MGI:1347244]	GO:0006954:inflammatory response;GO:0043524:negative regulation of neuron apoptotic process;GO:0043277:apoptotic cell clearance;GO:0032720:negative regulation of tumor necrosis factor production;GO:0031668:cellular response to extracellular stimulus;GO:0032689:negative regulation of interferon-gamma production;GO:0007283:spermatogenesis;GO:0031100:organ regeneration;GO:0030168:platelet activation…	GO:0009986:cell surface;GO:0005615:extracellular space;GO:0005886:plasma membrane;GO:0016021:integral component of membrane;GO:0016020:membrane;	GO:0043548:phosphatidylinositol 3-kinase binding;GO:0004714:transmembrane receptor protein tyrosine kinase activity;GO:0001786:phosphatidylserine binding;GO:0005524:ATP binding;GO:0019838:growth factor binding;GO:0046982:protein heterodimerization activity;GO:0032036:myosin heavy chain binding;GO:0004713:protein tyrosine kinase activity;GO:0000166:nucleotide binding;	K05115
ENSMUSG00000004105	2952.41084695385	-0.34213532087991	0.0424282723211886	-8.06385228910318	7.39270768637699e-16	1.92033499349977e-14	2	33216069	33247717	+	Angptl2	angiopoietin-like 2 [Source:MGI Symbol%3BAcc:MGI:1347002]	-	GO:0005576:extracellular region;	-	-
ENSMUSG00000039062	2787.31145835816	-0.84036479178315	0.104216151764895	-8.06367129808208	7.40366640361779e-16	1.92033499349977e-14	7	79821803	79861059	-	Anpep	alanyl (membrane) aminopeptidase [Source:MGI Symbol%3BAcc:MGI:5000466]	GO:0001525:angiogenesis;GO:0035814:negative regulation of renal sodium excretion;GO:0006508:proteolysis;GO:0030154:cell differentiation;GO:0006725:cellular aromatic compound metabolic process;	GO:0031983:vesicle lumen;GO:0009897:external side of plasma membrane;GO:0016021:integral component of membrane;GO:0005793:endoplasmic reticulum-Golgi intermediate compartment;GO:0012506:vesicle membrane;	GO:0042277:peptide binding;GO:0008270:zinc ion binding;GO:0004177:aminopeptidase activity;GO:0008237:metallopeptidase activity;	K11140
ENSMUSG00000026437	3686.94562741299	-0.402440290036546	0.0499380859349489	-8.05878484331135	7.70565879770737e-16	1.99477618603685e-14	1	132112237	132139684	-	Cdk18	cyclin-dependent kinase 18 [Source:MGI Symbol%3BAcc:MGI:97518]	GO:0006468:protein phosphorylation;	-	GO:0004693:cyclin-dependent protein serine/threonine kinase activity;GO:0005524:ATP binding;	K15596
ENSMUSG00000020865	437.059689419687	0.742565813872291	0.0921592594678028	8.05741949490943	7.79218778342885e-16	2.01325923585057e-14	11	94343295	94392997	-	Abcc3	ATP-binding cassette%2C sub-family C (CFTR/MRP)%2C member 3 [Source:MGI Symbol%3BAcc:MGI:1923658]	GO:0032496:response to lipopolysaccharide;GO:0010243:response to organonitrogen compound;GO:0006855:drug transmembrane transport;GO:0015722:canalicular bile acid transport;GO:0032355:response to estradiol;	GO:0016323:basolateral plasma membrane;GO:0005887:integral component of plasma membrane;	GO:0015432:bile acid-exporting ATPase activity;GO:0008559:xenobiotic-transporting ATPase activity;GO:0005524:ATP binding;	K05667
ENSMUSG00000026435	965.616269273623	-0.485697319295621	0.0603313244391954	-8.05049986570621	8.2456565825952e-16	2.12629276139558e-14	1	131962967	131982969	+	Slc45a3	solute carrier family 45%2C member 3 [Source:MGI Symbol%3BAcc:MGI:1922082]	GO:0055085:transmembrane transport;	GO:0016021:integral component of membrane;	-	K15379
ENSMUSG00000037966	2030.42863093128	0.420512954740301	0.0522974381398109	8.04079453406703	8.92578131375757e-16	2.29432433448054e-14	13	49187485	49196244	+	Ninj1	ninjurin 1 [Source:MGI Symbol%3BAcc:MGI:1196617]	GO:0044699:single-organism process;GO:0007155:cell adhesion;GO:0042246:tissue regeneration;	GO:0016020:membrane;GO:0016021:integral component of membrane;	-	-
ENSMUSG00000042115	388.217940322182	0.710502722591592	0.0883631548282958	8.04071248895782	8.93176014775979e-16	2.29432433448054e-14	1	132298626	132307357	+	Klhdc8a	kelch domain containing 8A [Source:MGI Symbol%3BAcc:MGI:2442630]	-	-	-	-
ENSMUSG00000006800	1150.64667307668	0.442146230172169	0.0550441591514895	8.03257306475185	9.5449358595228e-16	2.44710821862833e-14	2	166073089	166155663	-	Sulf2	sulfatase 2 [Source:MGI Symbol%3BAcc:MGI:1919293]	GO:0035860:glial cell-derived neurotrophic factor receptor signaling pathway;GO:0060384:innervation;GO:0002063:chondrocyte development;GO:0060348:bone development;GO:0032836:glomerular basement membrane development;GO:0048706:embryonic skeletal system development;GO:0010575:positive regulation of vascular endothelial growth factor production;GO:0030201:heparan sulfate proteoglycan metabolic proce…	GO:0005615:extracellular space;GO:0005794:Golgi apparatus;GO:0009986:cell surface;GO:0005783:endoplasmic reticulum;GO:0005886:plasma membrane;	GO:0008449:N-acetylglucosamine-6-sulfatase activity;GO:0005509:calcium ion binding;GO:0004065:arylsulfatase activity;GO:0046872:metal ion binding;	K14607
ENSMUSG00000039195	2324.1686166246	-0.430986250222593	0.0537826575734086	-8.01347998905288	1.11507415274191e-15	2.8488864164428e-14	2	32377097	32381938	-	1110008P14Rik	RIKEN cDNA 1110008P14 gene [Source:MGI Symbol%3BAcc:MGI:1920987]	-	-	-	-
ENSMUSG00000079419	373.041320468738	0.730289545460986	0.0911331549890958	8.01343424956995	1.11548911992086e-15	2.8488864164428e-14	19	11469366	11482192	+	Ms4a6c	membrane-spanning 4-domains%2C subfamily A%2C member 6C [Source:MGI Symbol%3BAcc:MGI:2385644]	-	GO:0016021:integral component of membrane;	-	-
ENSMUSG00000024381	1455.89259050399	0.508878899431516	0.0636065742703763	8.0004135621012	1.24002016453082e-15	3.16086366077531e-14	18	32377230	32435737	+	Bin1	bridging integrator 1 [Source:MGI Symbol%3BAcc:MGI:108092]	GO:0007275:multicellular organismal development;GO:0042692:muscle cell differentiation;GO:0045807:positive regulation of endocytosis;GO:0043547:positive regulation of GTPase activity;	GO:0044300:cerebellar mossy fiber;GO:0043196:varicosity;GO:0043679:axon terminus;GO:0008021:synaptic vesicle;GO:0005634:nucleus;	GO:0051020:GTPase binding;GO:0046982:protein heterodimerization activity;GO:0032403:protein complex binding;	K12562
ENSMUSG00000058799	2505.71461141832	0.387777763296445	0.0485218985840403	7.99180936056759	1.32972552795718e-15	3.38304548279125e-14	10	111473223	111498150	+	Nap1l1	nucleosome assembly protein 1-like 1 [Source:MGI Symbol%3BAcc:MGI:1855693]	GO:0006259:DNA metabolic process;GO:0044699:single-organism process;GO:0006260:DNA replication;GO:0008284:positive regulation of cell proliferation;	-	GO:0005515:protein binding;	K11279
ENSMUSG00000039462	147.786756570233	-1.19934749598769	0.150279916304733	-7.98075701317063	1.45438525330031e-15	3.69313934740723e-14	10	34389981	34397085	+	Col10a1	collagen%2C type X%2C alpha 1 [Source:MGI Symbol%3BAcc:MGI:88445]	-	GO:0005938:cell cortex;GO:0005581:collagen trimer;	-	K19479
ENSMUSG00000074622	689.114067917844	0.684772396416537	0.0858224759246796	7.97894012073847	1.475951505063e-15	3.74076394787968e-14	2	160363703	160367065	-	Mafb	v-maf musculoaponeurotic fibrosarcoma oncogene family%2C protein B (avian) [Source:MGI Symbol%3BAcc:MGI:104555]	GO:0007585:respiratory gaseous exchange;GO:0045647:negative regulation of erythrocyte differentiation;GO:0021571:rhombomere 5 development;GO:0042472:inner ear morphogenesis;GO:0035284:brain segmentation;GO:0021572:rhombomere 6 development;GO:0007379:segment specification;GO:0045944:positive regulation of transcription from RNA polymerase II promoter;	GO:0005667:transcription factor complex;	GO:0003677:DNA binding;GO:0008134:transcription factor binding;	K09036
ENSMUSG00000009863	3700.62373030293	-0.316600553905733	0.0397273424889529	-7.9693363328738	1.59528748940915e-15	4.03553143233424e-14	4	140961203	140979193	+	Sdhb	succinate dehydrogenase complex%2C subunit B%2C iron sulfur (Ip) [Source:MGI Symbol%3BAcc:MGI:1914930]	GO:0006810:transport;GO:0006105:succinate metabolic process;GO:0006099:tricarboxylic acid cycle;GO:0022904:respiratory electron transport chain;	GO:0005749:mitochondrial respiratory chain complex II, succinate dehydrogenase complex (ubiquinone);	GO:0051537:2 iron, 2 sulfur cluster binding;GO:0046872:metal ion binding;GO:0009055:electron carrier activity;GO:0051539:4 iron, 4 sulfur cluster binding;GO:0051538:3 iron, 4 sulfur cluster binding;GO:0008177:succinate dehydrogenase (ubiquinone) activity;	K00235
ENSMUSG00000027379	590.5328974839	0.609559429479881	0.0765103672217975	7.96701743324295	1.62549741100312e-15	4.10414963013425e-14	2	127801122	127831865	-	Bub1	BUB1%2C mitotic checkpoint serine/threonine kinase [Source:MGI Symbol%3BAcc:MGI:1100510]	GO:0006468:protein phosphorylation;GO:0006915:apoptotic process;GO:0007063:regulation of sister chromatid cohesion;GO:0051301:cell division;GO:0071173:spindle assembly checkpoint;GO:0007067:mitotic nuclear division;GO:0009790:embryo development;	GO:0000780:condensed nuclear chromosome, centromeric region;GO:0000777:condensed chromosome kinetochore;	GO:0004674:protein serine/threonine kinase activity;GO:0005524:ATP binding;	K02178
ENSMUSG00000017929	1391.90343398109	-0.469787146605178	0.0589993276234164	-7.96258475357137	1.6848213088399e-15	4.2458773362545e-14	2	167298444	167349183	-	B4galt5	UDP-Gal:betaGlcNAc beta 1%2C4-galactosyltransferase%2C polypeptide 5 [Source:MGI Symbol%3BAcc:MGI:1927169]	GO:0005975:carbohydrate metabolic process;	GO:0016021:integral component of membrane;GO:0005794:Golgi apparatus;	GO:0046872:metal ion binding;GO:0016757:transferase activity, transferring glycosyl groups;	K09905
ENSMUSG00000032840	1139.50075561413	-0.479999435382532	0.0602902695714137	-7.96147436053464	1.70001294393661e-15	4.2760628037846e-14	5	118245227	118266093	+	2410131K14Rik	RIKEN cDNA 2410131K14 gene [Source:MGI Symbol%3BAcc:MGI:1924042]	-	GO:0005576:extracellular region;	-	-
ENSMUSG00000003746	656.29105862332	0.65435862287094	0.0822892860764849	7.95192975988075	1.83628364058619e-15	4.61011134370564e-14	10	53904785	54076609	-	Man1a	mannosidase 1%2C alpha [Source:MGI Symbol%3BAcc:MGI:104677]	GO:0008152:metabolic process;	GO:0000139:Golgi membrane;GO:0005793:endoplasmic reticulum-Golgi intermediate compartment;GO:0016021:integral component of membrane;	GO:0004571:mannosyl-oligosaccharide 1,2-alpha-mannosidase activity;GO:0005509:calcium ion binding;	K01230
ENSMUSG00000033863	663.7408952592	-0.582830020964808	0.0733973020925019	-7.94075537313719	2.0095365641196e-15	5.03557316801797e-14	19	23141226	23168134	+	Klf9	Kruppel-like factor 9 [Source:MGI Symbol%3BAcc:MGI:1333856]	GO:0007566:embryo implantation;GO:0006355:regulation of transcription, DNA-templated;GO:0050847:progesterone receptor signaling pathway;GO:0097067:cellular response to thyroid hormone stimulus;GO:1901653:cellular response to peptide;	GO:0005634:nucleus;	GO:0008270:zinc ion binding;GO:0003677:DNA binding;	K09208
ENSMUSG00000025001	706.195388804416	0.635495405052665	0.0800444509728447	7.93928120349352	2.03356265425116e-15	5.08620012734321e-14	19	38930915	38971051	+	Hells	helicase%2C lymphoid specific [Source:MGI Symbol%3BAcc:MGI:106209]	GO:0006346:methylation-dependent chromatin silencing;GO:0043066:negative regulation of apoptotic process;GO:0051301:cell division;GO:0010216:maintenance of DNA methylation;GO:0001655:urogenital system development;GO:0007067:mitotic nuclear division;GO:0031508:pericentric heterochromatin assembly;GO:0030098:lymphocyte differentiation;GO:0044763:single-organism cellular process;GO:0044260:cellular …	GO:0005634:nucleus;GO:0005721:pericentric heterochromatin;	GO:0004386:helicase activity;GO:0003677:DNA binding;GO:0003682:chromatin binding;GO:0005524:ATP binding;GO:1901363:heterocyclic compound binding;GO:0097159:organic cyclic compound binding;GO:0000166:nucleotide binding;GO:0016787:hydrolase activity;GO:0003676:nucleic acid binding;	K19001
ENSMUSG00000034707	13983.9075659136	-0.357521453675627	0.045076219033211	-7.93148718645224	2.1653694422739e-15	5.40570465270103e-14	10	121365090	121397249	+	Gns	glucosamine (N-acetyl)-6-sulfatase [Source:MGI Symbol%3BAcc:MGI:1922862]	GO:0042340:keratan sulfate catabolic process;GO:0030203:glycosaminoglycan metabolic process;	GO:0005764:lysosome;	GO:0046872:metal ion binding;GO:0008449:N-acetylglucosamine-6-sulfatase activity;GO:0043199:sulfate binding;GO:0005539:glycosaminoglycan binding;GO:0043167:ion binding;	K01137
ENSMUSG00000029781	3671.38084318067	-0.348037146481589	0.0439169148129113	-7.92489973314949	2.28330495104625e-15	5.68944862895531e-14	6	56832059	56879358	+	Fkbp9	FK506 binding protein 9 [Source:MGI Symbol%3BAcc:MGI:1350921]	GO:0006457:protein folding;GO:0000413:protein peptidyl-prolyl isomerization;GO:0018208:peptidyl-proline modification;	GO:0005788:endoplasmic reticulum lumen;GO:0016020:membrane;GO:0005783:endoplasmic reticulum;	GO:0005528:FK506 binding;GO:0005509:calcium ion binding;GO:0003755:peptidyl-prolyl cis-trans isomerase activity;	K09575
ENSMUSG00000033721	720.711132598354	-0.569986264135808	0.0719373292077742	-7.92337261353609	2.31153557530204e-15	5.74902661027457e-14	3	109340653	109685698	+	Vav3	vav 3 oncogene [Source:MGI Symbol%3BAcc:MGI:1888518]	GO:0050853:B cell receptor signaling pathway;GO:0001525:angiogenesis;GO:0043087:regulation of GTPase activity;GO:0030032:lamellipodium assembly;GO:0035023:regulation of Rho protein signal transduction;GO:0006974:cellular response to DNA damage stimulus;GO:0006906:vesicle fusion;GO:0007229:integrin-mediated signaling pathway;GO:0042493:response to drug;GO:0045785:positive regulation of cell adhesi…	GO:0005737:cytoplasm;GO:0005886:plasma membrane;	GO:0005154:epidermal growth factor receptor binding;GO:0005543:phospholipid binding;GO:0046872:metal ion binding;GO:0030676:Rac guanyl-nucleotide exchange factor activity;	K05730
ENSMUSG00000021186	1287.04323382963	0.486351008743408	0.0614388537397136	7.91601696873837	2.45240162104925e-15	6.08799551673159e-14	12	101746565	101819055	-	Fbln5	fibulin 5 [Source:MGI Symbol%3BAcc:MGI:1346091]	GO:0000042:protein targeting to Golgi;GO:0034394:protein localization to cell surface;GO:2000121:regulation of removal of superoxide radicals;GO:0001558:regulation of cell growth;GO:0048251:elastic fiber assembly;GO:0007155:cell adhesion;	GO:0005615:extracellular space;GO:0005737:cytoplasm;GO:0071953:elastic fiber;	GO:0005509:calcium ion binding;GO:0008022:protein C-terminus binding;	K17340
ENSMUSG00000029414	390.092802387414	0.713964642625829	0.0904030054810916	7.89757640054521	2.84378697587436e-15	7.04644869664512e-14	5	123749716	123821593	+	Kntc1	kinetochore associated 1 [Source:MGI Symbol%3BAcc:MGI:2673709]	GO:0007067:mitotic nuclear division;GO:0007093:mitotic cell cycle checkpoint;GO:0051301:cell division;	GO:0005737:cytoplasm;GO:0000776:kinetochore;GO:0005828:kinetochore microtubule;GO:0000922:spindle pole;GO:0005634:nucleus;	-	K11577
ENSMUSG00000030978	2389.75987697392	0.36712815467517	0.0465392082364944	7.88857757978101	3.05650197226791e-15	7.55944521245294e-14	7	102441695	102469771	+	Rrm1	ribonucleotide reductase M1 [Source:MGI Symbol%3BAcc:MGI:98180]	GO:0006260:DNA replication;GO:0055114:oxidation-reduction process;GO:0000278:mitotic cell cycle;GO:0021846:cell proliferation in forebrain;GO:0010212:response to ionizing radiation;GO:0008584:male gonad development;GO:0006206:pyrimidine nucleobase metabolic process;GO:0060041:retina development in camera-type eye;GO:0051290:protein heterotetramerization;GO:0009263:deoxyribonucleotide biosynthetic…	GO:0005971:ribonucleoside-diphosphate reductase complex;GO:0042995:cell projection;GO:0043025:neuronal cell body;GO:0005635:nuclear envelope;GO:0005737:cytoplasm;	GO:0005524:ATP binding;GO:0004748:ribonucleoside-diphosphate reductase activity, thioredoxin disulfide as acceptor;GO:0005515:protein binding;	K10807
ENSMUSG00000059256	128.640114450176	-1.14959984464615	0.146219179177316	-7.86216863693415	3.77539280617928e-15	9.32010699054201e-14	14	56129556	56132608	-	Gzmd	granzyme D [Source:MGI Symbol%3BAcc:MGI:109255]	GO:0019835:cytolysis;GO:0006508:proteolysis;	-	GO:0004252:serine-type endopeptidase activity;	-
ENSMUSG00000028312	1047.22030425539	0.453790717522746	0.0577300170013015	7.86056788295274	3.82395818131502e-15	9.42251621492178e-14	4	52439243	52488260	+	Smc2	structural maintenance of chromosomes 2 [Source:MGI Symbol%3BAcc:MGI:106067]	GO:0006310:DNA recombination;GO:0006281:DNA repair;GO:0045132:meiotic chromosome segregation;GO:0010032:meiotic chromosome condensation;GO:0007076:mitotic chromosome condensation;GO:0051301:cell division;GO:0007062:sister chromatid cohesion;GO:0051383:kinetochore organization;	GO:0000228:nuclear chromosome;GO:0000796:condensin complex;GO:0005737:cytoplasm;	GO:0005524:ATP binding;GO:0046982:protein heterodimerization activity;	K06674
ENSMUSG00000022488	10541.051569362	0.264426872441898	0.0336755527617799	7.85219100373637	4.0883121607772e-15	1.00552831074494e-13	15	103453794	103498810	+	Nckap1l	NCK associated protein 1 like [Source:MGI Symbol%3BAcc:MGI:1926063]	GO:0030011:maintenance of cell polarity;GO:0070358:actin polymerization-dependent cell motility;GO:0030838:positive regulation of actin filament polymerization;GO:0043378:positive regulation of CD8-positive, alpha-beta T cell differentiation;GO:0002262:myeloid cell homeostasis;GO:0030866:cortical actin cytoskeleton organization;GO:0045588:positive regulation of gamma-delta T cell differentiation;…	GO:0005829:cytosol;GO:0031209:SCAR complex;	GO:0032403:protein complex binding;GO:0030295:protein kinase activator activity;	K05750
ENSMUSG00000038495	2294.36819096274	-0.353388401310325	0.0450369076381175	-7.84664000801048	4.2733163172183e-15	1.04909127152964e-13	3	96104527	96161129	+	Otud7b	OTU domain containing 7B [Source:MGI Symbol%3BAcc:MGI:2654703]	GO:0070536:protein K63-linked deubiquitination;GO:0035871:protein K11-linked deubiquitination;GO:0043124:negative regulation of I-kappaB kinase/NF-kappaB signaling;	GO:0015630:microtubule cytoskeleton;GO:0005737:cytoplasm;GO:0005634:nucleus;	GO:0008270:zinc ion binding;GO:0003677:DNA binding;	K11860
ENSMUSG00000032252	1497.67174410122	-0.404273145062982	0.0515701320186469	-7.83928854238348	4.53106285460569e-15	1.11031901184868e-13	9	62057248	62122655	-	Glce	glucuronyl C5-epimerase [Source:MGI Symbol%3BAcc:MGI:2136405]	GO:0015012:heparan sulfate proteoglycan biosynthetic process;GO:0030210:heparin biosynthetic process;	GO:0005794:Golgi apparatus;GO:0016021:integral component of membrane;	GO:0050379:UDP-glucuronate 5'-epimerase activity;GO:0047464:heparosan-N-sulfate-glucuronate 5-epimerase activity;	K01793
ENSMUSG00000028937	2192.98270937938	0.38807789685521	0.0495310082531771	7.83504940726333	4.68658385608536e-15	1.14631773509323e-13	4	152178134	152271855	+	Acot7	acyl-CoA thioesterase 7 [Source:MGI Symbol%3BAcc:MGI:1917275]	GO:0009062:fatty acid catabolic process;	GO:0043005:neuron projection;GO:0044297:cell body;GO:0005829:cytosol;	GO:0016290:palmitoyl-CoA hydrolase activity;	K17360
ENSMUSG00000034349	1511.4381362611	0.399232788446081	0.0509739975373658	7.83208709800382	4.79836919873437e-15	1.17150643226348e-13	3	69004738	69034623	+	Smc4	structural maintenance of chromosomes 4 [Source:MGI Symbol%3BAcc:MGI:1917349]	GO:0006310:DNA recombination;GO:0006281:DNA repair;GO:0045132:meiotic chromosome segregation;GO:0010032:meiotic chromosome condensation;GO:0007076:mitotic chromosome condensation;GO:0007062:sister chromatid cohesion;GO:0051383:kinetochore organization;GO:0051301:cell division;GO:0007067:mitotic nuclear division;	GO:0000796:condensin complex;GO:0005737:cytoplasm;GO:0005634:nucleus;GO:0005694:chromosome;	GO:0005524:ATP binding;GO:0046982:protein heterodimerization activity;GO:0005488:binding;	K06675
ENSMUSG00000000751	1490.17583025182	0.389156774689049	0.0497281288634414	7.82568706250165	5.0489183260725e-15	1.23041954664324e-13	11	75298166	75348324	-	Rpa1	replication protein A1 [Source:MGI Symbol%3BAcc:MGI:1915525]	GO:0048873:homeostasis of number of cells within a tissue;GO:0007126:meiotic nuclear division;GO:0051276:chromosome organization;GO:0030097:hemopoiesis;GO:0006260:DNA replication;GO:0000724:double-strand break repair via homologous recombination;GO:0008284:positive regulation of cell proliferation;GO:0001701:in utero embryonic development;	GO:0001673:male germ cell nucleus;GO:0016605:PML body;GO:0000800:lateral element;GO:0005662:DNA replication factor A complex;GO:0005730:nucleolus;GO:0015629:actin cytoskeleton;GO:0005737:cytoplasm;	GO:0046872:metal ion binding;GO:0003697:single-stranded DNA binding;GO:0003682:chromatin binding;	K07466
ENSMUSG00000016918	1385.46711726089	-0.443130089972256	0.0567016037514352	-7.81512445247266	5.4908750592503e-15	1.33567794402897e-13	1	12692277	12861192	+	Sulf1	sulfatase 1 [Source:MGI Symbol%3BAcc:MGI:2138563]	GO:0048010:vascular endothelial growth factor receptor signaling pathway;GO:0035860:glial cell-derived neurotrophic factor receptor signaling pathway;GO:0016525:negative regulation of angiogenesis;GO:0030513:positive regulation of BMP signaling pathway;GO:0030336:negative regulation of cell migration;GO:0060384:innervation;GO:0002063:chondrocyte development;GO:0060348:bone development;GO:0032836:…	GO:0045121:membrane raft;GO:0005615:extracellular space;GO:0009986:cell surface;GO:0005795:Golgi stack;GO:0005783:endoplasmic reticulum;GO:0005886:plasma membrane;GO:0005794:Golgi apparatus;	GO:0018741:alkyl sulfatase activity;GO:0008449:N-acetylglucosamine-6-sulfatase activity;GO:0005509:calcium ion binding;GO:0004065:arylsulfatase activity;	K14607
ENSMUSG00000044857	1255.31665866478	-0.428586957484709	0.0549794860477384	-7.79539767091618	6.42059508935959e-15	1.55898609961713e-13	17	27189600	27204469	-	Lemd2	LEM domain containing 2 [Source:MGI Symbol%3BAcc:MGI:2385045]	GO:0043409:negative regulation of MAPK cascade;GO:0035914:skeletal muscle cell differentiation;	GO:0005639:integral component of nuclear inner membrane;	-	-
ENSMUSG00000046179	310.974632546289	0.770325727026047	0.0988724281758641	7.79110760439575	6.64243139583744e-15	1.60991242537364e-13	7	48866429	48881596	-	E2f8	E2F transcription factor 8 [Source:MGI Symbol%3BAcc:MGI:1922038]	GO:0000122:negative regulation of transcription from RNA polymerase II promoter;GO:0033301:cell cycle comprising mitosis without cytokinesis;GO:0008283:cell proliferation;GO:0060718:chorionic trophoblast cell differentiation;GO:0002040:sprouting angiogenesis;GO:0070365:hepatocyte differentiation;GO:0060707:trophoblast giant cell differentiation;GO:0032877:positive regulation of DNA endoreduplicat…	GO:0005667:transcription factor complex;	GO:0003714:transcription corepressor activity;GO:0001047:core promoter binding;GO:0003700:sequence-specific DNA binding transcription factor activity;GO:0042803:protein homodimerization activity;	K09391
ENSMUSG00000024853	3174.30514680548	0.331719505814143	0.0425975264075764	7.78729503305487	6.84589689325946e-15	1.65620916475837e-13	19	5273932	5295455	-	Sf3b2	splicing factor 3b%2C subunit 2 [Source:MGI Symbol%3BAcc:MGI:2441856]	GO:0010466:negative regulation of peptidase activity;	GO:0071013:catalytic step 2 spliceosome;GO:0005689:U12-type spliceosomal complex;GO:0005576:extracellular region;GO:0016021:integral component of membrane;GO:0005681:spliceosomal complex;	GO:0005515:protein binding;GO:0004867:serine-type endopeptidase inhibitor activity;	K12829
ENSMUSG00000030259	3580.30892880112	-0.356648135939228	0.0458271203310072	-7.78246883860855	7.1122726065921e-15	1.71752993290952e-13	6	145746748	145821079	+	Rassf8	Ras association (RalGDS/AF-6) domain family (N-terminal) member 8 [Source:MGI Symbol%3BAcc:MGI:1918573]	GO:0007165:signal transduction;	-	-	K09855
ENSMUSG00000026628	198.74434542075	1.00094923948366	0.128857296861556	7.76788947046651	7.98046512109177e-15	1.92369690038491e-13	1	191170296	191218039	-	Atf3	activating transcription factor 3 [Source:MGI Symbol%3BAcc:MGI:109384]	GO:0001709:cell fate determination;GO:0035914:skeletal muscle cell differentiation;GO:0006094:gluconeogenesis;GO:0008284:positive regulation of cell proliferation;GO:0045892:negative regulation of transcription, DNA-templated;GO:0006950:response to stress;	GO:0005730:nucleolus;	GO:0042802:identical protein binding;GO:0043565:sequence-specific DNA binding;GO:0003700:sequence-specific DNA binding transcription factor activity;	K09032
ENSMUSG00000024425	4384.6366231636	-0.309171647271622	0.0399067942150087	-7.74734361286641	9.38347884563756e-15	2.25780415045304e-13	18	38410396	38465303	+	Ndfip1	Nedd4 family interacting protein 1 [Source:MGI Symbol%3BAcc:MGI:1929601]	GO:0050728:negative regulation of inflammatory response;GO:0032713:negative regulation of interleukin-4 production;GO:0051224:negative regulation of protein transport;GO:0043123:positive regulation of I-kappaB kinase/NF-kappaB signaling;GO:0002761:regulation of myeloid leukocyte differentiation;GO:0048302:regulation of isotype switching to IgG isotypes;GO:0045619:regulation of lymphocyte differen…	GO:0030173:integral component of Golgi membrane;GO:0048471:perinuclear region of cytoplasm;GO:0005938:cell cortex;GO:0005768:endosome;GO:0005576:extracellular region;	GO:0004871:signal transducer activity;GO:0050699:WW domain binding;	-
ENSMUSG00000032199	3384.59278282194	-0.316457873296907	0.0408556384761432	-7.7457576261278	9.50135973921226e-15	2.28204138429528e-13	9	71478437	71485935	-	Polr2m	polymerase (RNA) II (DNA directed) polypeptide M [Source:MGI Symbol%3BAcc:MGI:107282]	GO:0051685:maintenance of ER location;	GO:0016591:DNA-directed RNA polymerase II, holoenzyme;GO:0043025:neuronal cell body;GO:0005635:nuclear envelope;	-	-
ENSMUSG00000073131	2341.35278230791	-0.375674650710115	0.0485267224001109	-7.74160363876659	9.81706253478312e-15	2.35361863221305e-13	X	71815924	71839757	+	Vma21	VMA21 vacuolar H+-ATPase homolog (S. cerevisiae) [Source:MGI Symbol%3BAcc:MGI:1914298]	GO:0070072:vacuolar proton-transporting V-type ATPase complex assembly;	GO:0043231:intracellular membrane-bounded organelle;GO:0044444:cytoplasmic part;GO:0044425:membrane part;GO:0005789:endoplasmic reticulum membrane;GO:0030127:COPII vesicle coat;GO:0005764:lysosome;GO:0016021:integral component of membrane;	-	-
ENSMUSG00000028037	100.524665661943	-1.27734211369926	0.165033027490481	-7.73991808259674	9.94808885836892e-15	2.38074227247225e-13	3	151730922	151749960	-	Ifi44	interferon-induced protein 44 [Source:MGI Symbol%3BAcc:MGI:2443016]	-	GO:0005737:cytoplasm;	-	-
ENSMUSG00000034640	1465.89535678265	-0.460716741682887	0.0595279543265193	-7.7395023379401	9.98067034993222e-15	2.38425134068578e-13	3	65528410	65555518	+	Tiparp	TCDD-inducible poly(ADP-ribose) polymerase [Source:MGI Symbol%3BAcc:MGI:2159210]	GO:0048705:skeletal system morphogenesis;GO:0048745:smooth muscle tissue development;GO:0044236:multicellular organismal metabolic process;GO:0008210:estrogen metabolic process;GO:0001570:vasculogenesis;GO:0048008:platelet-derived growth factor receptor signaling pathway;GO:0060325:face morphogenesis;GO:0008585:female gonad development;GO:0030097:hemopoiesis;GO:0006471:protein ADP-ribosylation;GO…	-	GO:0008270:zinc ion binding;GO:0003676:nucleic acid binding;GO:0003950:NAD+ ADP-ribosyltransferase activity;	K15259
ENSMUSG00000031078	3202.29074916011	-0.365478558716006	0.0472271721609195	-7.73873475783586	1.00411009804581e-14	2.39438870333289e-13	7	144435733	144471009	-	Cttn	cortactin [Source:MGI Symbol%3BAcc:MGI:99695]	GO:0006898:receptor-mediated endocytosis;	GO:0005856:cytoskeleton;GO:0005938:cell cortex;GO:0001726:ruffle;GO:0030027:lamellipodium;	GO:0070064:proline-rich region binding;	K06106
ENSMUSG00000028405	2576.32711467544	-0.399171270489106	0.0515856009787577	-7.73803664036945	1.00963754828092e-14	2.40326247181144e-13	4	40143081	40198338	+	Aco1	aconitase 1 [Source:MGI Symbol%3BAcc:MGI:87879]	GO:0006417:regulation of translation;GO:0010040:response to iron(II) ion;GO:0006879:cellular iron ion homeostasis;GO:0006099:tricarboxylic acid cycle;GO:0009791:post-embryonic development;GO:0050892:intestinal absorption;GO:0006101:citrate metabolic process;	GO:0005829:cytosol;GO:0005739:mitochondrion;GO:0005794:Golgi apparatus;GO:0005783:endoplasmic reticulum;	GO:0030350:iron-responsive element binding;GO:0046872:metal ion binding;GO:0052633:isocitrate hydro-lyase (cis-aconitate-forming) activity;GO:0051539:4 iron, 4 sulfur cluster binding;GO:0048027:mRNA 5'-UTR binding;	K01681
ENSMUSG00000023959	109.405751110722	-1.23346340837026	0.159556112425079	-7.73059326667563	1.07046529401877e-14	2.54350200039532e-13	17	44134768	44280172	+	Clic5	chloride intracellular channel 5 [Source:MGI Symbol%3BAcc:MGI:1917912]	GO:0002024:diet induced thermogenesis;GO:0060088:auditory receptor cell stereocilium organization;GO:0050885:neuromuscular process controlling balance;GO:0006821:chloride transport;GO:0007605:sensory perception of sound;GO:0008104:protein localization;	GO:0032420:stereocilium;GO:0015629:actin cytoskeleton;GO:0016020:membrane;	GO:0005247:voltage-gated chloride channel activity;	K05025
ENSMUSG00000061603	5145.25532488218	-0.63152241949386	0.0816967160485693	-7.73008328900779	1.07476242376227e-14	2.54916021578979e-13	12	52699383	53155599	+	Akap6	A kinase (PRKA) anchor protein 6 [Source:MGI Symbol%3BAcc:MGI:3050566]	GO:0061051:positive regulation of cell growth involved in cardiac muscle cell development;GO:0032514:positive regulation of protein phosphatase type 2B activity;GO:0010738:regulation of protein kinase A signaling;GO:0016310:phosphorylation;GO:0030818:negative regulation of cAMP biosynthetic process;	GO:0016529:sarcoplasmic reticulum;GO:0034704:calcium channel complex;GO:0005640:nuclear outer membrane;GO:0048471:perinuclear region of cytoplasm;GO:0005901:caveola;	GO:0034237:protein kinase A regulatory subunit binding;GO:0016301:kinase activity;GO:0005102:receptor binding;GO:0047485:protein N-terminus binding;GO:0019899:enzyme binding;GO:0032947:protein complex scaffold;	K16523
ENSMUSG00000026657	1841.81627349955	-0.429778752130348	0.0556866267673462	-7.71780905182003	1.18346314750537e-14	2.80198587912926e-13	2	4017717	4614043	+	Frmd4a	FERM domain containing 4A [Source:MGI Symbol%3BAcc:MGI:1919850]	GO:0090162:establishment of epithelial cell polarity;	GO:0005856:cytoskeleton;GO:0005737:cytoplasm;GO:0005923:bicellular tight junction;	GO:0030674:protein binding, bridging;	-
ENSMUSG00000015355	612.852421176186	0.609924595064662	0.0790538747945787	7.71530297091129	1.20695179157612e-14	2.85252229817262e-13	1	171682009	171705258	+	Cd48	CD48 antigen [Source:MGI Symbol%3BAcc:MGI:88339]	GO:0042110:T cell activation;GO:0045576:mast cell activation;GO:0007165:signal transduction;	GO:0043234:protein complex;GO:0046658:anchored component of plasma membrane;GO:0009897:external side of plasma membrane;GO:0045121:membrane raft;GO:0016021:integral component of membrane;	GO:0003823:antigen binding;GO:0004872:receptor activity;GO:0005515:protein binding;	K06479
ENSMUSG00000006445	348.429793706828	0.738231072033752	0.0957548410872093	7.70959529201666	1.26217349042731e-14	2.97774476305422e-13	4	141301240	141329384	+	Epha2	Eph receptor A2 [Source:MGI Symbol%3BAcc:MGI:95278]	GO:0006915:apoptotic process;GO:0014028:notochord formation;GO:0001501:skeletal system development;GO:0045765:regulation of angiogenesis;GO:0030316:osteoclast differentiation;GO:0046849:bone remodeling;GO:0048013:ephrin receptor signaling pathway;GO:0043535:regulation of blood vessel endothelial cell migration;GO:0001649:osteoblast differentiation;GO:0036342:post-anal tail morphogenesis;GO:007084…	GO:0005925:focal adhesion;GO:0042995:cell projection;GO:0031256:leading edge membrane;GO:0005887:integral component of plasma membrane;	GO:0005003:ephrin receptor activity;GO:0005515:protein binding;GO:0005524:ATP binding;	K05103
ENSMUSG00000036545	1714.01086463241	-0.416532082665842	0.0540856858877591	-7.70133679233072	1.34650076053278e-14	3.17106887073437e-13	11	50602084	50807573	+	Adamts2	a disintegrin-like and metallopeptidase (reprolysin type) with thrombospondin type 1 motif%2C 2 [Source:MGI Symbol%3BAcc:MGI:1347356]	GO:0030324:lung development;GO:0007229:integrin-mediated signaling pathway;GO:0007283:spermatogenesis;GO:0006508:proteolysis;GO:0043588:skin development;GO:0030199:collagen fibril organization;GO:0016485:protein processing;GO:0030574:collagen catabolic process;	GO:0005578:proteinaceous extracellular matrix;	GO:0008270:zinc ion binding;GO:0004222:metalloendopeptidase activity;	K08618
ENSMUSG00000010067	757.091264340037	-0.579931254581479	0.0753465367125401	-7.69685349698309	1.39457632708943e-14	3.27848632654627e-13	9	107551555	107562267	+	Rassf1	Ras association (RalGDS/AF-6) domain family member 1 [Source:MGI Symbol%3BAcc:MGI:1928386]	GO:0007265:Ras protein signal transduction;GO:0031398:positive regulation of protein ubiquitination;GO:0050821:protein stabilization;GO:0071157:negative regulation of cell cycle arrest;GO:0006974:cellular response to DNA damage stimulus;	GO:0005874:microtubule;GO:0005737:cytoplasm;GO:0005634:nucleus;GO:0005886:plasma membrane;	GO:0047485:protein N-terminus binding;GO:0046872:metal ion binding;GO:0042802:identical protein binding;	K09850
ENSMUSG00000028041	1887.83316322359	0.382878290293299	0.0497750607730383	7.69217122685451	1.44658840386089e-14	3.39476283981886e-13	3	89338542	89349996	-	Adam15	a disintegrin and metallopeptidase domain 15 (metargidin) [Source:MGI Symbol%3BAcc:MGI:1333882]	GO:0001525:angiogenesis;GO:0016337:single organismal cell-cell adhesion;GO:0060317:cardiac epithelial to mesenchymal transition;GO:0006508:proteolysis;GO:0030574:collagen catabolic process;GO:0042246:tissue regeneration;GO:0007155:cell adhesion;	GO:0005912:adherens junction;GO:0016021:integral component of membrane;GO:0001669:acrosomal vesicle;GO:0042995:cell projection;GO:0012505:endomembrane system;GO:0030054:cell junction;GO:0031410:cytoplasmic vesicle;	GO:0008270:zinc ion binding;GO:0004222:metalloendopeptidase activity;GO:0017124:SH3 domain binding;	K06836
ENSMUSG00000026094	2441.82269646484	-0.360941301712509	0.0469329669671541	-7.69057072324263	1.46480131518236e-14	3.43145181334798e-13	1	53755506	53785224	-	Stk17b	serine/threonine kinase 17b (apoptosis-inducing) [Source:MGI Symbol%3BAcc:MGI:2138162]	GO:0046777:protein autophosphorylation;	GO:0015629:actin cytoskeleton;GO:0005634:nucleus;GO:0005886:plasma membrane;GO:0005793:endoplasmic reticulum-Golgi intermediate compartment;	GO:0004674:protein serine/threonine kinase activity;GO:0005524:ATP binding;GO:0005515:protein binding;	K08804
ENSMUSG00000014602	472.252729068232	0.639058556423485	0.0831672080227515	7.68402080118719	1.54171615828902e-14	3.60081243185777e-13	1	93015464	93101951	-	Kif1a	kinesin family member 1A [Source:MGI Symbol%3BAcc:MGI:108391]	GO:0007018:microtubule-based movement;GO:0008219:cell death;GO:0008089:anterograde axon cargo transport;	GO:0005737:cytoplasm;GO:0005875:microtubule associated complex;GO:0043005:neuron projection;GO:0043025:neuronal cell body;GO:0005874:microtubule;GO:0005634:nucleus;	GO:0008017:microtubule binding;GO:0005543:phospholipid binding;GO:0005524:ATP binding;GO:0003777:microtubule motor activity;GO:0008270:zinc ion binding;	K10392
ENSMUSG00000038252	784.581683770202	0.560116232311703	0.0728942630594911	7.68395493421171	1.54250945901017e-14	3.60081243185777e-13	6	125168007	125191701	-	Ncapd2	non-SMC condensin I complex%2C subunit D2 [Source:MGI Symbol%3BAcc:MGI:1915548]	GO:0007076:mitotic chromosome condensation;GO:0051301:cell division;GO:0006996:organelle organization;	GO:0005737:cytoplasm;GO:0045120:pronucleus;GO:0000796:condensin complex;GO:0005694:chromosome;GO:0005634:nucleus;	GO:0042393:histone binding;	K06677
ENSMUSG00000030872	3781.82955320586	-0.328102819604199	0.0427023241998048	-7.68348856303467	1.5481379257946e-14	3.60762228382189e-13	7	121986722	122021222	-	Gga2	golgi associated%2C gamma adaptin ear containing%2C ARF binding protein 2 [Source:MGI Symbol%3BAcc:MGI:1921355]	GO:0016192:vesicle-mediated transport;GO:0006886:intracellular protein transport;	GO:0005768:endosome;GO:0005794:Golgi apparatus;GO:0030136:clathrin-coated vesicle;GO:0030131:clathrin adaptor complex;GO:0005802:trans-Golgi network;	GO:0030306:ADP-ribosylation factor binding;	K12404
ENSMUSG00000054072	56.0307073501187	-1.41037535508501	0.183733393282666	-7.67620588661964	1.63869676631699e-14	3.8119753798276e-13	18	60376027	60392634	+	Iigp1	interferon inducible GTPase 1 [Source:MGI Symbol%3BAcc:MGI:1926259]	-	-	-	-
ENSMUSG00000029632	3933.34661283531	-0.302115182674554	0.0393661994446078	-7.674481838148	1.6608865215443e-14	3.85685096957565e-13	6	11900292	11907497	-	Ndufa4	Ndufa4%2C mitochondrial complex associated [Source:MGI Symbol%3BAcc:MGI:107686]	GO:0006810:transport;GO:0022900:electron transport chain;	GO:0005751:mitochondrial respiratory chain complex IV;GO:0005747:mitochondrial respiratory chain complex I;	-	K03948
ENSMUSG00000032679	901.172675667483	-0.584187680569494	0.0761519393403889	-7.67134344351039	1.70204133569809e-14	3.94553345170711e-13	2	104095801	104115354	+	Cd59a	CD59a antigen [Source:MGI Symbol%3BAcc:MGI:109177]	GO:0016525:negative regulation of angiogenesis;GO:0090272:negative regulation of fibroblast growth factor production;GO:0030948:negative regulation of vascular endothelial growth factor receptor signaling pathway;GO:0001971:negative regulation of activation of membrane attack complex;	GO:0009897:external side of plasma membrane;GO:0031225:anchored component of membrane;	-	K04008
ENSMUSG00000095440	328.604838504304	-0.735314893151235	0.0958629741517981	-7.67047861447393	1.71355736949153e-14	3.96532075799206e-13	15	101050194	101078567	-	Fignl2	fidgetin-like 2 [Source:MGI Symbol%3BAcc:MGI:3646919]	-	-	-	-
ENSMUSG00000007850	4897.79449728792	0.322063499010271	0.0420210137160877	7.66434387295538	1.797477114297e-14	4.15229695882567e-13	11	50376990	50386528	+	Hnrnph1	heterogeneous nuclear ribonucleoprotein H1 [Source:MGI Symbol%3BAcc:MGI:1891925]	GO:0043484:regulation of RNA splicing;GO:0000398:mRNA splicing, via spliceosome;GO:0006397:mRNA processing;	GO:0005730:nucleolus;GO:0015629:actin cytoskeleton;GO:0071013:catalytic step 2 spliceosome;GO:0005654:nucleoplasm;GO:0005737:cytoplasm;GO:0030529:ribonucleoprotein complex;	GO:0008266:poly(U) RNA binding;GO:0005515:protein binding;GO:0000166:nucleotide binding;GO:0003723:RNA binding;GO:0003676:nucleic acid binding;	K12898
ENSMUSG00000037824	2787.89203806176	-0.400539155510169	0.0523161836845195	-7.6561233503867	1.91629674541283e-14	4.41910649817384e-13	14	40906445	40966807	-	Tspan14	tetraspanin 14 [Source:MGI Symbol%3BAcc:MGI:1196325]	-	GO:0016021:integral component of membrane;	-	K17296
ENSMUSG00000005803	1491.36075565824	-0.424911299140793	0.0555134278507399	-7.65420756007467	1.94507902534633e-14	4.47771998464675e-13	2	122765237	122809569	+	Sqor	sulfide quinone oxidoreductase [Source:MGI Symbol%3BAcc:MGI:1929899]	GO:0055114:oxidation-reduction process;	GO:0005743:mitochondrial inner membrane;	GO:0016491:oxidoreductase activity;	K17218
ENSMUSG00000022698	10515.731990709	-0.26863142583841	0.0351130414807189	-7.65047442517673	2.00239161842709e-14	4.6016965241435e-13	16	44139830	44163366	+	Naa50	N(alpha)-acetyltransferase 50%2C NatE catalytic subunit [Source:MGI Symbol%3BAcc:MGI:1919367]	GO:0006474:N-terminal protein amino acid acetylation;	GO:0005737:cytoplasm;	GO:0008080:N-acetyltransferase activity;GO:0005515:protein binding;	-
ENSMUSG00000020092	293.702999031846	0.84130527980097	0.110033201519208	7.64592203248858	2.07453348019047e-14	4.75926594610594e-13	10	61319656	61383530	-	Pald1	phosphatase domain containing%2C paladin 1 [Source:MGI Symbol%3BAcc:MGI:1351623]	-	GO:0005737:cytoplasm;	-	-
ENSMUSG00000024054	1386.03002137734	0.39066338168259	0.0511350633528536	7.63983372792259	2.17502437477106e-14	4.98121761285778e-13	17	71344489	71475343	-	Smchd1	SMC hinge domain containing 1 [Source:MGI Symbol%3BAcc:MGI:1921605]	GO:0051276:chromosome organization;GO:0060821:inactivation of X chromosome by DNA methylation;	GO:0001740:Barr body;	GO:0005524:ATP binding;	K09228;K10899
ENSMUSG00000078921	95.3579401136393	-1.19899334988034	0.157032949831198	-7.63529788601177	2.2529889127838e-14	5.15090557963939e-13	11	49057194	49064206	-	Tgtp2	T cell specific GTPase 2 [Source:MGI Symbol%3BAcc:MGI:3710083]	GO:0034341:response to interferon-gamma;GO:0035458:cellular response to interferon-beta;GO:0035455:response to interferon-alpha;	-	GO:0005525:GTP binding;GO:0003924:GTPase activity;	K17072
ENSMUSG00000004707	859.733669412923	0.522001322414221	0.0684928603585954	7.62125161193847	2.51227690851085e-14	5.73385189445031e-13	1	171588624	171607410	-	Ly9	lymphocyte antigen 9 [Source:MGI Symbol%3BAcc:MGI:96885]	GO:0007155:cell adhesion;	GO:0016021:integral component of membrane;	GO:0004872:receptor activity;	K06570
ENSMUSG00000098112	369.023927524153	0.804935469456723	0.105858109204874	7.60390937928882	2.87316479088906e-14	6.54628950472085e-13	15	100641077	100669553	-	Bin2	bridging integrator 2 [Source:MGI Symbol%3BAcc:MGI:3611448]	GO:0060326:cell chemotaxis;GO:0071800:podosome assembly;GO:0097320:membrane tubulation;GO:0006911:phagocytosis, engulfment;	GO:0002102:podosome;GO:0005737:cytoplasm;GO:0001891:phagocytic cup;GO:0030054:cell junction;GO:0005938:cell cortex;GO:0042995:cell projection;	GO:0005543:phospholipid binding;GO:0005515:protein binding;	-
ENSMUSG00000030557	2892.49997597574	0.302941199116478	0.0398462805870036	7.60274722392248	2.89909422746774e-14	6.59407654541637e-13	7	67231163	67372858	-	Mef2a	myocyte enhancer factor 2A [Source:MGI Symbol%3BAcc:MGI:99532]	GO:0071277:cellular response to calcium ion;GO:0071333:cellular response to glucose stimulus;GO:0000122:negative regulation of transcription from RNA polymerase II promoter;GO:0000002:mitochondrial genome maintenance;GO:0070375:ERK5 cascade;GO:0048813:dendrite morphogenesis;GO:0006915:apoptotic process;GO:0048311:mitochondrion distribution;GO:0061337:cardiac conduction;GO:0055005:ventricular card…	GO:0005654:nucleoplasm;GO:0000790:nuclear chromatin;GO:0005737:cytoplasm;	GO:0042826:histone deacetylase binding;GO:0001077:RNA polymerase II core promoter proximal region sequence-specific DNA binding transcription factor activity involved in positive regulation of transcription;GO:0033613:activating transcription factor binding;GO:0019901:protein kinase binding;GO:0000977:RNA polymerase II regulatory region sequence-specific DNA binding;GO:0001105:RNA polymerase II t…	K09260;K11290
ENSMUSG00000015305	1532.14168053377	0.406327646911894	0.0535754124290647	7.58421873933091	3.34496433136249e-14	7.59523812169101e-13	10	8722219	8886070	-	Sash1	SAM and SH3 domain containing 1 [Source:MGI Symbol%3BAcc:MGI:1917347]	-	-	-	-
ENSMUSG00000026207	1764.32631887983	-0.414902208741952	0.0548287939477223	-7.56723208497983	3.81260400356981e-14	8.62955487912546e-13	1	75375297	75432320	+	Speg	SPEG complex locus [Source:MGI Symbol%3BAcc:MGI:109282]	GO:0006468:protein phosphorylation;GO:0060541:respiratory system development;GO:0055013:cardiac muscle cell development;GO:0001701:in utero embryonic development;GO:0007517:muscle organ development;GO:0008285:negative regulation of cell proliferation;GO:0016310:phosphorylation;	GO:0005634:nucleus;	GO:0004674:protein serine/threonine kinase activity;GO:0005524:ATP binding;	K08809
ENSMUSG00000004099	2849.67450916047	0.308202672646486	0.0407287427256338	7.56720320886581	3.81345127681179e-14	8.62955487912546e-13	9	20907209	20959888	-	Dnmt1	DNA methyltransferase (cytosine-5) 1 [Source:MGI Symbol%3BAcc:MGI:94912]	GO:0010628:positive regulation of gene expression;GO:0042127:regulation of cell proliferation;GO:0016458:gene silencing;GO:0090116:C-5 methylation of cytosine;GO:0046499:S-adenosylmethioninamine metabolic process;GO:0010424:DNA methylation on cytosine within a CG sequence;GO:0051573:negative regulation of histone H3-K9 methylation;GO:0010216:maintenance of DNA methylation;GO:0045892:negative regu…	GO:0005737:cytoplasm;GO:0043234:protein complex;GO:0005634:nucleus;GO:0005721:pericentric heterochromatin;GO:0005657:replication fork;	GO:0042826:histone deacetylase binding;GO:0008270:zinc ion binding;GO:0045322:unmethylated CpG binding;GO:0019904:protein domain specific binding;GO:0003723:RNA binding;GO:0008327:methyl-CpG binding;GO:0003690:double-stranded DNA binding;GO:0008134:transcription factor binding;GO:0051718:DNA (cytosine-5-)-methyltransferase activity, acting on CpG substrates;	K00558
ENSMUSG00000029560	2002.86956704051	-0.340640410208052	0.0450282550244593	-7.56503688679512	3.87754558023334e-14	8.75969804593971e-13	5	140340299	140389262	-	Snx8	sorting nexin 8 [Source:MGI Symbol%3BAcc:MGI:2443816]	GO:0034498:early endosome to Golgi transport;GO:0006886:intracellular protein transport;GO:0007154:cell communication;	GO:0031901:early endosome membrane;GO:0030904:retromer complex;	GO:0035091:phosphatidylinositol binding;	K17922
ENSMUSG00000035441	6946.4078152741	-0.643903786190029	0.085121366533063	-7.56453769970813	3.89246438985181e-14	8.77849680870647e-13	11	80482126	80780025	-	Myo1d	myosin ID [Source:MGI Symbol%3BAcc:MGI:107728]	GO:0010923:negative regulation of phosphatase activity;	GO:0016459:myosin complex;GO:0030673:axolemma;GO:0005790:smooth endoplasmic reticulum;	GO:0005516:calmodulin binding;GO:0000146:microfilament motor activity;GO:0005524:ATP binding;GO:0030898:actin-dependent ATPase activity;GO:0003779:actin binding;GO:0048306:calcium-dependent protein binding;GO:0003774:motor activity;	K10356
ENSMUSG00000041773	1771.97521189071	0.363558140729966	0.0480995984216936	7.55844440825926	4.07918282286821e-14	9.18402819646098e-13	13	97241105	97253034	+	Enc1	ectodermal-neural cortex 1 [Source:MGI Symbol%3BAcc:MGI:109610]	GO:0017148:negative regulation of translation;GO:0016567:protein ubiquitination;GO:0007399:nervous system development;GO:0010499:proteasomal ubiquitin-independent protein catabolic process;	GO:0016363:nuclear matrix;GO:0005856:cytoskeleton;GO:0031463:Cul3-RING ubiquitin ligase complex;GO:0005737:cytoplasm;	GO:0003779:actin binding;	K10462
ENSMUSG00000027775	3235.39012444121	0.3332125993996	0.0441089943030605	7.5543005381213	4.21116775652301e-14	9.46516860950931e-13	3	67582741	67604237	+	Mfsd1	major facilitator superfamily domain containing 1 [Source:MGI Symbol%3BAcc:MGI:1914118]	GO:0055085:transmembrane transport;	GO:0016021:integral component of membrane;	-	-
ENSMUSG00000009563	779.696579193642	-0.509326580225926	0.067480298578927	-7.54778195935518	4.42733308585982e-14	9.93424857343182e-13	2	32757234	32762244	+	Tor2a	torsin family 2%2C member A [Source:MGI Symbol%3BAcc:MGI:1353596]	GO:0051260:protein homooligomerization;GO:0051085:chaperone mediated protein folding requiring cofactor;	GO:0005788:endoplasmic reticulum lumen;GO:0005576:extracellular region;GO:0005739:mitochondrion;	GO:0005515:protein binding;GO:0005524:ATP binding;GO:0000166:nucleotide binding;GO:0017111:nucleoside-triphosphatase activity;GO:0004045:aminoacyl-tRNA hydrolase activity;GO:0005179:hormone activity;	K05705
ENSMUSG00000041936	2391.44806234627	-0.330280293704162	0.0439002863144895	-7.52342003735751	5.33616411913987e-14	1.19533669645244e-12	4	156165290	156197488	-	Agrn	agrin [Source:MGI Symbol%3BAcc:MGI:87961]	GO:0007213:G-protein coupled acetylcholine receptor signaling pathway;GO:0043525:positive regulation of neuron apoptotic process;GO:0007009:plasma membrane organization;GO:0010469:regulation of receptor activity;GO:2000541:positive regulation of protein geranylgeranylation;GO:0001934:positive regulation of protein phosphorylation;GO:0045944:positive regulation of transcription from RNA polymerase…	GO:0009986:cell surface;GO:0005615:extracellular space;GO:0030054:cell junction;GO:0005886:plasma membrane;GO:0016021:integral component of membrane;GO:0045202:synapse;GO:0005605:basal lamina;	GO:0002162:dystroglycan binding;GO:0035374:chondroitin sulfate binding;GO:0030548:acetylcholine receptor regulator activity;GO:0043395:heparan sulfate proteoglycan binding;GO:0005509:calcium ion binding;GO:0033691:sialic acid binding;GO:0043236:laminin binding;	K06254
ENSMUSG00000047407	1078.44469952055	0.432796704782108	0.0575460816659147	7.52087183441474	5.44121697676648e-14	1.21682072424966e-12	17	70844205	70853546	-	Tgif1	TGFB-induced factor homeobox 1 [Source:MGI Symbol%3BAcc:MGI:1194497]	GO:0000122:negative regulation of transcription from RNA polymerase II promoter;GO:0048387:negative regulation of retinoic acid receptor signaling pathway;GO:0008285:negative regulation of cell proliferation;GO:0060041:retina development in camera-type eye;GO:0001843:neural tube closure;GO:0045666:positive regulation of neuron differentiation;GO:0007368:determination of left/right symmetry;GO:001…	GO:0005634:nucleus;	GO:0008432:JUN kinase binding;GO:0043565:sequence-specific DNA binding;GO:0070410:co-SMAD binding;GO:0003700:sequence-specific DNA binding transcription factor activity;GO:0003682:chromatin binding;	K19383
ENSMUSG00000027602	709.43787744466	-0.532631223407975	0.0708372066353802	-7.51908846645498	5.51594538129114e-14	1.23146257119899e-12	2	155276297	155278073	+	Map1lc3a	microtubule-associated protein 1 light chain 3 alpha [Source:MGI Symbol%3BAcc:MGI:1915661]	GO:0000422:mitochondrion degradation;GO:0000045:autophagosome assembly;	GO:0005829:cytosol;GO:0000421:autophagosome membrane;GO:0005874:microtubule;GO:0031410:cytoplasmic vesicle;GO:0005770:late endosome;GO:0012505:endomembrane system;	GO:0008017:microtubule binding;GO:0008429:phosphatidylethanolamine binding;	K10435
ENSMUSG00000028974	822.792063793501	-0.549725464318319	0.0733040198079584	-7.49925400760406	6.41820482763418e-14	1.43049637247069e-12	4	149104146	149120647	+	Dffa	DNA fragmentation factor%2C alpha subunit [Source:MGI Symbol%3BAcc:MGI:1196227]	GO:0006309:apoptotic DNA fragmentation;GO:0043066:negative regulation of apoptotic process;GO:0006412:translation;	GO:0000790:nuclear chromatin;GO:0005737:cytoplasm;GO:0005762:mitochondrial large ribosomal subunit;	GO:0003735:structural constituent of ribosome;GO:0019843:rRNA binding;	K02310
ENSMUSG00000047821	432.745032129741	0.627521248853237	0.0837677093264986	7.49120698057253	6.82430970812753e-14	1.5184659695041e-12	11	62820231	62850808	+	Trim16	tripartite motif-containing 16 [Source:MGI Symbol%3BAcc:MGI:2137356]	GO:0043967:histone H4 acetylation;GO:0050718:positive regulation of interleukin-1 beta secretion;GO:0032526:response to retinoic acid;GO:0048386:positive regulation of retinoic acid receptor signaling pathway;GO:0046683:response to organophosphorus;GO:0060416:response to growth hormone;GO:0045618:positive regulation of keratinocyte differentiation;GO:0043966:histone H3 acetylation;GO:0045893:posi…	GO:0016605:PML body;GO:0005737:cytoplasm;	GO:0008270:zinc ion binding;GO:0019966:interleukin-1 binding;GO:0003677:DNA binding;GO:0032089:NACHT domain binding;	K12006
ENSMUSG00000029642	2139.77687330565	-0.361530427769575	0.0483804320474408	-7.47265810720885	7.85908517683962e-14	1.74579277734604e-12	5	147077050	147111597	+	Polr1d	polymerase (RNA) I polypeptide D [Source:MGI Symbol%3BAcc:MGI:108403]	GO:0006351:transcription, DNA-templated;	GO:0005736:DNA-directed RNA polymerase I complex;	GO:0003899:DNA-directed RNA polymerase activity;GO:0003677:DNA binding;GO:0005515:protein binding;	K03020
ENSMUSG00000026072	213.984691114407	-0.912124396863806	0.122093815686962	-7.47068466761996	7.9778624623879e-14	1.76922396540889e-12	1	40225080	40317257	+	Il1r1	interleukin 1 receptor%2C type I [Source:MGI Symbol%3BAcc:MGI:96545]	GO:0045087:innate immune response;GO:0071333:cellular response to glucose stimulus;GO:0071731:response to nitric oxide;GO:0070498:interleukin-1-mediated signaling pathway;GO:0030728:ovulation;	GO:0043234:protein complex;GO:0016021:integral component of membrane;GO:0005615:extracellular space;GO:0009986:cell surface;GO:0014069:postsynaptic density;GO:0005634:nucleus;GO:0005886:plasma membrane;	GO:0005161:platelet-derived growth factor receptor binding;GO:0004909:interleukin-1, Type I, activating receptor activity;GO:0035255:ionotropic glutamate receptor binding;GO:0002020:protease binding;	K04386
ENSMUSG00000024277	2523.26558854894	-0.365634183385859	0.0489501537350998	-7.4695206344915	8.0487487524229e-14	1.78197422462128e-12	18	23752333	23893861	+	Mapre2	microtubule-associated protein%2C RP/EB family%2C member 2 [Source:MGI Symbol%3BAcc:MGI:106271]	GO:0007067:mitotic nuclear division;GO:0051301:cell division;	GO:0005737:cytoplasm;GO:0005874:microtubule;	GO:0008017:microtubule binding;	K10436
ENSMUSG00000032334	1293.66917268105	-0.394357328749925	0.0528197648917298	-7.46609398126403	8.26103546948606e-14	1.82593584646149e-12	9	58287738	58313186	-	Loxl1	lysyl oxidase-like 1 [Source:MGI Symbol%3BAcc:MGI:106096]	GO:0055114:oxidation-reduction process;	GO:0031012:extracellular matrix;	GO:0005507:copper ion binding;GO:0016641:oxidoreductase activity, acting on the CH-NH2 group of donors, oxygen as acceptor;	K14678
ENSMUSG00000041923	43.5501611977286	-1.47415473746856	0.197460415161636	-7.46557094120285	8.29391913957232e-14	1.83016398127942e-12	18	22693181	23041653	-	Nol4	nucleolar protein 4 [Source:MGI Symbol%3BAcc:MGI:2441684]	-	GO:0005730:nucleolus;GO:0005634:nucleus;	-	-
ENSMUSG00000022534	539.941050312162	0.624203158922445	0.0837126818809854	7.4564945823845	8.88547478336129e-14	1.95745244151333e-12	16	3707218	3718097	-	Mefv	Mediterranean fever [Source:MGI Symbol%3BAcc:MGI:1859396]	GO:2001056:positive regulation of cysteine-type endopeptidase activity;GO:0071641:negative regulation of macrophage inflammatory protein 1 alpha production;GO:0032695:negative regulation of interleukin-12 production;GO:0032691:negative regulation of interleukin-1 beta production;GO:0050728:negative regulation of inflammatory response;	GO:0005875:microtubule associated complex;GO:0005874:microtubule;GO:0005737:cytoplasm;GO:0005634:nucleus;	GO:0008270:zinc ion binding;GO:0003779:actin binding;	K12803
ENSMUSG00000026489	2159.35895165483	-0.372247889352195	0.0500074676537927	-7.44384602574378	9.77954792377045e-14	2.15085396154859e-12	1	180165238	180199602	-	Coq8a	coenzyme Q8A [Source:MGI Symbol%3BAcc:MGI:1914676]	GO:0006468:protein phosphorylation;GO:0016310:phosphorylation;	GO:0005739:mitochondrion;	GO:0005524:ATP binding;GO:0004674:protein serine/threonine kinase activity;GO:0016740:transferase activity;GO:0016301:kinase activity;GO:0000166:nucleotide binding;	K08869
ENSMUSG00000068747	220.512995518626	0.940116387132981	0.12631100868612	7.44286976180475	9.85212081423823e-14	2.16323959660485e-12	3	108284082	108361511	+	Sort1	sortilin 1 [Source:MGI Symbol%3BAcc:MGI:1338015]	GO:0032868:response to insulin;GO:0043066:negative regulation of apoptotic process;GO:0032509:endosome transport via multivesicular body sorting pathway;GO:0007218:neuropeptide signaling pathway;GO:0048011:neurotrophin TRK receptor signaling pathway;GO:0010468:regulation of gene expression;GO:0001503:ossification;GO:0006886:intracellular protein transport;GO:0016050:vesicle organization;GO:001490…	GO:0030140:trans-Golgi network transport vesicle;GO:0031965:nuclear membrane;GO:0016021:integral component of membrane;GO:0005789:endoplasmic reticulum membrane;GO:0005765:lysosomal membrane;GO:0005905:coated pit;GO:0009986:cell surface;GO:0030425:dendrite;GO:0043025:neuronal cell body;GO:0005769:early endosome;GO:0032580:Golgi cisterna membrane;GO:0048471:perinuclear region of cytoplasm;GO:00058…	GO:0016492:G-protein coupled neurotensin receptor activity;GO:0048406:nerve growth factor binding;GO:0030379:neurotensin receptor activity, non-G-protein coupled;GO:0010465:nerve growth factor receptor activity;GO:0019899:enzyme binding;	K12388
ENSMUSG00000049422	1796.06823965926	-0.347954250733931	0.0467660943305917	-7.44031024430276	1.00449110372572e-13	2.2019371707042e-12	10	75933130	75937747	+	Chchd10	coiled-coil-helix-coiled-coil-helix domain containing 10 [Source:MGI Symbol%3BAcc:MGI:2143558]	GO:0006796:phosphate-containing compound metabolic process;GO:0006754:ATP biosynthetic process;GO:0006119:oxidative phosphorylation;GO:2000984:negative regulation of ATP citrate synthase activity;	GO:0005739:mitochondrion;	-	-
ENSMUSG00000036155	2433.57584342471	-0.389303278135239	0.0523884661110005	-7.43108754721668	1.07708390359044e-13	2.35651805578125e-12	1	127205015	127488336	+	Mgat5	mannoside acetylglucosaminyltransferase 5 [Source:MGI Symbol%3BAcc:MGI:894701]	GO:0006487:protein N-linked glycosylation;	GO:0000139:Golgi membrane;GO:0016021:integral component of membrane;	GO:0030144:alpha-1,6-mannosylglycoprotein 6-beta-N-acetylglucosaminyltransferase activity;	K00744
ENSMUSG00000024962	493.916443525294	-0.619700427794109	0.0833949853703127	-7.43090756647236	1.07855065081225e-13	2.35651805578125e-12	19	6982473	6987651	-	Vegfb	vascular endothelial growth factor B [Source:MGI Symbol%3BAcc:MGI:106199]	GO:0051781:positive regulation of cell division;GO:0001938:positive regulation of endothelial cell proliferation;GO:0070374:positive regulation of ERK1 and ERK2 cascade;GO:0010629:negative regulation of gene expression;GO:0060048:cardiac muscle contraction;GO:0060976:coronary vasculature development;GO:0006493:protein O-linked glycosylation;GO:0050731:positive regulation of peptidyl-tyrosine phos…	GO:0016020:membrane;GO:0005615:extracellular space;GO:0005622:intracellular;	GO:0043183:vascular endothelial growth factor receptor 1 binding;GO:0008083:growth factor activity;GO:0046982:protein heterodimerization activity;GO:0008201:heparin binding;GO:0042056:chemoattractant activity;GO:0042803:protein homodimerization activity;	K16858
ENSMUSG00000034226	88.6394856065192	-1.24527556759914	0.167782197842127	-7.42197672705936	1.15385092109262e-13	2.51589590402512e-12	2	119269201	119271272	-	Rhov	ras homolog family member V [Source:MGI Symbol%3BAcc:MGI:2444227]	-	-	-	K07866
ENSMUSG00000046675	690.179909060283	-0.508990735318902	0.0685803762730687	-7.42181310426524	1.15527761713464e-13	2.51589590402512e-12	12	102743762	102747561	+	Tmem251	transmembrane protein 251 [Source:MGI Symbol%3BAcc:MGI:2443862]	-	GO:0016021:integral component of membrane;	-	-
ENSMUSG00000030707	808.228284170896	0.892902407878602	0.120512377104276	7.40921745412093	1.27046841024011e-13	2.76223082788479e-12	7	126699773	126707787	-	Coro1a	coronin%2C actin binding protein 1A [Source:MGI Symbol%3BAcc:MGI:1345961]	GO:0043029:T cell homeostasis;GO:0008360:regulation of cell shape;GO:0071353:cellular response to interleukin-4;GO:0048873:homeostasis of number of cells within a tissue;GO:0050918:positive chemotaxis;GO:0006816:calcium ion transport;GO:0051126:negative regulation of actin nucleation;GO:0032796:uropod organization;GO:0001845:phagolysosome assembly;GO:0042102:positive regulation of T cell prolifer…	GO:0030027:lamellipodium;GO:0005884:actin filament;GO:0045335:phagocytic vesicle;GO:0001891:phagocytic cup;GO:0001772:immunological synapse;GO:0030864:cortical actin cytoskeleton;GO:0030670:phagocytic vesicle membrane;GO:0005634:nucleus;	GO:0008022:protein C-terminus binding;GO:0043548:phosphatidylinositol 3-kinase binding;GO:0051015:actin filament binding;GO:0042803:protein homodimerization activity;	K13882
ENSMUSG00000024158	1801.59865789929	-0.40668972336428	0.0549316512159713	-7.40355904768499	1.32582166957089e-13	2.87787653104573e-12	17	24840143	24864450	+	Hagh	hydroxyacyl glutathione hydrolase [Source:MGI Symbol%3BAcc:MGI:95745]	GO:0006750:glutathione biosynthetic process;GO:0005975:carbohydrate metabolic process;GO:0007283:spermatogenesis;	GO:0005759:mitochondrial matrix;	GO:0008270:zinc ion binding;GO:0004416:hydroxyacylglutathione hydrolase activity;	K01069
ENSMUSG00000038065	133.220624973084	1.04613103662244	0.141347290276791	7.40113966510338	1.35020628346668e-13	2.92603335632046e-12	6	54681624	54703851	+	Mturn	maturin%2C neural progenitor differentiation regulator homolog (Xenopus) [Source:MGI Symbol%3BAcc:MGI:1915485]	-	-	-	K08051
ENSMUSG00000006390	3714.89455719087	-0.347099987104224	0.0469216808295433	-7.39743293436494	1.3884231534272e-13	3.00396072837436e-12	4	118428093	118432953	+	Elovl1	elongation of very long chain fatty acids (FEN1/Elo2%2C SUR4/Elo3%2C yeast)-like 1 [Source:MGI Symbol%3BAcc:MGI:1858959]	GO:0019367:fatty acid elongation, saturated fatty acid;GO:0030148:sphingolipid biosynthetic process;GO:0034625:fatty acid elongation, monounsaturated fatty acid;GO:0042761:very long-chain fatty acid biosynthetic process;	GO:0016021:integral component of membrane;GO:0005783:endoplasmic reticulum;	GO:0009922:fatty acid elongase activity;	K10247
ENSMUSG00000030447	8038.23697034123	0.252692703042452	0.0341866735375787	7.39155574070951	1.45120702604404e-13	3.1347014104776e-12	7	55841745	55932602	+	Cyfip1	cytoplasmic FMR1 interacting protein 1 [Source:MGI Symbol%3BAcc:MGI:1338801]	GO:0048675:axon extension;GO:0030032:lamellipodium assembly;GO:0008360:regulation of cell shape;GO:0031529:ruffle organization;	GO:0030054:cell junction;GO:0005845:mRNA cap binding complex;GO:0043005:neuron projection;GO:0045202:synapse;GO:0048471:perinuclear region of cytoplasm;GO:0030027:lamellipodium;GO:0001726:ruffle;	GO:0003779:actin binding;GO:0005522:profilin binding;GO:0048365:Rac GTPase binding;GO:0051015:actin filament binding;	K05749
ENSMUSG00000035284	583.654419455113	0.542835343965162	0.073557625246735	7.37972905112589	1.58611986247411e-13	3.42056902594497e-12	9	67840396	67995638	+	Vps13c	vacuolar protein sorting 13C [Source:MGI Symbol%3BAcc:MGI:2444207]	-	-	-	K19525
ENSMUSG00000038168	79.5309959838118	-1.25611874972683	0.170251977128511	-7.37799801748368	1.60687360745843e-13	3.45971848233687e-12	16	25959288	26105784	-	P3h2	prolyl 3-hydroxylase 2 [Source:MGI Symbol%3BAcc:MGI:2146663]	GO:0055114:oxidation-reduction process;GO:0008285:negative regulation of cell proliferation;GO:0019511:peptidyl-proline hydroxylation;GO:0032963:collagen metabolic process;	GO:0005604:basement membrane;GO:0005783:endoplasmic reticulum;GO:0005794:Golgi apparatus;	GO:0019797:procollagen-proline 3-dioxygenase activity;GO:0016702:oxidoreductase activity, acting on single donors with incorporation of molecular oxygen, incorporation of two atoms of oxygen;GO:0031418:L-ascorbic acid binding;GO:0005506:iron ion binding;	-
ENSMUSG00000031608	1837.37943414325	0.355301037165585	0.0481911359706097	7.3727466682311	1.67147930830221e-13	3.59300544043121e-12	8	57523828	57653032	-	Galnt7	polypeptide N-acetylgalactosaminyltransferase 7 [Source:MGI Symbol%3BAcc:MGI:1349449]	GO:0006493:protein O-linked glycosylation;	GO:0000139:Golgi membrane;GO:0016021:integral component of membrane;GO:0005794:Golgi apparatus;	GO:0004653:polypeptide N-acetylgalactosaminyltransferase activity;	K00710
ENSMUSG00000026669	367.27287003667	0.67978140443742	0.0922662129127732	7.36760925779053	1.73715054521841e-13	3.72814921849616e-12	2	4989714	5012791	-	Mcm10	minichromosome maintenance 10 replication initiation factor [Source:MGI Symbol%3BAcc:MGI:1917274]	GO:0006260:DNA replication;	GO:0005634:nucleus;GO:0005737:cytoplasm;GO:0005730:nucleolus;	GO:0046872:metal ion binding;GO:0003677:DNA binding;GO:0005488:binding;	K10736
ENSMUSG00000031101	224.873611253978	0.868066903904263	0.117944125289228	7.35998424487483	1.83931936204153e-13	3.9410601338687e-12	X	48146436	48161565	+	Sash3	SAM and SH3 domain containing 3 [Source:MGI Symbol%3BAcc:MGI:1921381]	GO:0002726:positive regulation of T cell cytokine production;GO:0032753:positive regulation of interleukin-4 production;GO:0032760:positive regulation of tumor necrosis factor production;GO:0048873:homeostasis of number of cells within a tissue;GO:0002639:positive regulation of immunoglobulin production;GO:0043372:positive regulation of CD4-positive, alpha-beta T cell differentiation;GO:0032743:p…	GO:0005737:cytoplasm;GO:0005634:nucleus;	-	-
ENSMUSG00000046318	365.43013992817	-0.731639170635825	0.0994502918150666	-7.35683281851349	1.88324964734701e-13	4.02870093369765e-12	18	66045302	66302741	-	Ccbe1	collagen and calcium binding EGF domains 1 [Source:MGI Symbol%3BAcc:MGI:2445053]	GO:0001525:angiogenesis;GO:0001946:lymphangiogenesis;GO:0048845:venous blood vessel morphogenesis;GO:0002040:sprouting angiogenesis;	GO:0005581:collagen trimer;	GO:0005509:calcium ion binding;	K19638
ENSMUSG00000026821	772.594641514998	0.477687238038501	0.0649685412152014	7.3525929488891	1.9439825947568e-13	4.15194741666678e-12	2	28513125	28553081	+	Ralgds	ral guanine nucleotide dissociation stimulator [Source:MGI Symbol%3BAcc:MGI:107485]	GO:0051056:regulation of small GTPase mediated signal transduction;	GO:0005622:intracellular;	GO:0005085:guanyl-nucleotide exchange factor activity;GO:0005515:protein binding;	K08732
ENSMUSG00000018920	1520.43114160622	0.747354211194477	0.101668991647398	7.35085692387313	1.96940141296033e-13	4.19949602577727e-12	11	70453983	70459984	-	Cxcl16	chemokine (C-X-C motif) ligand 16 [Source:MGI Symbol%3BAcc:MGI:1932682]	GO:0048247:lymphocyte chemotaxis;GO:0030335:positive regulation of cell migration;GO:0034341:response to interferon-gamma;GO:0030307:positive regulation of cell growth;GO:0034612:response to tumor necrosis factor;GO:0006898:receptor-mediated endocytosis;	GO:0016021:integral component of membrane;GO:0005615:extracellular space;	GO:0005041:low-density lipoprotein receptor activity;GO:0008009:chemokine activity;GO:0005044:scavenger receptor activity;	K10035
ENSMUSG00000028167	1233.50106259475	-0.393662614388636	0.0535908779138636	-7.34570191257865	2.04682083201181e-13	4.35759967851986e-12	3	135281221	135304426	+	Bdh2	3-hydroxybutyrate dehydrogenase%2C type 2 [Source:MGI Symbol%3BAcc:MGI:1917022]	GO:0055072:iron ion homeostasis;GO:0006635:fatty acid beta-oxidation;GO:0019290:siderophore biosynthetic process;GO:0042168:heme metabolic process;	GO:0005739:mitochondrion;GO:0005737:cytoplasm;	GO:0051287:NAD binding;GO:0016628:oxidoreductase activity, acting on the CH-CH group of donors, NAD or NADP as acceptor;GO:0003858:3-hydroxybutyrate dehydrogenase activity;	K00019
ENSMUSG00000022246	7077.44295925387	-0.286212563104604	0.0389749936639174	-7.34349222921301	2.08091484484716e-13	4.42006478999846e-12	15	10568969	10714624	-	Rai14	retinoic acid induced 14 [Source:MGI Symbol%3BAcc:MGI:1922896]	-	GO:0005856:cytoskeleton;GO:0005739:mitochondrion;	-	-
ENSMUSG00000027323	339.805229402159	0.709651856748086	0.0966384349220916	7.34337075429871	2.08280521819407e-13	4.42006478999846e-12	2	119112793	119147445	+	Rad51	RAD51 recombinase [Source:MGI Symbol%3BAcc:MGI:97890]	GO:0007131:reciprocal meiotic recombination;GO:0006268:DNA unwinding involved in DNA replication;GO:0000724:double-strand break repair via homologous recombination;GO:0051106:positive regulation of DNA ligation;GO:0051260:protein homooligomerization;GO:0042493:response to drug;GO:0006312:mitotic recombination;GO:0051597:response to methylmercury;GO:0000730:DNA recombinase assembly;GO:0046686:resp…	GO:0016605:PML body;GO:0000800:lateral element;GO:0048471:perinuclear region of cytoplasm;GO:0005739:mitochondrion;GO:0044444:cytoplasmic part;GO:0005759:mitochondrial matrix;	GO:0003684:damaged DNA binding;GO:0008022:protein C-terminus binding;GO:0043142:single-stranded DNA-dependent ATPase activity;GO:0003697:single-stranded DNA binding;GO:0042802:identical protein binding;GO:0003690:double-stranded DNA binding;GO:0005524:ATP binding;GO:0008094:DNA-dependent ATPase activity;GO:0005515:protein binding;GO:0000166:nucleotide binding;GO:0043566:structure-specific DNA bin…	K04482
ENSMUSG00000030409	1199.93005501179	0.425716599597039	0.0580016708309828	7.33972993360105	2.14025277458933e-13	4.53474576730663e-12	7	19083849	19093821	+	Dmpk	dystrophia myotonica-protein kinase [Source:MGI Symbol%3BAcc:MGI:94906]	GO:0014853:regulation of excitatory postsynaptic membrane potential involved in skeletal muscle contraction;GO:0014722:regulation of skeletal muscle contraction by calcium ion signaling;GO:0006874:cellular calcium ion homeostasis;GO:0008016:regulation of heart contraction;GO:0010657:muscle cell apoptotic process;GO:0006998:nuclear envelope organization;GO:0051823:regulation of synapse structural …	GO:0031965:nuclear membrane;GO:0005829:cytosol;GO:0033017:sarcoplasmic reticulum membrane;GO:0005886:plasma membrane;GO:0031307:integral component of mitochondrial outer membrane;	GO:0005515:protein binding;GO:0017020:myosin phosphatase regulator activity;GO:0046872:metal ion binding;GO:0004674:protein serine/threonine kinase activity;GO:0005524:ATP binding;GO:0000166:nucleotide binding;GO:0004672:protein kinase activity;GO:0043167:ion binding;	K08788
ENSMUSG00000052102	1911.07615716168	-0.391231888579238	0.0533137471049605	-7.33829283859954	2.16335430942268e-13	4.57640579351004e-12	18	38327535	38339003	-	Gnpda1	glucosamine-6-phosphate deaminase 1 [Source:MGI Symbol%3BAcc:MGI:1347054]	GO:0007340:acrosome reaction;GO:0006002:fructose 6-phosphate metabolic process;GO:0046370:fructose biosynthetic process;GO:0006044:N-acetylglucosamine metabolic process;GO:0006043:glucosamine catabolic process;GO:0006091:generation of precursor metabolites and energy;	GO:0005737:cytoplasm;	GO:0004342:glucosamine-6-phosphate deaminase activity;GO:0016787:hydrolase activity;	K02564
ENSMUSG00000011148	3032.04859504451	-0.29975247752384	0.0408861394053431	-7.33139596654282	2.27767599518632e-13	4.81059631618241e-12	12	112620045	112641360	+	Adssl1	adenylosuccinate synthetase like 1 [Source:MGI Symbol%3BAcc:MGI:87947]	GO:0006541:glutamine metabolic process;GO:0014850:response to muscle activity;GO:0046040:IMP metabolic process;GO:0071257:cellular response to electrical stimulus;GO:0006531:aspartate metabolic process;GO:0006167:AMP biosynthetic process;GO:0042594:response to starvation;GO:0035690:cellular response to drug;GO:0044208:'de novo' AMP biosynthetic process;GO:0006144:purine nucleobase metabolic proce…	GO:0016020:membrane;GO:0005737:cytoplasm;GO:0005829:cytosol;	GO:0005525:GTP binding;GO:0046872:metal ion binding;GO:0004019:adenylosuccinate synthase activity;GO:0051015:actin filament binding;GO:0042803:protein homodimerization activity;GO:0003924:GTPase activity;GO:0005515:protein binding;GO:0042301:phosphate ion binding;GO:0000287:magnesium ion binding;	K01939
ENSMUSG00000069769	3944.67464500876	-0.310261018250844	0.0423392443743971	-7.327977219132	2.33652423877712e-13	4.92706680208691e-12	11	88339382	88718513	-	Msi2	musashi RNA-binding protein 2 [Source:MGI Symbol%3BAcc:MGI:1923876]	GO:0048864:stem cell development;	GO:0005737:cytoplasm;GO:0005844:polysome;	GO:0000166:nucleotide binding;GO:0008266:poly(U) RNA binding;	K14411
ENSMUSG00000045636	856.211015068367	-0.513136929435528	0.0700574788764229	-7.32451320922739	2.39767446566716e-13	5.04801525952013e-12	8	40990914	41133726	-	Mtus1	mitochondrial tumor suppressor 1 [Source:MGI Symbol%3BAcc:MGI:2142572]	GO:0071375:cellular response to peptide hormone stimulus;GO:0007049:cell cycle;	GO:0005794:Golgi apparatus;GO:0005886:plasma membrane;GO:0005634:nucleus;GO:0005739:mitochondrion;	-	-
ENSMUSG00000032440	4044.24636655929	-0.331648534166459	0.0452914238723647	-7.3225459879794	2.43309892296138e-13	5.11450462384267e-12	9	116084293	116175360	-	Tgfbr2	transforming growth factor%2C beta receptor II [Source:MGI Symbol%3BAcc:MGI:98729]	GO:0007179:transforming growth factor beta receptor signaling pathway;GO:0007224:smoothened signaling pathway;GO:0002053:positive regulation of mesenchymal cell proliferation;GO:0023014:signal transduction by protein phosphorylation;GO:0006915:apoptotic process;GO:0001701:in utero embryonic development;GO:0007369:gastrulation;GO:0070723:response to cholesterol;GO:0007420:brain development;GO:0032…	GO:0005901:caveola;GO:0005829:cytosol;GO:0043235:receptor complex;GO:0005887:integral component of plasma membrane;GO:0009897:external side of plasma membrane;	GO:0034713:type I transforming growth factor beta receptor binding;GO:0046872:metal ion binding;GO:0005539:glycosaminoglycan binding;GO:0004702:receptor signaling protein serine/threonine kinase activity;GO:0005524:ATP binding;GO:0034714:type III transforming growth factor beta receptor binding;GO:0050431:transforming growth factor beta binding;GO:0005026:transforming growth factor beta receptor …	K04388
ENSMUSG00000024187	4630.53950154111	-0.299351437451369	0.0409076148889653	-7.31774360993406	2.52175075243749e-13	5.29249456024184e-12	17	26211822	26244242	-	Fam234a	family with sequence similarity 234%2C member A [Source:MGI Symbol%3BAcc:MGI:2146854]	-	GO:0016021:integral component of membrane;	-	K17258
ENSMUSG00000026605	489.665210310502	0.574768951662518	0.0785755189150112	7.31486039925742	2.57649104404432e-13	5.3988645404809e-12	1	189640606	189688086	-	Cenpf	centromere protein F [Source:MGI Symbol%3BAcc:MGI:1313302]	GO:0000085:mitotic G2 phase;GO:0010389:regulation of G2/M transition of mitotic cell cycle;GO:0015031:protein transport;GO:0045892:negative regulation of transcription, DNA-templated;GO:0051310:metaphase plate congression;GO:0016202:regulation of striated muscle tissue development;GO:0000087:mitotic M phase;	GO:0000940:condensed chromosome outer kinetochore;GO:0005737:cytoplasm;GO:0005635:nuclear envelope;GO:0045120:pronucleus;GO:0030496:midbody;GO:0016363:nuclear matrix;GO:0000922:spindle pole;	GO:0045502:dynein binding;GO:0008022:protein C-terminus binding;GO:0042803:protein homodimerization activity;GO:0008134:transcription factor binding;	K11499
ENSMUSG00000028884	415.185700469499	0.653266723056067	0.0894807065386503	7.3006433266583	2.86395027348377e-13	5.99178024197722e-12	4	132768332	132778752	+	Rpa2	replication protein A2 [Source:MGI Symbol%3BAcc:MGI:1339939]	GO:0010569:regulation of double-strand break repair via homologous recombination;GO:0009303:rRNA transcription;GO:0009790:embryo development;GO:0007566:embryo implantation;GO:0006284:base-excision repair;GO:0017126:nucleologenesis;GO:0006260:DNA replication;	GO:0005662:DNA replication factor A complex;GO:0016605:PML body;GO:0005736:DNA-directed RNA polymerase I complex;	GO:0003899:DNA-directed RNA polymerase activity;GO:0032549:ribonucleoside binding;GO:0047485:protein N-terminus binding;GO:0003697:single-stranded DNA binding;GO:0046872:metal ion binding;GO:0019903:protein phosphatase binding;	K10739
[truncated: 54,765 more rows]
