# Supplementary material for: Mogrol Attenuates Osteoclast Formation and Bone Resorption by Inhibiting the TRAF6/MAPK/NF-κB Signaling Pathway In vitro and Protects Against Osteoporosis in Postmenopausal Mice
Source: Front Pharmacol. 2022 Mar 9;13:803880. doi: 10.3389/fphar.2022.803880 (PMC9038946; doi:10.3389/fphar.2022.803880)
Supplement: Supplementary file 1 [file DataSheet3.ZIP › Data-figure4/RNA-Seq/Group_Control-VS-Treat_DE_significant_anno.xls]

geneID	length	control-1.rawreads	control-1.FPKM	control-2.rawreads	control-2.FPKM	control-3.rawreads	control-3.FPKM	treat-1.rawreads	treat-1.FPKM	treat-2.rawreads	treat-2.FPKM	treat-3.rawreads	treat-3.FPKM	baseMean	log2FoldChange	lfcSE	stat	pvalue	padj	Regulation	Chr	Start	End	Strand	GeneSymbol	Description	GO_BP	GO_CC	GO_MF	KO
ENSMUSG00000020598	13358	71	0.29	65	0.26	62	0.25	286	1.16	341	1.41	314	1.28	186.8684555	1.935018634	0.132200414	14.63700892	1.63E-48	3.68E-46	Ups	12	44328885	44601964	+	Nrcam	neuronal cell adhesion molecule [Source:MGI Symbol%3BAcc:MGI:104750]	GO:0007417:central nervous system development;GO:0016337:single organismal cell-cell adhesion;GO:0019227:neuronal action potential propagation;GO:0045162:clustering of voltage-gated sodium channels;GO:0010975:regulation of neuron projection development;GO:0031290:retinal ganglion cell axon guidance;GO:0008104:protein localization;GO:0001525:angiogenesis;	GO:0043194:axon initial segment;GO:0016021:integral component of membrane;GO:0045202:synapse;GO:0005886:plasma membrane;	GO:0086080:protein binding involved in heterotypic cell-cell adhesion;GO:0030506:ankyrin binding;	K06756
ENSMUSG00000069792	533	85	8.61	54	5.43	63	6.49	338	34.28	269	27.89	274	27.98	177.4625476	1.799651918	0.138349275	13.00803291	1.10E-38	1.48E-36	Ups	11	83703991	83706268	+	Wfdc17	WAP four-disulfide core domain 17 [Source:MGI Symbol%3BAcc:MGI:3649773]	-	-	-	-
ENSMUSG00000026700	1842	20	0.59	28	0.81	32	0.95	141	4.14	128	3.84	128	3.78	78.23391004	1.726153077	0.173074521	9.97346733	1.99E-23	1.05E-21	Ups	1	161395409	161418410	+	Tnfsf4	tumor necrosis factor (ligand) superfamily%2C member 4 [Source:MGI Symbol%3BAcc:MGI:104511]	"GO:0032755:positive regulation of interleukin-6 production;GO:0045892:negative regulation of transcription, DNA-templated;GO:0002830:positive regulation of type 2 immune response;GO:0002891:positive regulation of immunoglobulin mediated immune response;GO:0042104:positive regulation of activated T cell proliferation;GO:0032735:positive regulation of interleukin-12 production;GO:0051024:positive regulation of immunoglobulin secretion;GO:0032729:positive regulation of interferon-gamma production;GO:0032743:positive regulation of interleukin-2 production;GO:0002726:positive regulation of T cell cytokine production;GO:0032753:positive regulation of interleukin-4 production;GO:0032733:positive regulation of interleukin-10 production;GO:0071380:cellular response to prostaglandin E stimulus;GO:0032689:negative regulation of interferon-gamma production;GO:0050710:negative regulation of cytokine secretion;GO:0045626:negative regulation of T-helper 1 cell differentiation;GO:0043382:positive regulation of memory T cell differentiation;GO:0008203:cholesterol metabolic process;GO:2000406:positive regulation of T cell migration;GO:0032700:negative regulation of interleukin-17 production;GO:0035712:T-helper 2 cell activation;GO:0043433:negative regulation of sequence-specific DNA binding transcription factor activity;GO:0032736:positive regulation of interleukin-13 production;GO:0045087:innate immune response;GO:0071222:cellular response to lipopolysaccharide;GO:0002526:acute inflammatory response;GO:1900281:positive regulation of CD4-positive, alpha-beta T cell costimulation;GO:0045630:positive regulation of T-helper 2 cell differentiation;GO:0035709:memory T cell activation;GO:0046641:positive regulation of alpha-beta T cell proliferation;GO:0071954:chemokine (C-C motif) ligand 11 production;GO:0050871:positive regulation of B cell activation;GO:0035708:interleukin-4-dependent isotype switching to IgE isotypes;GO:0050729:positive regulation of inflammatory response;GO:0009615:response to virus;GO:0045590:negative regulation of regulatory T cell differentiation;GO:0070233:negative regulation of T cell apoptotic process;GO:0002215:defense response to nematode;GO:0001568:blood vessel development;"	GO:0009986:cell surface;GO:0005615:extracellular space;GO:0016021:integral component of membrane;	GO:0005125:cytokine activity;GO:0005164:tumor necrosis factor receptor binding;	K05469
ENSMUSG00000051457	4681	178	2.05	171	1.96	183	2.15	600	6.93	540	6.37	595	6.92	372.5628129	1.554753567	0.094695422	16.41846607	1.41E-60	5.87E-58	Ups	7	127132232	127137823	-	Spn	sialophorin [Source:MGI Symbol%3BAcc:MGI:98384]	GO:0050688:regulation of defense response to virus;GO:0007015:actin filament organization;GO:0001932:regulation of protein phosphorylation;GO:0097190:apoptotic signaling pathway;GO:0071315:cellular response to morphine;GO:0007162:negative regulation of cell adhesion;GO:0045060:negative thymic T cell selection;GO:0001562:response to protozoan;GO:0016358:dendrite development;GO:0031295:T cell costimulation;GO:0001808:negative regulation of type IV hypersensitivity;GO:0042535:positive regulation of tumor necrosis factor biosynthetic process;GO:0042742:defense response to bacterium;GO:0016477:cell migration;GO:2000474:regulation of opioid receptor signaling pathway;GO:0042130:negative regulation of T cell proliferation;GO:0046847:filopodium assembly;GO:0019722:calcium-mediated signaling;GO:0071594:thymocyte aggregation;GO:0030308:negative regulation of cell growth;GO:0042102:positive regulation of T cell proliferation;	GO:0030027:lamellipodium;GO:0005654:nucleoplasm;GO:0005615:extracellular space;GO:0005604:basement membrane;GO:0030175:filopodium;GO:0030864:cortical actin cytoskeleton;GO:0001931:uropod;GO:0005887:integral component of plasma membrane;GO:0032154:cleavage furrow;GO:0009897:external side of plasma membrane;GO:0005902:microvillus;GO:0032587:ruffle membrane;	GO:0019904:protein domain specific binding;GO:0003779:actin binding;	K06477
ENSMUSG00000025934	4344	82	1.02	97	1.2	117	1.48	339	4.22	277	3.52	348	4.36	207.1069765	1.464029029	0.128509363	11.39239192	4.56E-30	3.70E-28	Ups	1	21240589	21265661	+	Gsta3	glutathione S-transferase%2C alpha 3 [Source:MGI Symbol%3BAcc:MGI:95856]	GO:0008152:metabolic process;	GO:0005737:cytoplasm;	GO:0004364:glutathione transferase activity;	K00799
ENSMUSG00000079293	2638	119	2.44	124	2.52	84	1.75	331	6.78	320	6.7	284	5.86	207.6418468	1.308772682	0.125540378	10.42511343	1.90E-25	1.17E-23	Ups	6	129461591	129472779	-	Clec7a	C-type lectin domain family 7%2C member a [Source:MGI Symbol%3BAcc:MGI:1861431]	"GO:0006910:phagocytosis, recognition;GO:0016337:single organismal cell-cell adhesion;GO:0006954:inflammatory response;GO:0050766:positive regulation of phagocytosis;GO:0032760:positive regulation of tumor necrosis factor production;GO:0001879:detection of yeast;GO:0002366:leukocyte activation involved in immune response;GO:0006911:phagocytosis, engulfment;GO:0002752:cell surface pattern recognition receptor signaling pathway;GO:0071226:cellular response to molecule of fungal origin;"	GO:0009897:external side of plasma membrane;GO:0016021:integral component of membrane;	GO:0046872:metal ion binding;GO:0001846:opsonin binding;GO:0001872:(1->3)-beta-D-glucan binding;GO:0001874:(1->3)-beta-D-glucan receptor activity;	K10074
ENSMUSG00000021384	2837	144	2.74	105	1.98	134	2.59	394	7.51	348	6.78	334	6.41	239.9955062	1.307404052	0.116808752	11.19268911	4.43E-29	3.29E-27	Ups	13	49230690	49248706	-	Susd3	sushi domain containing 3 [Source:MGI Symbol%3BAcc:MGI:1913579]	-	GO:0016021:integral component of membrane;GO:0016020:membrane;	-	-
ENSMUSG00000015568	10478	7047	36.31	8636	44.19	8882	46.55	22847	117.85	21724	114.56	21059	109.4	14859.95972	1.243716577	0.114349567	10.87644327	1.49E-27	1.03E-25	Ups	8	68880491	68907448	+	Lpl	lipoprotein lipase [Source:MGI Symbol%3BAcc:MGI:96820]	GO:0010890:positive regulation of sequestering of triglyceride;GO:0006633:fatty acid biosynthetic process;GO:0010886:positive regulation of cholesterol storage;GO:0034372:very-low-density lipoprotein particle remodeling;GO:0070328:triglyceride homeostasis;GO:0019433:triglyceride catabolic process;GO:0010744:positive regulation of macrophage derived foam cell differentiation;GO:0019432:triglyceride biosynthetic process;	GO:0042627:chylomicron;GO:0009986:cell surface;GO:0031012:extracellular matrix;GO:0034361:very-low-density lipoprotein particle;GO:0031225:anchored component of membrane;GO:0005886:plasma membrane;	GO:0004465:lipoprotein lipase activity;GO:0017129:triglyceride binding;GO:0005102:receptor binding;GO:0034185:apolipoprotein binding;GO:0004806:triglyceride lipase activity;GO:0008201:heparin binding;	K01059
ENSMUSG00000034652	4738	176	2.01	150	1.7	166	1.92	480	5.48	365	4.26	454	5.22	294.5905108	1.239899545	0.109430805	11.33044341	9.27E-30	7.13E-28	Ups	11	114890041	114904654	+	Cd300a	CD300A molecule [Source:MGI Symbol%3BAcc:MGI:2443411]	GO:0002552:serotonin secretion by mast cell;GO:0043305:negative regulation of mast cell degranulation;GO:0014063:negative regulation of serotonin secretion;GO:0006898:receptor-mediated endocytosis;	GO:0016021:integral component of membrane;GO:0005886:plasma membrane;	GO:0019902:phosphatase binding;	K06719
ENSMUSG00000045404	3112	174	3.02	127	2.19	130	2.29	375	6.51	378	6.71	385	6.73	258.1741897	1.238874876	0.111151358	11.14583658	7.50E-29	5.49E-27	Ups	12	99964499	100062682	+	Kcnk13	potassium channel%2C subfamily K%2C member 13 [Source:MGI Symbol%3BAcc:MGI:2384976]	GO:0034765:regulation of ion transmembrane transport;GO:0071805:potassium ion transmembrane transport;	GO:0016021:integral component of membrane;	GO:0005267:potassium channel activity;GO:0005244:voltage-gated ion channel activity;	K04922
ENSMUSG00000042498	3740	40	0.58	37	0.53	33	0.48	115	1.66	101	1.49	124	1.8	73.94105622	1.230659353	0.169869873	7.244718157	4.33E-13	8.91E-12	Ups	X	139480367	139554582	+	Radx	RPA1 related single stranded DNA binding protein%2C X-linked [Source:MGI Symbol%3BAcc:MGI:2147848]	-	-	-	-
ENSMUSG00000015340	5808	2081	19.34	1571	14.5	1623	15.34	4600	42.81	4333	41.22	4636	43.45	3100.976124	1.218781646	0.104122766	11.70523692	1.20E-31	1.15E-29	Ups	X	9435252	9487771	-	Cybb	cytochrome b-245%2C beta polypeptide [Source:MGI Symbol%3BAcc:MGI:88574]	GO:0045730:respiratory burst;GO:0022900:electron transport chain;GO:0034765:regulation of ion transmembrane transport;GO:0007584:response to nutrient;GO:0045087:innate immune response;GO:0042554:superoxide anion generation;GO:0042493:response to drug;GO:0050665:hydrogen peroxide biosynthetic process;	GO:0005739:mitochondrion;GO:0030425:dendrite;GO:0043020:NADPH oxidase complex;GO:0005791:rough endoplasmic reticulum;GO:0043025:neuronal cell body;GO:0005794:Golgi apparatus;	GO:0016175:superoxide-generating NADPH oxidase activity;GO:0016174:NAD(P)H oxidase activity;GO:0046872:metal ion binding;GO:0009055:electron carrier activity;GO:0050660:flavin adenine dinucleotide binding;GO:0020037:heme binding;GO:0046982:protein heterodimerization activity;GO:0005244:voltage-gated ion channel activity;GO:0016491:oxidoreductase activity;	K08008
ENSMUSG00000029254	6215	142	1.23	120	1.04	126	1.11	418	3.64	281	2.5	328	2.87	232.6716305	1.206633	0.125830467	9.589354851	8.86E-22	3.98E-20	Ups	5	86071746	86106125	+	Stap1	signal transducing adaptor family member 1 [Source:MGI Symbol%3BAcc:MGI:1926193]	GO:0030099:myeloid cell differentiation;GO:0007169:transmembrane receptor protein tyrosine kinase signaling pathway;	GO:0043234:protein complex;GO:0005634:nucleus;GO:0005739:mitochondrion;GO:0005730:nucleolus;	GO:0005070:SH3/SH2 adaptor activity;GO:0005543:phospholipid binding;	-
ENSMUSG00000031995	7637	34	0.24	13	0.09	24	0.17	87	0.62	72	0.52	83	0.59	51.33699563	1.183648068	0.190861168	6.201618058	5.59E-10	8.22E-09	Ups	9	31089402	31131853	-	St14	suppression of tumorigenicity 14 (colon carcinoma) [Source:MGI Symbol%3BAcc:MGI:1338881]	GO:0006508:proteolysis;GO:0016477:cell migration;	GO:0019897:extrinsic component of plasma membrane;GO:0005615:extracellular space;GO:0016323:basolateral plasma membrane;GO:0005887:integral component of plasma membrane;	GO:0004252:serine-type endopeptidase activity;	K08670
ENSMUSG00000022102	2902	352	6.55	283	5.23	297	5.62	797	14.84	690	13.14	795	14.91	529.0609417	1.180067049	0.08425101	14.00656266	1.42E-44	2.78E-42	Ups	14	70766036	70778495	+	Dok2	docking protein 2 [Source:MGI Symbol%3BAcc:MGI:1332623]	GO:0000165:MAPK cascade;GO:0007265:Ras protein signal transduction;GO:0007169:transmembrane receptor protein tyrosine kinase signaling pathway;	-	GO:0005057:receptor signaling protein activity;GO:0005068:transmembrane receptor protein tyrosine kinase adaptor activity;GO:0005543:phospholipid binding;GO:0005158:insulin receptor binding;	-
ENSMUSG00000033777	4304	626	7.85	509	6.34	561	7.16	1473	18.5	1266	16.25	1329	16.81	949.2234317	1.168974022	0.069152262	16.9043498	4.18E-64	1.92E-61	Ups	X	106143204	106160493	+	Tlr13	toll-like receptor 13 [Source:MGI Symbol%3BAcc:MGI:3045213]	GO:0009615:response to virus;GO:0006954:inflammatory response;GO:0034178:toll-like receptor 13 signaling pathway;GO:0002755:MyD88-dependent toll-like receptor signaling pathway;GO:0043408:regulation of MAPK cascade;	GO:0016021:integral component of membrane;GO:0005768:endosome;	GO:0019843:rRNA binding;GO:0042803:protein homodimerization activity;	K18808
ENSMUSG00000029915	3840	799	11.23	746	10.42	671	9.6	1797	25.29	1721	24.76	1756	24.89	1233.98629	1.168864994	0.057559745	20.30698691	1.12E-91	1.06E-88	Ups	6	40574894	40585821	-	Clec5a	C-type lectin domain family 5%2C member a [Source:MGI Symbol%3BAcc:MGI:1345151]	GO:0009615:response to virus;GO:0002076:osteoblast development;GO:0050715:positive regulation of cytokine secretion;GO:0045087:innate immune response;GO:0043066:negative regulation of apoptotic process;	GO:0016021:integral component of membrane;GO:0009986:cell surface;GO:0005886:plasma membrane;	GO:0001618:virus receptor activity;GO:0005515:protein binding;GO:0030246:carbohydrate binding;	K10073
ENSMUSG00000027500	5602	5	0.05	5	0.05	2	0.02	27	0.26	30	0.3	35	0.34	17.00374771	1.164974267	0.207504309	5.614217231	1.97E-08	2.31E-07	Ups	3	8509360	8561606	+	Stmn2	stathmin-like 2 [Source:MGI Symbol%3BAcc:MGI:98241]	GO:0007026:negative regulation of microtubule depolymerization;GO:0031115:negative regulation of microtubule polymerization;GO:0031117:positive regulation of microtubule depolymerization;GO:0010976:positive regulation of neuron projection development;GO:0010977:negative regulation of neuron projection development;GO:0031110:regulation of microtubule polymerization or depolymerization;	GO:0005768:endosome;GO:0031982:vesicle;GO:0030426:growth cone;GO:0048471:perinuclear region of cytoplasm;GO:0016020:membrane;GO:0005794:Golgi apparatus;	GO:0005515:protein binding;	K04381
ENSMUSG00000055541	7475	293	2.12	289	2.07	262	1.92	760	5.5	608	4.49	686	5	477.1744808	1.164664873	0.088667146	13.13524712	2.07E-39	2.93E-37	Ups	7	4003402	4063204	-	Lair1	leukocyte-associated Ig-like receptor 1 [Source:MGI Symbol%3BAcc:MGI:105492]	-	GO:0005886:plasma membrane;GO:0016021:integral component of membrane;GO:0016020:membrane;	-	K06725
ENSMUSG00000052336	4505	1800	21.57	1235	14.7	1393	16.98	3807	45.67	3553	43.58	4137	49.99	2619.646855	1.163277915	0.134724959	8.634464783	5.90E-18	1.91E-16	Ups	9	119901616	120069879	-	Cx3cr1	chemokine (C-X3-C motif) receptor 1 [Source:MGI Symbol%3BAcc:MGI:1333815]	GO:0007186:G-protein coupled receptor signaling pathway;GO:0016525:negative regulation of angiogenesis;GO:0030336:negative regulation of cell migration;GO:0007155:cell adhesion;GO:0043066:negative regulation of apoptotic process;GO:0045766:positive regulation of angiogenesis;GO:0007204:positive regulation of cytosolic calcium ion concentration;GO:0071560:cellular response to transforming growth factor beta stimulus;GO:0002282:microglial cell activation involved in immune response;GO:0071222:cellular response to lipopolysaccharide;GO:0021795:cerebral cortex cell migration;GO:0070098:chemokine-mediated signaling pathway;GO:0048246:macrophage chemotaxis;	GO:0043005:neuron projection;GO:0016021:integral component of membrane;GO:0032809:neuronal cell body membrane;GO:0048471:perinuclear region of cytoplasm;	GO:0016495:C-X3-C chemokine receptor activity;	K04192
ENSMUSG00000044162	10916	351	1.74	289	1.42	273	1.37	809	4.01	675	3.42	696	3.47	509.2432781	1.139691067	0.088911577	12.81825279	1.30E-37	1.66E-35	Ups	6	65525313	65634040	+	Tnip3	TNFAIP3 interacting protein 3 [Source:MGI Symbol%3BAcc:MGI:3041165]	GO:0002756:MyD88-independent toll-like receptor signaling pathway;GO:0034142:toll-like receptor 4 signaling pathway;GO:0071222:cellular response to lipopolysaccharide;GO:0043124:negative regulation of I-kappaB kinase/NF-kappaB signaling;	-	GO:0031593:polyubiquitin binding;	-
ENSMUSG00000045730	2144	46	1.16	36	0.9	35	0.9	88	2.22	124	3.2	127	3.22	75.04188577	1.139653485	0.173851089	6.555342787	5.55E-11	9.09E-10	Ups	18	62177816	62179959	-	Adrb2	adrenergic receptor%2C beta 2 [Source:MGI Symbol%3BAcc:MGI:87938]	"GO:0043065:positive regulation of apoptotic process;GO:0030501:positive regulation of bone mineralization;GO:0050728:negative regulation of inflammatory response;GO:0035811:negative regulation of urine volume;GO:0016525:negative regulation of angiogenesis;GO:0045986:negative regulation of smooth muscle contraction;GO:0008284:positive regulation of cell proliferation;GO:0043268:positive regulation of potassium ion transport;GO:0010765:positive regulation of sodium ion transport;GO:0040015:negative regulation of multicellular organism growth;GO:0002025:vasodilation by norepinephrine-epinephrine involved in regulation of systemic arterial blood pressure;GO:0060079:regulation of excitatory postsynaptic membrane potential;GO:0031398:positive regulation of protein ubiquitination;GO:0043410:positive regulation of MAPK cascade;GO:0035249:synaptic transmission, glutamatergic;GO:0006898:receptor-mediated endocytosis;GO:0001666:response to hypoxia;GO:0051924:regulation of calcium ion transport;GO:0051930:regulation of sensory perception of pain;GO:0031649:heat generation;GO:0045944:positive regulation of transcription from RNA polymerase II promoter;GO:0042060:wound healing;GO:0002086:diaphragm contraction;GO:0071875:adrenergic receptor signaling pathway;GO:0050873:brown fat cell differentiation;GO:0048633:positive regulation of skeletal muscle tissue growth;GO:0002032:desensitization of G-protein coupled receptor protein signaling pathway by arrestin;GO:0007190:activation of adenylate cyclase activity;GO:0045453:bone resorption;GO:0007189:adenylate cyclase-activating G-protein coupled receptor signaling pathway;GO:0045909:positive regulation of vasodilation;GO:0009409:response to cold;GO:0003059:positive regulation of the force of heart contraction by epinephrine;GO:0030279:negative regulation of ossification;GO:0002024:diet induced thermogenesis;"	GO:0016324:apical plasma membrane;GO:0005901:caveola;GO:0032809:neuronal cell body membrane;GO:0030424:axon;GO:0042383:sarcolemma;GO:0043235:receptor complex;GO:0005887:integral component of plasma membrane;GO:0005634:nucleus;GO:0005768:endosome;GO:0043197:dendritic spine;	GO:0042803:protein homodimerization activity;GO:0035240:dopamine binding;GO:0008179:adenylate cyclase binding;GO:0051380:norepinephrine binding;GO:0015459:potassium channel regulator activity;GO:0008144:drug binding;GO:0032403:protein complex binding;GO:0004941:beta2-adrenergic receptor activity;GO:0001965:G-protein alpha-subunit binding;GO:0030165:PDZ domain binding;GO:0035255:ionotropic glutamate receptor binding;GO:0051379:epinephrine binding;	K04142
ENSMUSG00000112023	5439	1577	15.65	1374	13.54	1445	14.59	3687	36.64	3163	32.13	3288	32.91	2394.617625	1.127026353	0.053424705	21.09560258	8.73E-99	9.68E-96	Ups	10	51480632	51486703	+	Lilr4b	leukocyte immunoglobulin-like receptor%2C subfamily B%2C member 4B [Source:MGI Symbol%3BAcc:MGI:102702]	-	GO:0005886:plasma membrane;GO:0016021:integral component of membrane;	-	K06512
ENSMUSG00000049723	7237	543	4.05	690	5.11	634	4.81	1710	12.77	1402	10.7	1478	11.12	1064.019486	1.11281986	0.124185952	8.960915802	3.22E-19	1.15E-17	Ups	9	7344381	7369499	+	Mmp12	matrix metallopeptidase 12 [Source:MGI Symbol%3BAcc:MGI:97005]	"GO:0035313:wound healing, spreading of epidermal cells;GO:0060054:positive regulation of epithelial cell proliferation involved in wound healing;GO:0006508:proteolysis;"	GO:0005578:proteinaceous extracellular matrix;	GO:0004222:metalloendopeptidase activity;GO:0005509:calcium ion binding;GO:0008270:zinc ion binding;	K01413
ENSMUSG00000060063	1420	484	18.4	474	17.9	486	18.79	1192	45.37	973	37.86	1162	44.54	786.0647385	1.106345655	0.073776772	14.99585345	7.82E-51	2.26E-48	Ups	5	149264767	149288153	+	Alox5ap	arachidonate 5-lipoxygenase activating protein [Source:MGI Symbol%3BAcc:MGI:107505]	GO:0071277:cellular response to calcium ion;GO:0043085:positive regulation of catalytic activity;GO:0002675:positive regulation of acute inflammatory response;GO:0002540:leukotriene production involved in inflammatory response;GO:0019372:lipoxygenase pathway;GO:0019370:leukotriene biosynthetic process;GO:0055114:oxidation-reduction process;GO:0006750:glutathione biosynthetic process;GO:0070207:protein homotrimerization;	GO:0031965:nuclear membrane;GO:0016021:integral component of membrane;GO:0005829:cytosol;GO:0005783:endoplasmic reticulum;GO:0005789:endoplasmic reticulum membrane;	GO:0050544:arachidonic acid binding;GO:0047485:protein N-terminus binding;GO:0008047:enzyme activator activity;GO:0004602:glutathione peroxidase activity;GO:0046982:protein heterodimerization activity;GO:0004364:glutathione transferase activity;GO:0042803:protein homodimerization activity;GO:0004051:arachidonate 5-lipoxygenase activity;GO:0019899:enzyme binding;GO:0004464:leukotriene-C4 synthase activity;	-
ENSMUSG00000028874	3863	393	5.49	304	4.22	391	5.56	1007	14.09	772	11.04	884	12.46	617.4551068	1.09057822	0.132422753	8.235580337	1.79E-16	4.92E-15	Ups	4	132974095	133001910	+	Fgr	FGR proto-oncogene%2C Src family tyrosine kinase [Source:MGI Symbol%3BAcc:MGI:95527]	GO:0008360:regulation of cell shape;GO:0014068:positive regulation of phosphatidylinositol 3-kinase signaling;GO:0045859:regulation of protein kinase activity;GO:0050715:positive regulation of cytokine secretion;GO:0007229:integrin-mediated signaling pathway;GO:0046777:protein autophosphorylation;GO:0045088:regulation of innate immune response;GO:0018108:peptidyl-tyrosine phosphorylation;GO:0043552:positive regulation of phosphatidylinositol 3-kinase activity;GO:0050764:regulation of phagocytosis;GO:0050830:defense response to Gram-positive bacterium;GO:0030335:positive regulation of cell migration;GO:0043306:positive regulation of mast cell degranulation;	GO:0032587:ruffle membrane;GO:0005758:mitochondrial intermembrane space;GO:0015629:actin cytoskeleton;GO:0005743:mitochondrial inner membrane;GO:0005829:cytosol;	GO:0004715:non-membrane spanning protein tyrosine kinase activity;GO:0019901:protein kinase binding;GO:0001784:phosphotyrosine binding;GO:0034988:Fc-gamma receptor I complex binding;GO:0005524:ATP binding;	K08891
ENSMUSG00000040907	5958	285	2.58	241	2.17	227	2.09	601	5.45	524	4.86	613	5.6	410.2355378	1.088157623	0.092304576	11.78877219	4.46E-32	4.46E-30	Ups	7	24978167	25005958	-	Atp1a3	ATPase%2C Na+/K+ transporting%2C alpha 3 polypeptide [Source:MGI Symbol%3BAcc:MGI:88107]	GO:0015672:monovalent inorganic cation transport;GO:0006754:ATP biosynthetic process;GO:0007613:memory;GO:0008542:visual learning;GO:0042493:response to drug;GO:0034220:ion transmembrane transport;GO:0035235:ionotropic glutamate receptor signaling pathway;GO:0006813:potassium ion transport;GO:0006814:sodium ion transport;GO:0008344:adult locomotory behavior;	GO:0016021:integral component of membrane;GO:0043209:myelin sheath;GO:0005794:Golgi apparatus;GO:0030424:axon;GO:0005890:sodium:potassium-exchanging ATPase complex;GO:0005783:endoplasmic reticulum;GO:0005634:nucleus;GO:0045202:synapse;	GO:0046872:metal ion binding;GO:0015077:monovalent inorganic cation transmembrane transporter activity;GO:0019829:cation-transporting ATPase activity;GO:0005524:ATP binding;GO:0005391:sodium:potassium-exchanging ATPase activity;	K01539
ENSMUSG00000059498	1736	328	10.2	257	7.94	274	8.67	717	22.32	559	17.79	709	22.23	468.1893026	1.085054437	0.095437477	11.36926988	5.95E-30	4.77E-28	Ups	1	171051174	171064935	-	Fcgr3	Fc receptor%2C IgG%2C low affinity III [Source:MGI Symbol%3BAcc:MGI:95500]	"GO:0042590:antigen processing and presentation of exogenous peptide antigen via MHC class I;GO:0030593:neutrophil chemotaxis;GO:0050766:positive regulation of phagocytosis;GO:0042535:positive regulation of tumor necrosis factor biosynthetic process;GO:0001812:positive regulation of type I hypersensitivity;GO:0006911:phagocytosis, engulfment;GO:0001798:positive regulation of type IIa hypersensitivity;GO:0038094:Fc-gamma receptor signaling pathway;GO:0006910:phagocytosis, recognition;GO:0045576:mast cell activation;GO:0001805:positive regulation of type III hypersensitivity;GO:0001788:antibody-dependent cellular cytotoxicity;GO:0001820:serotonin secretion;"	GO:0016021:integral component of membrane;GO:0005886:plasma membrane;	GO:0019770:IgG receptor activity;GO:0019864:IgG binding;	K16824
ENSMUSG00000063234	1725	297	9.3	273	8.48	235	7.48	628	19.68	606	19.41	598	18.87	434.5943415	1.07532305	0.087658534	12.26718039	1.36E-34	1.57E-32	Ups	15	103308235	103310612	-	Gpr84	G protein-coupled receptor 84 [Source:MGI Symbol%3BAcc:MGI:1934129]	GO:0007186:G-protein coupled receptor signaling pathway;	GO:0016021:integral component of membrane;GO:0005886:plasma membrane;	GO:0004930:G-protein coupled receptor activity;	K08421
ENSMUSG00000064267	3563	271	4.11	239	3.6	220	3.39	516	7.83	571	8.86	581	8.88	395.2799601	1.074433032	0.09282965	11.57424419	5.57E-31	4.94E-29	Ups	5	122206804	122242297	+	Hvcn1	hydrogen voltage-gated channel 1 [Source:MGI Symbol%3BAcc:MGI:1921346]	GO:0009268:response to pH;GO:0034765:regulation of ion transmembrane transport;GO:0010043:response to zinc ion;GO:0015992:proton transport;	GO:0016021:integral component of membrane;	GO:0030171:voltage-gated proton channel activity;	K19382
ENSMUSG00000030789	4803	329	3.7	324	3.62	268	3.06	727	8.18	667	7.67	687	7.79	494.7634306	1.069570673	0.083829197	12.75892781	2.78E-37	3.49E-35	Ups	7	128129547	128150657	+	Itgax	integrin alpha X [Source:MGI Symbol%3BAcc:MGI:96609]	GO:0051607:defense response to virus;GO:0007229:integrin-mediated signaling pathway;GO:0007155:cell adhesion;GO:0050798:activated T cell proliferation;	GO:0009897:external side of plasma membrane;GO:0008305:integrin complex;	GO:0046872:metal ion binding;	K06462
ENSMUSG00000020788	5281	17	0.17	8	0.08	21	0.22	50	0.51	53	0.55	57	0.59	33.84494548	1.058315643	0.202016693	5.238753429	1.62E-07	1.62E-06	Ups	11	72961169	72993044	+	Atp2a3	ATPase%2C Ca++ transporting%2C ubiquitous [Source:MGI Symbol%3BAcc:MGI:1194503]	GO:0006816:calcium ion transport;	GO:0016529:sarcoplasmic reticulum;GO:0016021:integral component of membrane;GO:0005789:endoplasmic reticulum membrane;GO:0005634:nucleus;	GO:0005388:calcium-transporting ATPase activity;GO:0046872:metal ion binding;GO:0005524:ATP binding;	K05853
ENSMUSG00000112148	5227	1880	19.42	1587	16.28	1677	17.62	4014	41.51	3477	36.76	3747	39.02	2700.0417	1.051343169	0.052173566	20.15087807	2.64E-90	2.35E-87	Ups	10	51490956	51496611	+	Lilrb4a	leukocyte immunoglobulin-like receptor%2C subfamily B%2C member 4A [Source:MGI Symbol%3BAcc:MGI:102701]	-	GO:0005886:plasma membrane;GO:0016021:integral component of membrane;GO:0016020:membrane;	-	K06512
ENSMUSG00000039942	6648	130	1.06	126	1.02	131	1.08	290	2.36	298	2.48	302	2.47	210.5581027	1.047185141	0.114666727	9.132423707	6.70E-20	2.53E-18	Ups	15	5206661	5244187	-	Ptger4	prostaglandin E receptor 4 (subtype EP4) [Source:MGI Symbol%3BAcc:MGI:104311]	GO:0050728:negative regulation of inflammatory response;GO:0070371:ERK1 and ERK2 cascade;GO:0032496:response to lipopolysaccharide;GO:0030278:regulation of ossification;GO:0060348:bone development;GO:0042093:T-helper cell differentiation;GO:0050710:negative regulation of cytokine secretion;GO:0050715:positive regulation of cytokine secretion;GO:0007189:adenylate cyclase-activating G-protein coupled receptor signaling pathway;GO:0071260:cellular response to mechanical stimulus;GO:0007254:JNK cascade;GO:0033624:negative regulation of integrin activation;GO:0050729:positive regulation of inflammatory response;GO:0051492:regulation of stress fiber assembly;GO:2000420:negative regulation of eosinophil extravasation;	GO:0016021:integral component of membrane;GO:0005886:plasma membrane;	GO:0004957:prostaglandin E receptor activity;	K04261
ENSMUSG00000038065	5695	70	0.66	89	0.84	78	0.75	175	1.66	186	1.8	210	2.01	133.220625	1.046131037	0.14134729	7.401139665	1.35E-13	2.93E-12	Ups	6	54681624	54703851	+	Mturn	maturin%2C neural progenitor differentiation regulator homolog (Xenopus) [Source:MGI Symbol%3BAcc:MGI:1915485]	-	-	-	K08051
ENSMUSG00000026177	3705	1299	18.93	1078	15.6	1133	16.79	2803	40.89	2347	35	2518	36.99	1842.090703	1.045660093	0.060113819	17.39467093	9.05E-68	4.46E-65	Ups	1	74375195	74386062	+	Slc11a1	solute carrier family 11 (proton-coupled divalent metal ion transporters)%2C member 1 [Source:MGI Symbol%3BAcc:MGI:1345275]	"GO:0006954:inflammatory response;GO:0071421:manganese ion transmembrane transport;GO:0032729:positive regulation of interferon-gamma production;GO:0032632:interleukin-3 production;GO:0002369:T cell cytokine production;GO:0002606:positive regulation of dendritic cell antigen processing and presentation;GO:0002309:T cell proliferation involved in immune response;GO:0002827:positive regulation of T-helper 1 type immune response;GO:0032147:activation of protein kinase activity;GO:0070839:divalent metal ion export;GO:0060586:multicellular organismal iron ion homeostasis;GO:0006876:cellular cadmium ion homeostasis;GO:0034341:response to interferon-gamma;GO:0045730:respiratory burst;GO:0045342:MHC class II biosynthetic process;GO:0007035:vacuolar acidification;GO:0043091:L-arginine import;GO:0045944:positive regulation of transcription from RNA polymerase II promoter;GO:0042060:wound healing;GO:0070574:cadmium ion transmembrane transport;GO:0000060:protein import into nucleus, translocation;GO:0015707:nitrite transport;GO:0042832:defense response to protozoan;GO:0032623:interleukin-2 production;GO:0042116:macrophage activation;GO:0050766:positive regulation of phagocytosis;GO:0048002:antigen processing and presentation of peptide antigen;GO:0050829:defense response to Gram-negative bacterium;GO:0000165:MAPK cascade;GO:0001818:negative regulation of cytokine production;GO:0032496:response to lipopolysaccharide;GO:0006879:cellular iron ion homeostasis;GO:0006826:iron ion transport;GO:0048255:mRNA stabilization;"	GO:0009986:cell surface;GO:0070821:tertiary granule membrane;GO:0005764:lysosome;GO:0009279:cell outer membrane;GO:0030670:phagocytic vesicle membrane;GO:0005886:plasma membrane;GO:0016021:integral component of membrane;GO:0010008:endosome membrane;GO:0005770:late endosome;	GO:0042803:protein homodimerization activity;GO:0005384:manganese ion transmembrane transporter activity;GO:0051139:metal ion:proton antiporter activity;	K12347
ENSMUSG00000020143	11425	1061	5.01	879	4.12	917	4.41	2089	9.88	1954	9.45	2154	10.26	1492.414316	1.038282758	0.056810896	18.27611998	1.28E-74	9.48E-72	Ups	11	34226815	34783892	-	Dock2	dedicator of cyto-kinesis 2 [Source:MGI Symbol%3BAcc:MGI:2149010]	GO:0007010:cytoskeleton organization;GO:0002277:myeloid dendritic cell activation involved in immune response;GO:0035022:positive regulation of Rac protein signal transduction;GO:0050766:positive regulation of phagocytosis;GO:0045060:negative thymic T cell selection;GO:0045059:positive thymic T cell selection;GO:0046633:alpha-beta T cell proliferation;GO:0001771:immunological synapse formation;GO:0001768:establishment of T cell polarity;GO:0006935:chemotaxis;GO:0001766:membrane raft polarization;GO:0044351:macropinocytosis;	GO:0016020:membrane;GO:0005737:cytoplasm;GO:0005856:cytoskeleton;	GO:0030676:Rac guanyl-nucleotide exchange factor activity;GO:0042608:T cell receptor binding;	K12367
ENSMUSG00000001763	5195	41	0.43	22	0.23	17	0.18	69	0.72	72	0.77	94	0.98	51.70481129	1.02734369	0.192385351	5.340030752	9.29E-08	9.79E-07	Ups	6	29694222	29718559	+	Tspan33	tetraspanin 33 [Source:MGI Symbol%3BAcc:MGI:1919012]	-	GO:0016021:integral component of membrane;	-	K17346
ENSMUSG00000028064	5406	225	2.25	182	1.8	192	1.95	475	4.75	431	4.41	425	4.28	318.0825681	1.026439299	0.099643556	10.30111069	6.97E-25	4.10E-23	Ups	3	88435959	88461182	-	Sema4a	sema domain%2C immunoglobulin domain (Ig)%2C transmembrane domain (TM) and short cytoplasmic domain%2C (semaphorin) 4A [Source:MGI Symbol%3BAcc:MGI:107560]	GO:0071526:semaphorin-plexin signaling pathway;GO:0045063:T-helper 1 cell differentiation;GO:0008360:regulation of cell shape;GO:0016525:negative regulation of angiogenesis;GO:0007409:axonogenesis;GO:0010594:regulation of endothelial cell migration;GO:0006412:translation;	GO:0016021:integral component of membrane;GO:0005886:plasma membrane;GO:0005762:mitochondrial large ribosomal subunit;	GO:0004872:receptor activity;GO:0003735:structural constituent of ribosome;GO:0019843:rRNA binding;	K06521
ENSMUSG00000062585	3982	49	0.66	42	0.57	42	0.58	106	1.44	118	1.64	112	1.53	77.25952995	1.02396688	0.165531246	6.185943159	6.17E-10	8.98E-09	Ups	4	135895394	135920207	+	Cnr2	cannabinoid receptor 2 (macrophage) [Source:MGI Symbol%3BAcc:MGI:104650]	"GO:0050728:negative regulation of inflammatory response;GO:0032496:response to lipopolysaccharide;GO:0033004:negative regulation of mast cell activation;GO:0032229:negative regulation of synaptic transmission, GABAergic;GO:0001975:response to amphetamine;GO:0007155:cell adhesion;GO:0045759:negative regulation of action potential;GO:0007610:behavior;GO:0038171:cannabinoid signaling pathway;GO:0051001:negative regulation of nitric-oxide synthase activity;GO:0019233:sensory perception of pain;"	GO:0031234:extrinsic component of cytoplasmic side of plasma membrane;GO:0016021:integral component of membrane;GO:0030425:dendrite;GO:0043204:perikaryon;	GO:0004949:cannabinoid receptor activity;	K04278
ENSMUSG00000027762	1640	6	0.2	10	0.33	9	0.3	29	0.96	33	1.11	47	1.56	21.99251998	1.01985345	0.208151844	4.899564816	9.60E-07	8.54E-06	Ups	3	60081869	60087566	+	Sucnr1	succinate receptor 1 [Source:MGI Symbol%3BAcc:MGI:1934135]	GO:0035589:G-protein coupled purinergic nucleotide receptor signaling pathway;	GO:0005886:plasma membrane;GO:0016021:integral component of membrane;	GO:0045028:G-protein coupled purinergic nucleotide receptor activity;	K10042
ENSMUSG00000037318	5756	14	0.13	10	0.09	10	0.1	43	0.4	35	0.34	47	0.44	26.07266866	1.014590719	0.205938299	4.926673307	8.36E-07	7.51E-06	Ups	1	193175453	193201703	-	Traf3ip3	TRAF3 interacting protein 3 [Source:MGI Symbol%3BAcc:MGI:2441706]	-	GO:0016021:integral component of membrane;GO:0016020:membrane;	-	-
ENSMUSG00000057191	1447	169	6.31	145	5.37	156	5.92	350	13.07	345	13.17	345	12.98	248.9665017	1.009267243	0.107100973	9.423511409	4.36E-21	1.81E-19	Ups	9	21526176	21545333	+	AB124611	cDNA sequence AB124611 [Source:MGI Symbol%3BAcc:MGI:3043001]	-	GO:0016020:membrane;GO:0016021:integral component of membrane;	-	-
ENSMUSG00000026628	2154	129	3.23	113	2.81	127	3.24	338	8.48	261	6.7	238	6.01	198.7443454	1.000949239	0.128857297	7.76788947	7.98E-15	1.92E-13	Ups	1	191170296	191218039	-	Atf3	activating transcription factor 3 [Source:MGI Symbol%3BAcc:MGI:109384]	"GO:0001709:cell fate determination;GO:0035914:skeletal muscle cell differentiation;GO:0006094:gluconeogenesis;GO:0008284:positive regulation of cell proliferation;GO:0045892:negative regulation of transcription, DNA-templated;GO:0006950:response to stress;"	GO:0005730:nucleolus;	GO:0042802:identical protein binding;GO:0043565:sequence-specific DNA binding;GO:0003700:sequence-specific DNA binding transcription factor activity;	K09032
ENSMUSG00000064373	2842	925	17.57	722	13.62	708	13.68	1744	33.17	1585	30.82	1672	32.02	1212.385456	1.000850783	0.067695815	14.78452952	1.84E-49	4.54E-47	Ups	15	3268547	3280508	+	Selenop	selenoprotein P [Source:MGI Symbol%3BAcc:MGI:894288]	GO:0007420:brain development;GO:0019953:sexual reproduction;GO:0007626:locomotory behavior;GO:0040007:growth;GO:0001887:selenium compound metabolic process;GO:0009791:post-embryonic development;	GO:0005615:extracellular space;	GO:0008430:selenium binding;	-
ENSMUSG00000037280	3871	5462	76.18	5907	81.81	5424	76.94	2920	40.77	2790	39.82	2924	41.12	4255.55819	-1.008318161	0.044665764	-22.5747436	7.68E-113	1.46E-109	Down	15	100691813	100729376	-	Galnt6	polypeptide N-acetylgalactosaminyltransferase 6 [Source:MGI Symbol%3BAcc:MGI:1891640]	GO:0008152:metabolic process;	GO:0016021:integral component of membrane;GO:0048471:perinuclear region of cytoplasm;GO:0005794:Golgi apparatus;	GO:0004653:polypeptide N-acetylgalactosaminyltransferase activity;	K00710
ENSMUSG00000060429	5324	274	2.78	291	2.93	293	3.02	121	1.23	133	1.38	160	1.64	213.0605126	-1.012305479	0.118662191	-8.530985886	1.45E-17	4.47E-16	Down	15	55636388	55906949	-	Sntb1	syntrophin%2C basic 1 [Source:MGI Symbol%3BAcc:MGI:101781]	-	GO:0005856:cytoskeleton;GO:0005737:cytoplasm;GO:0043234:protein complex;GO:0030054:cell junction;GO:0045202:synapse;GO:0005886:plasma membrane;	GO:0005516:calmodulin binding;GO:0003779:actin binding;GO:0005543:phospholipid binding;GO:0030165:PDZ domain binding;	-
ENSMUSG00000026185	6006	844	7.59	978	8.73	1044	9.55	502	4.52	490	4.51	437	3.96	719.8235273	-1.019855202	0.084339511	-12.09225893	1.16E-33	1.27E-31	Down	1	72857932	72874884	-	Igfbp5	insulin-like growth factor binding protein 5 [Source:MGI Symbol%3BAcc:MGI:96440]	GO:0017148:negative regulation of translation;GO:0043568:positive regulation of insulin-like growth factor receptor signaling pathway;GO:0048662:negative regulation of smooth muscle cell proliferation;GO:0001558:regulation of cell growth;GO:0048630:skeletal muscle tissue growth;GO:0051146:striated muscle cell differentiation;GO:0031069:hair follicle morphogenesis;GO:0044342:type B pancreatic cell proliferation;GO:0014912:negative regulation of smooth muscle cell migration;GO:0045668:negative regulation of osteoblast differentiation;GO:0071320:cellular response to cAMP;GO:0060056:mammary gland involution;GO:0043569:negative regulation of insulin-like growth factor receptor signaling pathway;GO:0010906:regulation of glucose metabolic process;GO:0042593:glucose homeostasis;GO:0051897:positive regulation of protein kinase B signaling;	GO:0016942:insulin-like growth factor binding protein complex;	GO:0031994:insulin-like growth factor I binding;GO:0001968:fibronectin binding;	-
ENSMUSG00000054203	4177	37	0.48	32	0.41	45	0.59	12	0.16	4	0.05	14	0.18	24.21519751	-1.02376899	0.207795983	-4.926798751	8.36E-07	7.51E-06	Down	1	174011998	174031810	-	Ifi205	interferon activated gene 205 [Source:MGI Symbol%3BAcc:MGI:101847]	"GO:0006355:regulation of transcription, DNA-templated;GO:0035458:cellular response to interferon-beta;"	GO:0016607:nuclear speck;GO:0034399:nuclear periphery;GO:0005634:nucleus;	GO:0003690:double-stranded DNA binding;	K12971
ENSMUSG00000052316	5310	71	0.72	76	0.77	64	0.66	23	0.23	32	0.33	26	0.27	49.00237237	-1.026238795	0.187336851	-5.478040154	4.30E-08	4.81E-07	Down	16	30269302	30283256	-	Lrrc15	leucine rich repeat containing 15 [Source:MGI Symbol%3BAcc:MGI:1921738]	GO:0007154:cell communication;	GO:0005622:intracellular;GO:0016021:integral component of membrane;	-	-
ENSMUSG00000063415	5352	28	0.28	19	0.19	38	0.39	6	0.06	5	0.05	4	0.04	16.87369704	-1.044051895	0.207092838	-5.041467902	4.62E-07	4.35E-06	Down	6	84571414	84593908	-	Cyp26b1	cytochrome P450%2C family 26%2C subfamily b%2C polypeptide 1 [Source:MGI Symbol%3BAcc:MGI:2176159]	GO:0010628:positive regulation of gene expression;GO:0048384:retinoic acid receptor signaling pathway;GO:0060349:bone morphogenesis;GO:0007283:spermatogenesis;GO:0030326:embryonic limb morphogenesis;GO:0034653:retinoic acid catabolic process;GO:2001037:positive regulation of tongue muscle cell differentiation;GO:0001709:cell fate determination;GO:0007140:male meiosis;GO:0055114:oxidation-reduction process;GO:0009954:proximal/distal pattern formation;GO:0043587:tongue morphogenesis;	GO:0016020:membrane;GO:0005783:endoplasmic reticulum;	GO:0001972:retinoic acid binding;GO:0020037:heme binding;GO:0009055:electron carrier activity;GO:0005506:iron ion binding;GO:0008401:retinoic acid 4-hydroxylase activity;	K12664
ENSMUSG00000031861	6317	132	1.13	170	1.44	150	1.3	72	0.62	56	0.49	71	0.61	109.1791125	-1.044489714	0.152737876	-6.838445979	8.01E-12	1.43E-10	Down	8	69822429	69831102	+	Lpar2	lysophosphatidic acid receptor 2 [Source:MGI Symbol%3BAcc:MGI:1858422]	GO:0035025:positive regulation of Rho protein signal transduction;GO:0007186:G-protein coupled receptor signaling pathway;GO:0000187:activation of MAPK activity;	GO:0030139:endocytic vesicle;GO:0009986:cell surface;	GO:0030165:PDZ domain binding;	K04291
ENSMUSG00000051359	8581	255	1.6	289	1.81	244	1.56	140	0.88	120	0.77	105	0.67	193.1599793	-1.052725533	0.124999346	-8.421848346	3.71E-17	1.09E-15	Down	15	37366175	37792570	-	Ncald	neurocalcin delta [Source:MGI Symbol%3BAcc:MGI:1196326]	GO:0016192:vesicle-mediated transport;GO:0007268:synaptic transmission;	GO:0005829:cytosol;GO:0030130:clathrin coat of trans-Golgi network vesicle;	GO:0005509:calcium ion binding;GO:0030276:clathrin binding;GO:0043014:alpha-tubulin binding;GO:0003779:actin binding;	K19695;K09228
ENSMUSG00000030742	2767	417	8.14	450	8.72	431	8.55	184	3.59	209	4.17	228	4.49	321.4698728	-1.053610835	0.100590795	-10.47422716	1.13E-25	7.09E-24	Down	7	126363824	126369570	-	Lat	linker for activation of T cells [Source:MGI Symbol%3BAcc:MGI:1342293]	GO:0007265:Ras protein signal transduction;GO:0050863:regulation of T cell activation;GO:0043303:mast cell degranulation;GO:0006954:inflammatory response;GO:0007229:integrin-mediated signaling pathway;GO:0007169:transmembrane receptor protein tyrosine kinase signaling pathway;GO:0006968:cellular defense response;GO:0010467:gene expression;GO:0019722:calcium-mediated signaling;GO:0006955:immune response;	GO:0008180:COP9 signalosome;GO:0001772:immunological synapse;GO:0005887:integral component of plasma membrane;	GO:0005070:SH3/SH2 adaptor activity;GO:0005057:receptor signaling protein activity;GO:0019901:protein kinase binding;	K07362
ENSMUSG00000079186	894	38	2.29	54	3.24	54	3.32	11	0.67	8	0.49	23	1.4	31.66558197	-1.05879596	0.20536255	-5.155740216	2.53E-07	2.47E-06	Down	14	56231441	56234656	-	Gzmc	granzyme C [Source:MGI Symbol%3BAcc:MGI:109256]	GO:0019835:cytolysis;GO:0006508:proteolysis;	-	GO:0004252:serine-type endopeptidase activity;	K01353
ENSMUSG00000052922	1926	127	3.56	118	3.28	143	4.08	41	1.15	46	1.32	74	2.09	92.04716702	-1.061937302	0.166339792	-6.384144718	1.72E-10	2.70E-09	Down	2	158258094	158284531	+	Bpi	bactericidal permeablility increasing protein [Source:MGI Symbol%3BAcc:MGI:3045315]	GO:0042742:defense response to bacterium;GO:0043031:negative regulation of macrophage activation;GO:0032720:negative regulation of tumor necrosis factor production;GO:0032715:negative regulation of interleukin-6 production;GO:0032717:negative regulation of interleukin-8 production;GO:0006955:immune response;	GO:0005737:cytoplasm;GO:0005576:extracellular region;GO:0016020:membrane;	GO:0001530:lipopolysaccharide binding;	-
ENSMUSG00000020241	8326	4392	28.48	4301	27.69	4649	30.66	2087	13.55	2133	14.16	2362	15.44	3335.774961	-1.063941604	0.049884253	-21.3282058	6.21E-101	7.52E-98	Down	10	76595762	76623630	-	Col6a2	collagen%2C type VI%2C alpha 2 [Source:MGI Symbol%3BAcc:MGI:88460]	GO:0070208:protein heterotrimerization;GO:0007155:cell adhesion;	GO:0005615:extracellular space;GO:0043234:protein complex;GO:0042383:sarcolemma;GO:0005581:collagen trimer;GO:0005578:proteinaceous extracellular matrix;	-	K06238
ENSMUSG00000038456	7229	719	5.37	876	6.5	789	5.99	362	2.71	416	3.18	360	2.71	590.4583539	-1.074236982	0.088170808	-12.18359008	3.80E-34	4.36E-32	Down	6	39462378	39557867	-	Dennd2a	DENN/MADD domain containing 2A [Source:MGI Symbol%3BAcc:MGI:2444961]	"GO:0042147:retrograde transport, endosome to Golgi;GO:0015031:protein transport;"	GO:0005737:cytoplasm;GO:0015629:actin cytoskeleton;	GO:0017112:Rab guanyl-nucleotide exchange factor activity;	K10848;K09228
ENSMUSG00000038295	3946	150	2.05	141	1.92	121	1.68	64	0.88	39	0.55	69	0.95	97.73849863	-1.076359416	0.161004788	-6.6852634	2.31E-11	3.95E-10	Down	5	24384181	24392143	-	Atg9b	autophagy related 9B [Source:MGI Symbol%3BAcc:MGI:2685420]	GO:0000045:autophagosome assembly;	GO:0005776:autophagosome;GO:0016021:integral component of membrane;GO:0031410:cytoplasmic vesicle;GO:0016020:membrane;	-	K17907
ENSMUSG00000032011	2995	94	1.69	84	1.5	74	1.36	35	0.63	24	0.44	37	0.67	58.28106307	-1.077295139	0.181118847	-5.948001299	2.71E-09	3.59E-08	Down	9	44043384	44048579	+	Thy1	thymus cell antigen 1%2C theta [Source:MGI Symbol%3BAcc:MGI:98747]	GO:0050771:negative regulation of axonogenesis;GO:0007010:cytoskeleton organization;GO:0030336:negative regulation of cell migration;GO:0016337:single organismal cell-cell adhesion;GO:0050860:negative regulation of T cell receptor signaling pathway;GO:0046549:retinal cone cell development;GO:0050731:positive regulation of peptidyl-tyrosine phosphorylation;GO:0006469:negative regulation of protein kinase activity;GO:0051281:positive regulation of release of sequestered calcium ion into cytosol;GO:0045576:mast cell activation;GO:0050870:positive regulation of T cell activation;GO:0001525:angiogenesis;GO:0043066:negative regulation of apoptotic process;GO:0048147:negative regulation of fibroblast proliferation;GO:0048041:focal adhesion assembly;	GO:0016324:apical plasma membrane;GO:0030426:growth cone;GO:0005783:endoplasmic reticulum;GO:0005829:cytosol;GO:0045121:membrane raft;GO:0031362:anchored component of external side of plasma membrane;GO:0030425:dendrite;	GO:0034235:GPI anchor binding;GO:0005178:integrin binding;GO:0019901:protein kinase binding;	K06514
ENSMUSG00000062488	2000	79	2.13	53	1.42	71	1.95	24	0.65	21	0.58	26	0.71	45.91842979	-1.085586373	0.191384777	-5.672271281	1.41E-08	1.69E-07	Down	19	34607970	34613401	+	Ifit3b	interferon-induced protein with tetratricopeptide repeats 3B [Source:MGI Symbol%3BAcc:MGI:3698419]	GO:0051607:defense response to virus;GO:0045087:innate immune response;GO:0008285:negative regulation of cell proliferation;GO:0035458:cellular response to interferon-beta;GO:0043066:negative regulation of apoptotic process;GO:0035457:cellular response to interferon-alpha;	GO:0005739:mitochondrion;	GO:0042802:identical protein binding;	-
ENSMUSG00000001270	2895	96336	1796.53	101123	1872.69	91480	1735.19	46534	868.78	47250	901.83	46416	872.73	71851.40574	-1.086273672	0.050694102	-21.42800909	7.32E-102	9.75E-99	Down	12	111669361	111672338	-	Ckb	creatine kinase%2C brain [Source:MGI Symbol%3BAcc:MGI:88407]	GO:0007420:brain development;GO:0030644:cellular chloride ion homeostasis;GO:0016310:phosphorylation;GO:0006603:phosphocreatine metabolic process;	GO:0005739:mitochondrion;GO:0005886:plasma membrane;	GO:0004111:creatine kinase activity;GO:0005524:ATP binding;GO:0005515:protein binding;GO:0016301:kinase activity;	K00933
ENSMUSG00000013483	4605	701	8.22	755	8.79	671	8	321	3.77	332	3.98	356	4.21	525.1991062	-1.090215494	0.081641297	-13.35372578	1.13E-40	1.74E-38	Down	11	119307768	119345375	+	Card14	caspase recruitment domain family%2C member 14 [Source:MGI Symbol%3BAcc:MGI:2386258]	GO:0042981:regulation of apoptotic process;GO:0001934:positive regulation of protein phosphorylation;	GO:0005737:cytoplasm;	GO:0050700:CARD domain binding;	-
ENSMUSG00000032744	5113	132	1.39	172	1.8	131	1.41	46	0.49	69	0.75	64	0.68	103.0749226	-1.096125664	0.160186094	-6.842826588	7.76E-12	1.40E-10	Down	4	123233556	123249875	+	Heyl	hairy/enhancer-of-split related with YRPW motif-like [Source:MGI Symbol%3BAcc:MGI:1860511]	"GO:0000122:negative regulation of transcription from RNA polymerase II promoter;GO:0007219:Notch signaling pathway;GO:0060412:ventricular septum morphogenesis;GO:0003181:atrioventricular valve morphogenesis;GO:0003151:outflow tract morphogenesis;GO:0003208:cardiac ventricle morphogenesis;GO:0035914:skeletal muscle cell differentiation;GO:0007422:peripheral nervous system development;GO:0045666:positive regulation of neuron differentiation;GO:2000824:negative regulation of androgen receptor activity;GO:0003198:epithelial to mesenchymal transition involved in endocardial cushion formation;GO:0045944:positive regulation of transcription from RNA polymerase II promoter;GO:0060766:negative regulation of androgen receptor signaling pathway;GO:0003184:pulmonary valve morphogenesis;GO:0072006:nephron development;GO:0045892:negative regulation of transcription, DNA-templated;"	GO:0005737:cytoplasm;GO:0005667:transcription factor complex;GO:0005634:nucleus;	GO:0001077:RNA polymerase II core promoter proximal region sequence-specific DNA binding transcription factor activity involved in positive regulation of transcription;GO:0050683:AF-1 domain binding;GO:0000979:RNA polymerase II core promoter sequence-specific DNA binding;GO:0046982:protein heterodimerization activity;GO:0001106:RNA polymerase II transcription corepressor activity;GO:0035939:microsatellite binding;GO:0042803:protein homodimerization activity;GO:0000983:RNA polymerase II core promoter sequence-specific DNA binding transcription factor activity;GO:0003714:transcription corepressor activity;GO:0008134:transcription factor binding;	K09091
ENSMUSG00000078591	3189	29	0.49	23	0.39	34	0.59	3	0.05	7	0.12	4	0.07	16.88320789	-1.09872725	0.207393521	-5.297789646	1.17E-07	1.21E-06	Down	7	123982869	124398989	+	Hs3st4	heparan sulfate (glucosamine) 3-O-sulfotransferase 4 [Source:MGI Symbol%3BAcc:MGI:1333792]	-	-	-	K09678
ENSMUSG00000079227	8434	140	0.9	104	0.66	120	0.78	37	0.24	37	0.24	68	0.44	84.71596207	-1.101063062	0.172494152	-6.383190679	1.73E-10	2.71E-09	Down	9	124121543	124147699	+	Ccr5	chemokine (C-C motif) receptor 5 [Source:MGI Symbol%3BAcc:MGI:107182]	GO:0032755:positive regulation of interleukin-6 production;GO:0060139:positive regulation of apoptotic process by virus;GO:0014808:release of sequestered calcium ion into cytosol by sarcoplasmic reticulum;GO:0070098:chemokine-mediated signaling pathway;GO:0031622:positive regulation of fever generation;GO:0006955:immune response;GO:0070723:response to cholesterol;GO:0030336:negative regulation of cell migration;GO:0030818:negative regulation of cAMP biosynthetic process;GO:0022409:positive regulation of cell-cell adhesion;GO:2000178:negative regulation of neural precursor cell proliferation;GO:0030517:negative regulation of axon extension;GO:0006935:chemotaxis;GO:0045666:positive regulation of neuron differentiation;GO:2000110:negative regulation of macrophage apoptotic process;GO:0007267:cell-cell signaling;GO:0007186:G-protein coupled receptor signaling pathway;GO:0010628:positive regulation of gene expression;GO:0019722:calcium-mediated signaling;GO:0032760:positive regulation of tumor necrosis factor production;GO:0050718:positive regulation of interleukin-1 beta secretion;GO:0070997:neuron death;GO:0032496:response to lipopolysaccharide;	GO:0016021:integral component of membrane;GO:0009897:external side of plasma membrane;GO:0005768:endosome;	GO:0071791:chemokine (C-C motif) ligand 5 binding;GO:0016493:C-C chemokine receptor activity;GO:0001948:glycoprotein binding;GO:0019901:protein kinase binding;GO:0003779:actin binding;	K04180
ENSMUSG00000028111	1512	135330	4832.12	159381	5651.31	137509	4994.01	67446	2410.99	69666	2545.9	65959	2374.55	106464.0562	-1.116770813	0.07011726	-15.92718855	4.10E-57	1.52E-54	Down	3	95499256	95509362	+	Ctsk	cathepsin K [Source:MGI Symbol%3BAcc:MGI:107823]	GO:0001957:intramembranous ossification;GO:0045453:bone resorption;GO:0006508:proteolysis;	GO:0005615:extracellular space;GO:0005764:lysosome;	GO:0008234:cysteine-type peptidase activity;	K01371
ENSMUSG00000026725	5817	121	1.12	93	0.86	137	1.29	55	0.51	40	0.38	41	0.38	81.66155682	-1.122066592	0.16999634	-6.600533817	4.10E-11	6.82E-10	Down	1	160085029	160153580	-	Tnn	tenascin N [Source:MGI Symbol%3BAcc:MGI:2665790]	GO:0016477:cell migration;GO:0030308:negative regulation of cell growth;GO:0007160:cell-matrix adhesion;GO:0007409:axonogenesis;	GO:0009986:cell surface;GO:0005578:proteinaceous extracellular matrix;GO:0005737:cytoplasm;GO:0005634:nucleus;GO:0005886:plasma membrane;	GO:0042802:identical protein binding;GO:0005178:integrin binding;	K06252
ENSMUSG00000031465	3690	445	6.51	469	6.81	445	6.62	220	3.22	200	2.99	199	2.94	331.3930665	-1.126509705	0.096439944	-11.68094526	1.60E-31	1.51E-29	Down	8	18690263	18741562	-	Angpt2	angiopoietin 2 [Source:MGI Symbol%3BAcc:MGI:1202890]	GO:0030097:hemopoiesis;GO:0007492:endoderm development;GO:0060135:maternal process involved in female pregnancy;GO:0043537:negative regulation of blood vessel endothelial cell migration;GO:0016525:negative regulation of angiogenesis;GO:0071363:cellular response to growth factor stimulus;GO:0009749:response to glucose;GO:0048014:Tie signaling pathway;GO:0031100:organ regeneration;GO:0014823:response to activity;GO:0009612:response to mechanical stimulus;GO:0045766:positive regulation of angiogenesis;GO:0014070:response to organic cyclic compound;GO:0010812:negative regulation of cell-substrate adhesion;GO:0001666:response to hypoxia;GO:0072012:glomerulus vasculature development;GO:0007281:germ cell development;GO:0009314:response to radiation;GO:0001974:blood vessel remodeling;GO:0050928:negative regulation of positive chemotaxis;	GO:0005615:extracellular space;GO:0042995:cell projection;GO:0005886:plasma membrane;GO:0005634:nucleus;	GO:0030971:receptor tyrosine kinase binding;GO:0005172:vascular endothelial growth factor receptor binding;GO:0046872:metal ion binding;	K05466
ENSMUSG00000058254	7067	2072	15.83	2434	18.47	2295	17.83	1066	8.15	1069	8.36	1039	8	1672.14329	-1.133781962	0.062522337	-18.13403053	1.72E-73	1.14E-70	Down	X	10485158	10596605	+	Tspan7	tetraspanin 7 [Source:MGI Symbol%3BAcc:MGI:1298407]	-	GO:0016021:integral component of membrane;	-	K06571
ENSMUSG00000037386	10389	112	0.58	113	0.58	146	0.77	43	0.22	47	0.25	55	0.29	86.65037043	-1.135707164	0.165184472	-6.875386947	6.18E-12	1.13E-10	Down	15	39198261	39684372	+	Rims2	regulating synaptic membrane exocytosis 2 [Source:MGI Symbol%3BAcc:MGI:2152972]	GO:0017156:calcium ion-dependent exocytosis;GO:2000300:regulation of synaptic vesicle exocytosis;GO:0048791:calcium ion-dependent exocytosis of neurotransmitter;GO:0030073:insulin secretion;GO:0019933:cAMP-mediated signaling;GO:0042391:regulation of membrane potential;GO:0006886:intracellular protein transport;GO:0017157:regulation of exocytosis;	GO:0030054:cell junction;GO:0043234:protein complex;GO:0043005:neuron projection;GO:0045202:synapse;	GO:0017137:Rab GTPase binding;GO:0046872:metal ion binding;GO:0044325:ion channel binding;GO:0019904:protein domain specific binding;GO:0046982:protein heterodimerization activity;	K15297
ENSMUSG00000021136	3496	284	4.39	291	4.46	293	4.6	129	1.99	142	2.24	109	1.7	209.2484343	-1.13789326	0.119143429	-9.550616981	1.29E-21	5.72E-20	Down	12	81026808	81186414	+	Smoc1	SPARC related  modular calcium binding 1 [Source:MGI Symbol%3BAcc:MGI:1929878]	GO:0060173:limb development;GO:0045667:regulation of osteoblast differentiation;GO:0010811:positive regulation of cell-substrate adhesion;GO:0007165:signal transduction;GO:0001654:eye development;GO:0030198:extracellular matrix organization;	GO:0005604:basement membrane;	GO:0050840:extracellular matrix binding;GO:0005509:calcium ion binding;	-
ENSMUSG00000059256	964	155	8.68	207	11.51	181	10.31	73	4.09	79	4.53	71	4.01	128.6401145	-1.149599845	0.146219179	-7.862168637	3.78E-15	9.32E-14	Down	14	56129556	56132608	-	Gzmd	granzyme D [Source:MGI Symbol%3BAcc:MGI:109255]	GO:0019835:cytolysis;GO:0006508:proteolysis;	-	GO:0004252:serine-type endopeptidase activity;	-
ENSMUSG00000030433	3147	106	1.82	152	2.59	128	2.23	46	0.79	53	0.93	48	0.83	89.60159424	-1.165794405	0.165183376	-7.057577058	1.69E-12	3.24E-11	Down	7	4940512	4964406	-	Sbk2	SH3-binding domain kinase family%2C member 2 [Source:MGI Symbol%3BAcc:MGI:2685925]	GO:0006468:protein phosphorylation;	-	GO:0005524:ATP binding;GO:0004674:protein serine/threonine kinase activity;GO:0000166:nucleotide binding;	K08858
ENSMUSG00000021388	2354	83	1.9	52	1.18	63	1.47	20	0.46	13	0.31	25	0.58	42.89585172	-1.195197153	0.196647173	-6.077876104	1.22E-09	1.71E-08	Down	13	49544443	49567565	+	Aspn	asporin [Source:MGI Symbol%3BAcc:MGI:1913945]	-	-	-	K08120
ENSMUSG00000028327	9567	206	1.16	248	1.39	243	1.39	82	0.46	120	0.69	76	0.43	163.8277906	-1.196572771	0.142435975	-8.400776365	4.44E-17	1.30E-15	Down	4	45848664	45887008	+	Stra6l	STRA6-like [Source:MGI Symbol%3BAcc:MGI:1921402]	-	-	-	-
ENSMUSG00000078921	2938	147	2.7	132	2.41	133	2.49	56	1.03	42	0.79	59	1.09	95.35794011	-1.19899335	0.15703295	-7.635297886	2.25E-14	5.15E-13	Down	11	49057194	49064206	-	Tgtp2	T cell specific GTPase 2 [Source:MGI Symbol%3BAcc:MGI:3710083]	GO:0034341:response to interferon-gamma;GO:0035458:cellular response to interferon-beta;GO:0035455:response to interferon-alpha;	-	GO:0005525:GTP binding;GO:0003924:GTPase activity;	K17072
ENSMUSG00000039462	3130	158	2.73	235	4.03	239	4.19	85	1.47	71	1.25	91	1.58	147.7867566	-1.199347496	0.150279916	-7.980757013	1.45E-15	3.69E-14	Down	10	34389981	34397085	+	Col10a1	collagen%2C type X%2C alpha 1 [Source:MGI Symbol%3BAcc:MGI:88445]	-	GO:0005938:cell cortex;GO:0005581:collagen trimer;	-	K19479
ENSMUSG00000023885	7003	7312	56.37	7792	59.65	7557	59.26	3251	25.09	3461	27.31	3464	26.92	5503.833759	-1.200676978	0.04522146	-26.55104383	2.50E-155	8.31E-152	Down	17	14665500	14694235	-	Thbs2	thrombospondin 2 [Source:MGI Symbol%3BAcc:MGI:98738]	GO:0016525:negative regulation of angiogenesis;GO:0007155:cell adhesion;GO:0051965:positive regulation of synapse assembly;	GO:0005604:basement membrane;	GO:0005509:calcium ion binding;GO:0005515:protein binding;GO:0008201:heparin binding;	K04659
ENSMUSG00000087006	1392	57	2.21	56	2.16	67	2.64	21	0.82	16	0.64	13	0.51	38.70443945	-1.230826325	0.197540785	-6.230745355	4.64E-10	6.89E-09	Down	2	93955810	93957201	-	Gm13889	predicted gene 13889 [Source:MGI Symbol%3BAcc:MGI:3652053]	-	-	-	-
ENSMUSG00000023959	9669	133	0.74	184	1.02	159	0.9	74	0.41	52	0.3	49	0.28	109.4057511	-1.233463408	0.159556112	-7.730593267	1.07E-14	2.54E-13	Down	17	44134768	44280172	+	Clic5	chloride intracellular channel 5 [Source:MGI Symbol%3BAcc:MGI:1917912]	GO:0002024:diet induced thermogenesis;GO:0060088:auditory receptor cell stereocilium organization;GO:0050885:neuromuscular process controlling balance;GO:0006821:chloride transport;GO:0007605:sensory perception of sound;GO:0008104:protein localization;	GO:0032420:stereocilium;GO:0015629:actin cytoskeleton;GO:0016020:membrane;	GO:0005247:voltage-gated chloride channel activity;	K05025
ENSMUSG00000034226	1703	109	3.46	138	4.34	143	4.61	55	1.75	48	1.56	34	1.09	88.63948561	-1.245275568	0.167782198	-7.421976727	1.15E-13	2.52E-12	Down	2	119269201	119271272	-	Rhov	ras homolog family member V [Source:MGI Symbol%3BAcc:MGI:2444227]	-	-	-	K07866
ENSMUSG00000029456	6068	1047	9.32	1247	11.02	1245	11.27	524	4.67	480	4.37	499	4.48	846.0631845	-1.250292733	0.077873632	-16.05540537	5.24E-58	2.05E-55	Down	5	121621026	121660514	-	Acad10	acyl-Coenzyme A dehydrogenase family%2C member 10 [Source:MGI Symbol%3BAcc:MGI:1919235]	GO:0055114:oxidation-reduction process;	GO:0005739:mitochondrion;	"GO:0050660:flavin adenine dinucleotide binding;GO:0016787:hydrolase activity;GO:0003995:acyl-CoA dehydrogenase activity;GO:0016772:transferase activity, transferring phosphorus-containing groups;"	K11729
ENSMUSG00000021214	1207	3084	137.94	3440	152.8	3347	152.27	1471	65.87	1340	61.34	1452	65.48	2370.081397	-1.250395259	0.054614179	-22.89506659	5.20E-116	1.15E-112	Down	13	4132615	4150654	-	Akr1c18	aldo-keto reductase family 1%2C member C18 [Source:MGI Symbol%3BAcc:MGI:2145420]	"GO:0034614:cellular response to reactive oxygen species;GO:0008284:positive regulation of cell proliferation;GO:2000379:positive regulation of reactive oxygen species metabolic process;GO:1900053:negative regulation of retinoic acid biosynthetic process;GO:0044597:daunorubicin metabolic process;GO:0000060:protein import into nucleus, translocation;GO:0044598:doxorubicin metabolic process;GO:0007567:parturition;GO:0071277:cellular response to calcium ion;GO:2000353:positive regulation of endothelial cell apoptotic process;GO:2000224:regulation of testosterone biosynthetic process;GO:0055114:oxidation-reduction process;GO:0006709:progesterone catabolic process;GO:0071379:cellular response to prostaglandin stimulus;GO:0016488:farnesol catabolic process;GO:0007186:G-protein coupled receptor signaling pathway;GO:0071395:cellular response to jasmonic acid stimulus;GO:0071384:cellular response to corticosteroid stimulus;GO:0051897:positive regulation of protein kinase B signaling;GO:0042574:retinal metabolic process;GO:0071276:cellular response to cadmium ion;GO:0048385:regulation of retinoic acid receptor signaling pathway;GO:0007584:response to nutrient;GO:0030216:keratinocyte differentiation;GO:0006693:prostaglandin metabolic process;GO:0009267:cellular response to starvation;GO:0008584:male gonad development;GO:0044259:multicellular organismal macromolecule metabolic process;"	GO:0005829:cytosol;GO:0005634:nucleus;	"GO:0047787:delta4-3-oxosteroid 5beta-reductase activity;GO:0045703:ketoreductase activity;GO:0045550:geranylgeranyl reductase activity;GO:0004032:alditol:NADP+ 1-oxidoreductase activity;GO:0047006:17-alpha,20-alpha-dihydroxypregn-4-en-3-one dehydrogenase activity;GO:0004745:retinol dehydrogenase activity;GO:0047023:androsterone dehydrogenase activity;GO:0047086:ketosteroid monooxygenase activity;GO:0004958:prostaglandin F receptor activity;GO:0001758:retinal dehydrogenase activity;GO:0018636:phenanthrene 9,10-monooxygenase activity;GO:0035410:dihydrotestosterone 17-beta-dehydrogenase activity;GO:0016655:oxidoreductase activity, acting on NAD(P)H, quinone or similar compound as acceptor;GO:0047020:15-hydroxyprostaglandin-D dehydrogenase (NADP+) activity;"	K05295
ENSMUSG00000038168	3721	100	1.45	134	1.93	118	1.74	37	0.54	36	0.53	48	0.7	79.53099598	-1.25611875	0.170251977	-7.377998017	1.61E-13	3.46E-12	Down	16	25959288	26105784	-	P3h2	prolyl 3-hydroxylase 2 [Source:MGI Symbol%3BAcc:MGI:2146663]	GO:0055114:oxidation-reduction process;GO:0008285:negative regulation of cell proliferation;GO:0019511:peptidyl-proline hydroxylation;GO:0032963:collagen metabolic process;	GO:0005604:basement membrane;GO:0005783:endoplasmic reticulum;GO:0005794:Golgi apparatus;	"GO:0019797:procollagen-proline 3-dioxygenase activity;GO:0016702:oxidoreductase activity, acting on single donors with incorporation of molecular oxygen, incorporation of two atoms of oxygen;GO:0031418:L-ascorbic acid binding;GO:0005506:iron ion binding;"	-
ENSMUSG00000028037	6129	174	1.53	115	1.01	157	1.41	65	0.57	38	0.34	51	0.45	100.5246657	-1.277342114	0.165033027	-7.739918083	9.95E-15	2.38E-13	Down	3	151730922	151749960	-	Ifi44	interferon-induced protein 44 [Source:MGI Symbol%3BAcc:MGI:2443016]	-	GO:0005737:cytoplasm;	-	-
ENSMUSG00000026576	3081	152	2.66	137	2.38	194	3.46	57	1	50	0.9	64	1.13	109.852533	-1.287782416	0.157038012	-8.200450345	2.39E-16	6.49E-15	Down	1	164437109	164458355	-	Atp1b1	ATPase%2C Na+/K+ transporting%2C beta 1 polypeptide [Source:MGI Symbol%3BAcc:MGI:88108]	GO:0001666:response to hypoxia;GO:0006814:sodium ion transport;GO:0006813:potassium ion transport;GO:0001824:blastocyst development;	GO:0005890:sodium:potassium-exchanging ATPase complex;GO:0005901:caveola;GO:0016324:apical plasma membrane;GO:0016323:basolateral plasma membrane;	GO:0005391:sodium:potassium-exchanging ATPase activity;GO:0005515:protein binding;	K01540
ENSMUSG00000085448	892	73	4.42	90	5.41	75	4.62	32	1.94	19	1.18	17	1.04	51.47822715	-1.297680344	0.190068192	-6.827446156	8.64E-12	1.54E-10	Down	2	113387107	113441094	-	Gm13963	predicted gene 13963 [Source:MGI Symbol%3BAcc:MGI:3650832]	-	-	-	-
ENSMUSG00000035692	703	273	20.97	151	11.52	224	17.5	78	6	66	5.19	82	6.35	146.3242759	-1.315002425	0.154146248	-8.530875316	1.45E-17	4.47E-16	Down	4	156199455	156200796	-	Isg15	ISG15 ubiquitin-like modifier [Source:MGI Symbol%3BAcc:MGI:1855694]	GO:0051607:defense response to virus;GO:0032020:ISG15-protein conjugation;GO:0019941:modification-dependent protein catabolic process;	GO:0005737:cytoplasm;GO:0005576:extracellular region;	GO:0031386:protein tag;GO:0005515:protein binding;	K12159
ENSMUSG00000074896	1745	247	7.64	171	5.25	195	6.14	70	2.17	70	2.22	77	2.4	139.0362035	-1.336442921	0.144035422	-9.278571211	1.72E-20	6.83E-19	Down	19	34583531	34588731	+	Ifit3	interferon-induced protein with tetratricopeptide repeats 3 [Source:MGI Symbol%3BAcc:MGI:1101055]	GO:0051607:defense response to virus;GO:0045087:innate immune response;GO:0008285:negative regulation of cell proliferation;GO:0035458:cellular response to interferon-beta;GO:0043066:negative regulation of apoptotic process;GO:0035457:cellular response to interferon-alpha;	GO:0005739:mitochondrion;	GO:0042802:identical protein binding;	-
ENSMUSG00000022797	6185	65775	574.14	81378	705.39	69714	618.94	28928	252.8	28100	251.04	24700	217.38	50149.98485	-1.339892912	0.117956973	-11.35916667	6.68E-30	5.29E-28	Down	16	32608920	32632794	+	Tfrc	transferrin receptor [Source:MGI Symbol%3BAcc:MGI:98822]	GO:0010042:response to manganese ion;GO:0030316:osteoclast differentiation;GO:0006879:cellular iron ion homeostasis;GO:0045780:positive regulation of bone resorption;GO:0032526:response to retinoic acid;GO:0007568:aging;GO:0034755:iron ion transmembrane transport;GO:0010039:response to iron ion;GO:0006953:acute-phase response;GO:0046688:response to copper ion;GO:0001666:response to hypoxia;GO:0006897:endocytosis;GO:0006508:proteolysis;GO:0007584:response to nutrient;	GO:0055038:recycling endosome membrane;GO:0042470:melanosome;GO:0016021:integral component of membrane;GO:0005905:coated pit;GO:0009897:external side of plasma membrane;GO:0070062:extracellular exosome;GO:0048471:perinuclear region of cytoplasm;GO:0005739:mitochondrion;GO:0016023:cytoplasmic membrane-bounded vesicle;	GO:0051087:chaperone binding;GO:0030544:Hsp70 protein binding;GO:0004998:transferrin receptor activity;GO:0005381:iron ion transmembrane transporter activity;GO:0008233:peptidase activity;	K06503
ENSMUSG00000104554	905	37	2.21	42	2.49	42	2.55	4	0.24	2	0.12	10	0.6	23.14794758	-1.384111766	0.208233471	-6.646922593	2.99E-11	5.06E-10	Down	3	122377097	122391811	-	Gm4610	predicted gene 4610 [Source:MGI Symbol%3BAcc:MGI:3782793]	-	-	-	-
ENSMUSG00000115936	1168	1416	65.45	1801	82.67	1570	73.81	601	27.81	588	27.82	531	24.75	1093.558495	-1.393198254	0.12164664	-11.45282972	2.28E-30	1.90E-28	Down	16	11778429	11781500	+	4833415N18Rik	RIKEN cDNA 4833415N18 gene [Source:MGI Symbol%3BAcc:MGI:1921011]	-	-	-	-
ENSMUSG00000075707	2030	162	4.31	189	4.99	182	4.92	51	1.36	59	1.61	66	1.77	119.2087949	-1.405190968	0.148965884	-9.43297171	3.99E-21	1.68E-19	Down	12	110279068	110281097	+	Dio3	deiodinase%2C iodothyronine type III [Source:MGI Symbol%3BAcc:MGI:1306782]	GO:0042404:thyroid hormone catabolic process;GO:0055114:oxidation-reduction process;GO:0042446:hormone biosynthetic process;GO:0040018:positive regulation of multicellular organism growth;	GO:0016021:integral component of membrane;GO:0005768:endosome;GO:0005886:plasma membrane;	GO:0004800:thyroxine 5'-deiodinase activity;GO:0033798:thyroxine 5-deiodinase activity;	K07754
ENSMUSG00000054072	5823	84	0.78	94	0.87	84	0.79	22	0.2	22	0.21	27	0.25	56.03070735	-1.410375355	0.183733393	-7.676205887	1.64E-14	3.81E-13	Down	18	60376027	60392634	+	Iigp1	interferon inducible GTPase 1 [Source:MGI Symbol%3BAcc:MGI:1926259]	-	-	-	-
ENSMUSG00000026043	9816	11369	62.53	10752	58.72	11216	62.74	4090	22.52	4053	22.81	4667	25.88	7739.72774	-1.422445093	0.045355691	-31.36199777	6.68E-216	4.44E-212	Down	1	45311538	45349706	+	Col3a1	collagen%2C type III%2C alpha 1 [Source:MGI Symbol%3BAcc:MGI:88453]	GO:0042060:wound healing;GO:0009314:response to radiation;GO:0018149:peptide cross-linking;GO:0048565:digestive tract development;GO:0007229:integrin-mediated signaling pathway;GO:0050777:negative regulation of immune response;GO:0007507:heart development;GO:0007160:cell-matrix adhesion;GO:0043588:skin development;GO:0030199:collagen fibril organization;GO:0007179:transforming growth factor beta receptor signaling pathway;GO:0034097:response to cytokine;GO:0071230:cellular response to amino acid stimulus;GO:0032964:collagen biosynthetic process;GO:0001568:blood vessel development;GO:0043206:extracellular fibril organization;	GO:0005586:collagen type III trimer;GO:0005615:extracellular space;	GO:0046872:metal ion binding;GO:0046332:SMAD binding;GO:0048407:platelet-derived growth factor binding;GO:0005178:integrin binding;GO:0005201:extracellular matrix structural constituent;	K19720;K06236
ENSMUSG00000015134	4617	905	10.58	1031	11.97	934	11.11	329	3.85	385	4.61	347	4.09	660.1954326	-1.43587632	0.081410244	-17.63753854	1.27E-69	6.75E-67	Down	7	66390890	66427517	-	Aldh1a3	aldehyde dehydrogenase family 1%2C subfamily A3 [Source:MGI Symbol%3BAcc:MGI:1861722]	GO:0002072:optic cup morphogenesis involved in camera-type eye development;GO:0001822:kidney development;GO:0048386:positive regulation of retinoic acid receptor signaling pathway;GO:0021983:pituitary gland development;GO:0042572:retinol metabolic process;GO:0060324:face development;GO:0002138:retinoic acid biosynthetic process;GO:0043065:positive regulation of apoptotic process;GO:0021768:nucleus accumbens development;GO:0042493:response to drug;GO:0042574:retinal metabolic process;GO:0055114:oxidation-reduction process;GO:0060166:olfactory pit development;	GO:0005829:cytosol;GO:0005737:cytoplasm;	GO:0004030:aldehyde dehydrogenase [NAD(P)+] activity;GO:0004028:3-chloroallyl aldehyde dehydrogenase activity;GO:0070324:thyroid hormone binding;GO:0070403:NAD+ binding;GO:0004029:aldehyde dehydrogenase (NAD) activity;GO:0001758:retinal dehydrogenase activity;GO:0042803:protein homodimerization activity;	K00129
ENSMUSG00000001281	2770	963	18.77	1166	22.57	1051	20.83	398	7.77	383	7.64	373	7.33	728.1151812	-1.46372525	0.080808727	-18.11345514	2.50E-73	1.58E-70	Down	15	102215995	102231944	-	Itgb7	integrin beta 7 [Source:MGI Symbol%3BAcc:MGI:96616]	GO:0007160:cell-matrix adhesion;GO:0050900:leukocyte migration;GO:0007229:integrin-mediated signaling pathway;GO:0007275:multicellular organismal development;	GO:0005737:cytoplasm;GO:0005615:extracellular space;GO:0008305:integrin complex;	GO:0004872:receptor activity;GO:0050839:cell adhesion molecule binding;	K06590
ENSMUSG00000041923	5692	60	0.57	70	0.66	83	0.8	10	0.09	14	0.14	21	0.2	43.5501612	-1.474154737	0.197460415	-7.465570941	8.29E-14	1.83E-12	Down	18	22693181	23041653	-	Nol4	nucleolar protein 4 [Source:MGI Symbol%3BAcc:MGI:2441684]	-	GO:0005730:nucleolus;GO:0005634:nucleus;	-	-
ENSMUSG00000105651	940	187	10.74	232	13.23	179	10.46	72	4.14	56	3.29	57	3.3	131.6342725	-1.488351594	0.148146246	-10.04650228	9.52E-24	5.11E-22	Down	3	35256462	35276131	-	1700017M07Rik	RIKEN cDNA 1700017M07 gene [Source:MGI Symbol%3BAcc:MGI:1923648]	-	-	-	-
ENSMUSG00000027750	8702	6298	39.07	6190	38.14	6018	37.98	2240	13.91	2312	14.68	2208	13.81	4239.946761	-1.498248345	0.0396732	-37.76474661	0	0	Down	3	54361109	54391037	+	Postn	periostin%2C osteoblast specific factor [Source:MGI Symbol%3BAcc:MGI:1926321]	GO:0008593:regulation of Notch signaling pathway;GO:0009888:tissue development;GO:0007155:cell adhesion;GO:0030198:extracellular matrix organization;	GO:0005794:Golgi apparatus;GO:0005578:proteinaceous extracellular matrix;	GO:0008201:heparin binding;	-
ENSMUSG00000042834	3908	191	2.64	223	3.06	149	2.09	43	0.59	66	0.93	49	0.68	121.2617209	-1.547931564	0.159123241	-9.727878555	2.29E-22	1.08E-20	Down	18	33437019	33464029	-	Nrep	neuronal regeneration related protein [Source:MGI Symbol%3BAcc:MGI:99444]	GO:0031103:axon regeneration;GO:0045664:regulation of neuron differentiation;GO:0017015:regulation of transforming growth factor beta receptor signaling pathway;	GO:0005737:cytoplasm;GO:0005634:nucleus;	GO:0005515:protein binding;	-
ENSMUSG00000036334	10150	160	0.85	189	1	170	0.92	38	0.2	39	0.21	62	0.33	110.7563727	-1.607866553	0.158584895	-10.13883794	3.71E-24	2.10E-22	Down	3	59316735	59344394	-	Igsf10	immunoglobulin superfamily%2C member 10 [Source:MGI Symbol%3BAcc:MGI:1923481]	GO:0006468:protein phosphorylation;GO:0001503:ossification;GO:0048010:vascular endothelial growth factor receptor signaling pathway;GO:0030154:cell differentiation;GO:0007275:multicellular organismal development;GO:0042246:tissue regeneration;	GO:0005576:extracellular region;GO:0005887:integral component of plasma membrane;	GO:0005524:ATP binding;GO:0005021:vascular endothelial growth factor-activated receptor activity;	-
ENSMUSG00000029306	2068	121	3.16	186	4.82	128	3.4	39	1.02	35	0.94	26	0.68	90.25084058	-1.667121452	0.174696153	-9.542977451	1.39E-21	6.14E-20	Down	5	104299171	104311469	+	Ibsp	integrin binding sialoprotein [Source:MGI Symbol%3BAcc:MGI:96389]	GO:0071363:cellular response to growth factor stimulus;GO:0007155:cell adhesion;GO:0030198:extracellular matrix organization;	GO:0005615:extracellular space;GO:0031988:membrane-bounded vesicle;	-	K06253
ENSMUSG00000050578	2673	338	6.83	393	7.88	340	6.98	100	2.02	98	2.03	107	2.18	231.4909579	-1.702021895	0.119109737	-14.28952781	2.54E-46	5.37E-44	Down	9	7272514	7283331	+	Mmp13	matrix metallopeptidase 13 [Source:MGI Symbol%3BAcc:MGI:1340026]	GO:0043171:peptide catabolic process;GO:0035116:embryonic hindlimb morphogenesis;GO:0009612:response to mechanical stimulus;GO:0051216:cartilage development;GO:0044267:cellular protein metabolic process;GO:0043627:response to estrogen;GO:0001554:luteolysis;GO:0030282:bone mineralization;GO:0031623:receptor internalization;GO:0001666:response to hypoxia;GO:0030574:collagen catabolic process;GO:0042493:response to drug;GO:0006508:proteolysis;	GO:0005615:extracellular space;GO:0005764:lysosome;GO:0005794:Golgi apparatus;GO:0046581:intercellular canaliculus;GO:0005583:fibrillar collagen trimer;	GO:0008270:zinc ion binding;GO:0048306:calcium-dependent protein binding;GO:0005509:calcium ion binding;GO:0050750:low-density lipoprotein particle receptor binding;GO:0004222:metalloendopeptidase activity;GO:0001968:fibronectin binding;	K07994
ENSMUSG00000034730	7222	51	0.38	53	0.39	64	0.49	5	0.04	5	0.04	8	0.06	31.47361444	-1.733331575	0.205461493	-8.436284327	3.28E-17	9.69E-16	Down	15	74516195	74589465	+	Adgrb1	adhesion G protein-coupled receptor B1 [Source:MGI Symbol%3BAcc:MGI:1933736]	GO:0016525:negative regulation of angiogenesis;GO:0007218:neuropeptide signaling pathway;	GO:0005886:plasma membrane;GO:0016021:integral component of membrane;	GO:0004930:G-protein coupled receptor activity;GO:0005515:protein binding;	K04596
ENSMUSG00000040703	4938	2073	22.66	2235	24.27	2130	23.69	662	7.25	631	7.06	646	7.12	1408.521115	-1.755704269	0.058400994	-30.06291761	1.48E-198	6.57E-195	Down	7	25802475	25816913	-	Cyp2s1	cytochrome P450%2C family 2%2C subfamily s%2C polypeptide 1 [Source:MGI Symbol%3BAcc:MGI:1921384]	GO:0055114:oxidation-reduction process;	GO:0043231:intracellular membrane-bounded organelle;GO:0016020:membrane;GO:0005783:endoplasmic reticulum;	"GO:0020037:heme binding;GO:0003676:nucleic acid binding;GO:0016712:oxidoreductase activity, acting on paired donors, with incorporation or reduction of molecular oxygen, reduced flavin or flavoprotein as one donor, and incorporation of one atom of oxygen;GO:0005506:iron ion binding;GO:0009055:electron carrier activity;GO:0000166:nucleotide binding;GO:0070330:aromatase activity;"	K07420
ENSMUSG00000024558	5400	112	1.12	131	1.3	105	1.07	17	0.17	32	0.33	20	0.2	70.34116537	-1.755778304	0.180974852	-9.70178058	2.96E-22	1.39E-20	Down	18	73928486	74065359	-	Mapk4	mitogen-activated protein kinase 4 [Source:MGI Symbol%3BAcc:MGI:2444559]	GO:0007049:cell cycle;GO:0006468:protein phosphorylation;GO:0023014:signal transduction by protein phosphorylation;GO:0000165:MAPK cascade;	GO:0005737:cytoplasm;GO:0005634:nucleus;	GO:0004707:MAP kinase activity;GO:0005524:ATP binding;GO:0019901:protein kinase binding;GO:0046982:protein heterodimerization activity;GO:0042803:protein homodimerization activity;	K06855
ENSMUSG00000005220	5400	307	3.07	304	3.02	267	2.72	49	0.49	64	0.65	60	0.6	177.0598505	-2.103547746	0.135497838	-15.52458528	2.37E-54	7.68E-52	Down	5	72300025	72504473	-	Corin	corin%2C serine peptidase [Source:MGI Symbol%3BAcc:MGI:1349451]	GO:0007565:female pregnancy;GO:0016486:peptide hormone processing;GO:0006508:proteolysis;GO:0003050:regulation of systemic arterial blood pressure by atrial natriuretic peptide;GO:0035813:regulation of renal sodium excretion;GO:0030182:neuron differentiation;	GO:0009986:cell surface;GO:0016023:cytoplasmic membrane-bounded vesicle;GO:0005576:extracellular region;GO:0005887:integral component of plasma membrane;GO:0016020:membrane;	GO:0070008:serine-type exopeptidase activity;GO:0005044:scavenger receptor activity;GO:0004252:serine-type endopeptidase activity;	K09614
