# Supplementary material for: Mogrol Attenuates Osteoclast Formation and Bone Resorption by Inhibiting the TRAF6/MAPK/NF-κB Signaling Pathway In vitro and Protects Against Osteoporosis in Postmenopausal Mice
Source: Front Pharmacol. 2022 Mar 9;13:803880. doi: 10.3389/fphar.2022.803880 (PMC9038946; doi:10.3389/fphar.2022.803880)
Supplement: Supplementary file 1 [file DataSheet3.ZIP › Data-figure4/RNA-Seq/all.fpkm_anno.xls]

gene_id	Exonic.gene.sizes	control-1	control-1_FPKM	control-2	control-2_FPKM	control-3	control-3_FPKM	treat-1	treat-1_FPKM	treat-2	treat-2_FPKM	treat-3	treat-3_FPKM	Chr	Start	End	Strand	GeneSymbol	Description	GO_BP	GO_CC	GO_MF	KO
ENSMUSG00000000001	3262	2733	45.23	2797	45.97	2740	46.13	2983	49.43	2951	49.99	2818	47.02	3	108107280	108146146	-	Gnai3	guanine nucleotide binding protein (G protein)%2C alpha inhibiting 3 [Source:MGI Symbol%3BAcc:MGI:95773]	GO:0007193:adenylate cyclase-inhibiting G-protein coupled receptor signaling pathway;GO:0008016:regulation of heart contraction;GO:0051048:negative regulation of secretion;GO:0006906:vesicle fusion;GO:0051301:cell division;GO:0007049:cell cycle;	GO:0045121:membrane raft;GO:0000139:Golgi membrane;GO:0005834:heterotrimeric G-protein complex;GO:0005813:centrosome;GO:0042588:zymogen granule;GO:0030496:midbody;	GO:0031821:G-protein coupled serotonin receptor binding;GO:0004871:signal transducer activity;GO:0032794:GTPase activating protein binding;GO:0005525:GTP binding;GO:0046872:metal ion binding;GO:0031683:G-protein beta/gamma-subunit complex binding;GO:0019904:protein domain specific binding;GO:0003924:GTPase activity;	K04630
ENSMUSG00000000003	902	0	0.00	0	0.00	0	0.00	0	0.00	0	0.00	0	0.00	X	77837901	77853623	-	Pbsn	probasin [Source:MGI Symbol%3BAcc:MGI:1860484]	GO:0006810:transport;	GO:0005576:extracellular region;	GO:0005549:odorant binding;GO:0005215:transporter activity;	-
ENSMUSG00000000028	3506	186	2.86	175	2.68	147	2.30	282	4.35	298	4.70	300	4.66	16	18780447	18811987	-	Cdc45	cell division cycle 45 [Source:MGI Symbol%3BAcc:MGI:1338073]	GO:0006270:DNA replication initiation;GO:0007049:cell cycle;GO:0051301:cell division;	GO:0005634:nucleus;GO:0005813:centrosome;	-	K06628
ENSMUSG00000000031	2460	662	14.53	604	13.16	492	10.98	496	10.90	491	11.03	457	10.11	7	142575529	142578143	-	H19	H19%2C imprinted maternally expressed transcript [Source:MGI Symbol%3BAcc:MGI:95891]	-	-	-	-
ENSMUSG00000000037	6397	10	0.08	9	0.08	7	0.06	9	0.08	15	0.13	9	0.08	X	161082525	161258213	+	Scml2	Scm polycomb group protein like 2 [Source:MGI Symbol%3BAcc:MGI:1340042]	-	GO:0031519:PcG protein complex;	-	K11465
ENSMUSG00000000049	1594	1	0.03	5	0.17	7	0.24	1	0.03	6	0.21	13	0.44	11	108343354	108414396	+	Apoh	apolipoprotein H [Source:MGI Symbol%3BAcc:MGI:88058]	GO:0016525:negative regulation of angiogenesis;GO:0031639:plasminogen activation;GO:0033033:negative regulation of myeloid cell apoptotic process;GO:0031100:organ regeneration;GO:0051006:positive regulation of lipoprotein lipase activity;GO:0034197:triglyceride transport;GO:0051918:negative regulation of fibrinolysis;GO:0010596:negative regulation of endothelial cell migration;GO:0007597:blood co…	GO:0042627:chylomicron;GO:0034361:very-low-density lipoprotein particle;GO:0034364:high-density lipoprotein particle;GO:0009986:cell surface;GO:0031012:extracellular matrix;	GO:0005543:phospholipid binding;GO:0060230:lipoprotein lipase activator activity;GO:0001948:glycoprotein binding;GO:0008201:heparin binding;	K17305
ENSMUSG00000000056	4806	767	8.62	751	8.38	701	8.01	816	9.18	830	9.54	811	9.19	11	121237253	121255856	+	Narf	nuclear prelamin A recognition factor [Source:MGI Symbol%3BAcc:MGI:1914858]	GO:0016567:protein ubiquitination;GO:0043523:regulation of neuron apoptotic process;	GO:0005638:lamin filament;GO:0005737:cytoplasm;	GO:0005521:lamin binding;GO:0008270:zinc ion binding;GO:0004842:ubiquitin-protein transferase activity;GO:0017022:myosin binding;	-
ENSMUSG00000000058	3335	4509	72.99	4222	67.87	4327	71.25	4295	69.61	4301	71.26	4355	71.08	6	17281185	17289115	+	Cav2	caveolin 2 [Source:MGI Symbol%3BAcc:MGI:107571]	GO:0048146:positive regulation of fibroblast proliferation;GO:2000811:negative regulation of anoikis;GO:0061180:mammary gland epithelium development;GO:0009267:cellular response to starvation;GO:0060716:labyrinthine layer blood vessel development;GO:0051899:membrane depolarization;GO:0060056:mammary gland involution;GO:0045019:negative regulation of nitric oxide biosynthetic process;GO:0051450:my…	GO:0031234:extrinsic component of cytoplasmic side of plasma membrane;GO:0043234:protein complex;GO:0009925:basal plasma membrane;GO:0016324:apical plasma membrane;GO:0005938:cell cortex;GO:0002080:acrosomal membrane;GO:0005811:lipid particle;GO:0009986:cell surface;GO:0005578:proteinaceous extracellular matrix;GO:0005768:endosome;GO:0005634:nucleus;GO:0005829:cytosol;GO:0030133:transport vesicle…	GO:0005008:hepatocyte growth factor-activated receptor activity;GO:0042803:protein homodimerization activity;GO:0051219:phosphoprotein binding;GO:0005109:frizzled binding;GO:0005198:structural molecule activity;GO:0050998:nitric-oxide synthase binding;GO:0005113:patched binding;GO:0016504:peptidase activator activity;GO:0005524:ATP binding;GO:0031748:D1 dopamine receptor binding;GO:0005125:cytoki…	K12958
ENSMUSG00000000078	4391	4291	52.76	4296	52.45	4152	51.92	4278	52.66	4243	53.39	4203	52.10	13	5861482	5870394	+	Klf6	Kruppel-like factor 6 [Source:MGI Symbol%3BAcc:MGI:1346318]	GO:0045944:positive regulation of transcription from RNA polymerase II promoter;GO:0019221:cytokine-mediated signaling pathway;	GO:0005737:cytoplasm;GO:0005634:nucleus;	GO:0003690:double-stranded DNA binding;GO:0008270:zinc ion binding;GO:0003700:sequence-specific DNA binding transcription factor activity;GO:0046872:metal ion binding;	K09207
ENSMUSG00000000085	7731	368	2.57	305	2.12	329	2.34	322	2.25	322	2.30	311	2.19	4	120405281	120530186	+	Scmh1	sex comb on midleg homolog 1 [Source:MGI Symbol%3BAcc:MGI:1352762]	GO:0009952:anterior/posterior pattern specification;GO:0007283:spermatogenesis;GO:0045892:negative regulation of transcription, DNA-templated;GO:0006338:chromatin remodeling;	GO:0010369:chromocenter;GO:0005634:nucleus;	GO:0005515:protein binding;	K11461
ENSMUSG00000000088	2101	3446	88.55	3290	83.95	2999	78.38	2945	75.76	2904	76.37	3112	80.63	9	57521274	57532426	+	Cox5a	cytochrome c oxidase subunit 5A [Source:MGI Symbol%3BAcc:MGI:88474]	GO:0055114:oxidation-reduction process;	GO:0005743:mitochondrial inner membrane;	GO:0046872:metal ion binding;GO:0004129:cytochrome-c oxidase activity;	K02264
ENSMUSG00000000093	3626	5	0.07	7	0.10	12	0.18	9	0.13	3	0.05	10	0.15	11	85832551	85841948	+	Tbx2	T-box 2 [Source:MGI Symbol%3BAcc:MGI:98494]	-	-	-	K10176
ENSMUSG00000000094	3401	2	0.03	9	0.14	4	0.06	4	0.06	2	0.03	0	0.00	11	85886422	85916097	+	Tbx4	T-box 4 [Source:MGI Symbol%3BAcc:MGI:102556]	GO:0030324:lung development;GO:0048705:skeletal system morphogenesis;GO:0001525:angiogenesis;GO:0006355:regulation of transcription, DNA-templated;GO:0002009:morphogenesis of an epithelium;GO:0030326:embryonic limb morphogenesis;	GO:0005634:nucleus;	GO:0003677:DNA binding;GO:0005515:protein binding;GO:0003700:sequence-specific DNA binding transcription factor activity;	K10178
ENSMUSG00000000103	3107	0	0.00	0	0.00	0	0.00	0	0.00	0	0.00	0	0.00	Y	2106015	2170409	-	Zfy2	zinc finger protein 2%2C Y-linked [Source:MGI Symbol%3BAcc:MGI:99213]	GO:0006355:regulation of transcription, DNA-templated;	GO:0005634:nucleus;	GO:0003677:DNA binding;GO:0008270:zinc ion binding;	-
ENSMUSG00000000120	3446	0	0.00	0	0.00	1	0.02	2	0.03	0	0.00	6	0.09	11	95568818	95587735	-	Ngfr	nerve growth factor receptor (TNFR superfamily%2C member 16) [Source:MGI Symbol%3BAcc:MGI:97323]	GO:0010468:regulation of gene expression;GO:0043524:negative regulation of neuron apoptotic process;GO:0048146:positive regulation of fibroblast proliferation;GO:0031069:hair follicle morphogenesis;GO:0016048:detection of temperature stimulus;GO:0042488:positive regulation of odontogenesis of dentin-containing tooth;GO:0032224:positive regulation of synaptic transmission, cholinergic;GO:0007411:a…	GO:0045334:clathrin-coated endocytic vesicle;GO:0005791:rough endoplasmic reticulum;GO:0032809:neuronal cell body membrane;GO:0045121:membrane raft;GO:0043204:perikaryon;GO:0016021:integral component of membrane;GO:0005794:Golgi apparatus;GO:0009897:external side of plasma membrane;GO:0005635:nuclear envelope;GO:0032590:dendrite membrane;	GO:0070678:preprotein binding;GO:0031625:ubiquitin protein ligase binding;GO:0005035:death receptor activity;GO:0001540:beta-amyloid binding;GO:0048406:nerve growth factor binding;GO:0017137:Rab GTPase binding;GO:0005168:neurotrophin TRKA receptor binding;	K02583
ENSMUSG00000000125	3076	0	0.00	0	0.00	0	0.00	0	0.00	0	0.00	0	0.00	11	103774150	103817957	+	Wnt3	wingless-type MMTV integration site family%2C member 3 [Source:MGI Symbol%3BAcc:MGI:98955]	-	-	-	K00312
ENSMUSG00000000126	3329	133	2.16	126	2.03	130	2.14	65	1.06	70	1.16	51	0.83	11	59306928	59333552	+	Wnt9a	wingless-type MMTV integration site family%2C member 9A [Source:MGI Symbol%3BAcc:MGI:2446084]	GO:0007492:endoderm development;GO:0060070:canonical Wnt signaling pathway;GO:0000122:negative regulation of transcription from RNA polymerase II promoter;GO:0060548:negative regulation of cell death;GO:0045597:positive regulation of cell differentiation;GO:0035115:embryonic forelimb morphogenesis;GO:0045880:positive regulation of smoothened signaling pathway;GO:0008285:negative regulation of cel…	GO:0005615:extracellular space;GO:0005578:proteinaceous extracellular matrix;GO:0005886:plasma membrane;	GO:0001664:G-protein coupled receptor binding;	K01064
ENSMUSG00000000127	4680	632	7.29	623	7.14	606	7.11	585	6.76	629	7.43	620	7.21	17	63863062	64139496	+	Fer	fer (fms/fps related) protein kinase [Source:MGI Symbol%3BAcc:MGI:105917]	GO:0033007:negative regulation of mast cell activation involved in immune response;GO:0042058:regulation of epidermal growth factor receptor signaling pathway;GO:0030838:positive regulation of actin filament polymerization;GO:0034614:cellular response to reactive oxygen species;GO:0001932:regulation of protein phosphorylation;GO:0035426:extracellular matrix-cell signaling;GO:0031532:actin cytoske…	GO:0005856:cytoskeleton;GO:0030054:cell junction;GO:0042995:cell projection;GO:0031234:extrinsic component of cytoplasmic side of plasma membrane;GO:0005737:cytoplasm;GO:0005634:nucleus;GO:0000790:nuclear chromatin;GO:0030027:lamellipodium;GO:0015629:actin cytoskeleton;GO:0005938:cell cortex;GO:0015630:microtubule cytoskeleton;	GO:0005154:epidermal growth factor receptor binding;GO:0008289:lipid binding;GO:0008157:protein phosphatase 1 binding;GO:0005524:ATP binding;GO:0004715:non-membrane spanning protein tyrosine kinase activity;GO:0017137:Rab GTPase binding;GO:0019901:protein kinase binding;GO:0045296:cadherin binding;GO:0045295:gamma-catenin binding;GO:0003779:actin binding;	K08889
ENSMUSG00000000131	16920	1688	5.39	1637	5.19	1684	5.47	1584	5.06	1615	5.27	1632	5.25	7	126101715	126200501	-	Xpo6	exportin 6 [Source:MGI Symbol%3BAcc:MGI:2429950]	GO:0006611:protein export from nucleus;GO:0006412:translation;	GO:0005737:cytoplasm;GO:0005643:nuclear pore;GO:0005730:nucleolus;GO:0005886:plasma membrane;GO:0044424:intracellular part;	GO:0008565:protein transporter activity;GO:0005515:protein binding;GO:0016884:carbon-nitrogen ligase activity, with glutamine as amido-N-donor;GO:0000166:nucleotide binding;	-
ENSMUSG00000000134	9261	1270	7.40	1262	7.31	1219	7.23	1513	8.83	1441	8.60	1570	9.23	X	7762560	7775202	+	Tfe3	transcription factor E3 [Source:MGI Symbol%3BAcc:MGI:98511]	GO:0045944:positive regulation of transcription from RNA polymerase II promoter;GO:0006959:humoral immune response;GO:0045785:positive regulation of cell adhesion;GO:0045670:regulation of osteoclast differentiation;	GO:0005667:transcription factor complex;GO:0005737:cytoplasm;	GO:0044212:transcription regulatory region DNA binding;GO:0003700:sequence-specific DNA binding transcription factor activity;GO:0046982:protein heterodimerization activity;	K09105
ENSMUSG00000000142	5506	38	0.37	22	0.21	25	0.25	60	0.59	74	0.74	45	0.44	11	108920349	108950783	+	Axin2	axin 2 [Source:MGI Symbol%3BAcc:MGI:1270862]	GO:0071407:cellular response to organic cyclic compound;GO:0030282:bone mineralization;GO:0001957:intramembranous ossification;GO:0043570:maintenance of DNA repeat elements;GO:0043547:positive regulation of GTPase activity;GO:0045668:negative regulation of osteoblast differentiation;GO:0035414:negative regulation of catenin import into nucleus;GO:0042476:odontogenesis;GO:0010718:positive regulati…	GO:0014069:postsynaptic density;GO:0005881:cytoplasmic microtubule;GO:0016023:cytoplasmic membrane-bounded vesicle;GO:0005886:plasma membrane;GO:0030877:beta-catenin destruction complex;GO:0005634:nucleus;GO:0005813:centrosome;GO:0005938:cell cortex;	GO:0004871:signal transducer activity;GO:0070411:I-SMAD binding;GO:0031625:ubiquitin protein ligase binding;GO:0008013:beta-catenin binding;GO:0070016:armadillo repeat domain binding;GO:0019901:protein kinase binding;GO:0005096:GTPase activator activity;	K04385
ENSMUSG00000000148	6179	315	2.75	261	2.26	282	2.51	291	2.55	263	2.35	323	2.85	5	140705011	140719379	+	Brat1	BRCA1-associated ATM activator 1 [Source:MGI Symbol%3BAcc:MGI:1891679]	GO:0010212:response to ionizing radiation;	GO:0005634:nucleus;	-	-
ENSMUSG00000000149	3416	1385	21.89	1406	22.07	1283	20.62	1579	24.98	1591	25.74	1788	28.49	5	140758408	140830431	-	Gna12	guanine nucleotide binding protein%2C alpha 12 [Source:MGI Symbol%3BAcc:MGI:95767]	GO:0042733:embryonic digit morphogenesis;GO:0007266:Rho protein signal transduction;GO:0008360:regulation of cell shape;GO:0007212:dopamine receptor signaling pathway;GO:0042493:response to drug;GO:0030154:cell differentiation;GO:0007188:adenylate cyclase-modulating G-protein coupled receptor signaling pathway;GO:0001701:in utero embryonic development;GO:0007264:small GTPase mediated signal trans…	GO:0031526:brush border membrane;GO:0005834:heterotrimeric G-protein complex;	GO:0004871:signal transducer activity;GO:0005525:GTP binding;GO:0046872:metal ion binding;GO:0031683:G-protein beta/gamma-subunit complex binding;GO:0003924:GTPase activity;GO:0031752:D5 dopamine receptor binding;GO:0001664:G-protein coupled receptor binding;	K04346
ENSMUSG00000000154	1699	23	0.73	33	1.04	32	1.03	35	1.11	30	0.98	59	1.89	7	143473736	143499334	+	Slc22a18	solute carrier family 22 (organic cation transporter)%2C member 18 [Source:MGI Symbol%3BAcc:MGI:1336884]	GO:0034220:ion transmembrane transport;GO:0006855:drug transmembrane transport;GO:0015711:organic anion transport;	GO:0005887:integral component of plasma membrane;GO:0016324:apical plasma membrane;GO:0005635:nuclear envelope;GO:0044444:cytoplasmic part;	GO:0031625:ubiquitin protein ligase binding;GO:0015238:drug transmembrane transporter activity;GO:0008514:organic anion transmembrane transporter activity;GO:0015293:symporter activity;	K08214
ENSMUSG00000000157	4324	0	0.00	0	0.00	0	0.00	0	0.00	0	0.00	0	0.00	16	96422288	96443619	-	Itgb2l	integrin beta 2-like [Source:MGI Symbol%3BAcc:MGI:1277979]	GO:0007160:cell-matrix adhesion;GO:0006954:inflammatory response;GO:0007229:integrin-mediated signaling pathway;GO:0007275:multicellular organismal development;	GO:0008305:integrin complex;	GO:0004872:receptor activity;	K06464
ENSMUSG00000000159	2523	6	0.13	0	0.00	1	0.02	0	0.00	0	0.00	0	0.00	16	96361668	96422121	+	Igsf5	immunoglobulin superfamily%2C member 5 [Source:MGI Symbol%3BAcc:MGI:1919308]	GO:0016337:single organismal cell-cell adhesion;	GO:0016021:integral component of membrane;GO:0009986:cell surface;GO:0005923:bicellular tight junction;GO:0005886:plasma membrane;	GO:0030165:PDZ domain binding;	K06786
ENSMUSG00000000167	2813	7	0.13	17	0.32	5	0.10	12	0.23	8	0.16	8	0.15	9	50617321	50625000	+	Pih1d2	PIH1 domain containing 2 [Source:MGI Symbol%3BAcc:MGI:1919864]	-	-	-	-
ENSMUSG00000000168	4886	3705	40.94	3678	40.36	3729	41.91	3394	37.54	3414	38.61	3609	40.21	9	50634633	50659780	-	Dlat	dihydrolipoamide S-acetyltransferase (E2 component of pyruvate dehydrogenase complex) [Source:MGI Symbol%3BAcc:MGI:2385311]	GO:0006099:tricarboxylic acid cycle;GO:0006086:acetyl-CoA biosynthetic process from pyruvate;GO:0006006:glucose metabolic process;GO:0030431:sleep;	GO:0005967:mitochondrial pyruvate dehydrogenase complex;	GO:0004742:dihydrolipoyllysine-residue acetyltransferase activity;GO:0000166:nucleotide binding;	K00627
ENSMUSG00000000171	1231	4774	209.37	4931	214.75	4674	208.50	4582	201.18	4474	200.82	4674	206.68	9	50596357	50603812	-	Sdhd	succinate dehydrogenase complex%2C subunit D%2C integral membrane protein [Source:MGI Symbol%3BAcc:MGI:1914175]	GO:0006810:transport;GO:0006099:tricarboxylic acid cycle;GO:0022900:electron transport chain;	GO:0005749:mitochondrial respiratory chain complex II, succinate dehydrogenase complex (ubiquinone);GO:0016021:integral component of membrane;	GO:0046872:metal ion binding;GO:0000104:succinate dehydrogenase activity;GO:0020037:heme binding;GO:0048039:ubiquinone binding;	K00237
ENSMUSG00000000182	1814	0	0.00	0	0.00	0	0.00	0	0.00	0	0.00	0	0.00	6	127072902	127081408	+	Fgf23	fibroblast growth factor 23 [Source:MGI Symbol%3BAcc:MGI:1891427]	GO:0046888:negative regulation of hormone secretion;GO:0010980:positive regulation of vitamin D 24-hydroxylase activity;GO:0030643:cellular phosphate ion homeostasis;GO:0090080:positive regulation of MAPKKK cascade by fibroblast growth factor receptor signaling pathway;GO:0070374:positive regulation of ERK1 and ERK2 cascade;GO:0030502:negative regulation of bone mineralization;GO:0010966:regulati…	GO:0005615:extracellular space;	GO:0008083:growth factor activity;GO:0005105:type 1 fibroblast growth factor receptor binding;	K04358
ENSMUSG00000000183	4657	0	0.00	0	0.00	0	0.00	0	0.00	0	0.00	0	0.00	6	127015586	127028187	+	Fgf6	fibroblast growth factor 6 [Source:MGI Symbol%3BAcc:MGI:95520]	GO:0001525:angiogenesis;GO:0008543:fibroblast growth factor receptor signaling pathway;GO:0051781:positive regulation of cell division;GO:0045445:myoblast differentiation;GO:0001502:cartilage condensation;GO:0008284:positive regulation of cell proliferation;	GO:0042383:sarcolemma;GO:0005576:extracellular region;	GO:0008083:growth factor activity;	K04358
ENSMUSG00000000184	9409	6019	34.54	6597	37.59	6378	37.22	7602	43.67	8058	47.32	7525	43.53	6	127125162	127152193	-	Ccnd2	cyclin D2 [Source:MGI Symbol%3BAcc:MGI:88314]	GO:0001541:ovarian follicle development;GO:0032869:cellular response to insulin stimulus;GO:0045471:response to ethanol;GO:0007283:spermatogenesis;GO:0045737:positive regulation of cyclin-dependent protein serine/threonine kinase activity;GO:0051301:cell division;GO:0033574:response to testosterone;GO:0045664:regulation of neuron differentiation;GO:0000082:G1/S transition of mitotic cell cycle;GO…	GO:0000785:chromatin;GO:0031965:nuclear membrane;GO:0005730:nucleolus;GO:0005829:cytosol;GO:0000307:cyclin-dependent protein kinase holoenzyme complex;	GO:0019901:protein kinase binding;	K10151
ENSMUSG00000000194	12766	1965	8.31	1940	8.15	1830	7.87	1804	7.64	1841	7.97	1763	7.52	2	31152316	31218775	+	Gpr107	G protein-coupled receptor 107 [Source:MGI Symbol%3BAcc:MGI:2139054]	-	GO:0016021:integral component of membrane;	-	K05705
ENSMUSG00000000197	14715	1	0.00	0	0.00	0	0.00	0	0.00	0	0.00	0	0.00	14	123276634	123627144	-	Nalcn	sodium leak channel%2C non-selective [Source:MGI Symbol%3BAcc:MGI:2444306]	GO:0006811:ion transport;GO:0055085:transmembrane transport;	GO:0016021:integral component of membrane;	GO:0005216:ion channel activity;	-
ENSMUSG00000000202	3187	0	0.00	0	0.00	0	0.00	0	0.00	0	0.00	0	0.00	11	114791217	114795945	-	Btbd17	BTB (POZ) domain containing 17 [Source:MGI Symbol%3BAcc:MGI:1919264]	-	GO:0005576:extracellular region;	-	-
ENSMUSG00000000204	3964	20	0.27	6	0.08	9	0.12	6	0.08	10	0.14	8	0.11	11	83175186	83190216	+	Slfn4	schlafen 4 [Source:MGI Symbol%3BAcc:MGI:1329010]	-	-	-	-
ENSMUSG00000000214	2364	0	0.00	0	0.00	0	0.00	0	0.00	0	0.00	0	0.00	7	142892752	142931128	-	Th	tyrosine hydroxylase [Source:MGI Symbol%3BAcc:MGI:98735]	GO:0052314:phytoalexin metabolic process;GO:0009414:response to water deprivation;GO:0007601:visual perception;GO:0043434:response to peptide hormone;GO:0051289:protein homotetramerization;GO:0007507:heart development;GO:0042136:neurotransmitter biosynthetic process;GO:0051602:response to electrical stimulus;GO:0021987:cerebral cortex development;GO:0008016:regulation of heart contraction;GO:0009…	GO:0005829:cytosol;GO:0005790:smooth endoplasmic reticulum;GO:0009898:cytoplasmic side of plasma membrane;GO:0033162:melanosome membrane;GO:0043204:perikaryon;GO:0043195:terminal bouton;GO:0005739:mitochondrion;GO:0030425:dendrite;GO:0005634:nucleus;GO:0008021:synaptic vesicle;	GO:0035240:dopamine binding;GO:0004511:tyrosine 3-monooxygenase activity;GO:0034617:tetrahydrobiopterin binding;GO:0019904:protein domain specific binding;GO:0019825:oxygen binding;GO:0008198:ferrous iron binding;GO:0008199:ferric iron binding;GO:0016597:amino acid binding;	K00501
ENSMUSG00000000215	1312	0	0.00	0	0.00	0	0.00	0	0.00	0	0.00	0	0.00	7	142678656	142743381	-	Ins2	insulin II [Source:MGI Symbol%3BAcc:MGI:96573]	GO:0055089:fatty acid homeostasis;GO:0032148:activation of protein kinase B activity;GO:0046631:alpha-beta T cell activation;GO:0008284:positive regulation of cell proliferation;GO:0016042:lipid catabolic process;GO:0042177:negative regulation of protein catabolic process;GO:0046326:positive regulation of glucose import;GO:0032460:negative regulation of protein oligomerization;GO:0045861:negative…	GO:0005732:small nucleolar ribonucleoprotein complex;GO:0005615:extracellular space;GO:0030141:secretory granule;GO:0005634:nucleus;	GO:0005159:insulin-like growth factor receptor binding;GO:0002020:protease binding;GO:0005158:insulin receptor binding;GO:0005179:hormone activity;	K04526
ENSMUSG00000000216	2991	0	0.00	0	0.00	0	0.00	0	0.00	0	0.00	0	0.00	7	121734479	121768475	+	Scnn1g	sodium channel%2C nonvoltage-gated 1 gamma [Source:MGI Symbol%3BAcc:MGI:104695]	GO:0001666:response to hypoxia;GO:0035313:wound healing, spreading of epidermal cells;GO:0050909:sensory perception of taste;GO:0035725:sodium ion transmembrane transport;	GO:0034706:sodium channel complex;GO:0009897:external side of plasma membrane;GO:0016324:apical plasma membrane;	GO:0050699:WW domain binding;GO:0015280:ligand-gated sodium channel activity;	K04827
ENSMUSG00000000223	8553	22	0.14	7	0.04	11	0.07	13	0.08	9	0.06	14	0.09	X	134404551	134456573	+	Drp2	dystrophin related protein 2 [Source:MGI Symbol%3BAcc:MGI:107432]	GO:0050808:synapse organization;GO:0007010:cytoskeleton organization;GO:0006208:pyrimidine nucleobase catabolic process;GO:0048489:synaptic vesicle transport;GO:0045664:regulation of neuron differentiation;GO:0014049:positive regulation of glutamate secretion;	GO:0005856:cytoskeleton;GO:0005737:cytoplasm;GO:0030425:dendrite;GO:0005886:plasma membrane;GO:0030426:growth cone;GO:0005829:cytosol;GO:0043025:neuronal cell body;GO:0043234:protein complex;GO:0043195:terminal bouton;GO:0005739:mitochondrion;	GO:0005509:calcium ion binding;GO:0008270:zinc ion binding;GO:0019901:protein kinase binding;GO:0016812:hydrolase activity, acting on carbon-nitrogen (but not peptide) bonds, in cyclic amides;	-
ENSMUSG00000000244	6234	29	0.25	16	0.14	16	0.14	29	0.25	41	0.36	50	0.44	7	143005046	143019644	+	Tspan32	tetraspanin 32 [Source:MGI Symbol%3BAcc:MGI:1350360]	GO:0042832:defense response to protozoan;GO:0070527:platelet aggregation;GO:0007229:integrin-mediated signaling pathway;GO:0007010:cytoskeleton organization;GO:0008285:negative regulation of cell proliferation;GO:0030886:negative regulation of myeloid dendritic cell activation;GO:0050688:regulation of defense response to virus;	GO:0070442:integrin alphaIIb-beta3 complex;GO:0005622:intracellular;GO:0009986:cell surface;	-	K17359
ENSMUSG00000000247	4393	6	0.07	2	0.02	0	0.00	1	0.01	2	0.03	0	0.00	2	38339281	38369733	+	Lhx2	LIM homeobox protein 2 [Source:MGI Symbol%3BAcc:MGI:96785]	GO:0007411:axon guidance;GO:0007498:mesoderm development;GO:2000678:negative regulation of transcription regulatory region DNA binding;GO:0001843:neural tube closure;GO:0021978:telencephalon regionalization;GO:0045944:positive regulation of transcription from RNA polymerase II promoter;GO:0009953:dorsal/ventral pattern formation;GO:0006355:regulation of transcription, DNA-templated;	GO:0005634:nucleus;	GO:0005515:protein binding;GO:0008270:zinc ion binding;GO:0001076:RNA polymerase II transcription factor binding transcription factor activity;GO:0043565:sequence-specific DNA binding;GO:0003700:sequence-specific DNA binding transcription factor activity;GO:0000988:protein binding transcription factor activity;	K09373
ENSMUSG00000000248	2847	0	0.00	0	0.00	0	0.00	0	0.00	0	0.00	0	0.00	6	128934381	128984707	+	Clec2g	C-type lectin domain family 2%2C member g [Source:MGI Symbol%3BAcc:MGI:1918059]	GO:0045671:negative regulation of osteoclast differentiation;	GO:0005615:extracellular space;GO:0005886:plasma membrane;GO:0016021:integral component of membrane;	GO:0030246:carbohydrate binding;GO:0046703:natural killer cell lectin-like receptor binding;	K10072
ENSMUSG00000000253	2323	515	11.97	390	9.00	424	10.02	372	8.66	334	7.94	349	8.18	13	45507444	45553800	+	Gmpr	guanosine monophosphate reductase [Source:MGI Symbol%3BAcc:MGI:1913605]	GO:0009117:nucleotide metabolic process;GO:0055114:oxidation-reduction process;	-	GO:0046872:metal ion binding;GO:0003920:GMP reductase activity;	K00364
ENSMUSG00000000263	2414	0	0.00	2	0.04	0	0.00	0	0.00	1	0.02	0	0.00	11	55514238	55608198	-	Glra1	glycine receptor%2C alpha 1 subunit [Source:MGI Symbol%3BAcc:MGI:95747]	GO:0051291:protein heterooligomerization;GO:0001964:startle response;GO:0002087:regulation of respiratory gaseous exchange by neurological system process;GO:0001508:action potential;GO:0060013:righting reflex;GO:0060012:synaptic transmission, glycinergic;GO:0007218:neuropeptide signaling pathway;GO:0051970:negative regulation of transmission of nerve impulse;GO:0006936:muscle contraction;GO:00068…	GO:0045211:postsynaptic membrane;GO:0009897:external side of plasma membrane;GO:0030054:cell junction;GO:0005783:endoplasmic reticulum;GO:0005887:integral component of plasma membrane;GO:0034707:chloride channel complex;	GO:0030977:taurine binding;GO:0005515:protein binding;GO:0016934:extracellular-glycine-gated chloride channel activity;GO:0016594:glycine binding;GO:0022824:transmitter-gated ion channel activity;	K05193
ENSMUSG00000000266	8114	124	0.83	132	0.87	160	1.08	134	0.89	152	1.04	151	1.01	X	140664599	140767715	+	Mid2	midline 2 [Source:MGI Symbol%3BAcc:MGI:1344333]	GO:0016567:protein ubiquitination;	GO:0005622:intracellular;GO:0005737:cytoplasm;GO:0005813:centrosome;GO:0005874:microtubule;	GO:0008270:zinc ion binding;GO:0016874:ligase activity;	K10647
ENSMUSG00000000275	5754	2571	24.12	2421	22.56	2492	23.78	2647	24.86	2535	24.34	2566	24.27	11	88999376	89020293	+	Trim25	tripartite motif-containing 25 [Source:MGI Symbol%3BAcc:MGI:102749]	GO:0051607:defense response to virus;GO:0045087:innate immune response;	GO:0005737:cytoplasm;	GO:0004842:ubiquitin-protein transferase activity;GO:0008270:zinc ion binding;	K10652
ENSMUSG00000000276	8387	264	1.70	207	1.32	273	1.79	317	2.04	266	1.75	292	1.90	11	89035179	89066850	-	Dgke	diacylglycerol kinase%2C epsilon [Source:MGI Symbol%3BAcc:MGI:1889276]	GO:0035556:intracellular signal transduction;GO:0007205:protein kinase C-activating G-protein coupled receptor signaling pathway;GO:0016310:phosphorylation;	GO:0016021:integral component of membrane;	GO:0046872:metal ion binding;GO:0005524:ATP binding;GO:0004143:diacylglycerol kinase activity;	K00901
ENSMUSG00000000278	2097	3763	96.88	4015	102.65	3886	101.76	2806	72.32	2804	73.88	2632	68.32	11	88924020	88955465	-	Scpep1	serine carboxypeptidase 1 [Source:MGI Symbol%3BAcc:MGI:1921867]	GO:0042573:retinoic acid metabolic process;GO:0006508:proteolysis;	GO:0005576:extracellular region;GO:0005829:cytosol;	GO:0004185:serine-type carboxypeptidase activity;	K09646
ENSMUSG00000000282	4627	664	7.75	606	7.02	684	8.12	683	7.98	663	7.92	746	8.78	11	74830920	74845725	+	Mnt	max binding protein [Source:MGI Symbol%3BAcc:MGI:109150]	GO:0051726:regulation of cell cycle;GO:0006355:regulation of transcription, DNA-templated;GO:0007569:cell aging;GO:0042981:regulation of apoptotic process;	GO:0005634:nucleus;	GO:0003677:DNA binding;GO:0005515:protein binding;GO:0003700:sequence-specific DNA binding transcription factor activity;GO:0003682:chromatin binding;GO:0046983:protein dimerization activity;	K09115
ENSMUSG00000000290	3052	11843	209.49	13243	232.63	12348	222.17	13944	246.94	12833	232.34	13458	240.02	10	77530252	77565708	+	Itgb2	integrin beta 2 [Source:MGI Symbol%3BAcc:MGI:96611]	GO:0043542:endothelial cell migration;GO:0030593:neutrophil chemotaxis;GO:0050730:regulation of peptidyl-tyrosine phosphorylation;GO:0007160:cell-matrix adhesion;GO:0030101:natural killer cell activation;GO:0045766:positive regulation of angiogenesis;GO:0002523:leukocyte migration involved in inflammatory response;GO:0050798:activated T cell proliferation;GO:0045123:cellular extravasation;GO:0007…	GO:0045121:membrane raft;GO:0009986:cell surface;GO:0008305:integrin complex;	GO:0050839:cell adhesion molecule binding;GO:0019901:protein kinase binding;GO:0046982:protein heterodimerization activity;GO:0001948:glycoprotein binding;GO:0046872:metal ion binding;GO:0032403:protein complex binding;GO:0004872:receptor activity;	K06464
ENSMUSG00000000295	3508	162	2.49	164	2.51	134	2.10	207	3.19	124	1.95	145	2.25	10	31313383	31328204	+	Hddc2	HD domain containing 2 [Source:MGI Symbol%3BAcc:MGI:1916942]	-	GO:0005739:mitochondrion;	GO:0046872:metal ion binding;GO:0008081:phosphoric diester hydrolase activity;	K07023
ENSMUSG00000000296	1323	16	0.65	29	1.18	24	1.00	62	2.53	31	1.29	39	1.60	10	31332376	31445958	-	Tpd52l1	tumor protein D52-like 1 [Source:MGI Symbol%3BAcc:MGI:1298386]	GO:0006919:activation of cysteine-type endopeptidase activity involved in apoptotic process;GO:0006309:apoptotic DNA fragmentation;GO:0043406:positive regulation of MAP kinase activity;GO:0046330:positive regulation of JNK cascade;GO:0000086:G2/M transition of mitotic cell cycle;	GO:0005769:early endosome;GO:0048471:perinuclear region of cytoplasm;	GO:0008656:cysteine-type endopeptidase activator activity involved in apoptotic process;GO:0046982:protein heterodimerization activity;GO:0042803:protein homodimerization activity;	-
ENSMUSG00000000301	2104	44	1.13	44	1.12	54	1.41	37	0.95	42	1.10	41	1.06	11	59970614	60046489	-	Pemt	phosphatidylethanolamine N-methyltransferase [Source:MGI Symbol%3BAcc:MGI:104535]	GO:0045471:response to ethanol;GO:0008285:negative regulation of cell proliferation;GO:0033273:response to vitamin;GO:0042493:response to drug;GO:0043200:response to amino acid;GO:0046498:S-adenosylhomocysteine metabolic process;GO:0032259:methylation;GO:0050747:positive regulation of lipoprotein metabolic process;GO:0006656:phosphatidylcholine biosynthetic process;GO:0046500:S-adenosylmethionine…	GO:0031526:brush border membrane;GO:0016021:integral component of membrane;GO:0005789:endoplasmic reticulum membrane;GO:0031966:mitochondrial membrane;GO:0042383:sarcolemma;GO:0005740:mitochondrial envelope;	GO:0080101:phosphatidyl-N-dimethylethanolamine N-methyltransferase activity;GO:0000773:phosphatidyl-N-methylethanolamine N-methyltransferase activity;GO:0004608:phosphatidylethanolamine N-methyltransferase activity;GO:0008429:phosphatidylethanolamine binding;	K00551
ENSMUSG00000000303	4574	11	0.13	15	0.18	2	0.02	4	0.05	7	0.08	3	0.04	8	106603351	106670246	+	Cdh1	cadherin 1 [Source:MGI Symbol%3BAcc:MGI:88354]	GO:0071681:cellular response to indole-3-methanol;GO:0009636:response to toxic substance;GO:0071230:cellular response to amino acid stimulus;GO:0007416:synapse assembly;GO:0042993:positive regulation of transcription factor import into nucleus;GO:0001829:trophectodermal cell differentiation;GO:0031175:neuron projection development;GO:0007156:homophilic cell adhesion via plasma membrane adhesion m…	GO:0009986:cell surface;GO:0016235:aggresome;GO:0043296:apical junction complex;GO:0005925:focal adhesion;GO:0005802:trans-Golgi network;GO:0043679:axon terminus;GO:0016323:basolateral plasma membrane;GO:0015629:actin cytoskeleton;GO:0016342:catenin complex;GO:0009898:cytoplasmic side of plasma membrane;GO:0033268:node of Ranvier;GO:0048471:perinuclear region of cytoplasm;GO:0016021:integral comp…	GO:0030506:ankyrin binding;GO:0008013:beta-catenin binding;GO:0019904:protein domain specific binding;GO:0019903:protein phosphatase binding;GO:0032794:GTPase activating protein binding;GO:0005509:calcium ion binding;GO:0045295:gamma-catenin binding;	K05689
ENSMUSG00000000305	7257	0	0.00	0	0.00	0	0.00	0	0.00	0	0.00	0	0.00	2	179442431	179899373	+	Cdh4	cadherin 4 [Source:MGI Symbol%3BAcc:MGI:99218]	GO:0007156:homophilic cell adhesion via plasma membrane adhesion molecules;GO:0007411:axon guidance;GO:0007157:heterophilic cell-cell adhesion via plasma membrane cell adhesion molecules;GO:0045773:positive regulation of axon extension;	GO:0016021:integral component of membrane;GO:0005886:plasma membrane;GO:0005887:integral component of plasma membrane;	GO:0005509:calcium ion binding;	K06797
ENSMUSG00000000308	2496	104	2.25	144	3.09	111	2.44	93	2.01	62	1.37	55	1.20	2	121357714	121363737	+	Ckmt1	creatine kinase%2C mitochondrial 1%2C ubiquitous [Source:MGI Symbol%3BAcc:MGI:99441]	GO:0046314:phosphocreatine biosynthetic process;GO:0016310:phosphorylation;GO:0006600:creatine metabolic process;GO:0034641:cellular nitrogen compound metabolic process;	GO:0005739:mitochondrion;GO:0016020:membrane;GO:0005743:mitochondrial inner membrane;	GO:0004111:creatine kinase activity;GO:0005515:protein binding;GO:0000166:nucleotide binding;GO:0005524:ATP binding;	K00933
ENSMUSG00000000317	3719	7	0.10	10	0.14	15	0.22	7	0.10	7	0.10	13	0.19	11	70224128	70229798	-	Bcl6b	B cell CLL/lymphoma 6%2C member B [Source:MGI Symbol%3BAcc:MGI:1278332]	GO:0000122:negative regulation of transcription from RNA polymerase II promoter;	GO:0005634:nucleus;	GO:0008270:zinc ion binding;GO:0003677:DNA binding;GO:0005515:protein binding;	-
ENSMUSG00000000318	2899	3	0.06	4	0.07	4	0.08	4	0.07	4	0.08	4	0.08	11	70156197	70170834	+	Clec10a	C-type lectin domain family 10%2C member A [Source:MGI Symbol%3BAcc:MGI:96975]	-	GO:0016021:integral component of membrane;	GO:0030246:carbohydrate binding;	K06721
ENSMUSG00000000320	4085	0	0.00	8	0.10	3	0.04	3	0.04	1	0.01	0	0.00	11	70241457	70255353	-	Alox12	arachidonate 12-lipoxygenase [Source:MGI Symbol%3BAcc:MGI:87998]	GO:0030307:positive regulation of cell growth;GO:0045603:positive regulation of endothelial cell differentiation;GO:0010628:positive regulation of gene expression;GO:0043066:negative regulation of apoptotic process;GO:0048661:positive regulation of smooth muscle cell proliferation;GO:0043065:positive regulation of apoptotic process;GO:0019395:fatty acid oxidation;GO:0045785:positive regulation of…	GO:0005829:cytosol;GO:0042383:sarcolemma;	GO:0004052:arachidonate 12-lipoxygenase activity;GO:0005506:iron ion binding;GO:0016165:linoleate 13S-lipoxygenase activity;	K00458
ENSMUSG00000000325	6715	303	2.44	340	2.71	298	2.44	197	1.59	183	1.51	208	1.69	16	18348182	18407076	+	Arvcf	armadillo repeat gene deleted in velocardiofacial syndrome [Source:MGI Symbol%3BAcc:MGI:109620]	GO:0016339:calcium-dependent cell-cell adhesion via plasma membrane cell adhesion molecules;	GO:0005737:cytoplasm;GO:0005634:nucleus;GO:0005886:plasma membrane;	GO:0005515:protein binding;	-
ENSMUSG00000000326	2532	1155	24.63	1251	26.49	1125	24.40	1155	24.66	1118	24.40	1100	23.65	16	18406886	18426852	-	Comt	catechol-O-methyltransferase [Source:MGI Symbol%3BAcc:MGI:88470]	GO:0032496:response to lipopolysaccharide;GO:0042420:dopamine catabolic process;GO:0048662:negative regulation of smooth muscle cell proliferation;GO:0008210:estrogen metabolic process;GO:0007612:learning;GO:0042135:neurotransmitter catabolic process;GO:0050668:positive regulation of homocysteine metabolic process;GO:0007565:female pregnancy;GO:0014070:response to organic cyclic compound;GO:00424…	GO:0016021:integral component of membrane;GO:0005886:plasma membrane;GO:0005739:mitochondrion;	GO:0016206:catechol O-methyltransferase activity;GO:0000287:magnesium ion binding;	K00545
ENSMUSG00000000339	1880	485	13.93	499	14.23	418	12.21	523	15.04	520	15.28	470	13.61	3	116488963	116508208	-	Rtca	RNA 3'-terminal phosphate cyclase [Source:MGI Symbol%3BAcc:MGI:1913618]	GO:0006396:RNA processing;	GO:0005634:nucleus;	GO:0005524:ATP binding;GO:0003963:RNA-3'-phosphate cyclase activity;	K01974
ENSMUSG00000000340	3348	621	10.01	667	10.68	663	10.87	615	9.93	625	10.31	694	11.28	3	116513070	116549981	+	Dbt	dihydrolipoamide branched chain transacylase E2 [Source:MGI Symbol%3BAcc:MGI:105386]	GO:0046949:fatty-acyl-CoA biosynthetic process;	GO:0042645:mitochondrial nucleoid;GO:0015630:microtubule cytoskeleton;	GO:0048037:cofactor binding;GO:0043754:dihydrolipoyllysine-residue (2-methylpropanoyl)transferase activity;	K09699
ENSMUSG00000000346	2900	5922	110.25	5871	108.54	5623	106.47	6102	113.73	5866	111.77	6100	114.50	15	100615349	100620761	+	Dazap2	DAZ associated protein 2 [Source:MGI Symbol%3BAcc:MGI:1344344]	-	GO:0005737:cytoplasm;GO:0005667:transcription factor complex;	GO:0050699:WW domain binding;	-
ENSMUSG00000000355	1571	789	27.11	746	25.46	697	24.36	772	26.56	755	26.55	718	24.88	X	38600578	38613426	+	Mcts1	malignant T cell amplified sequence 1 [Source:MGI Symbol%3BAcc:MGI:1916245]	GO:0007049:cell cycle;GO:0006974:cellular response to DNA damage stimulus;GO:0040008:regulation of growth;GO:0006355:regulation of transcription, DNA-templated;GO:0008284:positive regulation of cell proliferation;	GO:0005737:cytoplasm;	GO:0003723:RNA binding;	K07575
ENSMUSG00000000359	2156	86	2.15	94	2.34	67	1.71	91	2.28	90	2.31	75	1.89	2	152626951	152635198	+	Rem1	rad and gem related GTP binding protein 1 [Source:MGI Symbol%3BAcc:MGI:1097696]	GO:0007264:small GTPase mediated signal transduction;GO:0007165:signal transduction;	GO:0016020:membrane;	GO:0005516:calmodulin binding;GO:0003924:GTPase activity;GO:0005525:GTP binding;GO:0000166:nucleotide binding;	K07847
ENSMUSG00000000365	6241	22	0.19	25	0.21	34	0.30	30	0.26	26	0.23	22	0.19	14	56402581	56525032	+	Rnf17	ring finger protein 17 [Source:MGI Symbol%3BAcc:MGI:1353419]	GO:0007275:multicellular organismal development;GO:0007286:spermatid development;	GO:0005737:cytoplasm;GO:0005634:nucleus;	GO:0016788:hydrolase activity, acting on ester bonds;GO:0003676:nucleic acid binding;GO:0008270:zinc ion binding;GO:0042803:protein homodimerization activity;	K18405
ENSMUSG00000000374	8128	1916	12.73	1939	12.79	1944	13.13	2192	14.58	2119	14.41	2142	14.34	10	78186725	78244641	-	Trappc10	trafficking protein particle complex 10 [Source:MGI Symbol%3BAcc:MGI:1336209]	GO:0016192:vesicle-mediated transport;	GO:0005794:Golgi apparatus;	-	-
ENSMUSG00000000378	3666	673	9.91	572	8.37	581	8.70	618	9.11	563	8.49	619	9.19	11	6546887	6596744	+	Ccm2	cerebral cavernous malformation 2 [Source:MGI Symbol%3BAcc:MGI:2384924]	GO:0035264:multicellular organism growth;GO:0048845:venous blood vessel morphogenesis;GO:0001885:endothelial cell development;GO:0001570:vasculogenesis;GO:0048839:inner ear development;GO:0045216:cell-cell junction organization;GO:0001701:in utero embryonic development;GO:0060837:blood vessel endothelial cell differentiation;GO:0060039:pericardium development;GO:0061154:endothelial tube morphogen…	GO:0005737:cytoplasm;GO:0043234:protein complex;	GO:0005515:protein binding;	-
ENSMUSG00000000381	1008	0	0.00	0	0.00	0	0.00	0	0.00	0	0.00	0	0.00	11	6635482	6638637	-	Wap	whey acidic protein [Source:MGI Symbol%3BAcc:MGI:98943]	GO:0010466:negative regulation of peptidase activity;	GO:0005576:extracellular region;	GO:0030414:peptidase inhibitor activity;GO:0045735:nutrient reservoir activity;	K17106
ENSMUSG00000000384	3696	1473	21.52	1368	19.84	1452	21.57	1292	18.89	1229	18.37	1317	19.40	11	6615598	6626067	-	Tbrg4	transforming growth factor beta regulated gene 4 [Source:MGI Symbol%3BAcc:MGI:1100868]	GO:0045333:cellular respiration;GO:0006468:protein phosphorylation;	GO:0005739:mitochondrion;	GO:0004672:protein kinase activity;	K09228
ENSMUSG00000000385	7302	1	0.01	0	0.00	0	0.00	0	0.00	0	0.00	0	0.00	16	97564682	97611195	-	Tmprss2	transmembrane protease%2C serine 2 [Source:MGI Symbol%3BAcc:MGI:1354381]	GO:0006508:proteolysis;	GO:0005576:extracellular region;GO:0016021:integral component of membrane;GO:0005886:plasma membrane;	GO:0005044:scavenger receptor activity;GO:0004252:serine-type endopeptidase activity;	K09633
ENSMUSG00000000386	3785	57	0.81	26	0.37	33	0.48	20	0.29	17	0.25	22	0.32	16	97447035	97462907	-	Mx1	MX dynamin-like GTPase 1 [Source:MGI Symbol%3BAcc:MGI:97243]	GO:0046822:regulation of nucleocytoplasmic transport;GO:0051607:defense response to virus;GO:0051726:regulation of cell cycle;GO:0045087:innate immune response;GO:0034340:response to type I interferon;GO:0045071:negative regulation of viral genome replication;	GO:0005643:nuclear pore;GO:0005634:nucleus;GO:0005829:cytosol;GO:0048471:perinuclear region of cytoplasm;	GO:0005515:protein binding;GO:0005525:GTP binding;GO:0003924:GTPase activity;	K14754
ENSMUSG00000000392	5662	130	1.24	172	1.63	156	1.51	61	0.58	94	0.92	79	0.76	2	62500943	62574075	-	Fap	fibroblast activation protein [Source:MGI Symbol%3BAcc:MGI:109608]	GO:0043542:endothelial cell migration;GO:0010716:negative regulation of extracellular matrix disassembly;GO:0006508:proteolysis;	GO:0005615:extracellular space;GO:0030027:lamellipodium;GO:0016020:membrane;GO:0030054:cell junction;GO:0005886:plasma membrane;GO:0016021:integral component of membrane;	GO:0002020:protease binding;GO:0004252:serine-type endopeptidase activity;	K08674
ENSMUSG00000000394	1494	0	0.00	0	0.00	0	0.00	0	0.00	0	0.00	0	0.00	2	62474530	62483650	-	Gcg	glucagon [Source:MGI Symbol%3BAcc:MGI:95674]	GO:0033138:positive regulation of peptidyl-serine phosphorylation;GO:0035774:positive regulation of insulin secretion involved in cellular response to glucose stimulus;GO:0010737:protein kinase A signaling;GO:0032092:positive regulation of protein binding;GO:0070374:positive regulation of ERK1 and ERK2 cascade;GO:0032099:negative regulation of appetite;GO:0006508:proteolysis;GO:0007188:adenylate …	GO:0005615:extracellular space;GO:0005737:cytoplasm;GO:0016020:membrane;	GO:0031769:glucagon receptor binding;GO:0004252:serine-type endopeptidase activity;GO:0005179:hormone activity;	K05259
ENSMUSG00000000399	2101	2896	74.42	2617	66.78	2529	66.10	2465	63.41	2336	61.44	2469	63.97	6	126821721	126849136	-	Ndufa9	NADH:ubiquinone oxidoreductase subunit A9 [Source:MGI Symbol%3BAcc:MGI:1913358]	GO:0009749:response to glucose;GO:0022900:electron transport chain;GO:0006810:transport;	GO:0005759:mitochondrial matrix;GO:0005747:mitochondrial respiratory chain complex I;	GO:0000166:nucleotide binding;GO:0003954:NADH dehydrogenase activity;	K03953
ENSMUSG00000000402	2704	0	0.00	0	0.00	0	0.00	0	0.00	0	0.00	0	0.00	X	166523007	166585720	-	Egfl6	EGF-like-domain%2C multiple 6 [Source:MGI Symbol%3BAcc:MGI:1858599]	GO:0030154:cell differentiation;GO:0010811:positive regulation of cell-substrate adhesion;GO:0007275:multicellular organismal development;GO:0030198:extracellular matrix organization;	GO:0016020:membrane;GO:0005604:basement membrane;	GO:0005509:calcium ion binding;	-
ENSMUSG00000000409	2929	0	0.00	2	0.04	1	0.02	0	0.00	5	0.09	1	0.02	4	129548344	129573641	-	Lck	lymphocyte protein tyrosine kinase [Source:MGI Symbol%3BAcc:MGI:96756]	GO:0050856:regulation of T cell receptor signaling pathway;GO:0070474:positive regulation of uterine smooth muscle contraction;GO:0042542:response to hydrogen peroxide;GO:0009612:response to mechanical stimulus;GO:0045588:positive regulation of gamma-delta T cell differentiation;GO:0010043:response to zinc ion;GO:0006919:activation of cysteine-type endopeptidase activity involved in apoptotic pro…	GO:0030139:endocytic vesicle;GO:0001772:immunological synapse;GO:0000242:pericentriolar material;GO:0045121:membrane raft;	GO:0043548:phosphatidylinositol 3-kinase binding;GO:0008022:protein C-terminus binding;GO:0042609:CD4 receptor binding;GO:0051117:ATPase binding;GO:0042169:SH2 domain binding;GO:0042610:CD8 receptor binding;GO:0032403:protein complex binding;GO:0005524:ATP binding;GO:0001948:glycoprotein binding;GO:0004722:protein serine/threonine phosphatase activity;GO:0019901:protein kinase binding;GO:0004715:…	K05856
ENSMUSG00000000411	1280	0	0.00	1	0.04	0	0.00	0	0.00	0	0.00	0	0.00	4	129489014	129491022	-	Tssk3	testis-specific serine kinase 3 [Source:MGI Symbol%3BAcc:MGI:1929914]	GO:0006468:protein phosphorylation;GO:0035556:intracellular signal transduction;GO:0048240:sperm capacitation;GO:0007275:multicellular organismal development;	GO:0005622:intracellular;	GO:0004674:protein serine/threonine kinase activity;GO:0046872:metal ion binding;GO:0005524:ATP binding;	K08811
ENSMUSG00000000416	8829	5	0.03	3	0.02	3	0.02	0	0.00	1	0.01	1	0.01	6	18366478	18514843	-	Cttnbp2	cortactin binding protein 2 [Source:MGI Symbol%3BAcc:MGI:1353467]	GO:0007420:brain development;GO:0030036:actin cytoskeleton organization;	GO:0008021:synaptic vesicle;GO:0015629:actin cytoskeleton;	GO:0005519:cytoskeletal regulatory protein binding;GO:0017124:SH3 domain binding;	-
ENSMUSG00000000420	5519	2357	23.06	2248	21.84	2239	22.28	2306	22.58	2369	23.72	2350	23.18	18	24205344	24286818	+	Galnt1	polypeptide N-acetylgalactosaminyltransferase 1 [Source:MGI Symbol%3BAcc:MGI:894693]	GO:0018242:protein O-linked glycosylation via serine;GO:0018243:protein O-linked glycosylation via threonine;	GO:0032580:Golgi cisterna membrane;GO:0016021:integral component of membrane;GO:0048471:perinuclear region of cytoplasm;GO:0005576:extracellular region;GO:0005794:Golgi apparatus;	GO:0030145:manganese ion binding;GO:0004653:polypeptide N-acetylgalactosaminyltransferase activity;	K00710
ENSMUSG00000000435	2083	0	0.00	0	0.00	0	0.00	0	0.00	0	0.00	0	0.00	10	107482908	107486134	-	Myf5	myogenic factor 5 [Source:MGI Symbol%3BAcc:MGI:97252]	GO:0001952:regulation of cell-matrix adhesion;GO:0060415:muscle tissue morphogenesis;GO:0043010:camera-type eye development;GO:0030198:extracellular matrix organization;GO:0001756:somitogenesis;GO:0001502:cartilage condensation;GO:0001503:ossification;GO:0035914:skeletal muscle cell differentiation;GO:0045944:positive regulation of transcription from RNA polymerase II promoter;GO:0048704:embryoni…	GO:0005634:nucleus;	GO:0046983:protein dimerization activity;GO:0003705:RNA polymerase II distal enhancer sequence-specific DNA binding transcription factor activity;GO:0003677:DNA binding;	K18484
ENSMUSG00000000439	7005	311	2.40	300	2.30	301	2.36	304	2.35	357	2.82	360	2.80	6	115601902	115622624	+	Mkrn2	makorin%2C ring finger protein%2C 2 [Source:MGI Symbol%3BAcc:MGI:1914277]	-	GO:0005622:intracellular;	GO:0003676:nucleic acid binding;GO:0008270:zinc ion binding;GO:0016874:ligase activity;GO:0046872:metal ion binding;	K15687
ENSMUSG00000000440	2953	163	2.98	167	3.03	196	3.64	196	3.59	192	3.59	183	3.37	6	115360951	115490399	+	Pparg	peroxisome proliferator activated receptor gamma [Source:MGI Symbol%3BAcc:MGI:97747]	GO:0048662:negative regulation of smooth muscle cell proliferation;GO:0042953:lipoprotein transport;GO:0045713:low-density lipoprotein particle receptor biosynthetic process;GO:0055098:response to low-density lipoprotein particle;GO:0035357:peroxisome proliferator activated receptor signaling pathway;GO:0046321:positive regulation of fatty acid oxidation;GO:0050872:white fat cell differentiation;…	GO:0005829:cytosol;GO:0005634:nucleus;	GO:0033613:activating transcription factor binding;GO:0004879:ligand-activated sequence-specific DNA binding RNA polymerase II transcription factor activity;GO:0003707:steroid hormone receptor activity;GO:0008144:drug binding;GO:0046965:retinoid X receptor binding;GO:0008270:zinc ion binding;GO:0003682:chromatin binding;GO:0030374:ligand-dependent nuclear receptor transcription coactivator activi…	K08530
ENSMUSG00000000441	6845	788	6.22	627	4.91	716	5.74	748	5.91	746	6.02	829	6.59	6	115618067	115676635	-	Raf1	v-raf-leukemia viral oncogene 1 [Source:MGI Symbol%3BAcc:MGI:97847]	GO:0007010:cytoskeleton organization;GO:0000186:activation of MAPKK activity;GO:0043066:negative regulation of apoptotic process;GO:0033138:positive regulation of peptidyl-serine phosphorylation;GO:0007507:heart development;GO:0048011:neurotrophin TRK receptor signaling pathway;GO:0008285:negative regulation of cell proliferation;GO:0031333:negative regulation of protein complex assembly;GO:00016…	GO:0031143:pseudopodium;GO:0005829:cytosol;GO:0005886:plasma membrane;GO:0005634:nucleus;GO:0005739:mitochondrion;	GO:0031434:mitogen-activated protein kinase kinase binding;GO:0046982:protein heterodimerization activity;GO:0046872:metal ion binding;GO:0017016:Ras GTPase binding;GO:0042802:identical protein binding;GO:0004709:MAP kinase kinase kinase activity;GO:0005524:ATP binding;	K04366
ENSMUSG00000000486	2763	2	0.04	2	0.04	4	0.08	6	0.12	5	0.10	2	0.04	7	127214447	127233130	-	Septin1	septin 1 [Source:MGI Symbol%3BAcc:MGI:1858916]	GO:0007049:cell cycle;GO:0051301:cell division;	GO:0005815:microtubule organizing center;GO:0031105:septin complex;	GO:0005525:GTP binding;GO:0005515:protein binding;	K13737
ENSMUSG00000000489	4161	8703	112.92	8780	113.13	8547	112.79	9229	119.88	9004	119.57	9168	119.93	15	79995874	80014977	-	Pdgfb	platelet derived growth factor%2C B polypeptide [Source:MGI Symbol%3BAcc:MGI:97528]	GO:0048146:positive regulation of fibroblast proliferation;GO:0072264:metanephric glomerular endothelium development;GO:0032868:response to insulin;GO:0014911:positive regulation of smooth muscle cell migration;GO:0051781:positive regulation of cell division;GO:0043406:positive regulation of MAP kinase activity;GO:1900127:positive regulation of hyaluronan biosynthetic process;GO:0001892:embryonic…	GO:0005737:cytoplasm;GO:0009986:cell surface;GO:0005576:extracellular region;GO:0016323:basolateral plasma membrane;	GO:0008083:growth factor activity;GO:0042056:chemoattractant activity;GO:0046982:protein heterodimerization activity;GO:0042803:protein homodimerization activity;GO:0005161:platelet-derived growth factor receptor binding;GO:0048407:platelet-derived growth factor binding;GO:0016176:superoxide-generating NADPH oxidase activator activity;GO:0005518:collagen binding;	K17386
ENSMUSG00000000530	4265	193	2.44	180	2.26	186	2.39	213	2.70	204	2.64	200	2.55	15	101128522	101145336	+	Acvrl1	activin A receptor%2C type II-like 1 [Source:MGI Symbol%3BAcc:MGI:1338946]	GO:0060841:venous blood vessel development;GO:0007179:transforming growth factor beta receptor signaling pathway;GO:0060836:lymphatic endothelial cell differentiation;GO:0023014:signal transduction by protein phosphorylation;GO:2000279:negative regulation of DNA biosynthetic process;GO:0001701:in utero embryonic development;GO:0032924:activin receptor signaling pathway;GO:0061298:retina vasculatu…	GO:0009986:cell surface;GO:0005887:integral component of plasma membrane;GO:0030425:dendrite;GO:0043025:neuronal cell body;	GO:0016361:activin receptor activity, type I;GO:0005025:transforming growth factor beta receptor activity, type I;GO:0046872:metal ion binding;GO:0004702:receptor signaling protein serine/threonine kinase activity;GO:0005524:ATP binding;GO:0019901:protein kinase binding;GO:0050431:transforming growth factor beta binding;GO:0046332:SMAD binding;GO:0048185:activin binding;	K13594
ENSMUSG00000000531	2033	59	1.57	51	1.34	50	1.35	60	1.60	66	1.79	74	1.98	15	101224188	101232756	+	Grasp	GRP1 (general receptor for phosphoinositides 1)-associated scaffold protein [Source:MGI Symbol%3BAcc:MGI:1860303]	GO:0006886:intracellular protein transport;GO:0007165:signal transduction;	GO:0005737:cytoplasm;GO:0005641:nuclear envelope lumen;GO:0005886:plasma membrane;	GO:0030306:ADP-ribosylation factor binding;GO:0030165:PDZ domain binding;	-
ENSMUSG00000000532	4418	490	5.99	550	6.67	446	5.54	548	6.70	524	6.55	474	5.84	15	101174067	101213684	+	Acvr1b	activin A receptor%2C type 1B [Source:MGI Symbol%3BAcc:MGI:1338944]	GO:0046545:development of primary female sexual characteristics;GO:0023014:signal transduction by protein phosphorylation;GO:0001701:in utero embryonic development;GO:0007498:mesoderm development;GO:0000082:G1/S transition of mitotic cell cycle;GO:0010862:positive regulation of pathway-restricted SMAD protein phosphorylation;GO:0001942:hair follicle development;GO:0038092:nodal signaling pathway;…	GO:0009986:cell surface;GO:0005887:integral component of plasma membrane;	GO:0005024:transforming growth factor beta-activated receptor activity;GO:0031625:ubiquitin protein ligase binding;GO:0016361:activin receptor activity, type I;GO:0046872:metal ion binding;GO:0004702:receptor signaling protein serine/threonine kinase activity;GO:0005524:ATP binding;GO:0019838:growth factor binding;GO:0034711:inhibin binding;GO:0046332:SMAD binding;GO:0048185:activin binding;	K13567
ENSMUSG00000000538	8764	886	5.46	980	5.99	845	5.29	912	5.62	881	5.55	937	5.82	11	60226714	60352905	-	Tom1l2	target of myb1-like 2 (chicken) [Source:MGI Symbol%3BAcc:MGI:2443306]	GO:0006886:intracellular protein transport;GO:0006810:transport;	GO:0005622:intracellular;	-	-
ENSMUSG00000000544	2742	0	0.00	0	0.00	0	0.00	1	0.02	0	0.00	1	0.02	1	166130238	166166510	+	Gpa33	glycoprotein A33 (transmembrane) [Source:MGI Symbol%3BAcc:MGI:1891703]	-	GO:0005886:plasma membrane;GO:0016021:integral component of membrane;	-	K06790
ENSMUSG00000000552	2515	221	4.74	215	4.58	188	4.10	298	6.40	295	6.48	314	6.80	15	103313895	103340093	-	Zfp385a	zinc finger protein 385A [Source:MGI Symbol%3BAcc:MGI:1352495]	GO:0030220:platelet formation;GO:0045600:positive regulation of fat cell differentiation;GO:0007611:learning or memory;GO:2000765:regulation of cytoplasmic translation;GO:0010609:mRNA localization resulting in posttranscriptional regulation of gene expression;GO:0007626:locomotory behavior;GO:0035855:megakaryocyte development;GO:0007599:hemostasis;GO:0070889:platelet alpha granule organization;	GO:0030425:dendrite;GO:0005622:intracellular;GO:0043025:neuronal cell body;	GO:0003730:mRNA 3'-UTR binding;GO:0008270:zinc ion binding;GO:0003676:nucleic acid binding;	-
ENSMUSG00000000555	4933	7818	85.56	7249	78.78	7570	84.27	8778	96.18	8325	93.25	8122	89.62	15	103344286	103366763	-	Itga5	integrin alpha 5 (fibronectin receptor alpha) [Source:MGI Symbol%3BAcc:MGI:96604]	GO:0007613:memory;GO:0007157:heterophilic cell-cell adhesion via plasma membrane cell adhesion molecules;GO:0007229:integrin-mediated signaling pathway;GO:0007044:cell-substrate junction assembly;GO:0050731:positive regulation of peptidyl-tyrosine phosphorylation;GO:0033631:cell-cell adhesion mediated by integrin;GO:0007159:leukocyte cell-cell adhesion;GO:0035313:wound healing, spreading of epide…	GO:0005925:focal adhesion;GO:0005911:cell-cell junction;GO:0032587:ruffle membrane;GO:0005615:extracellular space;GO:0005737:cytoplasm;GO:0008305:integrin complex;GO:0009897:external side of plasma membrane;GO:0045202:synapse;	GO:0005178:integrin binding;GO:0050839:cell adhesion molecule binding;GO:0005154:epidermal growth factor receptor binding;GO:0046872:metal ion binding;GO:0004872:receptor activity;	K06484
ENSMUSG00000000560	7640	0	0.00	0	0.00	0	0.00	0	0.00	0	0.00	0	0.00	5	70957597	71095849	-	Gabra2	gamma-aminobutyric acid (GABA) A receptor%2C subunit alpha 2 [Source:MGI Symbol%3BAcc:MGI:95614]	GO:0007214:gamma-aminobutyric acid signaling pathway;GO:0006836:neurotransmitter transport;GO:0001505:regulation of neurotransmitter levels;GO:0006821:chloride transport;	GO:0030054:cell junction;GO:0030285:integral component of synaptic vesicle membrane;GO:0045211:postsynaptic membrane;GO:0005886:plasma membrane;GO:0030424:axon;GO:0034707:chloride channel complex;GO:0032590:dendrite membrane;	GO:0008503:benzodiazepine receptor activity;GO:0005230:extracellular ligand-gated ion channel activity;GO:0004890:GABA-A receptor activity;GO:0005254:chloride channel activity;GO:0005216:ion channel activity;	K05175
ENSMUSG00000000561	4841	744	8.30	688	7.62	675	7.66	837	9.35	795	9.07	824	9.27	3	105959369	105970037	+	Wdr77	WD repeat domain 77 [Source:MGI Symbol%3BAcc:MGI:1917715]	GO:0006357:regulation of transcription from RNA polymerase II promoter;GO:0060770:negative regulation of epithelial cell proliferation involved in prostate gland development;GO:0060528:secretory columnal luminar epithelial cell differentiation involved in prostate glandular acinus development;GO:0008284:positive regulation of cell proliferation;	GO:0005730:nucleolus;GO:0005794:Golgi apparatus;GO:0005737:cytoplasm;GO:0005634:nucleus;	GO:0030374:ligand-dependent nuclear receptor transcription coactivator activity;	K13221
ENSMUSG00000000562	3729	0	0.00	1	0.01	2	0.03	2	0.03	4	0.06	8	0.12	3	105870858	105908926	+	Adora3	adenosine A3 receptor [Source:MGI Symbol%3BAcc:MGI:104847]	GO:0014068:positive regulation of phosphatidylinositol 3-kinase signaling;GO:0001973:adenosine receptor signaling pathway;GO:0050850:positive regulation of calcium-mediated signaling;GO:0070257:positive regulation of mucus secretion;GO:0002687:positive regulation of leukocyte migration;GO:0002553:histamine secretion by mast cell;GO:0050729:positive regulation of inflammatory response;GO:0014061:r…	GO:0042734:presynaptic membrane;GO:0005887:integral component of plasma membrane;	GO:0001609:G-protein coupled adenosine receptor activity;	K04268
ENSMUSG00000000563	4105	7169	94.28	6842	89.36	6427	85.97	6428	84.64	6381	85.89	6615	87.72	3	105942698	105960099	-	Atp5pb	ATP synthase peripheral stalk-membrane subunit b [Source:MGI Symbol%3BAcc:MGI:1100495]	GO:0015986:ATP synthesis coupled proton transport;	GO:0000276:mitochondrial proton-transporting ATP synthase complex, coupling factor F(o);	GO:0046933:proton-transporting ATP synthase activity, rotational mechanism;	K02127
ENSMUSG00000000567	4135	47	0.61	51	0.66	35	0.46	90	1.18	49	0.65	66	0.87	11	112782224	112787760	+	Sox9	SRY (sex determining region Y)-box 9 [Source:MGI Symbol%3BAcc:MGI:98371]	GO:0007173:epidermal growth factor receptor signaling pathway;GO:0006334:nucleosome assembly;GO:0071504:cellular response to heparin;GO:0019933:cAMP-mediated signaling;GO:0001837:epithelial to mesenchymal transition;GO:0001934:positive regulation of protein phosphorylation;GO:0071364:cellular response to epidermal growth factor stimulus;GO:0006461:protein complex assembly;GO:0035019:somatic stem …	GO:0005667:transcription factor complex;	GO:0001158:enhancer sequence-specific DNA binding;GO:0001077:RNA polymerase II core promoter proximal region sequence-specific DNA binding transcription factor activity involved in positive regulation of transcription;GO:0008013:beta-catenin binding;GO:0001046:core promoter sequence-specific DNA binding;GO:0004672:protein kinase activity;GO:0003705:RNA polymerase II distal enhancer sequence-speci…	K18435
ENSMUSG00000000568	7354	2173	15.95	1957	14.27	1997	14.91	2364	17.37	2346	17.63	2238	16.57	5	99955935	99978938	-	Hnrnpd	heterogeneous nuclear ribonucleoprotein D [Source:MGI Symbol%3BAcc:MGI:101947]	GO:0006401:RNA catabolic process;GO:0000398:mRNA splicing, via spliceosome;GO:0043488:regulation of mRNA stability;GO:0045893:positive regulation of transcription, DNA-templated;GO:0006355:regulation of transcription, DNA-templated;GO:0048255:mRNA stabilization;	GO:0005829:cytosol;GO:0005730:nucleolus;GO:0030529:ribonucleoprotein complex;GO:0005654:nucleoplasm;GO:0005634:nucleus;	GO:0042162:telomeric DNA binding;GO:0003723:RNA binding;GO:0005515:protein binding;GO:0000166:nucleotide binding;	K13044
ENSMUSG00000000579	3777	35	0.50	32	0.45	24	0.35	44	0.63	35	0.51	38	0.55	17	6601671	6609774	+	Dynlt1c	dynein light chain Tctex-type 1C [Source:MGI Symbol%3BAcc:MGI:3807476]	GO:0019060:intracellular transport of viral protein in host cell;GO:0048812:neuron projection morphogenesis;GO:0051493:regulation of cytoskeleton organization;GO:0000132:establishment of mitotic spindle orientation;GO:0051301:cell division;GO:0007067:mitotic nuclear division;GO:0008277:regulation of G-protein coupled receptor protein signaling pathway;GO:0050768:negative regulation of neurogenesi…	GO:0005858:axonemal dynein complex;GO:0005794:Golgi apparatus;GO:0005874:microtubule;GO:0005819:spindle;GO:0005868:cytoplasmic dynein complex;	GO:0042802:identical protein binding;GO:0003774:motor activity;	K10420
ENSMUSG00000000581	3995	1035	13.99	900	12.08	932	12.81	1101	14.90	990	13.69	1136	15.48	11	17257579	17269176	+	C1d	C1D nuclear receptor co-repressor [Source:MGI Symbol%3BAcc:MGI:1927354]	GO:0006915:apoptotic process;GO:0000460:maturation of 5.8S rRNA;GO:0045892:negative regulation of transcription, DNA-templated;	GO:0017053:transcriptional repressor complex;GO:0005739:mitochondrion;GO:0005730:nucleolus;	GO:0003723:RNA binding;GO:0003677:DNA binding;GO:0003714:transcription corepressor activity;GO:0016922:ligand-dependent nuclear receptor binding;	K12592
ENSMUSG00000000594	4127	4199	54.93	4594	59.68	4403	58.58	4455	58.34	4510	60.38	4484	59.14	11	55098115	55113029	+	Gm2a	GM2 ganglioside activator protein [Source:MGI Symbol%3BAcc:MGI:95762]	GO:0009313:oligosaccharide catabolic process;GO:0007611:learning or memory;GO:0050885:neuromuscular process controlling balance;GO:0006869:lipid transport;GO:0019915:lipid storage;GO:0006689:ganglioside catabolic process;GO:0051345:positive regulation of hydrolase activity;	GO:0005764:lysosome;GO:0009898:cytoplasmic side of plasma membrane;GO:0005739:mitochondrion;GO:0005730:nucleolus;GO:0045179:apical cortex;GO:0005889:hydrogen:potassium-exchanging ATPase complex;	GO:0008289:lipid binding;GO:0016004:phospholipase activator activity;GO:0032428:beta-N-acetylgalactosaminidase activity;GO:0005319:lipid transporter activity;	K12383
ENSMUSG00000000600	21853	791	1.95	739	1.81	705	1.77	786	1.94	809	2.05	758	1.89	5	3803184	3845564	+	Krit1	KRIT1%2C ankyrin repeat containing [Source:MGI Symbol%3BAcc:MGI:1930618]	GO:0001937:negative regulation of endothelial cell proliferation;GO:0010596:negative regulation of endothelial cell migration;GO:2000114:regulation of establishment of cell polarity;GO:2000352:negative regulation of endothelial cell apoptotic process;GO:0016525:negative regulation of angiogenesis;GO:0045454:cell redox homeostasis;GO:0032092:positive regulation of protein binding;GO:0050790:regula…	GO:0043234:protein complex;GO:0005856:cytoskeleton;GO:0005911:cell-cell junction;GO:0005737:cytoplasm;GO:0005886:plasma membrane;	GO:0005515:protein binding;	K17705
ENSMUSG00000000605	8575	2085	13.13	2152	13.45	1994	12.77	2245	14.15	2053	13.23	2048	13.00	7	7282309	7300851	-	Clcn4	chloride channel%2C voltage-sensitive 4 [Source:MGI Symbol%3BAcc:MGI:104571]	GO:0055085:transmembrane transport;GO:0006821:chloride transport;	GO:0016021:integral component of membrane;GO:0005768:endosome;GO:0031901:early endosome membrane;GO:0031902:late endosome membrane;	GO:0005247:voltage-gated chloride channel activity;GO:0005524:ATP binding;GO:0015297:antiporter activity;	K05012
ENSMUSG00000000606	4597	0	0.00	0	0.00	0	0.00	0	0.00	0	0.00	0	0.00	14	51410820	51420721	+	Vmn2r88	vomeronasal 2%2C receptor 88 [Source:MGI Symbol%3BAcc:MGI:1316662]	GO:0007186:G-protein coupled receptor signaling pathway;GO:0007165:signal transduction;	GO:0016021:integral component of membrane;GO:0005886:plasma membrane;GO:0016020:membrane;	GO:0004930:G-protein coupled receptor activity;GO:0004871:signal transducer activity;	K04613
ENSMUSG00000000617	5421	0	0.00	0	0.00	0	0.00	0	0.00	0	0.00	0	0.00	11	50850685	50866208	+	Grm6	glutamate receptor%2C metabotropic 6 [Source:MGI Symbol%3BAcc:MGI:1351343]	GO:0007196:adenylate cyclase-inhibiting G-protein coupled glutamate receptor signaling pathway;GO:0050953:sensory perception of light stimulus;GO:0007268:synaptic transmission;GO:0060041:retina development in camera-type eye;GO:0007626:locomotory behavior;	GO:0005886:plasma membrane;GO:0035841:new growing cell tip;GO:0016021:integral component of membrane;	GO:0001640:adenylate cyclase inhibiting G-protein coupled glutamate receptor activity;	K04608
ENSMUSG00000000627	5290	22	0.22	26	0.26	25	0.26	34	0.35	24	0.25	30	0.31	6	82911885	82939769	-	Sema4f	sema domain%2C immunoglobulin domain (Ig)%2C TM domain%2C and short cytoplasmic domain [Source:MGI Symbol%3BAcc:MGI:1340055]	GO:0030517:negative regulation of axon extension;GO:0031290:retinal ganglion cell axon guidance;	GO:0016021:integral component of membrane;GO:0045211:postsynaptic membrane;GO:0005783:endoplasmic reticulum;GO:0005886:plasma membrane;	GO:0004872:receptor activity;GO:0005515:protein binding;	K06521
ENSMUSG00000000628	5969	1486	13.44	1516	13.62	1352	12.44	1551	14.04	1516	14.03	1548	14.12	6	82725025	82774454	-	Hk2	hexokinase 2 [Source:MGI Symbol%3BAcc:MGI:1315197]	GO:0007595:lactation;GO:0046324:regulation of glucose import;GO:0001678:cellular glucose homeostasis;GO:0046835:carbohydrate phosphorylation;GO:0008637:apoptotic mitochondrial changes;GO:0006096:glycolytic process;GO:0051156:glucose 6-phosphate metabolic process;	GO:0005829:cytosol;GO:0005741:mitochondrial outer membrane;	GO:0005536:glucose binding;GO:0005524:ATP binding;GO:0004340:glucokinase activity;GO:0019158:mannokinase activity;GO:0008865:fructokinase activity;	K00844
ENSMUSG00000000631	16037	2393	8.06	2437	8.15	2394	8.20	2135	7.20	2193	7.56	2223	7.55	11	77763246	77865980	+	Myo18a	myosin XVIIIA [Source:MGI Symbol%3BAcc:MGI:2667185]	GO:0016477:cell migration;GO:0031032:actomyosin structure organization;	GO:0005737:cytoplasm;GO:0016459:myosin complex;GO:0042641:actomyosin;	GO:0005524:ATP binding;GO:0003774:motor activity;	K10362
ENSMUSG00000000632	5779	0	0.00	0	0.00	0	0.00	0	0.00	0	0.00	0	0.00	11	77930800	77979048	+	Sez6	seizure related gene 6 [Source:MGI Symbol%3BAcc:MGI:104745]	GO:0060079:regulation of excitatory postsynaptic membrane potential;GO:2000171:negative regulation of dendrite development;GO:1900006:positive regulation of dendrite development;	GO:0030054:cell junction;GO:0016021:integral component of membrane;GO:0045202:synapse;GO:0043197:dendritic spine;GO:0005615:extracellular space;GO:0043198:dendritic shaft;GO:0005737:cytoplasm;GO:0005886:plasma membrane;	-	-
ENSMUSG00000000673	4681	4	0.05	0	0.00	3	0.04	0	0.00	2	0.02	1	0.01	17	83831156	83847963	-	Haao	3-hydroxyanthranilate 3%2C4-dioxygenase [Source:MGI Symbol%3BAcc:MGI:1349444]	GO:0055114:oxidation-reduction process;GO:0009435:NAD biosynthetic process;GO:0046874:quinolinate metabolic process;GO:0070050:neuron cellular homeostasis;GO:0010043:response to zinc ion;GO:0046686:response to cadmium ion;GO:0019363:pyridine nucleotide biosynthetic process;	GO:0005829:cytosol;GO:0031966:mitochondrial membrane;	GO:0000334:3-hydroxyanthranilate 3,4-dioxygenase activity;GO:0008198:ferrous iron binding;GO:0019825:oxygen binding;	K00452
ENSMUSG00000000682	1187	796	36.20	711	32.11	678	31.37	1279	58.24	1272	59.21	1359	62.32	4	134082448	134095082	-	Cd52	CD52 antigen [Source:MGI Symbol%3BAcc:MGI:1346088]	-	GO:0016020:membrane;	-	K06488
ENSMUSG00000000686	3035	39	0.69	40	0.71	41	0.74	29	0.52	49	0.89	39	0.70	11	77515121	77538607	+	Abhd15	abhydrolase domain containing 15 [Source:MGI Symbol%3BAcc:MGI:1914727]	-	GO:0005576:extracellular region;	-	K13707;K04429
ENSMUSG00000000690	1964	5	0.14	0	0.00	2	0.06	1	0.03	2	0.06	0	0.00	11	96292476	96301569	+	Hoxb6	homeobox B6 [Source:MGI Symbol%3BAcc:MGI:96187]	GO:0048704:embryonic skeletal system morphogenesis;GO:0009952:anterior/posterior pattern specification;GO:0006355:regulation of transcription, DNA-templated;GO:0034101:erythrocyte homeostasis;	GO:0005634:nucleus;	GO:0043565:sequence-specific DNA binding;GO:0003700:sequence-specific DNA binding transcription factor activity;	K09306
ENSMUSG00000000693	4603	3817	44.77	3956	46.08	4035	48.14	3552	41.71	3575	42.91	3630	42.93	6	83034173	83052562	+	Loxl3	lysyl oxidase-like 3 [Source:MGI Symbol%3BAcc:MGI:1337004]	GO:0055114:oxidation-reduction process;GO:0001837:epithelial to mesenchymal transition;GO:0045892:negative regulation of transcription, DNA-templated;	GO:0005576:extracellular region;GO:0016020:membrane;GO:0005615:extracellular space;GO:0005634:nucleus;	GO:0005507:copper ion binding;GO:0005044:scavenger receptor activity;GO:0016641:oxidoreductase activity, acting on the CH-NH2 group of donors, oxygen as acceptor;GO:0004720:protein-lysine 6-oxidase activity;GO:0005515:protein binding;	K00280
ENSMUSG00000000701	1055	0	0.00	0	0.00	0	0.00	0	0.00	0	0.00	0	0.00	12	105176344	105181145	+	Tcl1b5	T cell leukemia/lymphoma 1B%2C 5 [Source:MGI Symbol%3BAcc:MGI:1351635]	-	-	-	K16836
ENSMUSG00000000706	4119	0	0.00	0	0.00	0	0.00	0	0.00	2	0.03	0	0.00	13	23456992	23465901	-	Btn1a1	butyrophilin%2C subfamily 1%2C member A1 [Source:MGI Symbol%3BAcc:MGI:103118]	GO:0050710:negative regulation of cytokine secretion;GO:0031324:negative regulation of cellular metabolic process;GO:0046007:negative regulation of activated T cell proliferation;	GO:0016021:integral component of membrane;	GO:0005515:protein binding;	K06712
ENSMUSG00000000708	4867	1619	17.96	1551	17.08	1617	18.24	1347	14.96	1359	15.43	1374	15.37	17	53566861	53672720	+	Kat2b	K(lysine) acetyltransferase 2B [Source:MGI Symbol%3BAcc:MGI:1343094]	GO:0032869:cellular response to insulin stimulus;GO:0008285:negative regulation of cell proliferation;GO:0018076:N-terminal peptidyl-lysine acetylation;GO:0010835:regulation of protein ADP-ribosylation;GO:0045736:negative regulation of cyclin-dependent protein serine/threonine kinase activity;GO:0043966:histone H3 acetylation;GO:0045944:positive regulation of transcription from RNA polymerase II …	GO:0031672:A band;GO:0005671:Ada2/Gcn5/Ada3 transcription activator complex;GO:0031674:I band;GO:0000776:kinetochore;GO:0042641:actomyosin;	GO:0042826:histone deacetylase binding;GO:0004402:histone acetyltransferase activity;GO:0019901:protein kinase binding;GO:0004468:lysine N-acetyltransferase activity, acting on acetyl phosphate as donor;GO:0003713:transcription coactivator activity;GO:0008134:transcription factor binding;GO:0004861:cyclin-dependent protein serine/threonine kinase inhibitor activity;	K06062
ENSMUSG00000000711	4201	2890	37.14	2938	37.49	2817	36.82	3088	39.73	3137	41.26	3242	42.01	10	128677175	128696264	-	Rab5b	RAB5B%2C member RAS oncogene family [Source:MGI Symbol%3BAcc:MGI:105938]	GO:0030100:regulation of endocytosis;GO:0007032:endosome organization;GO:0015031:protein transport;GO:0007264:small GTPase mediated signal transduction;	GO:0042470:melanosome;GO:0030139:endocytic vesicle;GO:0005886:plasma membrane;GO:0031901:early endosome membrane;	GO:0030742:GTP-dependent protein binding;GO:0005525:GTP binding;GO:0019003:GDP binding;GO:0003924:GTPase activity;	K07888
ENSMUSG00000000724	1594	1	0.03	0	0.00	0	0.00	0	0.00	0	0.00	0	0.00	11	77718615	77725283	-	Cryba1	crystallin%2C beta A1 [Source:MGI Symbol%3BAcc:MGI:88518]	GO:0043010:camera-type eye development;GO:0007601:visual perception;	GO:0005737:cytoplasm;GO:0005634:nucleus;	GO:0005212:structural constituent of eye lens;GO:0042803:protein homodimerization activity;	-
ENSMUSG00000000730	2988	7	0.13	7	0.13	1	0.02	10	0.18	11	0.20	3	0.05	10	78041947	78063622	+	Dnmt3l	DNA (cytosine-5-)-methyltransferase 3-like [Source:MGI Symbol%3BAcc:MGI:1859287]	GO:0001890:placenta development;GO:0032259:methylation;GO:0045892:negative regulation of transcription, DNA-templated;GO:0001701:in utero embryonic development;GO:0043085:positive regulation of catalytic activity;GO:0060718:chorionic trophoblast cell differentiation;GO:0071514:genetic imprinting;	GO:0005829:cytosol;GO:0000794:condensed nuclear chromosome;GO:0005720:nuclear heterochromatin;	GO:0008047:enzyme activator activity;GO:0046872:metal ion binding;GO:0019899:enzyme binding;GO:0008168:methyltransferase activity;	K17400;K10603
ENSMUSG00000000731	3825	0	0.00	0	0.00	0	0.00	0	0.00	0	0.00	0	0.00	10	78030022	78043610	-	Aire	autoimmune regulator (autoimmune polyendocrinopathy candidiasis ectodermal dystrophy) [Source:MGI Symbol%3BAcc:MGI:1338803]	GO:0045944:positive regulation of transcription from RNA polymerase II promoter;GO:0006959:humoral immune response;	GO:0005730:nucleolus;GO:0015629:actin cytoskeleton;GO:0005737:cytoplasm;GO:0005886:plasma membrane;GO:0005634:nucleus;	GO:0042393:histone binding;GO:0008270:zinc ion binding;GO:0044212:transcription regulatory region DNA binding;GO:0042802:identical protein binding;GO:0045182:translation regulator activity;GO:0003682:chromatin binding;	K10603
ENSMUSG00000000732	4620	13	0.15	11	0.13	5	0.06	30	0.35	34	0.41	22	0.26	10	78069302	78083913	+	Icosl	icos ligand [Source:MGI Symbol%3BAcc:MGI:1354701]	GO:0042104:positive regulation of activated T cell proliferation;GO:0007165:signal transduction;GO:0045190:isotype switching;GO:0045404:positive regulation of interleukin-4 biosynthetic process;	GO:0009897:external side of plasma membrane;GO:0005887:integral component of plasma membrane;	GO:0005102:receptor binding;	K06710
ENSMUSG00000000738	4518	1385	16.55	1335	15.84	1230	14.95	1107	13.24	1134	13.87	1209	14.57	8	123062942	123097760	+	Spg7	SPG7%2C paraplegin matrix AAA peptidase subunit [Source:MGI Symbol%3BAcc:MGI:2385906]	GO:0030155:regulation of cell adhesion;GO:0006508:proteolysis;GO:0007005:mitochondrion organization;GO:0008089:anterograde axon cargo transport;GO:0030163:protein catabolic process;	GO:0005739:mitochondrion;GO:0016021:integral component of membrane;GO:0031966:mitochondrial membrane;	GO:0017111:nucleoside-triphosphatase activity;GO:0008270:zinc ion binding;GO:0004222:metalloendopeptidase activity;GO:0005524:ATP binding;	K09552
ENSMUSG00000000739	4419	0	0.00	0	0.00	0	0.00	0	0.00	0	0.00	1	0.01	8	123140192	123158315	-	Sult5a1	sulfotransferase family 5A%2C member 1 [Source:MGI Symbol%3BAcc:MGI:1931463]	-	-	GO:0008146:sulfotransferase activity;GO:0016740:transferase activity;	K01015
ENSMUSG00000000740	2595	505	10.51	371	7.66	435	9.20	470	9.79	434	9.24	415	8.71	8	123102350	123105244	+	Rpl13	ribosomal protein L13 [Source:MGI Symbol%3BAcc:MGI:105922]	GO:0006412:translation;	GO:0022625:cytosolic large ribosomal subunit;	GO:0003735:structural constituent of ribosome;	K02873
ENSMUSG00000000743	3272	2258	37.26	2279	37.34	2223	37.31	2152	35.55	1963	33.15	2108	35.07	8	123204264	123212763	-	Chmp1a	charged multivesicular body protein 1A [Source:MGI Symbol%3BAcc:MGI:1920159]	GO:0016458:gene silencing;GO:0007076:mitotic chromosome condensation;GO:0015031:protein transport;GO:0045014:negative regulation of transcription by glucose;GO:0016192:vesicle-mediated transport;GO:0000910:cytokinesis;	GO:0016020:membrane;GO:0005815:microtubule organizing center;GO:0005769:early endosome;GO:0016363:nuclear matrix;GO:0000794:condensed nuclear chromosome;GO:0012505:endomembrane system;GO:0010008:endosome membrane;	GO:0019904:protein domain specific binding;GO:0008270:zinc ion binding;GO:0008237:metallopeptidase activity;	K12197
ENSMUSG00000000751	5578	1316	12.74	1257	12.08	1223	12.04	1784	17.29	1669	16.53	1748	17.06	11	75298166	75348324	-	Rpa1	replication protein A1 [Source:MGI Symbol%3BAcc:MGI:1915525]	GO:0048873:homeostasis of number of cells within a tissue;GO:0007126:meiotic nuclear division;GO:0051276:chromosome organization;GO:0030097:hemopoiesis;GO:0006260:DNA replication;GO:0000724:double-strand break repair via homologous recombination;GO:0008284:positive regulation of cell proliferation;GO:0001701:in utero embryonic development;	GO:0001673:male germ cell nucleus;GO:0016605:PML body;GO:0000800:lateral element;GO:0005662:DNA replication factor A complex;GO:0005730:nucleolus;GO:0015629:actin cytoskeleton;GO:0005737:cytoplasm;	GO:0046872:metal ion binding;GO:0003697:single-stranded DNA binding;GO:0003682:chromatin binding;	K07466
ENSMUSG00000000753	2359	3690	84.45	3663	83.25	3549	82.61	3323	76.14	3223	75.49	3416	78.82	11	75409769	75422701	-	Serpinf1	serine (or cysteine) peptidase inhibitor%2C clade F%2C member 1 [Source:MGI Symbol%3BAcc:MGI:108080]	GO:0016525:negative regulation of angiogenesis;GO:0010951:negative regulation of endopeptidase activity;GO:0050769:positive regulation of neurogenesis;GO:0060770:negative regulation of epithelial cell proliferation involved in prostate gland development;GO:0030162:regulation of proteolysis;GO:0050728:negative regulation of inflammatory response;GO:0007614:short-term memory;	GO:0005615:extracellular space;	GO:0004867:serine-type endopeptidase inhibitor activity;	K19614
ENSMUSG00000000759	8568	643	4.05	591	3.70	555	3.56	657	4.14	614	3.96	703	4.47	8	12614277	12672248	-	Tubgcp3	tubulin%2C gamma complex associated protein 3 [Source:MGI Symbol%3BAcc:MGI:2183752]	GO:0007020:microtubule nucleation;	GO:0005827:polar microtubule;GO:0005814:centriole;	GO:0043015:gamma-tubulin binding;	K16570
ENSMUSG00000000766	8037	0	0.00	0	0.00	0	0.00	0	0.00	0	0.00	0	0.00	10	6758506	7038198	+	Oprm1	opioid receptor%2C mu 1 [Source:MGI Symbol%3BAcc:MGI:97441]	GO:0050769:positive regulation of neurogenesis;GO:0043951:negative regulation of cAMP-mediated signaling;GO:0007626:locomotory behavior;GO:0048149:behavioral response to ethanol;GO:0031635:adenylate cyclase-inhibiting opioid receptor signaling pathway;GO:0050795:regulation of behavior;GO:0007204:positive regulation of cytosolic calcium ion concentration;GO:0045019:negative regulation of nitric ox…	GO:0005925:focal adhesion;GO:0045121:membrane raft;GO:0032590:dendrite membrane;GO:0016021:integral component of membrane;GO:0042383:sarcolemma;GO:0032839:dendrite cytoplasm;GO:0043204:perikaryon;GO:0005887:integral component of plasma membrane;	GO:0031005:filamin binding;GO:0001965:G-protein alpha-subunit binding;GO:0038047:morphine receptor activity;GO:0031681:G-protein beta-subunit binding;GO:0004979:beta-endorphin receptor activity;GO:0005245:voltage-gated calcium channel activity;	K04215
ENSMUSG00000000776	2854	561	10.61	583	10.95	537	10.33	511	9.68	538	10.42	508	9.69	14	70438757	70443447	-	Polr3d	polymerase (RNA) III (DNA directed) polypeptide D [Source:MGI Symbol%3BAcc:MGI:1914315]	GO:0032728:positive regulation of interferon-beta production;GO:0006383:transcription from RNA polymerase III promoter;GO:0045089:positive regulation of innate immune response;GO:0051607:defense response to virus;GO:0048518:positive regulation of biological process;GO:0045087:innate immune response;GO:0006351:transcription, DNA-templated;	GO:0005666:DNA-directed RNA polymerase III complex;GO:0005634:nucleus;	GO:0003899:DNA-directed RNA polymerase activity;GO:0003677:DNA binding;GO:0003682:chromatin binding;	K03026
ENSMUSG00000000782	3019	16	0.29	24	0.43	15	0.27	25	0.45	17	0.31	28	0.50	11	52252371	52283331	-	Tcf7	transcription factor 7%2C T cell specific [Source:MGI Symbol%3BAcc:MGI:98507]	GO:0060070:canonical Wnt signaling pathway;GO:0048699:generation of neurons;GO:0042127:regulation of cell proliferation;GO:0071353:cellular response to interleukin-4;GO:0048619:embryonic hindgut morphogenesis;GO:0042981:regulation of apoptotic process;GO:0006357:regulation of transcription from RNA polymerase II promoter;GO:0007420:brain development;GO:0030538:embryonic genitalia morphogenesis;GO…	GO:0005667:transcription factor complex;	GO:0044212:transcription regulatory region DNA binding;GO:0043565:sequence-specific DNA binding;GO:0003700:sequence-specific DNA binding transcription factor activity;GO:0003682:chromatin binding;GO:0008013:beta-catenin binding;	K02620
ENSMUSG00000000787	5277	9596	98.17	9772	99.28	9587	99.76	10148	103.94	10043	105.16	10081	103.99	X	13280970	13294052	+	Ddx3x	DEAD/H (Asp-Glu-Ala-Asp/His) box polypeptide 3%2C X-linked [Source:MGI Symbol%3BAcc:MGI:103064]	GO:0043065:positive regulation of apoptotic process;GO:0045948:positive regulation of translational initiation;GO:0032728:positive regulation of interferon-beta production;GO:0007059:chromosome segregation;GO:0071243:cellular response to arsenic-containing substance;GO:1900087:positive regulation of G1/S transition of mitotic cell cycle;GO:0043280:positive regulation of cysteine-type endopeptidas…	GO:0010494:cytoplasmic stress granule;GO:0005741:mitochondrial outer membrane;GO:0022627:cytosolic small ribosomal subunit;GO:0005852:eukaryotic translation initiation factor 3 complex;GO:0016607:nuclear speck;GO:0005634:nucleus;	GO:0043024:ribosomal small subunit binding;GO:0008190:eukaryotic initiation factor 4E binding;GO:0004003:ATP-dependent DNA helicase activity;GO:0004004:ATP-dependent RNA helicase activity;GO:0008134:transcription factor binding;GO:0035613:RNA stem-loop binding;GO:0008143:poly(A) binding;GO:0048027:mRNA 5'-UTR binding;GO:0003677:DNA binding;GO:0005524:ATP binding;	K11594
ENSMUSG00000000791	4105	90	1.18	79	1.03	84	1.12	73	0.96	65	0.87	60	0.80	8	70808449	70821424	+	Il12rb1	interleukin 12 receptor%2C beta 1 [Source:MGI Symbol%3BAcc:MGI:104579]	GO:0002230:positive regulation of defense response to virus by host;GO:0042104:positive regulation of activated T cell proliferation;GO:0035722:interleukin-12-mediated signaling pathway;GO:0018108:peptidyl-tyrosine phosphorylation;GO:0071346:cellular response to interferon-gamma;GO:0002827:positive regulation of T-helper 1 type immune response;GO:0032729:positive regulation of interferon-gamma pr…	GO:0072536:interleukin-23 receptor complex;GO:0042022:interleukin-12 receptor complex;GO:0009897:external side of plasma membrane;	GO:0019955:cytokine binding;	K05063
ENSMUSG00000000792	2928	0	0.00	0	0.00	2	0.04	1	0.02	1	0.02	2	0.04	8	70882889	70892757	-	Slc5a5	solute carrier family 5 (sodium iodide symporter)%2C member 5 [Source:MGI Symbol%3BAcc:MGI:2149330]	GO:0071371:cellular response to gonadotropin stimulus;GO:0071320:cellular response to cAMP;GO:0035725:sodium ion transmembrane transport;GO:0015705:iodide transport;GO:0006590:thyroid hormone generation;	GO:0016021:integral component of membrane;GO:0005634:nucleus;GO:0005886:plasma membrane;	GO:0008507:sodium:iodide symporter activity;GO:0015111:iodide transmembrane transporter activity;	K14385
ENSMUSG00000000794	10451	1	0.01	1	0.01	0	0.00	1	0.01	4	0.02	5	0.03	3	89520164	89675132	+	Kcnn3	potassium intermediate/small conductance calcium-activated channel%2C subfamily N%2C member 3 [Source:MGI Symbol%3BAcc:MGI:2153183]	GO:0006813:potassium ion transport;	GO:0005737:cytoplasm;GO:0031594:neuromuscular junction;GO:0043005:neuron projection;GO:0005886:plasma membrane;GO:0030175:filopodium;GO:0016021:integral component of membrane;GO:0043025:neuronal cell body;	GO:0016286:small conductance calcium-activated potassium channel activity;GO:0046982:protein heterodimerization activity;GO:0005516:calmodulin binding;	K04944
ENSMUSG00000000804	7680	756	5.31	822	5.74	795	5.68	757	5.33	774	5.57	728	5.16	11	84984442	85140161	-	Usp32	ubiquitin specific peptidase 32 [Source:MGI Symbol%3BAcc:MGI:2144475]	GO:0006508:proteolysis;GO:0006511:ubiquitin-dependent protein catabolic process;	GO:0005794:Golgi apparatus;	GO:0008234:cysteine-type peptidase activity;	K11837
ENSMUSG00000000805	1966	0	0.00	0	0.00	0	0.00	0	0.00	0	0.00	0	0.00	11	84957786	84966044	+	Car4	carbonic anhydrase 4 [Source:MGI Symbol%3BAcc:MGI:1096574]	GO:0048545:response to steroid hormone;GO:0015701:bicarbonate transport;GO:0006730:one-carbon metabolic process;GO:0048513:organ development;GO:0042493:response to drug;	GO:0016529:sarcoplasmic reticulum;GO:0005793:endoplasmic reticulum-Golgi intermediate compartment;GO:0031526:brush border membrane;GO:0030658:transport vesicle membrane;GO:0031362:anchored component of external side of plasma membrane;GO:0005791:rough endoplasmic reticulum;GO:0030667:secretory granule membrane;GO:0005802:trans-Golgi network;GO:0048471:perinuclear region of cytoplasm;GO:0016324:ap…	GO:0004089:carbonate dehydratase activity;GO:0008270:zinc ion binding;	K18246
ENSMUSG00000000811	2836	225	4.28	244	4.61	228	4.41	207	3.95	238	4.64	234	4.49	6	89643988	89675529	+	Txnrd3	thioredoxin reductase 3 [Source:MGI Symbol%3BAcc:MGI:2386711]	GO:0006810:transport;GO:0022900:electron transport chain;GO:0045454:cell redox homeostasis;GO:0007283:spermatogenesis;GO:0006749:glutathione metabolic process;GO:0030154:cell differentiation;GO:0007275:multicellular organismal development;	GO:0005783:endoplasmic reticulum;GO:0005634:nucleus;	GO:0009055:electron carrier activity;GO:0050660:flavin adenine dinucleotide binding;GO:0050661:NADP binding;GO:0004791:thioredoxin-disulfide reductase activity;GO:0015035:protein disulfide oxidoreductase activity;	K00384
ENSMUSG00000000817	1937	0	0.00	0	0.00	0	0.00	0	0.00	0	0.00	0	0.00	1	161780689	161788495	-	Fasl	Fas ligand (TNF superfamily%2C member 6) [Source:MGI Symbol%3BAcc:MGI:99255]	GO:0070848:response to growth factor;GO:0016525:negative regulation of angiogenesis;GO:0032496:response to lipopolysaccharide;GO:0000122:negative regulation of transcription from RNA polymerase II promoter;GO:0006925:inflammatory cell apoptotic process;GO:0006955:immune response;GO:0006919:activation of cysteine-type endopeptidase activity involved in apoptotic process;GO:0048388:endosomal lumen …	GO:0005615:extracellular space;GO:0060205:cytoplasmic membrane-bounded vesicle lumen;GO:0016021:integral component of membrane;GO:0009897:external side of plasma membrane;GO:0070062:extracellular exosome;GO:0048471:perinuclear region of cytoplasm;GO:0043202:lysosomal lumen;GO:0005901:caveola;GO:0005634:nucleus;GO:0016023:cytoplasmic membrane-bounded vesicle;GO:0005764:lysosome;	GO:0005164:tumor necrosis factor receptor binding;GO:0005125:cytokine activity;GO:0005123:death receptor binding;	K04389
ENSMUSG00000000823	6810	338	2.68	291	2.29	317	2.56	360	2.86	331	2.69	329	2.63	2	181582103	181592803	-	Zfp512b	zinc finger protein 512B [Source:MGI Symbol%3BAcc:MGI:2685478]	-	GO:0005730:nucleolus;	GO:0008270:zinc ion binding;	-
ENSMUSG00000000826	6953	2753	21.38	2808	21.65	2720	21.48	2981	23.17	2891	22.97	2933	22.96	2	181520485	181555133	+	Dnajc5	DnaJ heat shock protein family (Hsp40) member C5 [Source:MGI Symbol%3BAcc:MGI:892995]	GO:0043524:negative regulation of neuron apoptotic process;	GO:0005886:plasma membrane;GO:0008021:synaptic vesicle;	GO:0001948:glycoprotein binding;GO:0043008:ATP-dependent protein binding;	K09525
ENSMUSG00000000827	4982	1277	13.84	1275	13.72	1203	13.26	1193	12.94	1273	14.12	1288	14.07	2	181497142	181517966	+	Tpd52l2	tumor protein D52-like 2 [Source:MGI Symbol%3BAcc:MGI:1913564]	-	GO:0048471:perinuclear region of cytoplasm;	GO:0042803:protein homodimerization activity;	-
ENSMUSG00000000838	8966	1007	6.06	947	5.66	975	5.97	1102	6.64	943	5.81	961	5.83	X	68678541	68717963	+	Fmr1	fragile X mental retardation 1 [Source:MGI Symbol%3BAcc:MGI:95564]	GO:0007417:central nervous system development;GO:0045947:negative regulation of translational initiation;GO:0051028:mRNA transport;	GO:0010494:cytoplasmic stress granule;GO:0005845:mRNA cap binding complex;GO:0045202:synapse;GO:0043197:dendritic spine;GO:0071598:neuronal ribonucleoprotein granule;GO:0043198:dendritic shaft;GO:0005844:polysome;GO:0005634:nucleus;GO:0005730:nucleolus;GO:0042788:polysomal ribosome;GO:0005654:nucleoplasm;	GO:0003723:RNA binding;GO:0005515:protein binding;GO:0003729:mRNA binding;	K15516
ENSMUSG00000000861	13175	6	0.02	1	0.00	5	0.02	0	0.00	3	0.01	2	0.01	11	24078056	24174123	+	Bcl11a	B cell CLL/lymphoma 11A (zinc finger protein) [Source:MGI Symbol%3BAcc:MGI:106190]	GO:0030217:T cell differentiation;GO:0048671:negative regulation of collateral sprouting;GO:0048672:positive regulation of collateral sprouting;GO:0010629:negative regulation of gene expression;GO:0006355:regulation of transcription, DNA-templated;GO:0030183:B cell differentiation;GO:2000171:negative regulation of dendrite development;GO:0010976:positive regulation of neuron projection developmen…	GO:0005737:cytoplasm;GO:0016604:nuclear body;	GO:0003714:transcription corepressor activity;GO:0008270:zinc ion binding;GO:0046982:protein heterodimerization activity;GO:0003676:nucleic acid binding;	-
ENSMUSG00000000869	1227	18	0.79	16	0.70	17	0.76	14	0.62	20	0.90	24	1.06	11	53602982	53618669	-	Il4	interleukin 4 [Source:MGI Symbol%3BAcc:MGI:96556]	GO:0045892:negative regulation of transcription, DNA-templated;GO:0042104:positive regulation of activated T cell proliferation;GO:0048295:positive regulation of isotype switching to IgE isotypes;GO:0045671:negative regulation of osteoclast differentiation;GO:0031296:B cell costimulation;GO:0010155:regulation of proton transport;GO:0051091:positive regulation of sequence-specific DNA binding tran…	GO:0005615:extracellular space;GO:0009897:external side of plasma membrane;	GO:0008083:growth factor activity;GO:0005136:interleukin-4 receptor binding;GO:0005125:cytokine activity;	K05430
ENSMUSG00000000876	3114	308	5.34	304	5.23	290	5.11	316	5.48	255	4.52	293	5.12	2	154585758	154603708	-	Pxmp4	peroxisomal membrane protein 4 [Source:MGI Symbol%3BAcc:MGI:1891701]	-	GO:0016021:integral component of membrane;GO:0005778:peroxisomal membrane;	-	K13350
ENSMUSG00000000881	5844	263	2.43	255	2.34	233	2.19	231	2.14	228	2.16	246	2.29	X	100767722	100818410	+	Dlg3	discs large MAGUK scaffold protein 3 [Source:MGI Symbol%3BAcc:MGI:1888986]	GO:0007411:axon guidance;GO:0045197:establishment or maintenance of epithelial cell apical/basal polarity;GO:0008285:negative regulation of cell proliferation;GO:0007268:synaptic transmission;GO:0007165:signal transduction;GO:0001736:establishment of planar polarity;GO:0010923:negative regulation of phosphatase activity;	GO:0005923:bicellular tight junction;GO:0045202:synapse;GO:0009986:cell surface;GO:0043198:dendritic shaft;GO:0043025:neuronal cell body;GO:0030426:growth cone;GO:0005737:cytoplasm;GO:0005887:integral component of plasma membrane;GO:0014069:postsynaptic density;GO:0032281:alpha-amino-3-hydroxy-5-methyl-4-isoxazolepropionic acid selective glutamate receptor complex;	GO:0035255:ionotropic glutamate receptor binding;GO:0008022:protein C-terminus binding;GO:0031625:ubiquitin protein ligase binding;GO:0004385:guanylate kinase activity;GO:0030165:PDZ domain binding;GO:0019903:protein phosphatase binding;	K12075
ENSMUSG00000000884	4219	115	1.47	110	1.40	110	1.43	83	1.06	99	1.30	125	1.61	16	18498713	18566679	+	Gnb1l	guanine nucleotide binding protein (G protein)%2C beta polypeptide 1-like [Source:MGI Symbol%3BAcc:MGI:1338057]	GO:0035176:social behavior;	GO:0005737:cytoplasm;	-	-
ENSMUSG00000000889	2692	0	0.00	0	0.00	0	0.00	0	0.00	0	0.00	0	0.00	2	27165233	27183200	+	Dbh	dopamine beta hydroxylase [Source:MGI Symbol%3BAcc:MGI:94864]	GO:0042127:regulation of cell proliferation;GO:0007626:locomotory behavior;GO:0042420:dopamine catabolic process;GO:0001975:response to amphetamine;GO:0048149:behavioral response to ethanol;GO:0042981:regulation of apoptotic process;GO:0007613:memory;GO:0008542:visual learning;GO:0060348:bone development;GO:0042309:homoiothermy;GO:0046333:octopamine metabolic process;GO:0050909:sensory perception…	GO:0030658:transport vesicle membrane;GO:0043196:varicosity;GO:0042584:chromaffin granule membrane;GO:0016021:integral component of membrane;GO:0030425:dendrite;GO:0043025:neuronal cell body;GO:0045177:apical part of cell;GO:0043195:terminal bouton;GO:0034466:chromaffin granule lumen;	GO:0004500:dopamine beta-monooxygenase activity;GO:0031418:L-ascorbic acid binding;GO:0005507:copper ion binding;	K00503
ENSMUSG00000000901	2778	153	2.97	147	2.84	122	2.41	143	2.78	159	3.16	141	2.76	10	75923222	75936496	-	Mmp11	matrix metallopeptidase 11 [Source:MGI Symbol%3BAcc:MGI:97008]	GO:0030574:collagen catabolic process;GO:0006508:proteolysis;	GO:0005578:proteinaceous extracellular matrix;	GO:0004222:metalloendopeptidase activity;GO:0005509:calcium ion binding;GO:0008270:zinc ion binding;	K07993
ENSMUSG00000000902	7930	732	4.98	673	4.55	721	4.99	848	5.78	876	6.10	857	5.88	10	75896769	75921617	-	Smarcb1	SWI/SNF related%2C matrix associated%2C actin dependent regulator of chromatin%2C subfamily b%2C member 1 [Source:MGI Symbol%3BAcc:MGI:1328366]	GO:0043044:ATP-dependent chromatin remodeling;GO:0043923:positive regulation by host of viral transcription;GO:0044772:mitotic cell cycle phase transition;GO:0006337:nucleosome disassembly;GO:0051091:positive regulation of sequence-specific DNA binding transcription factor activity;GO:0008285:negative regulation of cell proliferation;GO:0030154:cell differentiation;GO:0045944:positive regulation …	GO:0071565:nBAF complex;GO:0016514:SWI/SNF complex;GO:0001741:XY body;GO:0071564:npBAF complex;GO:0005730:nucleolus;GO:0000228:nuclear chromosome;GO:0005654:nucleoplasm;	GO:0002039:p53 binding;GO:0030957:Tat protein binding;GO:0003713:transcription coactivator activity;	K11648
ENSMUSG00000000903	859	2	0.13	0	0.00	0	0.00	0	0.00	0	0.00	0	0.00	10	75943057	75949657	+	Vpreb3	pre-B lymphocyte gene 3 [Source:MGI Symbol%3BAcc:MGI:98938]	-	-	-	K06553
ENSMUSG00000000915	7369	31	0.23	30	0.22	31	0.23	43	0.32	34	0.25	24	0.18	5	123973628	124005558	+	Hip1r	huntingtin interacting protein 1 related [Source:MGI Symbol%3BAcc:MGI:1352504]	GO:0006898:receptor-mediated endocytosis;	GO:0005856:cytoskeleton;GO:0005905:coated pit;GO:0030136:clathrin-coated vesicle;	GO:0035091:phosphatidylinositol binding;GO:0003779:actin binding;	-
ENSMUSG00000000916	4317	181	2.26	167	2.07	177	2.25	198	2.48	185	2.37	240	3.03	5	135369953	135376805	+	Nsun5	NOL1/NOP2/Sun domain family%2C member 5 [Source:MGI Symbol%3BAcc:MGI:2140844]	GO:0032259:methylation;	-	GO:0008168:methyltransferase activity;GO:0016740:transferase activity;	K15264
ENSMUSG00000000934	2043	158	4.18	126	3.31	119	3.20	173	4.58	143	3.87	147	3.92	15	75657035	75678800	-	Top1mt	DNA topoisomerase 1%2C mitochondrial [Source:MGI Symbol%3BAcc:MGI:1920210]	GO:0006265:DNA topological change;GO:0007059:chromosome segregation;GO:0006338:chromatin remodeling;GO:0006260:DNA replication;	GO:0042645:mitochondrial nucleoid;GO:0005730:nucleolus;GO:0031298:replication fork protection complex;	GO:0003917:DNA topoisomerase type I activity;GO:0005524:ATP binding;GO:0003918:DNA topoisomerase type II (ATP-hydrolyzing) activity;	K03163
ENSMUSG00000000938	3270	194	3.20	202	3.31	209	3.51	183	3.02	200	3.38	212	3.53	6	52231197	52240854	-	Hoxa10	homeobox A10 [Source:MGI Symbol%3BAcc:MGI:96171]	GO:0009954:proximal/distal pattern formation;GO:0009952:anterior/posterior pattern specification;GO:0006355:regulation of transcription, DNA-templated;GO:0001501:skeletal system development;GO:0030326:embryonic limb morphogenesis;	GO:0005667:transcription factor complex;	GO:0043565:sequence-specific DNA binding;GO:0003700:sequence-specific DNA binding transcription factor activity;	K17443
ENSMUSG00000000942	1594	16	0.54	14	0.47	23	0.79	14	0.47	14	0.49	20	0.68	6	52189671	52191753	-	Hoxa4	homeobox A4 [Source:MGI Symbol%3BAcc:MGI:96176]	GO:0048704:embryonic skeletal system morphogenesis;GO:0009952:anterior/posterior pattern specification;GO:0006355:regulation of transcription, DNA-templated;	GO:0005634:nucleus;	GO:0043565:sequence-specific DNA binding;GO:0003700:sequence-specific DNA binding transcription factor activity;	K09304
ENSMUSG00000000948	5216	13	0.13	8	0.08	7	0.07	4	0.04	13	0.14	3	0.03	7	59974149	60005064	-	Gm38393	predicted gene%2C 38393 [Source:MGI Symbol%3BAcc:MGI:5613898]	-	GO:0005634:nucleus;	-	K11100
ENSMUSG00000000957	5960	13463	121.95	14215	127.87	14829	136.63	13213	119.82	13212	122.49	12684	115.84	14	54431612	54445364	+	Mmp14	matrix metallopeptidase 14 (membrane-inserted) [Source:MGI Symbol%3BAcc:MGI:101900]	GO:0010952:positive regulation of peptidase activity;GO:0030307:positive regulation of cell growth;GO:0030324:lung development;GO:0031638:zymogen activation;GO:0048771:tissue remodeling;GO:0051895:negative regulation of focal adhesion assembly;GO:0030574:collagen catabolic process;GO:0048754:branching morphogenesis of an epithelial tube;GO:0006508:proteolysis;GO:0009725:response to hormone;GO:003…	GO:0016021:integral component of membrane;GO:0005737:cytoplasm;GO:0031012:extracellular matrix;GO:0005796:Golgi lumen;GO:0005887:integral component of plasma membrane;GO:0042470:melanosome;	GO:0005178:integrin binding;GO:0016504:peptidase activator activity;GO:0008270:zinc ion binding;GO:0005509:calcium ion binding;GO:0004222:metalloendopeptidase activity;GO:0003700:sequence-specific DNA binding transcription factor activity;GO:0005515:protein binding;GO:0046872:metal ion binding;	K07763
ENSMUSG00000000958	3315	299	4.87	348	5.63	321	5.32	288	4.70	265	4.42	350	5.75	14	54369442	54417780	-	Slc7a7	solute carrier family 7 (cationic amino acid transporter%2C y+ system)%2C member 7 [Source:MGI Symbol%3BAcc:MGI:1337120]	GO:0003333:amino acid transmembrane transport;	GO:0016323:basolateral plasma membrane;GO:0016021:integral component of membrane;GO:0005886:plasma membrane;	GO:0015171:amino acid transmembrane transporter activity;	K13867
ENSMUSG00000000959	4457	1275	15.44	1339	16.11	1309	16.13	1329	16.12	1293	16.03	1252	15.29	14	54360834	54369673	+	Oxa1l	oxidase assembly 1-like [Source:MGI Symbol%3BAcc:MGI:1916339]	GO:0051354:negative regulation of oxidoreductase activity;GO:0032981:mitochondrial respiratory chain complex I assembly;GO:0033615:mitochondrial proton-transporting ATP synthase complex assembly;GO:0051205:protein insertion into membrane;GO:0009060:aerobic respiration;GO:0051262:protein tetramerization;GO:0032780:negative regulation of ATPase activity;	GO:0005743:mitochondrial inner membrane;GO:0043234:protein complex;GO:0032592:integral component of mitochondrial membrane;	GO:0097177:mitochondrial ribosome binding;GO:0042803:protein homodimerization activity;	K03217
ENSMUSG00000000976	6419	484	4.07	422	3.52	465	3.98	477	4.02	506	4.36	518	4.39	11	83753696	83783754	+	Heatr6	HEAT repeat containing 6 [Source:MGI Symbol%3BAcc:MGI:1919790]	-	-	-	-
ENSMUSG00000000982	766	7	0.49	18	1.26	23	1.65	45	3.18	48	3.46	36	2.56	11	83647844	83649355	-	Ccl3	chemokine (C-C motif) ligand 3 [Source:MGI Symbol%3BAcc:MGI:98260]	GO:0030593:neutrophil chemotaxis;GO:0071407:cellular response to organic cyclic compound;GO:0009636:response to toxic substance;GO:0045671:negative regulation of osteoclast differentiation;GO:0014808:release of sequestered calcium ion into cytosol by sarcoplasmic reticulum;GO:0050918:positive chemotaxis;GO:0007010:cytoskeleton organization;GO:0043491:protein kinase B signaling;GO:0070374:positive…	GO:0005829:cytosol;GO:0005615:extracellular space;	GO:0031726:CCR1 chemokine receptor binding;GO:0016004:phospholipase activator activity;GO:0008009:chemokine activity;GO:0031730:CCR5 chemokine receptor binding;GO:0004698:calcium-dependent protein kinase C activity;GO:0042056:chemoattractant activity;	K05408
ENSMUSG00000000983	1220	0	0.00	0	0.00	0	0.00	0	0.00	0	0.00	0	0.00	11	83709015	83711348	+	Wfdc18	WAP four-disulfide core domain 18 [Source:MGI Symbol%3BAcc:MGI:107506]	GO:0010466:negative regulation of peptidase activity;	GO:0005576:extracellular region;	GO:0030414:peptidase inhibitor activity;	-
ENSMUSG00000001014	1110	0	0.00	0	0.00	0	0.00	0	0.00	0	0.00	0	0.00	9	21029373	21030595	+	Icam4	intercellular adhesion molecule 4%2C Landsteiner-Wiener blood group [Source:MGI Symbol%3BAcc:MGI:1925619]	GO:0016337:single organismal cell-cell adhesion;	GO:0005576:extracellular region;GO:0016021:integral component of membrane;GO:0005886:plasma membrane;	-	K06581
ENSMUSG00000001016	8580	830	5.22	745	4.66	785	5.02	946	5.96	1041	6.70	938	5.95	3	90476126	90488379	+	Ilf2	interleukin enhancer binding factor 2 [Source:MGI Symbol%3BAcc:MGI:1915031]	GO:0006955:immune response;GO:0045893:positive regulation of transcription, DNA-templated;	GO:0005730:nucleolus;GO:0030529:ribonucleoprotein complex;GO:0005737:cytoplasm;	GO:0003677:DNA binding;GO:0003725:double-stranded RNA binding;GO:0005524:ATP binding;GO:0016740:transferase activity;GO:0005515:protein binding;GO:0003723:RNA binding;	K13089
ENSMUSG00000001017	3637	2196	32.60	2057	30.32	1828	27.60	2142	31.83	2179	33.10	2271	33.99	3	90498956	90509498	-	Chtop	chromatin target of PRMT1 [Source:MGI Symbol%3BAcc:MGI:1913761]	GO:0006355:regulation of transcription, DNA-templated;	GO:0005730:nucleolus;GO:0005654:nucleoplasm;GO:0005634:nucleus;	GO:0003723:RNA binding;GO:0005515:protein binding;	-
ENSMUSG00000001018	2290	863	20.35	788	18.45	786	18.85	1012	23.89	829	20.00	1014	24.10	3	90488026	90491033	-	Snapin	SNAP-associated protein [Source:MGI Symbol%3BAcc:MGI:1333745]	GO:0048490:anterograde synaptic vesicle transport;GO:0031175:neuron projection development;GO:0031629:synaptic vesicle fusion to presynaptic membrane;GO:0072553:terminal button organization;GO:0016188:synaptic vesicle maturation;GO:0008089:anterograde axon cargo transport;	GO:0030054:cell junction;GO:0043005:neuron projection;GO:0005730:nucleolus;GO:0000139:Golgi membrane;GO:0030672:synaptic vesicle membrane;GO:0031083:BLOC-1 complex;GO:0048471:perinuclear region of cytoplasm;GO:0045202:synapse;GO:0031410:cytoplasmic vesicle;GO:0016020:membrane;GO:0005794:Golgi apparatus;	GO:0000149:SNARE binding;	-
ENSMUSG00000001020	584	6870	635.10	5828	535.02	6366	598.58	8902	823.88	7691	727.68	9307	867.47	3	90603771	90606045	+	S100a4	S100 calcium binding protein A4 [Source:MGI Symbol%3BAcc:MGI:1330282]	GO:0043123:positive regulation of I-kappaB kinase/NF-kappaB signaling;	GO:0043005:neuron projection;GO:0005634:nucleus;GO:0048471:perinuclear region of cytoplasm;	GO:0042802:identical protein binding;GO:0050786:RAGE receptor binding;GO:0003779:actin binding;GO:0005509:calcium ion binding;GO:0048306:calcium-dependent protein binding;	-
ENSMUSG00000001021	2670	22	0.44	25	0.50	22	0.45	9	0.18	16	0.33	14	0.29	3	90584659	90602702	+	S100a3	S100 calcium binding protein A3 [Source:MGI Symbol%3BAcc:MGI:1338849]	-	GO:0005737:cytoplasm;	GO:0005509:calcium ion binding;	-
ENSMUSG00000001023	432	1	0.12	2	0.25	0	0.00	1	0.13	1	0.13	2	0.25	3	90608523	90611780	+	S100a5	S100 calcium binding protein A5 [Source:MGI Symbol%3BAcc:MGI:1338915]	-	-	-	-
ENSMUSG00000001025	1367	7142	282.06	6168	241.90	6091	244.68	9626	380.60	8573	346.53	9202	366.41	3	90612882	90624181	+	S100a6	S100 calcium binding protein A6 (calcyclin) [Source:MGI Symbol%3BAcc:MGI:1339467]	GO:0034220:ion transmembrane transport;	GO:0031234:extrinsic component of cytoplasmic side of plasma membrane;GO:0001726:ruffle;GO:0005635:nuclear envelope;GO:0005829:cytosol;GO:0048471:perinuclear region of cytoplasm;	GO:0015075:ion transmembrane transporter activity;GO:0044548:S100 protein binding;GO:0005509:calcium ion binding;GO:0005523:tropomyosin binding;GO:0048306:calcium-dependent protein binding;GO:0008270:zinc ion binding;GO:0042803:protein homodimerization activity;	-
ENSMUSG00000001027	7041	0	0.00	0	0.00	0	0.00	1	0.01	0	0.00	0	0.00	11	106318592	106353288	-	Scn4a	sodium channel%2C voltage-gated%2C type IV%2C alpha [Source:MGI Symbol%3BAcc:MGI:98250]	GO:0034765:regulation of ion transmembrane transport;GO:0071805:potassium ion transmembrane transport;GO:0035725:sodium ion transmembrane transport;	GO:0001518:voltage-gated sodium channel complex;	GO:0005267:potassium channel activity;GO:0005248:voltage-gated sodium channel activity;	K04837
ENSMUSG00000001029	1904	2	0.06	8	0.23	2	0.06	8	0.23	6	0.17	3	0.09	11	106377656	106388075	-	Icam2	intercellular adhesion molecule 2 [Source:MGI Symbol%3BAcc:MGI:96394]	GO:0016337:single organismal cell-cell adhesion;	GO:0005887:integral component of plasma membrane;GO:0001931:uropod;	GO:0005178:integrin binding;	K06523
ENSMUSG00000001034	4394	378	4.64	386	4.71	373	4.66	349	4.29	328	4.12	354	4.39	11	61488812	61494406	-	Mapk7	mitogen-activated protein kinase 7 [Source:MGI Symbol%3BAcc:MGI:1346347]	GO:0051534:negative regulation of NFAT protein import into nucleus;GO:0036003:positive regulation of transcription from RNA polymerase II promoter in response to stress;GO:0070375:ERK5 cascade;GO:0043066:negative regulation of apoptotic process;GO:0034115:negative regulation of heterotypic cell-cell adhesion;GO:0023014:signal transduction by protein phosphorylation;GO:0070301:cellular response to…	GO:0016605:PML body;GO:0005829:cytosol;	GO:0051019:mitogen-activated protein kinase binding;GO:0004707:MAP kinase activity;GO:0005524:ATP binding;	K04464
ENSMUSG00000001036	5228	1119	11.56	1212	12.43	1161	12.19	877	9.07	927	9.80	901	9.38	11	61517249	61579687	-	Epn2	epsin 2 [Source:MGI Symbol%3BAcc:MGI:1333766]	GO:0007219:Notch signaling pathway;GO:0048568:embryonic organ development;GO:0030100:regulation of endocytosis;GO:0001701:in utero embryonic development;	GO:0030128:clathrin coat of endocytic vesicle;	GO:0008289:lipid binding;	K12471
ENSMUSG00000001039	1593	31	1.05	31	1.04	33	1.14	40	1.36	19	0.66	25	0.85	11	61505144	61512931	+	B9d1	B9 protein domain 1 [Source:MGI Symbol%3BAcc:MGI:1351471]	GO:0035051:cardiocyte differentiation;GO:0007224:smoothened signaling pathway;GO:0043010:camera-type eye development;GO:0032880:regulation of protein localization;GO:0060563:neuroepithelial cell differentiation;GO:0042384:cilium assembly;GO:0042733:embryonic digit morphogenesis;GO:0001701:in utero embryonic development;	GO:0005813:centrosome;GO:0005737:cytoplasm;GO:0016020:membrane;GO:0036038:TCTN-B9D complex;	GO:0005515:protein binding;GO:0008158:hedgehog receptor activity;	K16744
ENSMUSG00000001052	6020	1241	11.13	1228	10.94	1318	12.02	1365	12.26	1448	13.29	1331	12.03	3	129982759	130061553	-	Sec24b	Sec24 related gene family%2C member B (S. cerevisiae) [Source:MGI Symbol%3BAcc:MGI:2139764]	GO:0006886:intracellular protein transport;GO:0006888:ER to Golgi vesicle-mediated transport;GO:0015031:protein transport;	GO:0030127:COPII vesicle coat;	GO:0008270:zinc ion binding;	K14007
ENSMUSG00000001053	2728	86	1.70	79	1.55	86	1.73	110	2.18	89	1.80	108	2.15	11	51643063	51650842	-	N4bp3	NEDD4 binding protein 3 [Source:MGI Symbol%3BAcc:MGI:2442218]	-	GO:0016020:membrane;GO:0031410:cytoplasmic vesicle;GO:0030659:cytoplasmic vesicle membrane;	GO:0005515:protein binding;	-
ENSMUSG00000001054	2161	373	9.32	356	8.83	392	9.96	356	8.90	400	10.23	381	9.60	11	51623671	51635896	-	Rmnd5b	required for meiotic nuclear division 5 homolog B [Source:MGI Symbol%3BAcc:MGI:1913339]	-	-	-	-
ENSMUSG00000001056	1146	1815	85.50	1752	81.96	1815	86.97	1823	85.98	1829	88.19	1935	91.91	11	51619735	51623714	+	Nhp2	NHP2 ribonucleoprotein [Source:MGI Symbol%3BAcc:MGI:1098547]	GO:0006364:rRNA processing;	GO:0005730:nucleolus;GO:0030529:ribonucleoprotein complex;	GO:0003723:RNA binding;	K11129
ENSMUSG00000001062	5153	290	3.04	358	3.72	292	3.11	377	3.95	355	3.81	368	3.89	8	123242356	123254348	-	Vps9d1	VPS9 domain containing 1 [Source:MGI Symbol%3BAcc:MGI:1914143]	-	-	-	-
ENSMUSG00000001065	5530	349	3.41	261	2.53	343	3.41	374	3.66	385	3.85	374	3.68	8	123254195	123269745	+	Zfp276	zinc finger protein (C2H2 type) 276 [Source:MGI Symbol%3BAcc:MGI:1888495]	GO:0006355:regulation of transcription, DNA-templated;GO:0006351:transcription, DNA-templated;	GO:0005634:nucleus;GO:0005622:intracellular;	GO:0003677:DNA binding;GO:0008270:zinc ion binding;GO:0046872:metal ion binding;GO:0003676:nucleic acid binding;	K10888
ENSMUSG00000001076	1474	0	0.00	0	0.00	0	0.00	0	0.00	0	0.00	0	0.00	15	99084086	99087817	-	C1ql4	complement component 1%2C q subcomponent-like 4 [Source:MGI Symbol%3BAcc:MGI:3579909]	-	GO:0005581:collagen trimer;	GO:0005515:protein binding;	-
ENSMUSG00000001082	2894	762	14.22	830	15.38	747	14.17	770	14.38	771	14.72	778	14.63	5	34633642	34637212	-	Mfsd10	major facilitator superfamily domain containing 10 [Source:MGI Symbol%3BAcc:MGI:1915544]	GO:0006915:apoptotic process;GO:0055085:transmembrane transport;GO:0006810:transport;GO:0044763:single-organism cellular process;	GO:0016021:integral component of membrane;GO:0016020:membrane;	GO:0005215:transporter activity;	-
ENSMUSG00000001089	8112	1718	11.43	1666	11.01	1690	11.44	2032	13.54	2023	13.78	2015	13.52	4	136469761	136554780	+	Luzp1	leucine zipper protein 1 [Source:MGI Symbol%3BAcc:MGI:107629]	GO:0021503:neural fold bending;GO:0060840:artery development;GO:0003281:ventricular septum development;	GO:0005634:nucleus;	-	-
ENSMUSG00000001095	2412	0	0.00	0	0.00	4	0.09	0	0.00	1	0.02	1	0.02	11	78397087	78422217	-	Slc13a2	solute carrier family 13 (sodium-dependent dicarboxylate transporter)%2C member 2 [Source:MGI Symbol%3BAcc:MGI:1276558]	GO:0006814:sodium ion transport;GO:0055085:transmembrane transport;	GO:0016021:integral component of membrane;	GO:0015293:symporter activity;	K14445
ENSMUSG00000001098	4039	1816	24.27	1983	26.32	1850	25.15	2086	27.91	1866	25.53	2032	27.38	5	114363567	114380508	-	Kctd10	potassium channel tetramerisation domain containing 10 [Source:MGI Symbol%3BAcc:MGI:2141207]	GO:0051260:protein homooligomerization;	GO:0005634:nucleus;GO:0036038:TCTN-B9D complex;	GO:0005515:protein binding;	K15074
ENSMUSG00000001100	3783	1845	26.33	1866	26.44	1852	26.88	1591	22.73	1637	23.91	1583	22.78	11	78512193	78522736	+	Poldip2	polymerase (DNA-directed)%2C delta interacting protein 2 [Source:MGI Symbol%3BAcc:MGI:1915061]	GO:0070584:mitochondrion morphogenesis;	GO:0005634:nucleus;GO:0042645:mitochondrial nucleoid;GO:0005739:mitochondrion;	GO:0030674:protein binding, bridging;GO:0003677:DNA binding;	K17809
ENSMUSG00000001103	1359	0	0.00	0	0.00	0	0.00	0	0.00	0	0.00	0	0.00	11	78503447	78505081	+	Sebox	SEBOX homeobox [Source:MGI Symbol%3BAcc:MGI:108012]	GO:0006355:regulation of transcription, DNA-templated;GO:0030154:cell differentiation;GO:0009792:embryo development ending in birth or egg hatching;	GO:0005634:nucleus;	GO:0043565:sequence-specific DNA binding;GO:0003700:sequence-specific DNA binding transcription factor activity;	-
ENSMUSG00000001105	1525	414	14.66	423	14.87	467	16.82	442	15.67	381	13.80	396	14.13	11	78536361	78541737	+	Ift20	intraflagellar transport 20 [Source:MGI Symbol%3BAcc:MGI:1915585]	GO:0051642:centrosome localization;	GO:0044292:dendrite terminus;GO:0005929:cilium;GO:0030992:intraciliary transport particle B;GO:0005794:Golgi apparatus;GO:0005814:centriole;	-	K16473
ENSMUSG00000001119	4380	5996	73.91	5700	69.77	5898	73.94	3218	39.71	3286	41.45	3540	43.99	10	76708792	76726168	-	Col6a1	collagen%2C type VI%2C alpha 1 [Source:MGI Symbol%3BAcc:MGI:88459]	GO:0070208:protein heterotrimerization;GO:0007155:cell adhesion;GO:0071230:cellular response to amino acid stimulus;	GO:0043234:protein complex;GO:0042383:sarcolemma;GO:0005581:collagen trimer;	GO:0048407:platelet-derived growth factor binding;	K06238
ENSMUSG00000001120	2933	105	1.93	96	1.75	95	1.78	124	2.29	80	1.51	115	2.13	10	76761857	76961887	-	Pcbp3	poly(rC) binding protein 3 [Source:MGI Symbol%3BAcc:MGI:1890470]	-	GO:0005829:cytosol;GO:0030529:ribonucleoprotein complex;GO:0005634:nucleus;	GO:0003723:RNA binding;GO:0003677:DNA binding;	K13162
ENSMUSG00000001123	2137	459	11.60	426	10.69	428	11.00	547	13.83	417	10.78	569	14.49	11	78962974	78984946	-	Lgals9	lectin%2C galactose binding%2C soluble 9 [Source:MGI Symbol%3BAcc:MGI:109496]	GO:0007157:heterophilic cell-cell adhesion via plasma membrane cell adhesion molecules;GO:0043123:positive regulation of I-kappaB kinase/NF-kappaB signaling;GO:0006811:ion transport;	GO:0005737:cytoplasm;GO:0005576:extracellular region;	GO:0004871:signal transducer activity;GO:0030246:carbohydrate binding;GO:0016936:galactoside binding;	K10093
ENSMUSG00000001127	6541	995	8.21	1048	8.59	904	7.59	1139	9.41	1058	8.94	1081	9.00	X	20797814	20860519	+	Araf	Araf proto-oncogene%2C serine/threonine kinase [Source:MGI Symbol%3BAcc:MGI:88065]	GO:0000186:activation of MAPKK activity;GO:0043066:negative regulation of apoptotic process;GO:0033138:positive regulation of peptidyl-serine phosphorylation;	GO:0005829:cytosol;GO:0005739:mitochondrion;	GO:0046872:metal ion binding;GO:0005524:ATP binding;GO:0005515:protein binding;GO:0004709:MAP kinase kinase kinase activity;GO:0043167:ion binding;	K08845
ENSMUSG00000001128	1736	2115	65.77	1871	57.78	1781	56.34	3137	97.67	3004	95.61	3165	99.24	X	20925454	20931555	-	Cfp	complement factor properdin [Source:MGI Symbol%3BAcc:MGI:97545]	GO:0006957:complement activation, alternative pathway;	GO:0005576:extracellular region;GO:0031012:extracellular matrix;	-	K15412
ENSMUSG00000001131	888	8434	512.76	8927	538.96	7906	488.89	9229	561.74	9291	578.12	8648	530.10	X	20870166	20874735	+	Timp1	tissue inhibitor of metalloproteinase 1 [Source:MGI Symbol%3BAcc:MGI:98752]	GO:1901164:negative regulation of trophoblast cell migration;GO:0051045:negative regulation of membrane protein ectodomain proteolysis;GO:0043086:negative regulation of catalytic activity;GO:0043066:negative regulation of apoptotic process;GO:0043249:erythrocyte maturation;GO:0001775:cell activation;	GO:0005604:basement membrane;	GO:0046872:metal ion binding;GO:0002020:protease binding;GO:0008191:metalloendopeptidase inhibitor activity;	K16451
ENSMUSG00000001134	1639	195	6.42	200	6.54	180	6.03	159	5.24	171	5.76	155	5.15	X	20941722	20962017	-	Uxt	ubiquitously expressed prefoldin like chaperone [Source:MGI Symbol%3BAcc:MGI:1277988]	GO:0006457:protein folding;GO:0051297:centrosome organization;GO:0000122:negative regulation of transcription from RNA polymerase II promoter;	GO:0005813:centrosome;GO:0016272:prefoldin complex;GO:0000930:gamma-tubulin complex;GO:0005634:nucleus;	GO:0001106:RNA polymerase II transcription corepressor activity;GO:0051015:actin filament binding;GO:0051082:unfolded protein binding;GO:0048487:beta-tubulin binding;GO:0003682:chromatin binding;	K04375
ENSMUSG00000001138	6420	389	3.27	316	2.64	358	3.06	477	4.02	421	3.62	421	3.57	1	36511867	36528237	+	Cnnm3	cyclin M3 [Source:MGI Symbol%3BAcc:MGI:2151055]	GO:0006811:ion transport;	GO:0016021:integral component of membrane;GO:0005886:plasma membrane;	-	K16302
ENSMUSG00000001143	7359	408	2.99	395	2.88	459	3.43	517	3.80	510	3.83	592	4.38	1	36419871	36445271	-	Lman2l	lectin%2C mannose-binding 2-like [Source:MGI Symbol%3BAcc:MGI:2443010]	GO:0015031:protein transport;GO:0006412:translation;	GO:0005789:endoplasmic reticulum membrane;GO:0005794:Golgi apparatus;GO:0016021:integral component of membrane;GO:0016020:membrane;GO:0005762:mitochondrial large ribosomal subunit;	GO:0046872:metal ion binding;GO:0003735:structural constituent of ribosome;GO:0019843:rRNA binding;	K10083
ENSMUSG00000001150	7197	973	7.30	914	6.81	909	6.94	929	6.98	1000	7.68	1064	8.05	10	76468927	76515857	+	Mcm3ap	minichromosome maintenance complex component 3 associated protein [Source:MGI Symbol%3BAcc:MGI:1930089]	-	GO:0005829:cytosol;GO:0005634:nucleus;	GO:0000166:nucleotide binding;	-
ENSMUSG00000001151	12154	518	2.30	514	2.27	512	2.31	679	3.02	701	3.19	755	3.38	10	76351263	76442786	-	Pcnt	pericentrin (kendrin) [Source:MGI Symbol%3BAcc:MGI:102722]	GO:0001764:neuron migration;GO:0021772:olfactory bulb development;GO:0021696:cerebellar cortex morphogenesis;GO:0061351:neural precursor cell proliferation;GO:0006915:apoptotic process;GO:0048854:brain morphogenesis;GO:0035264:multicellular organism growth;GO:0007051:spindle organization;GO:0035108:limb morphogenesis;GO:0042384:cilium assembly;GO:0001701:in utero embryonic development;	GO:0045171:intercellular bridge;GO:0005874:microtubule;GO:0005814:centriole;	GO:0005516:calmodulin binding;GO:0005515:protein binding;	K16481
ENSMUSG00000001155	3192	4	0.07	0	0.00	3	0.05	0	0.00	2	0.03	1	0.02	10	76575648	76590338	+	Ftcd	formiminotransferase cyclodeaminase [Source:MGI Symbol%3BAcc:MGI:1339962]	GO:0019557:histidine catabolic process to glutamate and formate;GO:0007010:cytoskeleton organization;GO:0035999:tetrahydrofolate interconversion;GO:0019556:histidine catabolic process to glutamate and formamide;	GO:0005814:centriole;GO:0005794:Golgi apparatus;	GO:0005542:folic acid binding;GO:0019215:intermediate filament binding;GO:0030409:glutamate formimidoyltransferase activity;GO:0030412:formimidoyltetrahydrofolate cyclodeaminase activity;	K13990
ENSMUSG00000001156	7072	141	1.08	134	1.02	114	0.89	146	1.12	134	1.05	148	1.14	6	86647042	86669161	-	Mxd1	MAX dimerization protein 1 [Source:MGI Symbol%3BAcc:MGI:96908]	GO:0006351:transcription, DNA-templated;GO:0006355:regulation of transcription, DNA-templated;	GO:0005634:nucleus;GO:0005739:mitochondrion;GO:0005730:nucleolus;	GO:0005515:protein binding;GO:0003677:DNA binding;GO:0046983:protein dimerization activity;	K09114
ENSMUSG00000001157	6493	437	3.63	370	3.06	393	3.32	442	3.68	495	4.21	442	3.71	6	86691768	86733383	-	Gmcl1	germ cell-less%2C spermatogenesis associated 1 [Source:MGI Symbol%3BAcc:MGI:1345156]	GO:0006355:regulation of transcription, DNA-templated;GO:0007283:spermatogenesis;GO:0030154:cell differentiation;GO:0007275:multicellular organismal development;GO:0032502:developmental process;	GO:0016363:nuclear matrix;GO:0005635:nuclear envelope;	GO:0005515:protein binding;	K10485
ENSMUSG00000001158	1837	922	27.10	913	26.65	933	27.89	1156	34.01	1026	30.86	969	28.71	6	86675151	86684522	-	Snrnp27	small nuclear ribonucleoprotein 27 (U4/U6.U5) [Source:MGI Symbol%3BAcc:MGI:1913868]	-	-	-	K12846
ENSMUSG00000001166	2405	27	0.61	13	0.29	13	0.30	25	0.56	21	0.48	15	0.34	5	120800194	120812514	-	Oas1c	2'-5' oligoadenylate synthetase 1C [Source:MGI Symbol%3BAcc:MGI:2149633]	-	-	GO:0003725:double-stranded RNA binding;GO:0001730:2'-5'-oligoadenylate synthetase activity;	K14216
ENSMUSG00000001168	1703	2	0.06	1	0.03	1	0.03	2	0.06	3	0.10	0	0.00	5	120861421	120873506	+	Oas1h	2'-5' oligoadenylate synthetase 1H [Source:MGI Symbol%3BAcc:MGI:2180853]	GO:0051607:defense response to virus;GO:0006955:immune response;	-	GO:0003725:double-stranded RNA binding;GO:0005524:ATP binding;GO:0001730:2'-5'-oligoadenylate synthetase activity;	K14216
ENSMUSG00000001173	9486	946	5.38	919	5.19	906	5.24	1079	6.15	1041	6.06	1004	5.76	X	47912387	47965868	+	Ocrl	OCRL%2C inositol polyphosphate-5-phosphatase [Source:MGI Symbol%3BAcc:MGI:109589]	GO:0046856:phosphatidylinositol dephosphorylation;GO:0042384:cilium assembly;GO:0001701:in utero embryonic development;GO:0046854:phosphatidylinositol phosphorylation;	GO:0001750:photoreceptor outer segment;GO:0005802:trans-Golgi network;GO:0005794:Golgi apparatus;GO:0005769:early endosome;GO:0030136:clathrin-coated vesicle;GO:0005886:plasma membrane;GO:0005634:nucleus;GO:0030670:phagocytic vesicle membrane;GO:0005905:coated pit;GO:0031901:early endosome membrane;	GO:0048365:Rac GTPase binding;GO:0004439:phosphatidylinositol-4,5-bisphosphate 5-phosphatase activity;	K01099
ENSMUSG00000001175	4706	18807	215.76	19447	221.55	18930	220.89	18270	209.83	17046	200.14	17573	203.26	12	100199435	100209814	+	Calm1	calmodulin 1 [Source:MGI Symbol%3BAcc:MGI:88251]	GO:0060316:positive regulation of ryanodine-sensitive calcium-release channel activity;GO:0005513:detection of calcium ion;GO:0048011:neurotrophin TRK receptor signaling pathway;GO:0002027:regulation of heart rate;GO:0006006:glucose metabolic process;GO:0030801:positive regulation of cyclic nucleotide metabolic process;GO:1901844:regulation of cell communication by electrical coupling involved in…	GO:0030017:sarcomere;GO:0005829:cytosol;GO:0005654:nucleoplasm;GO:0034704:calcium channel complex;GO:0005876:spindle microtubule;GO:0005886:plasma membrane;GO:0000922:spindle pole;GO:0005813:centrosome;GO:0005576:extracellular region;	GO:0031997:N-terminal myristoylation domain binding;GO:0044325:ion channel binding;GO:0019904:protein domain specific binding;GO:0031432:titin binding;GO:0072542:protein phosphatase activator activity;GO:0031996:thioesterase binding;GO:0043274:phospholipase binding;GO:0005509:calcium ion binding;GO:0016301:kinase activity;	K02183
ENSMUSG00000001211	7790	1568	10.87	1486	10.23	1466	10.33	1282	8.89	1312	9.31	1290	9.01	10	78269178	78352489	-	Agpat3	1-acylglycerol-3-phosphate O-acyltransferase 3 [Source:MGI Symbol%3BAcc:MGI:1336186]	GO:0008654:phospholipid biosynthetic process;	GO:0005886:plasma membrane;GO:0016021:integral component of membrane;GO:0005783:endoplasmic reticulum;	GO:0003841:1-acylglycerol-3-phosphate O-acyltransferase activity;	K13523
ENSMUSG00000001225	6369	1	0.01	0	0.00	2	0.02	0	0.00	0	0.00	0	0.00	12	31390871	31473917	+	Slc26a3	solute carrier family 26%2C member 3 [Source:MGI Symbol%3BAcc:MGI:107181]	GO:0008272:sulfate transport;GO:0034220:ion transmembrane transport;GO:0006820:anion transport;	GO:0005887:integral component of plasma membrane;GO:0016324:apical plasma membrane;GO:0031526:brush border membrane;	GO:0015301:anion:anion antiporter activity;GO:0008271:secondary active sulfate transmembrane transporter activity;GO:0015116:sulfate transmembrane transporter activity;	K14078
ENSMUSG00000001227	3968	347	4.72	363	4.90	314	4.35	328	4.47	354	4.93	385	5.28	17	56123085	56140343	-	Sema6b	sema domain%2C transmembrane domain (TM)%2C and cytoplasmic domain%2C (semaphorin) 6B [Source:MGI Symbol%3BAcc:MGI:1202889]	GO:0030154:cell differentiation;GO:0007399:nervous system development;	GO:0016021:integral component of membrane;GO:0005886:plasma membrane;	GO:0030215:semaphorin receptor binding;GO:0004872:receptor activity;	K06842
ENSMUSG00000001228	4259	1161	14.72	1049	13.20	1050	13.54	1918	24.34	1876	24.34	1928	24.64	17	56303321	56323486	+	Uhrf1	ubiquitin-like%2C containing PHD and RING finger domains%2C 1 [Source:MGI Symbol%3BAcc:MGI:1338889]	GO:0032270:positive regulation of cellular protein metabolic process;GO:0051865:protein autoubiquitination;GO:0000122:negative regulation of transcription from RNA polymerase II promoter;GO:0010390:histone monoubiquitination;GO:0042787:protein ubiquitination involved in ubiquitin-dependent protein catabolic process;GO:0008283:cell proliferation;GO:0010216:maintenance of DNA methylation;GO:0007049…	GO:0000791:euchromatin;GO:0000792:heterochromatin;GO:0016363:nuclear matrix;GO:0000790:nuclear chromatin;GO:0005657:replication fork;	GO:0008270:zinc ion binding;GO:0031493:nucleosomal histone binding;GO:0004842:ubiquitin-protein transferase activity;GO:0042802:identical protein binding;GO:0008327:methyl-CpG binding;GO:0000987:core promoter proximal region sequence-specific DNA binding;GO:0044729:hemi-methylated DNA-binding;GO:0035064:methylated histone binding;	K10638
ENSMUSG00000001229	7883	1075	7.36	1046	7.11	1143	7.96	1219	8.36	1300	9.11	1243	8.58	17	56186807	56218905	-	Dpp9	dipeptidylpeptidase 9 [Source:MGI Symbol%3BAcc:MGI:2443967]	GO:0006508:proteolysis;	GO:0016020:membrane;GO:0005737:cytoplasm;	GO:0004177:aminopeptidase activity;GO:0008236:serine-type peptidase activity;	K08656
ENSMUSG00000001240	3301	2	0.03	0	0.00	1	0.02	0	0.00	0	0.00	2	0.03	11	101246028	101259546	+	Ramp2	receptor (calcitonin) activity modifying protein 2 [Source:MGI Symbol%3BAcc:MGI:1859650]	GO:0043116:negative regulation of vascular permeability;GO:2001214:positive regulation of vasculogenesis;GO:0010628:positive regulation of gene expression;GO:0097084:vascular smooth muscle cell development;GO:0035924:cellular response to vascular endothelial growth factor stimulus;GO:0007507:heart development;GO:0045766:positive regulation of angiogenesis;GO:0006816:calcium ion transport;GO:00308…	GO:0016021:integral component of membrane;GO:0005737:cytoplasm;GO:0009986:cell surface;GO:0043235:receptor complex;GO:0005886:plasma membrane;	GO:0008565:protein transporter activity;GO:0015026:coreceptor activity;GO:0046982:protein heterodimerization activity;GO:0001664:G-protein coupled receptor binding;	K08448;K12189
ENSMUSG00000001247	2172	8	0.20	3	0.07	8	0.20	16	0.40	13	0.33	11	0.28	7	30957770	30973464	-	Lsr	lipolysis stimulated lipoprotein receptor [Source:MGI Symbol%3BAcc:MGI:1927471]	GO:0009790:embryo development;GO:0001889:liver development;GO:0019216:regulation of lipid metabolic process;GO:0042953:lipoprotein transport;	GO:0005886:plasma membrane;GO:0034358:plasma lipoprotein particle;GO:0034362:low-density lipoprotein particle;GO:0042627:chylomicron;GO:0016021:integral component of membrane;GO:0034361:very-low-density lipoprotein particle;	GO:0017129:triglyceride binding;GO:0030228:lipoprotein particle receptor activity;GO:0005504:fatty acid binding;GO:0030169:low-density lipoprotein particle binding;	-
ENSMUSG00000001248	5239	776	8.00	689	7.05	655	6.87	784	8.09	745	7.86	805	8.36	7	31130127	31155896	-	Gramd1a	GRAM domain containing 1A [Source:MGI Symbol%3BAcc:MGI:105490]	GO:0005975:carbohydrate metabolic process;GO:0006508:proteolysis;	GO:0016021:integral component of membrane;GO:0016020:membrane;	GO:0070008:serine-type exopeptidase activity;GO:0016758:transferase activity, transferring hexosyl groups;GO:0005044:scavenger receptor activity;GO:0004252:serine-type endopeptidase activity;	-
ENSMUSG00000001249	4101	11	0.14	9	0.12	3	0.04	5	0.07	6	0.08	5	0.07	7	31098725	31115290	-	Hpn	hepsin [Source:MGI Symbol%3BAcc:MGI:1196620]	GO:2000347:positive regulation of hepatocyte proliferation;GO:0010756:positive regulation of plasminogen activation;GO:0050680:negative regulation of epithelial cell proliferation;GO:0043923:positive regulation by host of viral transcription;GO:0097195:pilomotor reflex;GO:0090103:cochlea morphogenesis;GO:0006508:proteolysis;GO:0050910:detection of mechanical stimulus involved in sensory perceptio…	GO:0009986:cell surface;GO:0005887:integral component of plasma membrane;GO:0005911:cell-cell junction;GO:0043025:neuronal cell body;GO:0005789:endoplasmic reticulum membrane;GO:0031965:nuclear membrane;GO:0005886:plasma membrane;GO:0016021:integral component of membrane;	GO:0005044:scavenger receptor activity;GO:0070008:serine-type exopeptidase activity;GO:0015269:calcium-activated potassium channel activity;GO:0004252:serine-type endopeptidase activity;GO:0008236:serine-type peptidase activity;	K08665
ENSMUSG00000001260	7869	0	0.00	0	0.00	0	0.00	0	0.00	0	0.00	0	0.00	5	70751047	70842617	-	Gabrg1	gamma-aminobutyric acid (GABA) A receptor%2C subunit gamma 1 [Source:MGI Symbol%3BAcc:MGI:103156]	GO:0007214:gamma-aminobutyric acid signaling pathway;GO:0006821:chloride transport;GO:0007268:synaptic transmission;	GO:0030054:cell junction;GO:0043235:receptor complex;GO:0034707:chloride channel complex;GO:0045211:postsynaptic membrane;GO:0005886:plasma membrane;	GO:0050811:GABA receptor binding;GO:0005230:extracellular ligand-gated ion channel activity;GO:0004890:GABA-A receptor activity;GO:0005254:chloride channel activity;	K05186
ENSMUSG00000001270	2895	96336	1796.53	101123	1872.69	91480	1735.19	46534	868.78	47250	901.83	46416	872.73	12	111669361	111672338	-	Ckb	creatine kinase%2C brain [Source:MGI Symbol%3BAcc:MGI:88407]	GO:0007420:brain development;GO:0030644:cellular chloride ion homeostasis;GO:0016310:phosphorylation;GO:0006603:phosphocreatine metabolic process;	GO:0005739:mitochondrion;GO:0005886:plasma membrane;	GO:0004111:creatine kinase activity;GO:0005524:ATP binding;GO:0005515:protein binding;GO:0016301:kinase activity;	K00933
ENSMUSG00000001280	8262	1834	11.98	1805	11.71	2064	13.72	2208	14.44	2184	14.61	2204	14.52	15	102406143	102436404	+	Sp1	trans-acting transcription factor 1 [Source:MGI Symbol%3BAcc:MGI:98372]	GO:0001829:trophectodermal cell differentiation;GO:0043923:positive regulation by host of viral transcription;GO:0030324:lung development;GO:0060136:embryonic process involved in female pregnancy;GO:0048596:embryonic camera-type eye morphogenesis;GO:0030219:megakaryocyte differentiation;GO:0001892:embryonic placenta development;GO:0048706:embryonic skeletal system development;GO:0001503:ossificat…	GO:0005737:cytoplasm;GO:0032993:protein-DNA complex;GO:0005634:nucleus;GO:0005654:nucleoplasm;GO:0005730:nucleolus;GO:0044424:intracellular part;	GO:0042826:histone deacetylase binding;GO:0001077:RNA polymerase II core promoter proximal region sequence-specific DNA binding transcription factor activity involved in positive regulation of transcription;GO:0008270:zinc ion binding;GO:0001103:RNA polymerase II repressing transcription factor binding;GO:0008022:protein C-terminus binding;GO:0000979:RNA polymerase II core promoter sequence-speci…	K04684
ENSMUSG00000001281	2770	963	18.77	1166	22.57	1051	20.83	398	7.77	383	7.64	373	7.33	15	102215995	102231944	-	Itgb7	integrin beta 7 [Source:MGI Symbol%3BAcc:MGI:96616]	GO:0007160:cell-matrix adhesion;GO:0050900:leukocyte migration;GO:0007229:integrin-mediated signaling pathway;GO:0007275:multicellular organismal development;	GO:0005737:cytoplasm;GO:0005615:extracellular space;GO:0008305:integrin complex;	GO:0004872:receptor activity;GO:0050839:cell adhesion molecule binding;	K06590
ENSMUSG00000001285	2823	420	8.03	360	6.84	354	6.89	392	7.51	438	8.57	395	7.62	15	102331709	102338139	+	Myg1	melanocyte proliferating gene 1 [Source:MGI Symbol%3BAcc:MGI:1929864]	-	GO:0005634:nucleus;GO:0005739:mitochondrion;	-	-
ENSMUSG00000001288	4261	474	6.01	457	5.75	470	6.06	479	6.08	413	5.36	441	5.63	15	102234938	102257517	-	Rarg	retinoic acid receptor%2C gamma [Source:MGI Symbol%3BAcc:MGI:97858]	GO:0000122:negative regulation of transcription from RNA polymerase II promoter;GO:0048048:embryonic eye morphogenesis;GO:0048384:retinoic acid receptor signaling pathway;GO:0035116:embryonic hindlimb morphogenesis;GO:0031641:regulation of myelination;GO:0070384:Harderian gland development;GO:0060740:prostate gland epithelium morphogenesis;GO:0008285:negative regulation of cell proliferation;GO:0…	GO:0005667:transcription factor complex;	GO:0046965:retinoid X receptor binding;GO:0008270:zinc ion binding;GO:0003707:steroid hormone receptor activity;GO:0043565:sequence-specific DNA binding;GO:0003708:retinoic acid receptor activity;	K08529
ENSMUSG00000001289	1394	1593	61.69	1555	59.80	1442	56.80	1651	64.01	1524	60.41	1616	63.10	15	102326116	102331873	+	Pfdn5	prefoldin 5 [Source:MGI Symbol%3BAcc:MGI:1928753]	GO:0051084:'de novo' posttranslational protein folding;GO:0090090:negative regulation of canonical Wnt signaling pathway;GO:0060041:retina development in camera-type eye;GO:0045892:negative regulation of transcription, DNA-templated;	GO:0016272:prefoldin complex;GO:0005634:nucleus;	GO:0003714:transcription corepressor activity;GO:0051082:unfolded protein binding;	K04797
ENSMUSG00000001300	6855	685	5.39	738	5.77	692	5.54	724	5.71	717	5.78	704	5.59	8	8617434	8661242	-	Efnb2	ephrin B2 [Source:MGI Symbol%3BAcc:MGI:105097]	GO:0002042:cell migration involved in sprouting angiogenesis;GO:0010839:negative regulation of keratinocyte proliferation;GO:0001945:lymph vessel development;GO:0050920:regulation of chemotaxis;GO:0009887:organ morphogenesis;GO:0007399:nervous system development;GO:0007155:cell adhesion;GO:0048013:ephrin receptor signaling pathway;GO:2000727:positive regulation of cardiac muscle cell differentiat…	GO:0016021:integral component of membrane;GO:0005886:plasma membrane;	GO:0046875:ephrin receptor binding;	K05463
ENSMUSG00000001305	3239	363	6.05	332	5.50	328	5.56	391	6.52	349	5.95	376	6.32	1	186720978	186749358	-	Rrp15	ribosomal RNA processing 15 homolog (S. cerevisiae) [Source:MGI Symbol%3BAcc:MGI:1914473]	-	GO:0005634:nucleus;	-	K09228
ENSMUSG00000001313	1990	37	1.00	49	1.32	40	1.10	48	1.30	41	1.14	44	1.20	11	101464999	101471853	+	Rnd2	Rho family GTPase 2 [Source:MGI Symbol%3BAcc:MGI:1338755]	GO:0007264:small GTPase mediated signal transduction;	GO:0005769:early endosome;GO:0016020:membrane;GO:0031410:cytoplasmic vesicle;	GO:0005525:GTP binding;GO:0047485:protein N-terminus binding;	K07858
ENSMUSG00000001323	4560	214	2.53	226	2.66	181	2.18	171	2.03	204	2.47	210	2.51	11	74906359	74925948	-	Srr	serine racemase [Source:MGI Symbol%3BAcc:MGI:1351636]	GO:0042866:pyruvate biosynthetic process;GO:0006563:L-serine metabolic process;GO:0051289:protein homotetramerization;GO:0070179:D-serine biosynthetic process;GO:0032496:response to lipopolysaccharide;GO:0007568:aging;GO:0007420:brain development;GO:0043278:response to morphine;GO:0042493:response to drug;	GO:0043025:neuronal cell body;GO:0005737:cytoplasm;GO:0045177:apical part of cell;GO:0005886:plasma membrane;	GO:0016594:glycine binding;GO:0005509:calcium ion binding;GO:0003941:L-serine ammonia-lyase activity;GO:0005524:ATP binding;GO:0030165:PDZ domain binding;GO:0030378:serine racemase activity;GO:0008721:D-serine ammonia-lyase activity;GO:0018114:threonine racemase activity;GO:0000287:magnesium ion binding;GO:0042803:protein homodimerization activity;GO:0030170:pyridoxal phosphate binding;	K12235
ENSMUSG00000001333	2862	84	1.58	93	1.74	106	2.03	77	1.45	72	1.39	89	1.69	4	129287617	129308559	+	Sync	syncoilin [Source:MGI Symbol%3BAcc:MGI:1916078]	GO:0045103:intermediate filament-based process;	GO:0030018:Z disc;GO:0031594:neuromuscular junction;GO:0042383:sarcolemma;GO:0005882:intermediate filament;GO:0005829:cytosol;	GO:0005515:protein binding;GO:0005198:structural molecule activity;	K10377
ENSMUSG00000001334	2763	0	0.00	1	0.02	2	0.04	5	0.10	6	0.12	6	0.12	4	129136999	129144593	+	Fndc5	fibronectin type III domain containing 5 [Source:MGI Symbol%3BAcc:MGI:1917614]	GO:0014850:response to muscle activity;GO:0090336:positive regulation of brown fat cell differentiation;	GO:0005777:peroxisome;GO:0005886:plasma membrane;GO:0016021:integral component of membrane;GO:0005576:extracellular region;GO:0005783:endoplasmic reticulum;	GO:0005179:hormone activity;	-
ENSMUSG00000001348	2030	181966	4839.37	199804	5276.82	179836	4864.64	98971	2635.13	100211	2727.67	98370	2637.70	9	22126727	22135711	-	Acp5	acid phosphatase 5%2C tartrate resistant [Source:MGI Symbol%3BAcc:MGI:87883]	GO:0050728:negative regulation of inflammatory response;GO:0032496:response to lipopolysaccharide;GO:0030316:osteoclast differentiation;GO:0033555:multicellular organismal response to stress;GO:0045453:bone resorption;GO:0060349:bone morphogenesis;GO:0045019:negative regulation of nitric oxide biosynthetic process;GO:0007162:negative regulation of cell adhesion;GO:0001503:ossification;GO:0034097:…	GO:0005615:extracellular space;GO:0005764:lysosome;GO:0016021:integral component of membrane;	GO:0008199:ferric iron binding;GO:0008198:ferrous iron binding;GO:0003993:acid phosphatase activity;	K14379
ENSMUSG00000001349	2736	1477	29.14	1568	30.73	1522	30.55	1563	30.88	1318	26.62	1480	29.44	9	22099216	22109630	+	Cnn1	calponin 1 [Source:MGI Symbol%3BAcc:MGI:104979]	GO:0031032:actomyosin structure organization;	GO:0005856:cytoskeleton;	GO:0005516:calmodulin binding;GO:0003779:actin binding;	-
ENSMUSG00000001366	3103	429	7.46	423	7.31	391	6.92	374	6.51	400	7.12	375	6.58	9	78081499	78109065	-	Fbxo9	f-box protein 9 [Source:MGI Symbol%3BAcc:MGI:1918788]	GO:0032006:regulation of TOR signaling;GO:0016567:protein ubiquitination;GO:0031146:SCF-dependent proteasomal ubiquitin-dependent protein catabolic process;	GO:0005737:cytoplasm;GO:0019005:SCF ubiquitin ligase complex;	GO:0005515:protein binding;GO:0004842:ubiquitin-protein transferase activity;	K10295
ENSMUSG00000001376	10856	1255	6.24	1203	5.94	1168	5.91	1152	5.74	1174	5.98	1211	6.07	6	3498382	3603531	+	Vps50	VPS50 EARP/GARPII complex subunit [Source:MGI Symbol%3BAcc:MGI:1920538]	-	-	-	-
ENSMUSG00000001380	2447	1853	40.88	1773	38.85	1706	38.28	1806	39.89	1726	38.97	1713	38.11	18	36766528	36783205	-	Hars	histidyl-tRNA synthetase [Source:MGI Symbol%3BAcc:MGI:108087]	GO:0006427:histidyl-tRNA aminoacylation;	GO:0005737:cytoplasm;	GO:0005524:ATP binding;GO:0004821:histidine-tRNA ligase activity;	K01892
ENSMUSG00000001383	2592	1399	29.14	1251	25.88	1314	27.84	1657	34.55	1547	32.98	1606	33.73	18	36793876	36799666	+	Zmat2	zinc finger%2C matrin type 2 [Source:MGI Symbol%3BAcc:MGI:1913742]	-	GO:0005622:intracellular;	GO:0046872:metal ion binding;GO:0003676:nucleic acid binding;	K12848
ENSMUSG00000001403	2600	366	7.60	377	7.77	366	7.73	553	11.50	466	9.90	546	11.43	2	164769898	164778822	+	Ube2c	ubiquitin-conjugating enzyme E2C [Source:MGI Symbol%3BAcc:MGI:1915862]	GO:0008054:negative regulation of cyclin-dependent protein serine/threonine kinase by cyclin degradation;GO:0070936:protein K48-linked ubiquitination;GO:0070979:protein K11-linked ubiquitination;GO:0051301:cell division;GO:0031145:anaphase-promoting complex-dependent proteasomal ubiquitin-dependent protein catabolic process;GO:0031536:positive regulation of exit from mitosis;GO:0010994:free ubiqu…	GO:0005680:anaphase-promoting complex;	GO:0004842:ubiquitin-protein transferase activity;GO:0005524:ATP binding;	K06688
ENSMUSG00000001415	6956	1722	13.36	1717	13.23	1781	14.06	1706	13.26	1621	12.88	1619	12.67	3	88336260	88362338	+	Smg5	Smg-5 homolog%2C nonsense mediated mRNA decay factor (C. elegans) [Source:MGI Symbol%3BAcc:MGI:2447364]	GO:0000184:nuclear-transcribed mRNA catabolic process, nonsense-mediated decay;GO:0035303:regulation of dephosphorylation;	GO:0005737:cytoplasm;GO:0005634:nucleus;	GO:0051721:protein phosphatase 2A binding;	K11125
ENSMUSG00000001416	6370	6415	54.37	6011	50.59	5841	50.35	5974	50.69	5977	51.85	6054	51.73	3	88297116	88321767	+	Cct3	chaperonin containing Tcp1%2C subunit 3 (gamma) [Source:MGI Symbol%3BAcc:MGI:104708]	GO:0051084:'de novo' posttranslational protein folding;GO:0006457:protein folding;GO:0007339:binding of sperm to zona pellucida;GO:0044267:cellular protein metabolic process;	GO:0005832:chaperonin-containing T-complex;GO:0005886:plasma membrane;GO:0005874:microtubule;GO:0097223:sperm part;GO:0002199:zona pellucida receptor complex;	GO:0005524:ATP binding;GO:0051082:unfolded protein binding;GO:0000166:nucleotide binding;	K09495
ENSMUSG00000001418	6291	2895	24.84	3157	26.90	2942	25.68	2585	22.21	2460	21.61	2380	20.59	3	88325023	88331313	+	Glmp	glycosylated lysosomal membrane protein [Source:MGI Symbol%3BAcc:MGI:1913318]	GO:0030522:intracellular receptor signaling pathway;GO:0045944:positive regulation of transcription from RNA polymerase II promoter;GO:0050794:regulation of cellular process;	GO:0005829:cytosol;GO:0005764:lysosome;GO:0016021:integral component of membrane;GO:0005634:nucleus;GO:0005765:lysosomal membrane;	GO:0044212:transcription regulatory region DNA binding;GO:0004879:ligand-activated sequence-specific DNA binding RNA polymerase II transcription factor activity;GO:0000988:protein binding transcription factor activity;GO:0003700:sequence-specific DNA binding transcription factor activity;	-
ENSMUSG00000001419	5985	2352	21.22	2443	21.88	2486	22.81	2509	22.66	2579	23.81	2598	23.63	3	88142372	88172086	+	Mef2d	myocyte enhancer factor 2D [Source:MGI Symbol%3BAcc:MGI:99533]	GO:0002062:chondrocyte differentiation;GO:0001649:osteoblast differentiation;GO:0006915:apoptotic process;GO:0035914:skeletal muscle cell differentiation;GO:0045944:positive regulation of transcription from RNA polymerase II promoter;GO:0007399:nervous system development;GO:0001958:endochondral ossification;GO:0007512:adult heart development;	GO:0005730:nucleolus;GO:0005634:nucleus;	GO:0042826:histone deacetylase binding;GO:0033613:activating transcription factor binding;GO:0000977:RNA polymerase II regulatory region sequence-specific DNA binding;GO:0000981:sequence-specific DNA binding RNA polymerase II transcription factor activity;GO:0046982:protein heterodimerization activity;GO:0042803:protein homodimerization activity;	K09262
ENSMUSG00000001420	2912	12	0.22	18	0.33	14	0.26	16	0.30	10	0.19	7	0.13	3	88328655	88336148	-	Tmem79	transmembrane protein 79 [Source:MGI Symbol%3BAcc:MGI:1919163]	-	GO:0016021:integral component of membrane;	-	-
ENSMUSG00000001424	9757	5014	27.74	4907	26.96	4821	27.13	4908	27.19	4756	26.93	4875	27.20	6	28475139	28935162	+	Snd1	staphylococcal nuclease and tudor domain containing 1 [Source:MGI Symbol%3BAcc:MGI:1929266]	GO:0006355:regulation of transcription, DNA-templated;GO:0031047:gene silencing by RNA;GO:0090305:nucleic acid phosphodiester bond hydrolysis;	GO:0005739:mitochondrion;GO:0016442:RISC complex;GO:0005634:nucleus;GO:0042470:melanosome;	GO:0003676:nucleic acid binding;GO:0005515:protein binding;GO:0004518:nuclease activity;GO:0003713:transcription coactivator activity;	K15979
ENSMUSG00000001435	7021	1847	14.20	1599	12.21	1683	13.16	2360	18.17	2288	18.01	2504	19.41	10	77052178	77166548	-	Col18a1	collagen%2C type XVIII%2C alpha 1 [Source:MGI Symbol%3BAcc:MGI:88451]	GO:0001525:angiogenesis;GO:0016055:Wnt signaling pathway;GO:0001886:endothelial cell morphogenesis;GO:0043065:positive regulation of apoptotic process;GO:0007155:cell adhesion;GO:0030335:positive regulation of cell migration;GO:0008284:positive regulation of cell proliferation;GO:0030198:extracellular matrix organization;GO:0042493:response to drug;GO:0051599:response to hydrostatic pressure;	GO:0005581:collagen trimer;GO:0005604:basement membrane;GO:0005615:extracellular space;GO:0030938:collagen type XVIII trimer;	GO:0046872:metal ion binding;GO:0042802:identical protein binding;GO:0005198:structural molecule activity;	K06823
ENSMUSG00000001436	4644	380	4.42	292	3.37	327	3.87	369	4.29	371	4.41	359	4.21	10	77032241	77061002	+	Slc19a1	solute carrier family 19 (folate transporter)%2C member 1 [Source:MGI Symbol%3BAcc:MGI:103182]	GO:0015884:folic acid transport;GO:0051958:methotrexate transport;GO:0007565:female pregnancy;	GO:0016323:basolateral plasma membrane;GO:0016021:integral component of membrane;	GO:0015350:methotrexate transporter activity;GO:0005542:folic acid binding;GO:0008518:reduced folate carrier activity;	K14609
ENSMUSG00000001440	6590	8625	70.66	8274	67.31	8382	69.84	8542	70.06	8253	69.20	8026	66.29	11	97159714	97187881	-	Kpnb1	karyopherin (importin) beta 1 [Source:MGI Symbol%3BAcc:MGI:107532]	GO:0006610:ribosomal protein import into nucleus;	GO:0005737:cytoplasm;GO:0005643:nuclear pore;GO:0031965:nuclear membrane;	GO:0019904:protein domain specific binding;GO:0008565:protein transporter activity;	K14293
ENSMUSG00000001441	7206	1680	12.59	1672	12.44	1676	12.77	1613	12.10	1774	13.60	1729	13.06	11	97205842	97280638	-	Npepps	aminopeptidase puromycin sensitive [Source:MGI Symbol%3BAcc:MGI:1101358]	GO:0071456:cellular response to hypoxia;GO:0006508:proteolysis;GO:0000209:protein polyubiquitination;GO:0002474:antigen processing and presentation of peptide antigen via MHC class I;GO:0006886:intracellular protein transport;	GO:0005737:cytoplasm;GO:0005634:nucleus;GO:0005829:cytosol;GO:0005643:nuclear pore;	GO:0004177:aminopeptidase activity;GO:0008270:zinc ion binding;GO:0008237:metallopeptidase activity;GO:0008565:protein transporter activity;	K08776
ENSMUSG00000001444	2488	0	0.00	2	0.04	0	0.00	0	0.00	0	0.00	0	0.00	11	97098071	97115331	-	Tbx21	T-box 21 [Source:MGI Symbol%3BAcc:MGI:1888984]	GO:0030217:T cell differentiation;GO:0045893:positive regulation of transcription, DNA-templated;GO:0048304:positive regulation of isotype switching to IgG isotypes;GO:0072676:lymphocyte migration;	GO:0043025:neuronal cell body;GO:0005634:nucleus;	GO:0005515:protein binding;GO:0044212:transcription regulatory region DNA binding;GO:0003700:sequence-specific DNA binding transcription factor activity;	K10166
ENSMUSG00000001445	1708	1094	34.58	1136	35.66	1112	35.75	1045	33.07	1040	33.64	1083	34.51	11	97041560	97049213	+	Mrpl10	mitochondrial ribosomal protein L10 [Source:MGI Symbol%3BAcc:MGI:1333801]	GO:0042254:ribosome biogenesis;GO:0006412:translation;	GO:0005762:mitochondrial large ribosomal subunit;	GO:0003735:structural constituent of ribosome;	K02864
ENSMUSG00000001467	4415	1744	21.33	1987	24.13	1900	23.63	1341	16.42	1298	16.24	1394	17.19	5	4081145	4104746	-	Cyp51	cytochrome P450%2C family 51 [Source:MGI Symbol%3BAcc:MGI:106040]	GO:0033488:cholesterol biosynthetic process via 24,25-dihydrolanosterol;GO:0055114:oxidation-reduction process;GO:0045540:regulation of cholesterol biosynthetic process;GO:0070988:demethylation;	GO:0016021:integral component of membrane;GO:0005789:endoplasmic reticulum membrane;	GO:0008398:sterol 14-demethylase activity;GO:0009055:electron carrier activity;GO:0020037:heme binding;GO:0005506:iron ion binding;	K05917
ENSMUSG00000001472	5390	4130	41.37	4116	40.94	3938	40.12	3983	39.94	3836	39.32	4082	41.22	8	123373753	123403835	+	Tcf25	transcription factor 25 (basic helix-loop-helix) [Source:MGI Symbol%3BAcc:MGI:1914105]	GO:0000122:negative regulation of transcription from RNA polymerase II promoter;GO:0007507:heart development;	GO:0005634:nucleus;GO:0005739:mitochondrion;GO:0005730:nucleolus;	GO:0003677:DNA binding;GO:0003700:sequence-specific DNA binding transcription factor activity;GO:0005515:protein binding;	-
ENSMUSG00000001473	2437	20939	463.87	24378	536.30	21617	487.09	12890	285.88	12872	291.85	12303	274.80	18	67390717	67402749	+	Tubb6	tubulin%2C beta 6 class V [Source:MGI Symbol%3BAcc:MGI:1915201]	GO:0007017:microtubule-based process;GO:0051258:protein polymerization;	GO:0005737:cytoplasm;GO:0005886:plasma membrane;GO:0005874:microtubule;	GO:0005200:structural constituent of cytoskeleton;GO:0005525:GTP binding;GO:0003924:GTPase activity;	K07375
ENSMUSG00000001482	4408	658	8.06	671	8.16	656	8.17	739	9.06	788	9.88	791	9.77	8	123423527	123463270	+	Def8	differentially expressed in FDCP 8 [Source:MGI Symbol%3BAcc:MGI:1346331]	GO:0035556:intracellular signal transduction;	-	GO:0008270:zinc ion binding;	K09228
ENSMUSG00000001493	2228	4	0.10	2	0.05	4	0.10	0	0.00	2	0.05	1	0.02	11	101877510	101894374	-	Meox1	mesenchyme homeobox 1 [Source:MGI Symbol%3BAcc:MGI:103220]	GO:0001757:somite specification;GO:0045944:positive regulation of transcription from RNA polymerase II promoter;	GO:0005730:nucleolus;	GO:0043565:sequence-specific DNA binding;GO:0003700:sequence-specific DNA binding transcription factor activity;GO:0071837:HMG box domain binding;GO:0003682:chromatin binding;	K09322
ENSMUSG00000001494	2066	0	0.00	0	0.00	0	0.00	0	0.00	0	0.00	0	0.00	11	101962458	101967015	-	Sost	sclerostin [Source:MGI Symbol%3BAcc:MGI:1921749]	GO:0030514:negative regulation of BMP signaling pathway;GO:0090090:negative regulation of canonical Wnt signaling pathway;GO:0071374:cellular response to parathyroid hormone stimulus;GO:0001503:ossification;GO:2000054:negative regulation of Wnt signaling pathway involved in dorsal/ventral axis specification;GO:0031333:negative regulation of protein complex assembly;GO:0045893:positive regulation …	GO:0005615:extracellular space;GO:0005794:Golgi apparatus;GO:0005578:proteinaceous extracellular matrix;	GO:0008201:heparin binding;GO:0008134:transcription factor binding;	K16834
ENSMUSG00000001496	2842	0	0.00	0	0.00	0	0.00	0	0.00	0	0.00	0	0.00	12	56531958	56536908	-	Nkx2-1	NK2 homeobox 1 [Source:MGI Symbol%3BAcc:MGI:108067]	GO:0021892:cerebral cortex GABAergic interneuron differentiation;GO:0021766:hippocampus development;GO:0030878:thyroid gland development;GO:0046545:development of primary female sexual characteristics;GO:0021759:globus pallidus development;GO:0030512:negative regulation of transforming growth factor beta receptor signaling pathway;GO:0007631:feeding behavior;GO:0060441:epithelial tube branching i…	GO:0005667:transcription factor complex;	GO:0008134:transcription factor binding;GO:0003705:RNA polymerase II distal enhancer sequence-specific DNA binding transcription factor activity;GO:0044212:transcription regulatory region DNA binding;GO:0043565:sequence-specific DNA binding;	K09342
ENSMUSG00000001497	5056	10	0.11	7	0.07	8	0.09	4	0.04	6	0.07	8	0.09	12	56691767	56712822	+	Pax9	paired box 9 [Source:MGI Symbol%3BAcc:MGI:97493]	GO:0071363:cellular response to growth factor stimulus;GO:0045944:positive regulation of transcription from RNA polymerase II promoter;GO:0060325:face morphogenesis;GO:0007492:endoderm development;GO:0042481:regulation of odontogenesis;GO:0045892:negative regulation of transcription, DNA-templated;	GO:0005667:transcription factor complex;	GO:0003677:DNA binding;GO:0005515:protein binding;GO:0003700:sequence-specific DNA binding transcription factor activity;	K09382
ENSMUSG00000001504	3282	6	0.10	10	0.16	3	0.05	8	0.13	9	0.15	14	0.23	13	72628820	72634198	+	Irx2	Iroquois homeobox 2 [Source:MGI Symbol%3BAcc:MGI:1197526]	GO:0006355:regulation of transcription, DNA-templated;	GO:0005634:nucleus;	GO:0003677:DNA binding;GO:0003700:sequence-specific DNA binding transcription factor activity;GO:0043565:sequence-specific DNA binding;	-
ENSMUSG00000001506	6563	40438	332.65	37731	308.22	40231	336.61	24779	204.07	25882	217.91	25254	209.45	11	94936224	94953042	+	Col1a1	collagen%2C type I%2C alpha 1 [Source:MGI Symbol%3BAcc:MGI:88467]	GO:0010812:negative regulation of cell-substrate adhesion;GO:0007601:visual perception;GO:0070208:protein heterotrimerization;GO:0001957:intramembranous ossification;GO:0071230:cellular response to amino acid stimulus;GO:0034505:tooth mineralization;GO:0015031:protein transport;GO:0030199:collagen fibril organization;GO:0007605:sensory perception of sound;GO:0001958:endochondral ossification;GO:0…	GO:0005615:extracellular space;GO:0005584:collagen type I trimer;GO:0005737:cytoplasm;	GO:0046872:metal ion binding;GO:0048407:platelet-derived growth factor binding;GO:0005201:extracellular matrix structural constituent;GO:0042802:identical protein binding;	K06236
ENSMUSG00000001507	5710	87	0.82	97	0.91	102	0.98	149	1.41	134	1.30	120	1.14	11	95044474	95076801	-	Itga3	integrin alpha 3 [Source:MGI Symbol%3BAcc:MGI:96602]	GO:0001764:neuron migration;GO:0007613:memory;GO:0007229:integrin-mediated signaling pathway;GO:0007155:cell adhesion;GO:0007342:fusion of sperm to egg plasma membrane;GO:0034698:response to gonadotropin;GO:0060135:maternal process involved in female pregnancy;GO:0010628:positive regulation of gene expression;GO:0007507:heart development;GO:0042493:response to drug;GO:0010976:positive regulation …	GO:0008305:integrin complex;GO:0045202:synapse;GO:0009986:cell surface;GO:0016323:basolateral plasma membrane;GO:0034667:integrin alpha3-beta1 complex;GO:0030426:growth cone;GO:0048471:perinuclear region of cytoplasm;	GO:0046872:metal ion binding;GO:0005515:protein binding;GO:0005178:integrin binding;GO:0043236:laminin binding;GO:0046982:protein heterodimerization activity;GO:0019904:protein domain specific binding;GO:0001968:fibronectin binding;GO:0005518:collagen binding;	K06482
ENSMUSG00000001508	1735	2	0.06	0	0.00	0	0.00	1	0.03	0	0.00	3	0.09	11	94962791	94976327	-	Sgca	sarcoglycan%2C alpha (dystrophin-associated glycoprotein) [Source:MGI Symbol%3BAcc:MGI:894698]	-	GO:0005737:cytoplasm;GO:0005911:cell-cell junction;GO:0005856:cytoskeleton;GO:0005887:integral component of plasma membrane;GO:0042383:sarcolemma;GO:0016012:sarcoglycan complex;GO:0045121:membrane raft;	GO:0005509:calcium ion binding;	K12565
ENSMUSG00000001510	2607	5	0.10	9	0.19	2	0.04	10	0.21	6	0.13	8	0.17	11	95120119	95125296	+	Dlx3	distal-less homeobox 3 [Source:MGI Symbol%3BAcc:MGI:94903]	GO:0042475:odontogenesis of dentin-containing tooth;GO:0071895:odontoblast differentiation;GO:0006355:regulation of transcription, DNA-templated;GO:0001890:placenta development;GO:0001568:blood vessel development;	GO:0005634:nucleus;	GO:0001077:RNA polymerase II core promoter proximal region sequence-specific DNA binding transcription factor activity involved in positive regulation of transcription;GO:0003682:chromatin binding;GO:0000976:transcription regulatory region sequence-specific DNA binding;	K09315
ENSMUSG00000001517	5754	445	4.18	355	3.31	352	3.36	647	6.08	580	5.57	647	6.12	6	128362967	128376146	+	Foxm1	forkhead box M1 [Source:MGI Symbol%3BAcc:MGI:1347487]	GO:0009888:tissue development;GO:0000122:negative regulation of transcription from RNA polymerase II promoter;GO:2000781:positive regulation of double-strand break repair;GO:0046578:regulation of Ras protein signal transduction;GO:0071156:regulation of cell cycle arrest;GO:0007389:pattern specification process;GO:2000377:regulation of reactive oxygen species metabolic process;GO:0032873:negative …	GO:0005667:transcription factor complex;GO:0005634:nucleus;GO:0005737:cytoplasm;	GO:0019901:protein kinase binding;GO:0044212:transcription regulatory region DNA binding;GO:0019904:protein domain specific binding;GO:0003705:RNA polymerase II distal enhancer sequence-specific DNA binding transcription factor activity;GO:0043565:sequence-specific DNA binding;GO:0003690:double-stranded DNA binding;GO:0008134:transcription factor binding;GO:0008301:DNA binding, bending;GO:0005515…	K09406
ENSMUSG00000001518	7096	173	1.32	193	1.46	151	1.17	221	1.68	169	1.32	150	1.15	6	128409444	128424931	-	Itfg2	integrin alpha FG-GAP repeat containing 2 [Source:MGI Symbol%3BAcc:MGI:1915450]	-	-	-	-
ENSMUSG00000001520	3757	19	0.27	12	0.17	9	0.13	12	0.17	17	0.25	15	0.22	6	128399296	128416427	+	Nrip2	nuclear receptor interacting protein 2 [Source:MGI Symbol%3BAcc:MGI:1891884]	GO:0006508:proteolysis;GO:0000122:negative regulation of transcription from RNA polymerase II promoter;	GO:0005634:nucleus;	GO:0005515:protein binding;GO:0004190:aspartic-type endopeptidase activity;	K13215
ENSMUSG00000001521	9342	433	2.50	466	2.67	514	3.02	539	3.12	513	3.03	493	2.87	6	128321161	128355851	-	Tulp3	tubby-like protein 3 [Source:MGI Symbol%3BAcc:MGI:1329045]	GO:0008277:regulation of G-protein coupled receptor protein signaling pathway;GO:0031076:embryonic camera-type eye development;GO:0007420:brain development;GO:0060831:smoothened signaling pathway involved in dorsal/ventral neural tube patterning;GO:0021914:negative regulation of smoothened signaling pathway involved in ventral spinal cord patterning;GO:0060434:bronchus morphogenesis;GO:0021953:ce…	GO:0072372:primary cilium;GO:0005576:extracellular region;GO:0005634:nucleus;GO:0005886:plasma membrane;	GO:0035091:phosphatidylinositol binding;	K09228
ENSMUSG00000001524	3313	261	4.25	226	3.66	204	3.38	231	3.77	235	3.92	231	3.80	17	35667730	35673739	-	Gtf2h4	general transcription factor II H%2C polypeptide 4 [Source:MGI Symbol%3BAcc:MGI:1338799]	GO:0006289:nucleotide-excision repair;GO:0006468:protein phosphorylation;GO:0006355:regulation of transcription, DNA-templated;GO:0006366:transcription from RNA polymerase II promoter;GO:0006281:DNA repair;GO:0006367:transcription initiation from RNA polymerase II promoter;GO:0000718:nucleotide-excision repair, DNA damage removal;GO:0006370:7-methylguanosine mRNA capping;GO:0006362:transcription …	GO:0005675:holo TFIIH complex;GO:0000439:core TFIIH complex;	GO:0004003:ATP-dependent DNA helicase activity;GO:0008353:RNA polymerase II carboxy-terminal domain kinase activity;GO:0005515:protein binding;GO:0003700:sequence-specific DNA binding transcription factor activity;GO:0008094:DNA-dependent ATPase activity;	K03144
ENSMUSG00000001525	3327	11766	190.93	12049	194.16	11591	191.31	13325	216.47	12897	214.19	13493	220.76	17	35833921	35838306	-	Tubb5	tubulin%2C beta 5 class I [Source:MGI Symbol%3BAcc:MGI:107812]	GO:0051225:spindle assembly;GO:0051258:protein polymerization;GO:0007017:microtubule-based process;	GO:0045298:tubulin complex;GO:0044297:cell body;GO:0005641:nuclear envelope lumen;GO:0005737:cytoplasm;GO:0005874:microtubule;GO:0070062:extracellular exosome;	GO:0032794:GTPase activating protein binding;GO:0005525:GTP binding;GO:0042288:MHC class I protein binding;GO:0019904:protein domain specific binding;GO:0032403:protein complex binding;GO:0003924:GTPase activity;GO:0005200:structural constituent of cytoskeleton;	K07375
ENSMUSG00000001542	9828	1971	10.83	2055	11.21	1967	10.99	2529	13.91	2418	13.59	2375	13.15	13	75706757	75772364	+	Ell2	elongation factor RNA polymerase II 2 [Source:MGI Symbol%3BAcc:MGI:2183438]	GO:0032968:positive regulation of transcription elongation from RNA polymerase II promoter;	GO:0008023:transcription elongation factor complex;	-	K15183
ENSMUSG00000001552	6436	312	2.62	367	3.06	346	2.95	370	3.11	342	2.94	377	3.19	11	100368958	100397763	-	Jup	junction plakoglobin [Source:MGI Symbol%3BAcc:MGI:96650]	GO:0071681:cellular response to indole-3-methanol;GO:0007398:ectoderm development;GO:0000902:cell morphogenesis;GO:0003308:negative regulation of Wnt signaling pathway involved in heart development;GO:0007369:gastrulation;GO:0043588:skin development;GO:0051091:positive regulation of sequence-specific DNA binding transcription factor activity;GO:0016337:single organismal cell-cell adhesion;GO:0048…	GO:0005916:fascia adherens;GO:0016327:apicolateral plasma membrane;GO:0030057:desmosome;GO:0005829:cytosol;GO:0016323:basolateral plasma membrane;GO:0015629:actin cytoskeleton;GO:0071665:gamma-catenin-TCF7L2 complex;GO:0005882:intermediate filament;GO:0016342:catenin complex;GO:0009898:cytoplasmic side of plasma membrane;GO:0032993:protein-DNA complex;GO:0030877:beta-catenin destruction complex;G…	GO:0045294:alpha-catenin binding;GO:0005198:structural molecule activity;GO:0003713:transcription coactivator activity;GO:0019901:protein kinase binding;GO:0019903:protein phosphatase binding;GO:0045296:cadherin binding;GO:0042803:protein homodimerization activity;GO:0005199:structural constituent of cell wall;	K10056
ENSMUSG00000001555	2935	1922	35.35	1889	34.51	1875	35.08	1564	28.80	1645	30.97	1647	30.55	11	100415697	100424824	+	Fkbp10	FK506 binding protein 10 [Source:MGI Symbol%3BAcc:MGI:104769]	GO:0006457:protein folding;GO:0000413:protein peptidyl-prolyl isomerization;GO:0018208:peptidyl-proline modification;	GO:0016020:membrane;GO:0005783:endoplasmic reticulum;GO:0005788:endoplasmic reticulum lumen;	GO:0005528:FK506 binding;GO:0005515:protein binding;GO:0005509:calcium ion binding;GO:0003755:peptidyl-prolyl cis-trans isomerase activity;	K09575
ENSMUSG00000001558	2161	4	0.10	1	0.02	1	0.03	2	0.05	2	0.05	0	0.00	11	100441917	100457022	+	Klhl10	kelch-like 10 [Source:MGI Symbol%3BAcc:MGI:2181067]	GO:0048808:male genitalia morphogenesis;GO:0000902:cell morphogenesis;GO:0048873:homeostasis of number of cells within a tissue;GO:0008584:male gonad development;GO:0007286:spermatid development;GO:0009566:fertilization;	GO:0005737:cytoplasm;	GO:0005515:protein binding;	K10448
ENSMUSG00000001566	2250	0	0.00	0	0.00	0	0.00	0	0.00	0	0.00	0	0.00	5	29473034	29478470	-	Mnx1	motor neuron and pancreas homeobox 1 [Source:MGI Symbol%3BAcc:MGI:109160]	GO:0060539:diaphragm development;GO:0001764:neuron migration;GO:0031018:endocrine pancreas development;GO:0021675:nerve development;GO:0008045:motor neuron axon guidance;GO:0009791:post-embryonic development;GO:0021904:dorsal/ventral neural tube patterning;GO:0021520:spinal cord motor neuron cell fate specification;	GO:0005634:nucleus;	-	K08025
ENSMUSG00000001569	9232	1038	6.07	963	5.59	905	5.38	970	5.68	977	5.85	955	5.63	5	29434664	29457843	+	Nom1	nucleolar protein with MIF4G domain 1 [Source:MGI Symbol%3BAcc:MGI:1861749]	GO:0016070:RNA metabolic process;	GO:0005730:nucleolus;	GO:0003677:DNA binding;GO:0003723:RNA binding;	K17583
ENSMUSG00000001576	8888	3194	19.40	3212	19.37	3279	20.26	3597	21.87	3477	21.62	3517	21.54	17	26561489	26656934	+	Ergic1	endoplasmic reticulum-golgi intermediate compartment (ERGIC) 1 [Source:MGI Symbol%3BAcc:MGI:1914708]	GO:0006888:ER to Golgi vesicle-mediated transport;	GO:0016021:integral component of membrane;GO:0005783:endoplasmic reticulum;GO:0005793:endoplasmic reticulum-Golgi intermediate compartment;GO:0005794:Golgi apparatus;	-	-
ENSMUSG00000001583	3329	0	0.00	0	0.00	0	0.00	0	0.00	0	0.00	0	0.00	11	69851005	69858730	-	Tnk1	tyrosine kinase%2C non-receptor%2C 1 [Source:MGI Symbol%3BAcc:MGI:1930958]	GO:0046777:protein autophosphorylation;GO:0030308:negative regulation of cell growth;GO:0046580:negative regulation of Ras protein signal transduction;	GO:0005829:cytosol;GO:0016020:membrane;	GO:0005524:ATP binding;GO:0004715:non-membrane spanning protein tyrosine kinase activity;	K08885
ENSMUSG00000001588	4878	2	0.02	2	0.02	5	0.06	7	0.08	3	0.03	5	0.06	11	69881567	69895539	-	Acap1	ArfGAP with coiled-coil%2C ankyrin repeat and PH domains 1 [Source:MGI Symbol%3BAcc:MGI:2388270]	GO:0016042:lipid catabolic process;	-	GO:0008270:zinc ion binding;GO:0004871:signal transducer activity;GO:0005543:phospholipid binding;GO:0016787:hydrolase activity;	K12489
ENSMUSG00000001604	1400	20	0.77	26	1.00	19	0.75	27	1.04	25	0.99	31	1.21	4	136247729	136274898	+	Tcea3	transcription elongation factor A (SII)%2C 3 [Source:MGI Symbol%3BAcc:MGI:1196908]	GO:0006357:regulation of transcription from RNA polymerase II promoter;GO:0006414:translational elongation;GO:0032784:regulation of DNA-templated transcription, elongation;GO:0006355:regulation of transcription, DNA-templated;	GO:0005634:nucleus;	GO:0003746:translation elongation factor activity;GO:0008270:zinc ion binding;GO:0003677:DNA binding;GO:0003676:nucleic acid binding;	-
ENSMUSG00000001622	4152	0	0.00	2	0.03	0	0.00	1	0.01	1	0.01	0	0.00	5	87925579	87932665	+	Csn3	casein kappa [Source:MGI Symbol%3BAcc:MGI:107461]	GO:0001701:in utero embryonic development;GO:0007595:lactation;GO:0010388:cullin deneddylation;GO:0006412:translation;	GO:0005737:cytoplasm;GO:0005576:extracellular region;GO:0008180:COP9 signalosome;GO:0005762:mitochondrial large ribosomal subunit;	GO:0005515:protein binding;GO:0003735:structural constituent of ribosome;GO:0019843:rRNA binding;	K17282
ENSMUSG00000001627	5858	2623	24.17	2624	24.01	2455	23.01	1788	16.50	1565	14.76	1701	15.81	12	40201567	40248504	-	Ifrd1	interferon-related developmental regulator 1 [Source:MGI Symbol%3BAcc:MGI:1316717]	GO:0042692:muscle cell differentiation;GO:0007405:neuroblast proliferation;GO:0014009:glial cell proliferation;GO:0007527:adult somatic muscle development;GO:0007275:multicellular organismal development;	GO:0005737:cytoplasm;GO:0005886:plasma membrane;GO:0005634:nucleus;	-	-
ENSMUSG00000001630	4880	529	5.85	484	5.32	544	6.12	462	5.12	475	5.38	469	5.23	6	146724995	146778812	+	Stk38l	serine/threonine kinase 38 like [Source:MGI Symbol%3BAcc:MGI:1922250]	-	-	-	K08790
ENSMUSG00000001632	6779	1054	8.39	1011	8.00	1038	8.41	1196	9.54	1255	10.23	1204	9.67	6	113307137	113324860	+	Brpf1	bromodomain and PHD finger containing%2C 1 [Source:MGI Symbol%3BAcc:MGI:1926033]	GO:0043966:histone H3 acetylation;GO:0045893:positive regulation of transcription, DNA-templated;	GO:0070776:MOZ/MORF histone acetyltransferase complex;GO:0005737:cytoplasm;GO:0005886:plasma membrane;	GO:0008270:zinc ion binding;GO:0046872:metal ion binding;	K11348
ENSMUSG00000001642	8384	1118	7.20	1170	7.48	1069	7.00	1299	8.37	1273	8.39	1235	8.02	6	34302434	34317478	-	Akr1b3	aldo-keto reductase family 1%2C member B3 (aldose reductase) [Source:MGI Symbol%3BAcc:MGI:1353494]	GO:0044597:daunorubicin metabolic process;GO:0055114:oxidation-reduction process;GO:0046427:positive regulation of JAK-STAT cascade;GO:0006061:sorbitol biosynthetic process;GO:0044598:doxorubicin metabolic process;GO:0031098:stress-activated protein kinase signaling cascade;GO:0048661:positive regulation of smooth muscle cell proliferation;GO:0010033:response to organic substance;	GO:0005730:nucleolus;GO:0005615:extracellular space;GO:0005737:cytoplasm;	GO:0004032:alditol:NADP+ 1-oxidoreductase activity;GO:0043795:glyceraldehyde oxidoreductase activity;	K00011
ENSMUSG00000001655	2461	34	0.75	25	0.54	35	0.78	48	1.05	36	0.81	36	0.80	15	102921103	102928814	+	Hoxc13	homeobox C13 [Source:MGI Symbol%3BAcc:MGI:99560]	GO:0045944:positive regulation of transcription from RNA polymerase II promoter;GO:0009952:anterior/posterior pattern specification;GO:0035878:nail development;GO:0001942:hair follicle development;GO:0043587:tongue morphogenesis;	GO:0005634:nucleus;	GO:0001077:RNA polymerase II core promoter proximal region sequence-specific DNA binding transcription factor activity involved in positive regulation of transcription;GO:0003677:DNA binding;GO:0003682:chromatin binding;	K09298
ENSMUSG00000001656	2021	22	0.59	32	0.85	31	0.84	30	0.80	25	0.68	20	0.54	15	102954427	102957708	+	Hoxc11	homeobox C11 [Source:MGI Symbol%3BAcc:MGI:96193]	GO:0009954:proximal/distal pattern formation;GO:0060272:embryonic skeletal joint morphogenesis;GO:0001759:organ induction;GO:0009952:anterior/posterior pattern specification;GO:0006355:regulation of transcription, DNA-templated;GO:0001656:metanephros development;GO:0042733:embryonic digit morphogenesis;	GO:0005634:nucleus;	GO:0043565:sequence-specific DNA binding;GO:0003700:sequence-specific DNA binding transcription factor activity;	K09296
ENSMUSG00000001657	2832	46	0.88	25	0.47	20	0.39	29	0.55	39	0.76	23	0.44	15	102990607	102994111	+	Hoxc8	homeobox C8 [Source:MGI Symbol%3BAcc:MGI:96198]	GO:0048705:skeletal system morphogenesis;GO:0009952:anterior/posterior pattern specification;GO:0000122:negative regulation of transcription from RNA polymerase II promoter;GO:0030182:neuron differentiation;	GO:0005634:nucleus;	GO:0003700:sequence-specific DNA binding transcription factor activity;GO:0000976:transcription regulatory region sequence-specific DNA binding;	K09308
ENSMUSG00000001661	2408	83	1.86	85	1.89	76	1.73	86	1.93	80	1.84	74	1.67	15	102998257	103011881	+	Hoxc6	homeobox C6 [Source:MGI Symbol%3BAcc:MGI:96197]	GO:0006357:regulation of transcription from RNA polymerase II promoter;GO:0009952:anterior/posterior pattern specification;GO:0048706:embryonic skeletal system development;GO:0007275:multicellular organismal development;GO:0006355:regulation of transcription, DNA-templated;	GO:0005634:nucleus;	GO:0043565:sequence-specific DNA binding;GO:0003714:transcription corepressor activity;GO:0003700:sequence-specific DNA binding transcription factor activity;	K09306
ENSMUSG00000001663	1528	110	3.89	125	4.39	155	5.57	128	4.53	166	6.00	155	5.52	10	75783813	75798584	-	Gstt1	glutathione S-transferase%2C theta 1 [Source:MGI Symbol%3BAcc:MGI:107379]	GO:0006749:glutathione metabolic process;GO:0055114:oxidation-reduction process;	GO:0005634:nucleus;GO:0005829:cytosol;	GO:0004364:glutathione transferase activity;GO:0004602:glutathione peroxidase activity;	K00799
ENSMUSG00000001665	3842	158	2.22	132	1.84	152	2.17	191	2.69	159	2.29	201	2.85	10	75774115	75781414	-	Gstt3	glutathione S-transferase%2C theta 3 [Source:MGI Symbol%3BAcc:MGI:2143526]	GO:0006749:glutathione metabolic process;	-	GO:0004364:glutathione transferase activity;	K00799
ENSMUSG00000001666	773	689	48.12	726	50.35	755	53.63	663	46.36	608	43.46	674	47.46	10	75771230	75773414	-	Ddt	D-dopachrome tautomerase [Source:MGI Symbol%3BAcc:MGI:1298381]	GO:0006954:inflammatory response;GO:0042438:melanin biosynthetic process;	GO:0005737:cytoplasm;	GO:0004167:dopachrome isomerase activity;GO:0033981:D-dopachrome decarboxylase activity;	K10028
ENSMUSG00000001670	2405	0	0.00	0	0.00	0	0.00	0	0.00	0	0.00	0	0.00	8	109990437	109999803	+	Tat	tyrosine aminotransferase [Source:MGI Symbol%3BAcc:MGI:98487]	GO:0046689:response to mercury ion;GO:0006979:response to oxidative stress;GO:0006103:2-oxoglutarate metabolic process;GO:0006559:L-phenylalanine catabolic process;GO:0051384:response to glucocorticoid;GO:0006572:tyrosine catabolic process;GO:0006536:glutamate metabolic process;GO:0006094:gluconeogenesis;	GO:0005739:mitochondrion;	GO:0080130:L-phenylalanine:2-oxoglutarate aminotransferase activity;GO:0016597:amino acid binding;GO:0004838:L-tyrosine:2-oxoglutarate aminotransferase activity;GO:0030170:pyridoxal phosphate binding;	K00815
ENSMUSG00000001672	3284	0	0.00	0	0.00	0	0.00	0	0.00	0	0.00	0	0.00	8	109947914	109962203	-	Marveld3	MARVEL (membrane-associating) domain containing 3 [Source:MGI Symbol%3BAcc:MGI:1920858]	GO:0045216:cell-cell junction organization;	GO:0005923:bicellular tight junction;GO:0016020:membrane;	-	-
ENSMUSG00000001674	2483	1077	23.42	1023	22.09	982	21.72	1188	25.86	1141	25.39	1039	22.78	1	121553835	121567989	-	Ddx18	DEAD (Asp-Glu-Ala-Asp) box polypeptide 18 [Source:MGI Symbol%3BAcc:MGI:1914192]	-	GO:0005730:nucleolus;	GO:0008026:ATP-dependent helicase activity;GO:0003723:RNA binding;GO:0005524:ATP binding;	K13179
ENSMUSG00000001687	8098	1784	11.89	1815	12.02	1839	12.47	1841	12.29	1830	12.49	1919	12.90	5	148504635	148552789	-	Ubl3	ubiquitin-like 3 [Source:MGI Symbol%3BAcc:MGI:1344373]	-	GO:0005886:plasma membrane;	-	-
ENSMUSG00000001700	5679	329	3.13	261	2.46	283	2.74	279	2.66	297	2.89	270	2.59	18	56400337	56503792	+	Gramd3	GRAM domain containing 3 [Source:MGI Symbol%3BAcc:MGI:1914815]	-	GO:0005881:cytoplasmic microtubule;	-	-
ENSMUSG00000001707	3257	1001	16.59	982	16.16	1009	17.01	1053	17.47	952	16.15	984	16.45	13	38644207	38659058	-	Eef1e1	eukaryotic translation elongation factor 1 epsilon 1 [Source:MGI Symbol%3BAcc:MGI:1913393]	GO:0006281:DNA repair;GO:0043517:positive regulation of DNA damage response, signal transduction by p53 class mediator;GO:0006414:translational elongation;GO:0043065:positive regulation of apoptotic process;GO:0008285:negative regulation of cell proliferation;GO:0009790:embryo development;	GO:0017101:aminoacyl-tRNA synthetase multienzyme complex;GO:0005730:nucleolus;GO:0005737:cytoplasm;	GO:0003746:translation elongation factor activity;GO:0005515:protein binding;	K15439
ENSMUSG00000001729	4098	5323	70.13	5078	66.43	4971	66.61	5807	76.59	5399	72.80	5602	74.41	12	112653821	112674884	-	Akt1	thymoma viral proto-oncogene 1 [Source:MGI Symbol%3BAcc:MGI:87986]	GO:0000060:protein import into nucleus, translocation;GO:0070141:response to UV-A;GO:0051146:striated muscle cell differentiation;GO:0060716:labyrinthine layer blood vessel development;GO:0071364:cellular response to epidermal growth factor stimulus;GO:0032094:response to food;GO:0031659:positive regulation of cyclin-dependent protein serine/threonine kinase activity involved in G1/S transition o…	GO:0005819:spindle;GO:0005886:plasma membrane;GO:0005634:nucleus;GO:0005829:cytosol;GO:0030027:lamellipodium;GO:0005654:nucleoplasm;	GO:0030235:nitric-oxide synthase regulator activity;GO:0005080:protein kinase C binding;GO:0042802:identical protein binding;GO:0004674:protein serine/threonine kinase activity;GO:0005524:ATP binding;GO:0005547:phosphatidylinositol-3,4,5-trisphosphate binding;GO:0043325:phosphatidylinositol-3,4-bisphosphate binding;	K04456
ENSMUSG00000001739	2124	4	0.10	8	0.20	1	0.03	4	0.10	5	0.13	7	0.18	5	136966616	136975858	+	Cldn15	claudin 15 [Source:MGI Symbol%3BAcc:MGI:1913103]	-	GO:0005923:bicellular tight junction;GO:0005886:plasma membrane;GO:0016021:integral component of membrane;	GO:0005198:structural molecule activity;	K06087
ENSMUSG00000001741	7865	35	0.24	22	0.15	20	0.14	29	0.20	44	0.31	36	0.25	7	83642825	83745726	-	Il16	interleukin 16 [Source:MGI Symbol%3BAcc:MGI:1270855]	GO:0006355:regulation of transcription, DNA-templated;GO:0050930:induction of positive chemotaxis;GO:0030595:leukocyte chemotaxis;	GO:0005615:extracellular space;GO:0005737:cytoplasm;GO:0005634:nucleus;	GO:0005125:cytokine activity;	-
ENSMUSG00000001750	4603	25109	294.50	27232	317.18	25754	307.24	19075	223.98	19468	233.70	19751	233.56	19	3896050	3907133	-	Tcirg1	T cell%2C immune regulator 1%2C ATPase%2C H+ transporting%2C lysosomal V0 protein A3 [Source:MGI Symbol%3BAcc:MGI:1350931]	-	GO:0016324:apical plasma membrane;GO:0005739:mitochondrion;	-	K02154
ENSMUSG00000001751	2658	2913	59.17	3090	62.33	2782	57.47	2224	45.22	2204	45.82	2293	46.96	11	101070012	101077672	+	Naglu	alpha-N-acetylglucosaminidase (Sanfilippo disease IIIB) [Source:MGI Symbol%3BAcc:MGI:1351641]	GO:0021680:cerebellar Purkinje cell layer development;GO:0060119:inner ear receptor cell development;GO:0046548:retinal rod cell development;GO:0007040:lysosome organization;GO:0008152:metabolic process;GO:0045475:locomotor rhythm;GO:0042474:middle ear morphogenesis;	-	GO:0004561:alpha-N-acetylglucosaminidase activity;	K01205
ENSMUSG00000001755	2867	631	11.88	631	11.80	572	10.96	591	11.14	607	11.70	606	11.51	11	101082565	101086619	+	Coasy	Coenzyme A synthase [Source:MGI Symbol%3BAcc:MGI:1918993]	GO:0015937:coenzyme A biosynthetic process;GO:0016310:phosphorylation;	GO:0005730:nucleolus;GO:0005737:cytoplasm;	GO:0004140:dephospho-CoA kinase activity;GO:0005524:ATP binding;GO:0004595:pantetheine-phosphate adenylyltransferase activity;	K02318
ENSMUSG00000001761	5621	453	4.35	386	3.68	359	3.51	402	3.87	451	4.43	420	4.07	6	29735503	29761365	+	Smo	smoothened%2C frizzled class receptor [Source:MGI Symbol%3BAcc:MGI:108075]	GO:0060644:mammary gland epithelial cell differentiation;GO:0021984:adenohypophysis development;GO:0021938:smoothened signaling pathway involved in regulation of cerebellar granule cell precursor cell proliferation;GO:0060070:canonical Wnt signaling pathway;GO:0060684:epithelial-mesenchymal cell signaling;GO:0048846:axon extension involved in axon guidance;GO:0035264:multicellular organism growth…	GO:0043025:neuronal cell body;GO:0044295:axonal growth cone;GO:0044294:dendritic growth cone;GO:0014069:postsynaptic density;GO:0005794:Golgi apparatus;GO:0072372:primary cilium;GO:0005634:nucleus;GO:0060170:ciliary membrane;GO:0005901:caveola;GO:0016021:integral component of membrane;GO:0005737:cytoplasm;	GO:0030165:PDZ domain binding;GO:0042813:Wnt-activated receptor activity;GO:0052894:norspermine:oxygen oxidoreductase activity;GO:0052895:N1-acetylspermine:oxygen oxidoreductase (N1-acetylspermidine-forming) activity;GO:0005113:patched binding;GO:0052901:spermine:oxygen oxidoreductase (spermidine-forming) activity;GO:0017147:Wnt-protein binding;GO:0008144:drug binding;GO:0004930:G-protein coupled…	K06226
ENSMUSG00000001763	5195	41	0.43	22	0.23	17	0.18	69	0.72	72	0.77	94	0.98	6	29694222	29718559	+	Tspan33	tetraspanin 33 [Source:MGI Symbol%3BAcc:MGI:1919012]	-	GO:0016021:integral component of membrane;	-	K17346
ENSMUSG00000001767	3844	569	7.99	589	8.21	615	8.79	664	9.34	681	9.79	684	9.69	2	145917479	145935014	-	Crnkl1	crooked neck pre-mRNA splicing factor 1 [Source:MGI Symbol%3BAcc:MGI:1914127]	GO:0006396:RNA processing;GO:0000245:spliceosomal complex assembly;	GO:0005622:intracellular;GO:0071013:catalytic step 2 spliceosome;	GO:0003723:RNA binding;	K12869
ENSMUSG00000001768	11271	2058	9.86	1981	9.42	1932	9.41	2221	10.65	2172	10.65	2253	10.88	2	145675215	145887616	+	Rin2	Ras and Rab interactor 2 [Source:MGI Symbol%3BAcc:MGI:1921280]	GO:0007165:signal transduction;GO:0006897:endocytosis;GO:0007264:small GTPase mediated signal transduction;	GO:0005737:cytoplasm;	GO:0005096:GTPase activator activity;GO:0017112:Rab guanyl-nucleotide exchange factor activity;	-
ENSMUSG00000001773	3210	0	0.00	1	0.02	0	0.00	0	0.00	0	0.00	0	0.00	7	86718977	86775943	-	Folh1	folate hydrolase 1 [Source:MGI Symbol%3BAcc:MGI:1858193]	GO:0006760:folic acid-containing compound metabolic process;GO:0006508:proteolysis;	GO:0005737:cytoplasm;GO:0005887:integral component of plasma membrane;GO:0005634:nucleus;	GO:0046872:metal ion binding;GO:0004180:carboxypeptidase activity;GO:0016805:dipeptidase activity;GO:0008237:metallopeptidase activity;	K14592
ENSMUSG00000001774	7498	1711	12.32	1846	13.20	1721	12.60	1813	13.07	1878	13.84	1811	13.15	9	18292125	18317442	+	Chordc1	cysteine and histidine-rich domain (CHORD)-containing%2C zinc-binding protein 1 [Source:MGI Symbol%3BAcc:MGI:1914167]	GO:2000299:negative regulation of Rho-dependent protein serine/threonine kinase activity;GO:0080134:regulation of response to stress;GO:0010824:regulation of centrosome duplication;GO:0061077:chaperone-mediated protein folding;	-	GO:0008270:zinc ion binding;GO:0005509:calcium ion binding;GO:0051879:Hsp90 protein binding;	K16729
ENSMUSG00000001783	2615	2398	49.51	2425	49.72	2317	48.65	2520	52.09	2356	49.78	2473	51.48	10	85938637	85957823	-	Rtcb	RNA 2'%2C3'-cyclic phosphate and 5'-OH ligase [Source:MGI Symbol%3BAcc:MGI:106379]	GO:0001890:placenta development;GO:0001701:in utero embryonic development;GO:0006388:tRNA splicing, via endonucleolytic cleavage and ligation;GO:0007160:cell-matrix adhesion;GO:0034446:substrate adhesion-dependent cell spreading;	GO:0072669:tRNA-splicing ligase complex;GO:0005737:cytoplasm;	GO:0017166:vinculin binding;GO:0003972:RNA ligase (ATP) activity;GO:0046872:metal ion binding;GO:0005524:ATP binding;	K14415
ENSMUSG00000001785	2942	814	14.94	726	13.23	741	13.83	786	14.44	827	15.53	799	14.78	10	85829494	85889096	+	Pwp1	PWP1 homolog%2C endonuclein [Source:MGI Symbol%3BAcc:MGI:1914735]	-	GO:0005634:nucleus;	-	K14791
ENSMUSG00000001786	6180	482	4.21	423	3.67	494	4.39	383	3.35	362	3.24	396	3.49	10	86021972	86051873	+	Fbxo7	F-box protein 7 [Source:MGI Symbol%3BAcc:MGI:1917004]	GO:0031647:regulation of protein stability;GO:0016567:protein ubiquitination;	GO:0005737:cytoplasm;GO:0005634:nucleus;GO:0043234:protein complex;	-	K10293
ENSMUSG00000001794	2477	5589	121.82	5587	120.93	5124	113.59	5277	115.15	5128	114.39	5260	115.59	7	30186936	30198811	-	Capns1	calpain%2C small subunit 1 [Source:MGI Symbol%3BAcc:MGI:88266]	GO:0006508:proteolysis;	GO:0005737:cytoplasm;GO:0005886:plasma membrane;	GO:0046982:protein heterodimerization activity;GO:0004198:calcium-dependent cysteine-type endopeptidase activity;GO:0005509:calcium ion binding;	K08583
ENSMUSG00000001802	4700	65	0.75	65	0.74	55	0.64	51	0.59	75	0.88	76	0.88	7	35200027	35215498	-	Lrp3	low density lipoprotein receptor-related protein 3 [Source:MGI Symbol%3BAcc:MGI:3584516]	GO:0006897:endocytosis;GO:0003333:amino acid transmembrane transport;GO:0042942:D-serine transport;GO:0042941:D-alanine transport;	GO:0016021:integral component of membrane;GO:0005905:coated pit;GO:0005887:integral component of plasma membrane;GO:0030425:dendrite;GO:0044425:membrane part;	GO:0005515:protein binding;GO:0015175:neutral amino acid transmembrane transporter activity;	K13782
ENSMUSG00000001804	3478	0	0.00	0	0.00	0	0.00	0	0.00	0	0.00	0	0.00	18	20436175	20471821	+	Dsg4	desmoglein 4 [Source:MGI Symbol%3BAcc:MGI:2661061]	GO:0007156:homophilic cell adhesion via plasma membrane adhesion molecules;GO:0030216:keratinocyte differentiation;GO:0030509:BMP signaling pathway;GO:0042640:anagen;	GO:0016021:integral component of membrane;GO:0030057:desmosome;GO:0005886:plasma membrane;	GO:0005509:calcium ion binding;	K07599
ENSMUSG00000001815	4191	0	0.00	0	0.00	0	0.00	0	0.00	0	0.00	0	0.00	2	74652991	74659557	-	Evx2	even-skipped homeobox 2 [Source:MGI Symbol%3BAcc:MGI:95462]	-	-	-	K09320
ENSMUSG00000001819	2483	0	0.00	0	0.00	2	0.04	0	0.00	1	0.02	0	0.00	2	74668310	74671599	+	Hoxd13	homeobox D13 [Source:MGI Symbol%3BAcc:MGI:96205]	GO:0001501:skeletal system development;GO:0042733:embryonic digit morphogenesis;GO:0042127:regulation of cell proliferation;GO:0060602:branch elongation of an epithelium;GO:0048619:embryonic hindgut morphogenesis;GO:0060527:prostate epithelial cord arborization involved in prostate glandular acinus morphogenesis;GO:0060571:morphogenesis of an epithelial fold;GO:0009952:anterior/posterior pattern …	GO:0005634:nucleus;	GO:0043565:sequence-specific DNA binding;GO:0003700:sequence-specific DNA binding transcription factor activity;GO:0003682:chromatin binding;	K09298
ENSMUSG00000001823	2534	0	0.00	0	0.00	0	0.00	0	0.00	0	0.00	0	0.00	2	74675013	74677705	+	Hoxd12	homeobox D12 [Source:MGI Symbol%3BAcc:MGI:96204]	GO:0006355:regulation of transcription, DNA-templated;GO:0001501:skeletal system development;GO:0042733:embryonic digit morphogenesis;GO:0007389:pattern specification process;	GO:0005667:transcription factor complex;	GO:0043565:sequence-specific DNA binding;GO:0005515:protein binding;GO:0003700:sequence-specific DNA binding transcription factor activity;	K09297
ENSMUSG00000001827	2297	1	0.02	5	0.12	7	0.17	7	0.16	2	0.05	3	0.07	7	101858331	101870788	-	Folr1	folate receptor 1 (adult) [Source:MGI Symbol%3BAcc:MGI:95568]	GO:0055085:transmembrane transport;GO:0046655:folic acid metabolic process;GO:0015884:folic acid transport;GO:0006620:posttranslational protein targeting to membrane;	GO:0005903:brush border;GO:0046658:anchored component of plasma membrane;	GO:0008517:folic acid transporter activity;GO:0005542:folic acid binding;GO:0004872:receptor activity;	K13649
ENSMUSG00000001829	9960	650	3.52	700	3.77	628	3.46	689	3.74	661	3.67	701	3.83	7	101663633	101795506	+	Clpb	ClpB caseinolytic peptidase B [Source:MGI Symbol%3BAcc:MGI:1100517]	GO:0034605:cellular response to heat;	GO:0005739:mitochondrion;	GO:0005524:ATP binding;GO:0017111:nucleoside-triphosphatase activity;	K03695
ENSMUSG00000001833	11631	5188	24.08	5073	23.38	5199	24.55	5515	25.63	5352	25.43	5232	24.49	9	25252439	25308571	+	Septin7	septin 7 [Source:MGI Symbol%3BAcc:MGI:1335094]	GO:0051291:protein heterooligomerization;GO:0060271:cilium morphogenesis;GO:0051301:cell division;GO:0007067:mitotic nuclear division;GO:0016476:regulation of embryonic cell shape;GO:0090163:establishment of epithelial cell planar polarity;GO:0060031:mediolateral intercalation;	GO:0043679:axon terminus;GO:0000777:condensed chromosome kinetochore;GO:0005730:nucleolus;GO:0005819:spindle;GO:0032154:cleavage furrow;GO:0030496:midbody;GO:0001725:stress fiber;GO:0031105:septin complex;GO:0045202:synapse;GO:0016324:apical plasma membrane;GO:0005634:nucleus;GO:0005929:cilium;GO:0000776:kinetochore;GO:0016020:membrane;	GO:0005525:GTP binding;GO:0005515:protein binding;	K16944
ENSMUSG00000001844	2864	335	6.31	324	6.07	318	6.10	333	6.28	344	6.64	324	6.16	5	143316489	143329256	-	Zdhhc4	zinc finger%2C DHHC domain containing 4 [Source:MGI Symbol%3BAcc:MGI:1920131]	-	GO:0016021:integral component of membrane;	GO:0008270:zinc ion binding;GO:0016746:transferase activity, transferring acyl groups;	K18932
ENSMUSG00000001847	4496	6379	76.60	6358	75.82	6402	78.19	6875	82.65	6640	81.60	6884	83.34	5	143503634	143528036	-	Rac1	Rac family small GTPase 1 [Source:MGI Symbol%3BAcc:MGI:97845]	GO:0048011:neurotrophin TRK receptor signaling pathway;GO:0006954:inflammatory response;GO:0016032:viral process;GO:0030334:regulation of cell migration;GO:0030838:positive regulation of actin filament polymerization;GO:0023014:signal transduction by protein phosphorylation;GO:0048813:dendrite morphogenesis;GO:0006915:apoptotic process;GO:0048261:negative regulation of receptor-mediated endocytos…	GO:0019897:extrinsic component of plasma membrane;GO:0005802:trans-Golgi network;GO:0030027:lamellipodium;GO:0005829:cytosol;GO:0001891:phagocytic cup;GO:0000139:Golgi membrane;GO:0042470:melanosome;GO:0032587:ruffle membrane;GO:0016023:cytoplasmic membrane-bounded vesicle;	GO:0005525:GTP binding;GO:0004674:protein serine/threonine kinase activity;GO:0017137:Rab GTPase binding;GO:0005524:ATP binding;GO:0031996:thioesterase binding;GO:0030742:GTP-dependent protein binding;GO:0000155:phosphorelay sensor kinase activity;GO:0019901:protein kinase binding;GO:0003924:GTPase activity;	K04392
ENSMUSG00000001855	9659	2684	15.00	2858	15.86	2747	15.62	2770	15.50	2843	16.26	2763	15.57	2	31974436	32053975	+	Nup214	nucleoporin 214 [Source:MGI Symbol%3BAcc:MGI:1095411]	GO:0051726:regulation of cell cycle;GO:0006606:protein import into nucleus;GO:0006611:protein export from nucleus;GO:0006406:mRNA export from nucleus;	GO:0005643:nuclear pore;GO:0005634:nucleus;	GO:0005487:nucleocytoplasmic transporter activity;	K14317
ENSMUSG00000001864	4032	112	1.50	96	1.28	112	1.53	153	2.05	157	2.15	172	2.32	2	31950139	31973442	+	Aif1l	allograft inflammatory factor 1-like [Source:MGI Symbol%3BAcc:MGI:1919598]	-	GO:0042995:cell projection;GO:0005856:cytoskeleton;GO:0005737:cytoplasm;GO:0043234:protein complex;GO:0005886:plasma membrane;GO:0032587:ruffle membrane;GO:0005884:actin filament;GO:0005925:focal adhesion;	GO:0051015:actin filament binding;GO:0005509:calcium ion binding;	K18617
ENSMUSG00000001865	1517	0	0.00	0	0.00	0	0.00	0	0.00	0	0.00	0	0.00	3	20215620	20242181	-	Cpa3	carboxypeptidase A3%2C mast cell [Source:MGI Symbol%3BAcc:MGI:88479]	GO:0002002:regulation of angiotensin levels in blood;GO:0006508:proteolysis;	GO:0030133:transport vesicle;GO:0031410:cytoplasmic vesicle;	GO:0004181:metallocarboxypeptidase activity;GO:0008270:zinc ion binding;	K08780
ENSMUSG00000001870	10691	1674	8.45	1647	8.26	1725	8.86	1706	8.62	1711	8.84	1678	8.54	17	75005568	75392512	+	Ltbp1	latent transforming growth factor beta binding protein 1 [Source:MGI Symbol%3BAcc:MGI:109151]	GO:0007179:transforming growth factor beta receptor signaling pathway;	GO:0005578:proteinaceous extracellular matrix;	GO:0005509:calcium ion binding;GO:0019838:growth factor binding;	K19559
ENSMUSG00000001891	3069	1502	26.42	1404	24.53	1388	24.83	1676	29.52	1513	27.24	1519	26.94	11	21321138	21371201	-	Ugp2	UDP-glucose pyrophosphorylase 2 [Source:MGI Symbol%3BAcc:MGI:2183447]	GO:0019255:glucose 1-phosphate metabolic process;GO:0006011:UDP-glucose metabolic process;	GO:0005737:cytoplasm;	GO:0046872:metal ion binding;GO:0005536:glucose binding;GO:0003983:UTP:glucose-1-phosphate uridylyltransferase activity;GO:0032557:pyrimidine ribonucleotide binding;	K00963
ENSMUSG00000001901	3549	2	0.03	1	0.02	6	0.09	0	0.00	3	0.05	0	0.00	11	106008124	106034549	+	Kcnh6	potassium voltage-gated channel%2C subfamily H (eag-related)%2C member 6 [Source:MGI Symbol%3BAcc:MGI:2684139]	GO:0051291:protein heterooligomerization;GO:0006355:regulation of transcription, DNA-templated;GO:0006813:potassium ion transport;	GO:0005887:integral component of plasma membrane;	GO:0004871:signal transducer activity;GO:0005242:inward rectifier potassium channel activity;	K04909
ENSMUSG00000001909	6306	836	7.16	724	6.16	806	7.02	809	6.93	767	6.72	866	7.48	8	84686307	84699808	+	Trmt1	tRNA methyltransferase 1 [Source:MGI Symbol%3BAcc:MGI:1289155]	GO:0008033:tRNA processing;GO:0032259:methylation;	GO:0005739:mitochondrion;	GO:0016783:sulfurtransferase activity;GO:0008270:zinc ion binding;GO:0005524:ATP binding;GO:0004809:tRNA (guanine-N2-)-methyltransferase activity;GO:0000049:tRNA binding;	K00555
ENSMUSG00000001910	4673	1796	20.75	1791	20.55	1800	21.15	1980	22.90	1897	22.43	2053	23.91	8	84670479	84687902	-	Nacc1	nucleus accumbens associated 1%2C BEN and BTB (POZ) domain containing [Source:MGI Symbol%3BAcc:MGI:1914080]	GO:0051260:protein homooligomerization;GO:0008284:positive regulation of cell proliferation;GO:0045892:negative regulation of transcription, DNA-templated;	GO:0016604:nuclear body;GO:0005737:cytoplasm;	GO:0005515:protein binding;	K10486
ENSMUSG00000001911	7351	479	3.52	521	3.80	510	3.81	522	3.84	507	3.81	503	3.72	8	84699876	84800344	-	Nfix	nuclear factor I/X [Source:MGI Symbol%3BAcc:MGI:97311]	GO:0045944:positive regulation of transcription from RNA polymerase II promoter;GO:0006260:DNA replication;GO:0000122:negative regulation of transcription from RNA polymerase II promoter;GO:0021707:cerebellar granule cell differentiation;GO:0048708:astrocyte differentiation;GO:0021680:cerebellar Purkinje cell layer development;	GO:0005634:nucleus;	GO:0003677:DNA binding;GO:0003705:RNA polymerase II distal enhancer sequence-specific DNA binding transcription factor activity;GO:0005515:protein binding;GO:0003700:sequence-specific DNA binding transcription factor activity;	K09171
ENSMUSG00000001918	4173	5464	70.69	5483	70.44	5285	69.55	5002	64.79	5169	68.44	5209	67.95	7	16781340	16798274	+	Slc1a5	solute carrier family 1 (neutral amino acid transporter)%2C member 5 [Source:MGI Symbol%3BAcc:MGI:105305]	GO:0006835:dicarboxylic acid transport;GO:0003333:amino acid transmembrane transport;GO:0015825:L-serine transport;GO:0006860:extracellular amino acid transport;	GO:0016021:integral component of membrane;	GO:0017153:sodium:dicarboxylate symporter activity;GO:0015194:L-serine transmembrane transporter activity;	K05616
ENSMUSG00000001924	4819	8243	92.35	8051	89.57	7762	88.45	8587	96.31	8257	94.68	8546	96.53	X	20658326	20683179	+	Uba1	ubiquitin-like modifier activating enzyme 1 [Source:MGI Symbol%3BAcc:MGI:98890]	GO:0016567:protein ubiquitination;GO:0006464:cellular protein modification process;	-	GO:0016874:ligase activity;GO:0008641:small protein activating enzyme activity;GO:0005524:ATP binding;	K03178
ENSMUSG00000001930	16064	616	2.07	808	2.70	732	2.50	491	1.65	497	1.71	525	1.78	6	125546774	125686679	+	Vwf	Von Willebrand factor [Source:MGI Symbol%3BAcc:MGI:98941]	GO:0030168:platelet activation;GO:0001889:liver development;GO:0051260:protein homooligomerization;GO:0001890:placenta development;GO:0031589:cell-substrate adhesion;GO:0042246:tissue regeneration;	GO:0009897:external side of plasma membrane;GO:0033093:Weibel-Palade body;GO:0005578:proteinaceous extracellular matrix;GO:0005783:endoplasmic reticulum;	GO:0047485:protein N-terminus binding;GO:0051087:chaperone binding;GO:0001948:glycoprotein binding;GO:0002020:protease binding;GO:0019865:immunoglobulin binding;GO:0005518:collagen binding;GO:0005178:integrin binding;GO:0042803:protein homodimerization activity;	K03900
ENSMUSG00000001942	10497	917	4.72	944	4.82	933	4.88	848	4.37	825	4.34	843	4.37	9	37555698	37649655	+	Siae	sialic acid acetylesterase [Source:MGI Symbol%3BAcc:MGI:104803]	-	GO:0005764:lysosome;	GO:0001681:sialate O-acetylesterase activity;	K05970
ENSMUSG00000001943	1979	0	0.00	2	0.05	0	0.00	2	0.05	5	0.14	2	0.06	9	37539255	37544205	+	Vsig2	V-set and immunoglobulin domain containing 2 [Source:MGI Symbol%3BAcc:MGI:1928009]	-	GO:0005887:integral component of plasma membrane;	-	-
ENSMUSG00000001946	2867	16	0.30	15	0.28	20	0.38	14	0.26	12	0.23	23	0.44	9	37528078	37538319	+	Esam	endothelial cell-specific adhesion molecule [Source:MGI Symbol%3BAcc:MGI:1916774]	GO:0016338:calcium-independent cell-cell adhesion via plasma membrane cell-adhesion molecules;GO:0007156:homophilic cell adhesion via plasma membrane adhesion molecules;	GO:0016021:integral component of membrane;GO:0005923:bicellular tight junction;GO:0005886:plasma membrane;GO:0005912:adherens junction;	-	K06787
ENSMUSG00000001948	1061	104	5.29	123	6.22	88	4.55	68	3.46	82	4.27	66	3.39	9	37603290	37613722	-	Spa17	sperm autoantigenic protein 17 [Source:MGI Symbol%3BAcc:MGI:1333778]	GO:0001539:cilium or flagellum-dependent cell motility;GO:0007339:binding of sperm to zona pellucida;GO:0007165:signal transduction;	GO:0005737:cytoplasm;GO:0072372:primary cilium;GO:0031514:motile cilium;GO:0016020:membrane;	GO:0008603:cAMP-dependent protein kinase regulator activity;	-
ENSMUSG00000001962	2288	1510	35.63	1466	34.35	1447	34.73	1233	29.13	1347	32.53	1304	31.02	X	74313033	74320149	+	Fam50a	family with sequence similarity 50%2C member A [Source:MGI Symbol%3BAcc:MGI:1351626]	-	-	-	K13119
ENSMUSG00000001964	2517	965	20.70	886	18.87	869	18.96	1115	23.94	1044	22.92	1088	23.53	X	74254687	74261548	+	Emd	emerin [Source:MGI Symbol%3BAcc:MGI:108117]	GO:0071363:cellular response to growth factor stimulus;GO:0035414:negative regulation of catenin import into nucleus;GO:0060828:regulation of canonical Wnt signaling pathway;GO:0031468:nuclear envelope reassembly;GO:0046827:positive regulation of protein export from nucleus;GO:0035914:skeletal muscle cell differentiation;GO:0048147:negative regulation of fibroblast proliferation;	GO:0005637:nuclear inner membrane;GO:0005652:nuclear lamina;GO:0005640:nuclear outer membrane;GO:0016021:integral component of membrane;GO:0005874:microtubule;GO:0005819:spindle;GO:0005783:endoplasmic reticulum;	GO:0003779:actin binding;GO:0048487:beta-tubulin binding;	K12569
ENSMUSG00000001983	1383	452	17.64	434	16.82	418	16.60	426	16.65	422	16.86	538	21.17	11	106066061	106073612	+	Taco1	translational activator of mitochondrially encoded cytochrome c oxidase I [Source:MGI Symbol%3BAcc:MGI:1917457]	GO:0006417:regulation of translation;	GO:0005739:mitochondrion;	-	K18189
ENSMUSG00000001985	8973	0	0.00	0	0.00	0	0.00	0	0.00	0	0.00	0	0.00	4	125490700	125714173	+	Grik3	glutamate receptor%2C ionotropic%2C kainate 3 [Source:MGI Symbol%3BAcc:MGI:95816]	GO:0007196:adenylate cyclase-inhibiting G-protein coupled glutamate receptor signaling pathway;GO:0006811:ion transport;GO:0035235:ionotropic glutamate receptor signaling pathway;GO:0042391:regulation of membrane potential;GO:0051967:negative regulation of synaptic transmission, glutamatergic;	GO:0032839:dendrite cytoplasm;GO:0030054:cell junction;GO:0043195:terminal bouton;GO:0045211:postsynaptic membrane;GO:0005887:integral component of plasma membrane;GO:0043204:perikaryon;	GO:0005234:extracellular-glutamate-gated ion channel activity;GO:0005515:protein binding;GO:0015277:kainate selective glutamate receptor activity;GO:0001640:adenylate cyclase inhibiting G-protein coupled glutamate receptor activity;	K05203
ENSMUSG00000001986	9859	369	2.02	340	1.85	400	2.23	391	2.14	358	2.01	439	2.42	X	41400854	41678601	+	Gria3	glutamate receptor%2C ionotropic%2C AMPA3 (alpha 3) [Source:MGI Symbol%3BAcc:MGI:95810]	GO:0006811:ion transport;GO:0035235:ionotropic glutamate receptor signaling pathway;GO:0001919:regulation of receptor recycling;GO:0006810:transport;GO:0007215:glutamate receptor signaling pathway;GO:0007268:synaptic transmission;	GO:0030054:cell junction;GO:0043083:synaptic cleft;GO:0043195:terminal bouton;GO:0032281:alpha-amino-3-hydroxy-5-methyl-4-isoxazolepropionic acid selective glutamate receptor complex;GO:0043198:dendritic shaft;GO:0045211:postsynaptic membrane;GO:0014069:postsynaptic density;GO:0032279:asymmetric synapse;GO:0043204:perikaryon;GO:0030666:endocytic vesicle membrane;GO:0016021:integral component of m…	GO:0005234:extracellular-glutamate-gated ion channel activity;GO:0004971:alpha-amino-3-hydroxy-5-methyl-4-isoxazole propionate selective glutamate receptor activity;GO:0030165:PDZ domain binding;GO:0004970:ionotropic glutamate receptor activity;	K05199
ENSMUSG00000001988	3009	13	0.23	6	0.11	7	0.13	10	0.18	13	0.24	5	0.09	7	16455721	16477728	-	Npas1	neuronal PAS domain protein 1 [Source:MGI Symbol%3BAcc:MGI:109205]	GO:0000122:negative regulation of transcription from RNA polymerase II promoter;GO:0007165:signal transduction;GO:0007610:behavior;	GO:0005634:nucleus;	GO:0004871:signal transducer activity;GO:0003677:DNA binding;GO:0046983:protein dimerization activity;	K09098
ENSMUSG00000001995	9617	1132	6.35	1137	6.34	1070	6.11	1072	6.02	1042	5.99	1045	5.91	8	125418063	125569808	-	Sipa1l2	signal-induced proliferation-associated 1 like 2 [Source:MGI Symbol%3BAcc:MGI:2676970]	GO:0051056:regulation of small GTPase mediated signal transduction;	-	GO:0005096:GTPase activator activity;	K17702
ENSMUSG00000001998	9810	336	1.85	334	1.83	301	1.68	383	2.11	363	2.04	379	2.10	2	127008717	127067909	+	Ap4e1	adaptor-related protein complex AP-4%2C epsilon 1 [Source:MGI Symbol%3BAcc:MGI:1336993]	GO:0016192:vesicle-mediated transport;GO:0006886:intracellular protein transport;	GO:0030117:membrane coat;GO:0005802:trans-Golgi network;GO:0030126:COPI vesicle coat;	GO:0005198:structural molecule activity;	K12400
ENSMUSG00000001999	2446	782	17.26	769	16.86	791	17.76	903	19.95	886	20.01	880	19.58	2	127070665	127097084	+	Blvra	biliverdin reductase A [Source:MGI Symbol%3BAcc:MGI:88170]	GO:0042167:heme catabolic process;GO:0055114:oxidation-reduction process;	GO:0005737:cytoplasm;	GO:0004074:biliverdin reductase activity;GO:0008270:zinc ion binding;GO:0000166:nucleotide binding;GO:0046872:metal ion binding;	K00214
ENSMUSG00000002006	3970	31	0.42	48	0.65	61	0.84	27	0.37	44	0.61	38	0.52	X	73793359	73824969	-	Pdzd4	PDZ domain containing 4 [Source:MGI Symbol%3BAcc:MGI:2443483]	-	GO:0005737:cytoplasm;	-	K15682
ENSMUSG00000002007	2784	0	0.00	2	0.04	0	0.00	3	0.06	4	0.08	3	0.06	X	73774405	73778925	+	Srpk3	serine/arginine-rich protein specific kinase 3 [Source:MGI Symbol%3BAcc:MGI:1891338]	GO:0030154:cell differentiation;GO:0007519:skeletal muscle tissue development;GO:0006468:protein phosphorylation;	-	GO:0005524:ATP binding;GO:0004674:protein serine/threonine kinase activity;	K08832
ENSMUSG00000002010	2701	2525	50.47	2527	50.16	2441	49.63	2281	45.64	2198	44.97	2228	44.90	X	73778963	73786897	-	Idh3g	isocitrate dehydrogenase 3 (NAD+)%2C gamma [Source:MGI Symbol%3BAcc:MGI:1099463]	GO:0045926:negative regulation of growth;GO:0006103:2-oxoglutarate metabolic process;GO:0006734:NADH metabolic process;GO:0006099:tricarboxylic acid cycle;GO:0006102:isocitrate metabolic process;GO:0005975:carbohydrate metabolic process;	GO:0005962:mitochondrial isocitrate dehydrogenase complex (NAD+);GO:0005730:nucleolus;GO:0005739:mitochondrion;GO:0005759:mitochondrial matrix;	GO:0051287:NAD binding;GO:0004449:isocitrate dehydrogenase (NAD+) activity;GO:0005524:ATP binding;GO:0000287:magnesium ion binding;	K00030
ENSMUSG00000002012	1971	10	0.27	6	0.16	11	0.31	15	0.41	9	0.25	16	0.44	X	73655994	73660117	-	Pnck	pregnancy upregulated non-ubiquitously expressed CaM kinase [Source:MGI Symbol%3BAcc:MGI:1347357]	GO:0006468:protein phosphorylation;	GO:0005737:cytoplasm;GO:0005954:calcium- and calmodulin-dependent protein kinase complex;GO:0005634:nucleus;	GO:0004683:calmodulin-dependent protein kinase activity;GO:0005524:ATP binding;GO:0005516:calmodulin binding;	K08795
ENSMUSG00000002014	3096	2246	39.17	1939	33.58	1956	34.69	2015	35.18	1943	34.68	1969	34.62	X	73787028	73790830	+	Ssr4	signal sequence receptor%2C delta [Source:MGI Symbol%3BAcc:MGI:1099464]	-	GO:0016021:integral component of membrane;GO:0005784:Sec61 translocon complex;GO:0005783:endoplasmic reticulum;GO:0005789:endoplasmic reticulum membrane;	-	K04571
ENSMUSG00000002015	1219	2354	104.26	2430	106.87	2302	103.70	2685	119.05	2439	110.56	2541	113.46	X	73686178	73716175	-	Bcap31	B cell receptor associated protein 31 [Source:MGI Symbol%3BAcc:MGI:1350933]	GO:0016192:vesicle-mediated transport;GO:0035584:calcium-mediated signaling using intracellular calcium source;GO:0051561:positive regulation of mitochondrial calcium ion concentration;GO:2001244:positive regulation of intrinsic apoptotic signaling pathway;GO:0043280:positive regulation of cysteine-type endopeptidase activity involved in apoptotic process;GO:0006955:immune response;GO:0007204:pos…	GO:0000139:Golgi membrane;GO:0005811:lipid particle;GO:0005783:endoplasmic reticulum;GO:0005887:integral component of plasma membrane;	-	K14009
ENSMUSG00000002017	3564	1334	20.21	1292	19.44	1302	20.06	1278	19.38	1186	18.39	1300	19.85	17	75537086	75551946	-	Fam98a	family with sequence similarity 98%2C member A [Source:MGI Symbol%3BAcc:MGI:1919972]	-	-	-	-
ENSMUSG00000002020	8184	845	5.57	957	6.27	923	6.19	1178	7.78	1136	7.67	1167	7.76	12	84783212	84876532	-	Ltbp2	latent transforming growth factor beta binding protein 2 [Source:MGI Symbol%3BAcc:MGI:99502]	GO:0030502:negative regulation of bone mineralization;GO:0060349:bone morphogenesis;GO:0007179:transforming growth factor beta receptor signaling pathway;GO:0032331:negative regulation of chondrocyte differentiation;GO:0060430:lung saccule development;GO:0045780:positive regulation of bone resorption;	GO:0070062:extracellular exosome;GO:0005615:extracellular space;GO:0005578:proteinaceous extracellular matrix;	GO:0005509:calcium ion binding;GO:0019838:growth factor binding;GO:0008201:heparin binding;	K08023
ENSMUSG00000002028	16670	1094	3.54	1050	3.38	1216	4.01	1255	4.07	1347	4.46	1227	4.01	9	44803355	44881296	-	Kmt2a	lysine (K)-specific methyltransferase 2A [Source:MGI Symbol%3BAcc:MGI:96995]	GO:0051569:regulation of histone H3-K4 methylation;GO:0032411:positive regulation of transporter activity;GO:0006461:protein complex assembly;GO:0035162:embryonic hemopoiesis;GO:2001040:positive regulation of cellular response to drug;GO:0008285:negative regulation of cell proliferation;GO:0006306:DNA methylation;GO:0009952:anterior/posterior pattern specification;GO:0045944:positive regulation o…	GO:0071339:MLL1 complex;GO:0005634:nucleus;	GO:0008270:zinc ion binding;GO:0045322:unmethylated CpG binding;GO:0044212:transcription regulatory region DNA binding;GO:0042800:histone methyltransferase activity (H3-K4 specific);GO:0042803:protein homodimerization activity;GO:0003682:chromatin binding;GO:0070577:lysine-acetylated histone binding;GO:0005515:protein binding;GO:0003677:DNA binding;	K09186
ENSMUSG00000002031	6416	364	3.06	287	2.40	318	2.72	341	2.87	378	3.26	399	3.39	9	44767908	44793447	+	Ift46	intraflagellar transport 46 [Source:MGI Symbol%3BAcc:MGI:1923818]	GO:0031647:regulation of protein stability;GO:0042073:intraciliary transport;GO:0015031:protein transport;	GO:0043234:protein complex;GO:0031512:motile primary cilium;GO:0060170:ciliary membrane;GO:0005737:cytoplasm;	GO:0005515:protein binding;	K19682
ENSMUSG00000002032	3212	14	0.24	9	0.15	15	0.26	13	0.22	14	0.24	35	0.59	9	44793769	44799307	-	Tmem25	transmembrane protein 25 [Source:MGI Symbol%3BAcc:MGI:1918937]	-	GO:0005576:extracellular region;GO:0005886:plasma membrane;GO:0016021:integral component of membrane;	-	-
ENSMUSG00000002033	3269	0	0.00	1	0.02	0	0.00	0	0.00	0	0.00	0	0.00	9	44969572	44980431	-	Cd3g	CD3 antigen%2C gamma polypeptide [Source:MGI Symbol%3BAcc:MGI:88333]	GO:0042981:regulation of apoptotic process;GO:0007163:establishment or maintenance of cell polarity;GO:0007166:cell surface receptor signaling pathway;GO:0015031:protein transport;	GO:0042105:alpha-beta T cell receptor complex;GO:0016021:integral component of membrane;	GO:0004888:transmembrane signaling receptor activity;GO:0046982:protein heterodimerization activity;	K06452
ENSMUSG00000002043	1589	400	13.59	297	10.02	352	12.16	452	15.37	334	11.61	397	13.60	7	19508395	19516145	+	Trappc6a	trafficking protein particle complex 6A [Source:MGI Symbol%3BAcc:MGI:1914341]	GO:0016192:vesicle-mediated transport;GO:0006810:transport;	GO:0005783:endoplasmic reticulum;GO:0005794:Golgi apparatus;GO:0044444:cytoplasmic part;GO:0043231:intracellular membrane-bounded organelle;	-	-
ENSMUSG00000002052	7095	3747	28.51	3815	28.83	3749	29.02	4017	30.60	3995	31.11	4036	30.96	11	78206746	78245987	-	Supt6	SPT6%2C histone chaperone and transcription elongation factor [Source:MGI Symbol%3BAcc:MGI:107726]	GO:0006357:regulation of transcription from RNA polymerase II promoter;GO:0032784:regulation of DNA-templated transcription, elongation;GO:0019048:modulation by virus of host morphology or physiology;GO:0006338:chromatin remodeling;	GO:0005634:nucleus;	GO:0016788:hydrolase activity, acting on ester bonds;GO:0003723:RNA binding;GO:0003700:sequence-specific DNA binding transcription factor activity;	K11292
ENSMUSG00000002055	5624	220	2.11	178	1.70	189	1.85	325	3.12	276	2.71	353	3.42	11	78301529	78322457	+	Spag5	sperm associated antigen 5 [Source:MGI Symbol%3BAcc:MGI:1927470]	GO:0000070:mitotic sister chromatid segregation;GO:0051301:cell division;GO:0000090:mitotic anaphase;GO:0051988:regulation of attachment of spindle microtubules to kinetochore;GO:0007051:spindle organization;GO:0007059:chromosome segregation;GO:0007067:mitotic nuclear division;	GO:0072686:mitotic spindle;GO:0005730:nucleolus;GO:0005876:spindle microtubule;GO:0000776:kinetochore;GO:0035371:microtubule plus-end;GO:0005737:cytoplasm;GO:0005694:chromosome;	GO:0008017:microtubule binding;	K09228
ENSMUSG00000002057	3214	3	0.05	2	0.03	0	0.00	8	0.13	8	0.14	7	0.12	11	78357577	78386558	-	Foxn1	forkhead box N1 [Source:MGI Symbol%3BAcc:MGI:102949]	GO:0000122:negative regulation of transcription from RNA polymerase II promoter;GO:0033081:regulation of T cell differentiation in thymus;GO:0050673:epithelial cell proliferation;GO:0007389:pattern specification process;GO:0001942:hair follicle development;GO:0035878:nail development;GO:0051090:regulation of sequence-specific DNA binding transcription factor activity;GO:0009790:embryo development…	GO:0005667:transcription factor complex;	GO:0003705:RNA polymerase II distal enhancer sequence-specific DNA binding transcription factor activity;GO:0043565:sequence-specific DNA binding;GO:0003690:double-stranded DNA binding;GO:0008134:transcription factor binding;GO:0008301:DNA binding, bending;	K09407
ENSMUSG00000002058	2448	217	4.79	201	4.40	178	3.99	232	5.12	221	4.99	236	5.25	11	78343482	78349164	+	Unc119	unc-119 lipid binding chaperone [Source:MGI Symbol%3BAcc:MGI:1328357]	GO:0050896:response to stimulus;GO:0007601:visual perception;GO:0042953:lipoprotein transport;GO:0007268:synaptic transmission;GO:0007602:phototransduction;	GO:0005737:cytoplasm;GO:0005813:centrosome;GO:0005829:cytosol;	GO:0008289:lipid binding;GO:0005515:protein binding;	-
ENSMUSG00000002059	2385	781	17.68	734	16.50	699	16.09	737	16.70	635	14.71	726	16.57	11	78188430	78192193	+	Rab34	RAB34%2C member RAS oncogene family [Source:MGI Symbol%3BAcc:MGI:104606]	GO:0015031:protein transport;GO:0007264:small GTPase mediated signal transduction;GO:0090385:phagosome-lysosome fusion;	GO:0045335:phagocytic vesicle;GO:0005794:Golgi apparatus;GO:0001726:ruffle;GO:0005769:early endosome;GO:0030670:phagocytic vesicle membrane;	GO:0005525:GTP binding;GO:0003924:GTPase activity;	K07921
ENSMUSG00000002064	1515	871	31.04	878	31.07	833	30.19	929	33.14	912	33.26	900	32.34	11	78245746	78255496	+	Sdf2	stromal cell derived factor 2 [Source:MGI Symbol%3BAcc:MGI:108019]	-	GO:0016020:membrane;GO:0005576:extracellular region;	-	-
ENSMUSG00000002068	2662	273	5.54	235	4.73	226	4.66	369	7.49	249	5.17	356	7.28	7	38097984	38107534	-	Ccne1	cyclin E1 [Source:MGI Symbol%3BAcc:MGI:88316]	GO:0016055:Wnt signaling pathway;GO:0000079:regulation of cyclin-dependent protein serine/threonine kinase activity;GO:0051301:cell division;GO:0045597:positive regulation of cell differentiation;GO:0006270:DNA replication initiation;GO:0051597:response to methylmercury;GO:0051412:response to corticosterone;GO:0031100:organ regeneration;GO:0033197:response to vitamin E;GO:0045471:response to etha…	GO:0000307:cyclin-dependent protein kinase holoenzyme complex;GO:0005813:centrosome;GO:0005737:cytoplasm;GO:0005634:nucleus;GO:0005730:nucleolus;	GO:0032403:protein complex binding;GO:0016301:kinase activity;GO:0019901:protein kinase binding;GO:0016538:cyclin-dependent protein serine/threonine kinase regulator activity;	K06626
ENSMUSG00000002076	3589	7	0.11	2	0.03	7	0.11	7	0.11	5	0.08	9	0.14	17	31944769	32036349	-	Hsf2bp	heat shock transcription factor 2 binding protein [Source:MGI Symbol%3BAcc:MGI:1921627]	GO:0006950:response to stress;	GO:0005829:cytosol;	-	-
ENSMUSG00000002083	2124	192	4.88	167	4.22	200	5.17	173	4.40	165	4.29	181	4.64	7	16308393	16318205	+	Bbc3	BCL2 binding component 3 [Source:MGI Symbol%3BAcc:MGI:2181667]	GO:0048519:negative regulation of biological process;GO:0006874:cellular calcium ion homeostasis;GO:0032879:regulation of localization;GO:2001233:regulation of apoptotic signaling pathway;GO:0010822:positive regulation of mitochondrion organization;GO:0097193:intrinsic apoptotic signaling pathway;GO:0034976:response to endoplasmic reticulum stress;GO:0043065:positive regulation of apoptotic proce…	GO:0005739:mitochondrion;GO:0005740:mitochondrial envelope;	GO:0051400:BH domain binding;	K10132
ENSMUSG00000002100	4163	20	0.26	9	0.12	15	0.20	10	0.13	25	0.33	15	0.20	2	91118144	91136516	+	Mybpc3	myosin binding protein C%2C cardiac [Source:MGI Symbol%3BAcc:MGI:102844]	GO:0002027:regulation of heart rate;GO:0055010:ventricular cardiac muscle tissue morphogenesis;GO:0045214:sarcomere organization;GO:0031034:myosin filament assembly;GO:0007155:cell adhesion;GO:0060048:cardiac muscle contraction;	GO:0031672:A band;GO:0005863:striated muscle myosin thick filament;	GO:0008307:structural constituent of muscle;GO:0046872:metal ion binding;GO:0032036:myosin heavy chain binding;GO:0003779:actin binding;GO:0005200:structural constituent of cytoskeleton;	K12568
ENSMUSG00000002102	2607	2759	57.14	2369	48.72	2449	51.58	2625	54.42	2580	54.68	2630	54.91	2	91054009	91066369	+	Psmc3	proteasome (prosome%2C macropain) 26S subunit%2C ATPase 3 [Source:MGI Symbol%3BAcc:MGI:1098754]	GO:0000209:protein polyubiquitination;GO:0006521:regulation of cellular amino acid metabolic process;GO:0051437:positive regulation of ubiquitin-protein ligase activity involved in regulation of mitotic cell cycle transition;GO:0042981:regulation of apoptotic process;GO:0010467:gene expression;GO:0051436:negative regulation of ubiquitin-protein ligase activity involved in mitotic cell cycle;GO:00…	GO:0005654:nucleoplasm;GO:0022624:proteasome accessory complex;GO:0005829:cytosol;GO:0000932:cytoplasmic mRNA processing body;GO:0048471:perinuclear region of cytoplasm;GO:0005634:nucleus;	GO:0003714:transcription corepressor activity;GO:0005515:protein binding;GO:0017111:nucleoside-triphosphatase activity;GO:0003713:transcription coactivator activity;GO:0005524:ATP binding;	K03065
ENSMUSG00000002103	5186	2103	21.89	2124	21.96	2102	22.26	2598	27.08	2571	27.39	2540	26.66	2	91202885	91214098	+	Acp2	acid phosphatase 2%2C lysosomal [Source:MGI Symbol%3BAcc:MGI:87882]	GO:0048102:autophagic cell death;GO:0016311:dephosphorylation;GO:0001501:skeletal system development;GO:0010033:response to organic substance;GO:0007040:lysosome organization;	GO:0043005:neuron projection;GO:0005764:lysosome;GO:0016021:integral component of membrane;GO:0031410:cytoplasmic vesicle;	GO:0003993:acid phosphatase activity;GO:0004721:phosphoprotein phosphatase activity;GO:0001784:phosphotyrosine binding;	K14410
ENSMUSG00000002104	1802	6	0.18	3	0.09	0	0.00	1	0.03	1	0.03	1	0.03	2	91035620	91045729	+	Rapsn	receptor-associated protein of the synapse [Source:MGI Symbol%3BAcc:MGI:99422]	GO:0043525:positive regulation of neuron apoptotic process;GO:0007271:synaptic transmission, cholinergic;	GO:0030054:cell junction;GO:0005856:cytoskeleton;GO:0031594:neuromuscular junction;GO:0045211:postsynaptic membrane;GO:0005794:Golgi apparatus;GO:0005886:plasma membrane;	GO:0008270:zinc ion binding;GO:0035255:ionotropic glutamate receptor binding;GO:0033130:acetylcholine receptor binding;	-
ENSMUSG00000002105	4869	2581	28.62	2702	29.75	2698	30.43	2171	24.10	2217	25.16	2355	26.33	2	91061791	91070417	-	Slc39a13	solute carrier family 39 (metal ion transporter)%2C member 13 [Source:MGI Symbol%3BAcc:MGI:1915677]	GO:0006882:cellular zinc ion homeostasis;GO:0071577:zinc II ion transmembrane transport;GO:0061448:connective tissue development;	GO:0005794:Golgi apparatus;GO:0016021:integral component of membrane;GO:0048471:perinuclear region of cytoplasm;GO:0000139:Golgi membrane;	GO:0042803:protein homodimerization activity;GO:0005385:zinc ion transmembrane transporter activity;	K14719
ENSMUSG00000002107	25884	547	1.14	450	0.93	475	1.01	1086	2.27	960	2.05	991	2.08	2	6539694	7509563	-	Celf2	CUGBP%2C Elav-like family member 2 [Source:MGI Symbol%3BAcc:MGI:1338822]	GO:0006376:mRNA splice site selection;GO:0006397:mRNA processing;GO:0008016:regulation of heart contraction;	GO:0005737:cytoplasm;GO:0005634:nucleus;GO:0044424:intracellular part;	GO:0003723:RNA binding;GO:0000166:nucleotide binding;GO:1901363:heterocyclic compound binding;GO:0097159:organic cyclic compound binding;	K13207
ENSMUSG00000002108	2515	211	4.53	186	3.96	203	4.43	201	4.32	154	3.38	179	3.87	2	91184061	91202834	-	Nr1h3	nuclear receptor subfamily 1%2C group H%2C member 3 [Source:MGI Symbol%3BAcc:MGI:1352462]	GO:0050728:negative regulation of inflammatory response;GO:0010870:positive regulation of receptor biosynthetic process;GO:0043277:apoptotic cell clearance;GO:0051006:positive regulation of lipoprotein lipase activity;GO:0034145:positive regulation of toll-like receptor 4 signaling pathway;GO:0010875:positive regulation of cholesterol efflux;GO:0090341:negative regulation of secretion of lysosoma…	GO:0000790:nuclear chromatin;GO:0005737:cytoplasm;GO:0005654:nucleoplasm;	GO:0004879:ligand-activated sequence-specific DNA binding RNA polymerase II transcription factor activity;GO:0003707:steroid hormone receptor activity;GO:0046965:retinoid X receptor binding;GO:0008270:zinc ion binding;GO:0046982:protein heterodimerization activity;GO:0032810:sterol response element binding;GO:0043565:sequence-specific DNA binding;GO:0015485:cholesterol binding;GO:0003713:transcri…	K08536
ENSMUSG00000002109	2736	75	1.48	57	1.12	80	1.61	79	1.56	42	0.85	78	1.55	2	91211572	91236982	-	Ddb2	damage specific DNA binding protein 2 [Source:MGI Symbol%3BAcc:MGI:1355314]	GO:0051865:protein autoubiquitination;GO:0000209:protein polyubiquitination;GO:0006290:pyrimidine dimer repair;GO:0009411:response to UV;	GO:0043234:protein complex;GO:0005634:nucleus;	GO:0004842:ubiquitin-protein transferase activity;GO:0003677:DNA binding;	K10140
ENSMUSG00000002111	2695	9660	193.51	10239	203.69	9686	197.36	8591	172.30	8371	171.63	8403	169.72	2	91082390	91115756	+	Spi1	spleen focus forming virus (SFFV) proviral integration oncogene [Source:MGI Symbol%3BAcc:MGI:98282]	GO:0030225:macrophage differentiation;GO:0060033:anatomical structure regression;GO:0090241:negative regulation of histone H4 acetylation;GO:0044027:hypermethylation of CpG island;GO:0001944:vasculature development;GO:0045892:negative regulation of transcription, DNA-templated;GO:0045646:regulation of erythrocyte differentiation;GO:0035019:somatic stem cell maintenance;GO:0002320:lymphoid progeni…	GO:0005667:transcription factor complex;GO:0000790:nuclear chromatin;	GO:0000980:RNA polymerase II distal enhancer sequence-specific DNA binding;GO:0001205:RNA polymerase II distal enhancer sequence-specific DNA binding transcription factor activity involved in positive regulation of transcription;GO:0001047:core promoter binding;GO:0051525:NFAT protein binding;GO:0001085:RNA polymerase II transcription factor binding;GO:0003723:RNA binding;	K09438
ENSMUSG00000002129	6147	1983	17.42	1899	16.56	2018	18.03	1955	17.19	1954	17.56	1965	17.40	11	4160350	4182541	+	Sf3a1	splicing factor 3a%2C subunit 1 [Source:MGI Symbol%3BAcc:MGI:1914715]	GO:0000398:mRNA splicing, via spliceosome;	GO:0005684:U2-type spliceosomal complex;GO:0071013:catalytic step 2 spliceosome;GO:0005730:nucleolus;	GO:0003723:RNA binding;	K12825
ENSMUSG00000002147	4402	2787	34.18	2906	35.39	2796	34.88	3297	40.48	3072	38.56	3238	40.04	10	127642986	127660957	+	Stat6	signal transducer and activator of transcription 6 [Source:MGI Symbol%3BAcc:MGI:103034]	GO:0060443:mammary gland morphogenesis;GO:0000122:negative regulation of transcription from RNA polymerase II promoter;GO:0033598:mammary gland epithelial cell proliferation;GO:0042127:regulation of cell proliferation;GO:0002296:T-helper 1 cell lineage commitment;GO:0002829:negative regulation of type 2 immune response;GO:0019221:cytokine-mediated signaling pathway;GO:0048295:positive regulation …	GO:0005737:cytoplasm;GO:0005730:nucleolus;GO:0000790:nuclear chromatin;	GO:0004871:signal transducer activity;GO:0000979:RNA polymerase II core promoter sequence-specific DNA binding;GO:0005509:calcium ion binding;GO:0042802:identical protein binding;GO:0003700:sequence-specific DNA binding transcription factor activity;	K11225
ENSMUSG00000002190	4025	0	0.00	1	0.01	0	0.00	0	0.00	0	0.00	0	0.00	8	83389867	83428552	+	Clgn	calmegin [Source:MGI Symbol%3BAcc:MGI:107472]	GO:0007126:meiotic nuclear division;GO:0006457:protein folding;GO:0007283:spermatogenesis;GO:0006461:protein complex assembly;GO:0007339:binding of sperm to zona pellucida;GO:0030154:cell differentiation;GO:0007275:multicellular organismal development;	GO:0016021:integral component of membrane;GO:0005635:nuclear envelope;GO:0005783:endoplasmic reticulum;	GO:0005509:calcium ion binding;GO:0051082:unfolded protein binding;	K09551
ENSMUSG00000002204	2660	108	2.19	101	2.04	95	1.96	181	3.68	144	2.99	174	3.56	7	44572380	44586862	+	Napsa	napsin A aspartic peptidase [Source:MGI Symbol%3BAcc:MGI:109365]	GO:0033619:membrane protein proteolysis;GO:0043129:surfactant homeostasis;	GO:0005615:extracellular space;GO:0005764:lysosome;GO:0097208:alveolar lamellar body;	GO:0005515:protein binding;GO:0004190:aspartic-type endopeptidase activity;	K08565
ENSMUSG00000002205	6744	478	3.83	488	3.88	429	3.49	456	3.65	465	3.81	494	3.99	7	44748413	44777515	+	Vrk3	vaccinia related kinase 3 [Source:MGI Symbol%3BAcc:MGI:2182465]	GO:0032516:positive regulation of phosphoprotein phosphatase activity;GO:0070373:negative regulation of ERK1 and ERK2 cascade;GO:0006468:protein phosphorylation;	GO:0005634:nucleus;	GO:0004672:protein kinase activity;GO:0005524:ATP binding;GO:0019903:protein phosphatase binding;	K08816
ENSMUSG00000002210	3702	628	9.16	584	8.46	583	8.65	593	8.66	602	8.99	611	8.98	7	24399619	24422778	+	Smg9	smg-9 homolog%2C nonsense mediated mRNA decay factor (C. elegans) [Source:MGI Symbol%3BAcc:MGI:1919247]	GO:0000184:nuclear-transcribed mRNA catabolic process, nonsense-mediated decay;GO:0010467:gene expression;	GO:0005622:intracellular;GO:0005829:cytosol;	GO:0042802:identical protein binding;	K18735
ENSMUSG00000002221	10271	477	2.51	408	2.13	462	2.47	551	2.90	567	3.05	576	3.05	5	27740080	27791691	-	Paxip1	PAX interacting (with transcription-activation domain) protein 1 [Source:MGI Symbol%3BAcc:MGI:1890430]	GO:0043542:endothelial cell migration;GO:0045830:positive regulation of isotype switching;GO:0031398:positive regulation of protein ubiquitination;GO:0060261:positive regulation of transcription initiation from RNA polymerase II promoter;GO:0051571:positive regulation of histone H3-K4 methylation;GO:0000416:positive regulation of histone H3-K36 methylation;GO:0060612:adipose tissue development;GO…	GO:0035097:histone methyltransferase complex;	GO:0005515:protein binding;	K14972;K09228
ENSMUSG00000002222	6783	1434	11.41	1267	10.01	1322	10.70	1552	12.37	1606	13.08	1492	11.97	6	71388634	71440637	-	Rmnd5a	required for meiotic nuclear division 5 homolog A [Source:MGI Symbol%3BAcc:MGI:1915727]	-	-	-	-
ENSMUSG00000002227	5607	621	5.98	550	5.26	588	5.76	548	5.28	481	4.74	575	5.58	3	104794836	104818563	-	Mov10	Mov10 RISC complex RNA helicase [Source:MGI Symbol%3BAcc:MGI:97054]	GO:0035279:mRNA cleavage involved in gene silencing by miRNA;	GO:0000932:cytoplasmic mRNA processing body;	GO:0003723:RNA binding;GO:0005524:ATP binding;GO:0004386:helicase activity;	K18422
ENSMUSG00000002228	1814	202	6.01	209	6.18	224	6.78	183	5.45	148	4.51	168	5.04	3	104781056	104786018	+	Ppm1j	protein phosphatase 1J [Source:MGI Symbol%3BAcc:MGI:1919137]	GO:0006470:protein dephosphorylation;	-	GO:0004722:protein serine/threonine phosphatase activity;GO:0005515:protein binding;	K17504
ENSMUSG00000002233	1618	1802	60.13	1820	60.31	1790	60.75	1990	66.48	1820	62.15	1898	63.85	3	104788375	104794459	+	Rhoc	ras homolog family member C [Source:MGI Symbol%3BAcc:MGI:106028]	GO:0007411:axon guidance;GO:0043297:apical junction assembly;GO:0043123:positive regulation of I-kappaB kinase/NF-kappaB signaling;GO:0051056:regulation of small GTPase mediated signal transduction;	GO:0005829:cytosol;GO:0032154:cleavage furrow;GO:0005634:nucleus;GO:0005886:plasma membrane;	GO:0004871:signal transducer activity;GO:0005515:protein binding;GO:0005525:GTP binding;	K07857
ENSMUSG00000002240	1337	0	0.00	0	0.00	0	0.00	0	0.00	0	0.00	0	0.00	5	87825686	87846387	+	Prr27	proline rich 27 [Source:MGI Symbol%3BAcc:MGI:1921029]	-	-	-	-
ENSMUSG00000002249	6714	83	0.67	105	0.84	89	0.73	127	1.02	116	0.95	121	0.98	17	28331671	28350817	-	Tead3	TEA domain family member 3 [Source:MGI Symbol%3BAcc:MGI:109241]	GO:0045944:positive regulation of transcription from RNA polymerase II promoter;GO:0035329:hippo signaling;GO:0006355:regulation of transcription, DNA-templated;	GO:0005667:transcription factor complex;GO:0005634:nucleus;	GO:0003677:DNA binding;GO:0003700:sequence-specific DNA binding transcription factor activity;	K09448
ENSMUSG00000002250	7514	462	3.32	450	3.21	432	3.16	411	2.96	414	3.04	406	2.94	17	28232700	28301474	+	Ppard	peroxisome proliferator activator receptor delta [Source:MGI Symbol%3BAcc:MGI:101884]	GO:0043401:steroid hormone mediated signaling pathway;GO:0030522:intracellular receptor signaling pathway;GO:0006355:regulation of transcription, DNA-templated;GO:0048662:negative regulation of smooth muscle cell proliferation;GO:0032024:positive regulation of insulin secretion;GO:0050728:negative regulation of inflammatory response;GO:0008654:phospholipid biosynthetic process;GO:0042640:anagen;G…	GO:0005634:nucleus;	GO:0008270:zinc ion binding;GO:0043565:sequence-specific DNA binding;GO:0003707:steroid hormone receptor activity;GO:0004879:ligand-activated sequence-specific DNA binding RNA polymerase II transcription factor activity;GO:0070539:linoleic acid binding;GO:0016501:prostacyclin receptor activity;GO:0008144:drug binding;GO:0046965:retinoid X receptor binding;GO:0003713:transcription coactivator acti…	K04504
ENSMUSG00000002257	2672	206	4.16	167	3.35	161	3.31	186	3.76	178	3.68	226	4.60	17	28207778	28228608	+	Def6	differentially expressed in FDCP 6 [Source:MGI Symbol%3BAcc:MGI:1346328]	-	GO:0005737:cytoplasm;GO:0005634:nucleus;GO:0005886:plasma membrane;	GO:0005543:phospholipid binding;GO:0005515:protein binding;	-
ENSMUSG00000002265	13616	74	0.29	59	0.23	65	0.26	66	0.26	47	0.19	50	0.20	7	6703892	6730431	-	Peg3	paternally expressed 3 [Source:MGI Symbol%3BAcc:MGI:104748]	GO:0035264:multicellular organism growth;GO:0010468:regulation of gene expression;GO:0001701:in utero embryonic development;GO:0071514:genetic imprinting;	GO:0005622:intracellular;	GO:0005488:binding;	K09230
ENSMUSG00000002266	8086	10	0.07	15	0.10	12	0.08	26	0.17	23	0.16	14	0.09	7	6671269	6696450	-	Zim1	zinc finger%2C imprinted 1 [Source:MGI Symbol%3BAcc:MGI:1341879]	GO:0006355:regulation of transcription, DNA-templated;	GO:0005622:intracellular;	GO:0003676:nucleic acid binding;GO:0008270:zinc ion binding;	K09228
ENSMUSG00000002274	3771	158	2.26	132	1.88	158	2.30	190	2.72	179	2.62	143	2.06	17	25793221	25797136	-	Metrn	meteorin%2C glial cell differentiation regulator [Source:MGI Symbol%3BAcc:MGI:1917333]	GO:0050772:positive regulation of axonogenesis;GO:0010001:glial cell differentiation;	GO:0005615:extracellular space;	-	-
ENSMUSG00000002279	13589	362	1.44	334	1.32	339	1.37	340	1.35	329	1.34	324	1.30	17	25579085	25662826	+	Lmf1	lipase maturation factor 1 [Source:MGI Symbol%3BAcc:MGI:1923733]	GO:0051006:positive regulation of lipoprotein lipase activity;GO:0009306:protein secretion;GO:0033578:protein glycosylation in Golgi;GO:0090181:regulation of cholesterol metabolic process;GO:0051604:protein maturation;GO:0034382:chylomicron remnant clearance;GO:0006888:ER to Golgi vesicle-mediated transport;GO:0090207:regulation of triglyceride metabolic process;	GO:0016021:integral component of membrane;GO:0005789:endoplasmic reticulum membrane;	GO:0005515:protein binding;	-
ENSMUSG00000002280	6223	924	8.02	961	8.28	877	7.74	837	7.27	775	6.88	862	7.54	17	25773776	25783332	+	Ciao3	cytosolic iron-sulfur assembly component 3 [Source:MGI Symbol%3BAcc:MGI:1914813]	GO:0001666:response to hypoxia;GO:0016226:iron-sulfur cluster assembly;GO:0006355:regulation of transcription, DNA-templated;GO:0032364:oxygen homeostasis;	GO:0097361:CIA complex;	GO:0046872:metal ion binding;GO:0051539:4 iron, 4 sulfur cluster binding;	K01069
ENSMUSG00000002289	3541	133	2.03	116	1.76	109	1.69	96	1.47	140	2.18	103	1.58	17	33773750	33781830	-	Angptl4	angiopoietin-like 4 [Source:MGI Symbol%3BAcc:MGI:1888999]	GO:0001666:response to hypoxia;GO:0001525:angiogenesis;GO:0009267:cellular response to starvation;GO:0051260:protein homooligomerization;GO:0070328:triglyceride homeostasis;GO:0051005:negative regulation of lipoprotein lipase activity;GO:0030154:cell differentiation;GO:0045834:positive regulation of lipid metabolic process;GO:0043066:negative regulation of apoptotic process;	GO:0005615:extracellular space;GO:0005578:proteinaceous extracellular matrix;	GO:0004857:enzyme inhibitor activity;	K08767
ENSMUSG00000002297	8728	401	2.48	343	2.11	334	2.10	459	2.84	411	2.60	462	2.88	5	8396973	8422716	-	Dbf4	DBF4 zinc finger [Source:MGI Symbol%3BAcc:MGI:1351328]	GO:0006468:protein phosphorylation;GO:0007089:traversing start control point of mitotic cell cycle;GO:0006260:DNA replication;	GO:0005634:nucleus;	GO:0008270:zinc ion binding;GO:0003676:nucleic acid binding;GO:0004674:protein serine/threonine kinase activity;	K06629
ENSMUSG00000002307	3151	707	12.11	573	9.75	645	11.24	712	12.21	642	11.26	596	10.30	17	33909414	33915590	+	Daxx	Fas death domain-associated protein [Source:MGI Symbol%3BAcc:MGI:1197015]	GO:0031396:regulation of protein ubiquitination;GO:0030521:androgen receptor signaling pathway;GO:0045892:negative regulation of transcription, DNA-templated;GO:0000281:mitotic cytokinesis;	GO:0043005:neuron projection;GO:0016605:PML body;GO:0044297:cell body;GO:0005829:cytosol;GO:0000792:heterochromatin;GO:0005938:cell cortex;	GO:0002039:p53 binding;GO:0003714:transcription corepressor activity;GO:0047485:protein N-terminus binding;GO:0031625:ubiquitin protein ligase binding;GO:0003713:transcription coactivator activity;GO:0042803:protein homodimerization activity;GO:0008134:transcription factor binding;GO:0050681:androgen receptor binding;	K02308
ENSMUSG00000002308	2883	278	5.21	250	4.65	228	4.34	227	4.26	232	4.45	227	4.29	17	33843091	33849774	+	Cd320	CD320 antigen [Source:MGI Symbol%3BAcc:MGI:1860083]	-	GO:0016021:integral component of membrane;GO:0005886:plasma membrane;	GO:0031419:cobalamin binding;GO:0008083:growth factor activity;	K06734
ENSMUSG00000002319	4669	623	7.20	645	7.41	614	7.22	685	7.93	653	7.73	649	7.57	14	55625400	55635957	-	Ipo4	importin 4 [Source:MGI Symbol%3BAcc:MGI:1923001]	GO:0006886:intracellular protein transport;GO:0042254:ribosome biogenesis;GO:0006610:ribosomal protein import into nucleus;	GO:0005643:nuclear pore;GO:0005737:cytoplasm;	GO:0008565:protein transporter activity;GO:0005515:protein binding;	-
ENSMUSG00000002320	3880	1499	20.86	1542	21.31	1460	20.66	1656	23.07	1513	21.55	1622	22.76	14	55635965	55643806	-	Tm9sf1	transmembrane 9 superfamily member 1 [Source:MGI Symbol%3BAcc:MGI:1921390]	GO:0006914:autophagy;GO:0015031:protein transport;	GO:0016021:integral component of membrane;GO:0000421:autophagosome membrane;GO:0005765:lysosomal membrane;GO:0031410:cytoplasmic vesicle;GO:0005764:lysosome;	-	K17085
ENSMUSG00000002324	2935	0	0.00	0	0.00	0	0.00	0	0.00	0	0.00	0	0.00	14	55618037	55625395	+	Rec8	REC8 meiotic recombination protein [Source:MGI Symbol%3BAcc:MGI:1929645]	GO:0001556:oocyte maturation;GO:0007141:male meiosis I;GO:0007059:chromosome segregation;GO:0007286:spermatid development;GO:0007129:synapsis;	GO:0001673:male germ cell nucleus;GO:0034991:nuclear meiotic cohesin complex;GO:0000778:condensed nuclear chromosome kinetochore;GO:0000800:lateral element;	GO:0005515:protein binding;	K13054
ENSMUSG00000002325	5386	412	4.13	356	3.54	377	3.84	350	3.51	308	3.16	413	4.17	14	55603571	55610030	+	Irf9	interferon regulatory factor 9 [Source:MGI Symbol%3BAcc:MGI:107587]	GO:0006355:regulation of transcription, DNA-templated;GO:0045351:type I interferon biosynthetic process;	GO:0005634:nucleus;	GO:0000975:regulatory region DNA binding;GO:0005515:protein binding;GO:0003700:sequence-specific DNA binding transcription factor activity;	K04693
ENSMUSG00000002326	3925	446	6.13	443	6.05	446	6.24	466	6.42	396	5.57	453	6.28	14	55671941	55679200	+	Gmpr2	guanosine monophosphate reductase 2 [Source:MGI Symbol%3BAcc:MGI:1917903]	GO:0055114:oxidation-reduction process;GO:0030224:monocyte differentiation;GO:0046038:GMP catabolic process;	-	GO:0046872:metal ion binding;GO:0003920:GMP reductase activity;	K00364
ENSMUSG00000002329	2032	396	10.52	370	9.76	382	10.32	462	12.29	382	10.39	462	12.38	14	55657879	55660508	-	Mdp1	magnesium-dependent phosphatase 1 [Source:MGI Symbol%3BAcc:MGI:1915131]	GO:0016311:dephosphorylation;GO:0030389:fructosamine metabolic process;	-	GO:0004725:protein tyrosine phosphatase activity;GO:0046872:metal ion binding;GO:0004721:phosphoprotein phosphatase activity;	K17619
ENSMUSG00000002332	2760	837	16.37	894	17.37	834	16.59	754	14.77	696	13.93	776	15.30	14	55739020	55745690	-	Dhrs1	dehydrogenase/reductase (SDR family) member 1 [Source:MGI Symbol%3BAcc:MGI:1196314]	GO:0055114:oxidation-reduction process;	GO:0005743:mitochondrial inner membrane;GO:0005783:endoplasmic reticulum;	GO:0016491:oxidoreductase activity;GO:0000166:nucleotide binding;	K11163
ENSMUSG00000002341	7195	0	0.00	0	0.00	0	0.00	0	0.00	0	0.00	0	0.00	8	70093085	70120873	-	Ncan	neurocan [Source:MGI Symbol%3BAcc:MGI:104694]	GO:0051823:regulation of synapse structural plasticity;GO:0007155:cell adhesion;	GO:0005886:plasma membrane;GO:0005576:extracellular region;	GO:0005540:hyaluronic acid binding;GO:0030246:carbohydrate binding;GO:0005509:calcium ion binding;	K06794
ENSMUSG00000002342	3673	519	7.63	486	7.09	475	7.10	530	7.80	479	7.21	559	8.28	8	70172356	70183681	+	Tmem161a	transmembrane protein 161A [Source:MGI Symbol%3BAcc:MGI:2384577]	GO:0045739:positive regulation of DNA repair;GO:0034599:cellular response to oxidative stress;GO:0034644:cellular response to UV;GO:0032526:response to retinoic acid;GO:0043066:negative regulation of apoptotic process;GO:0033554:cellular response to stress;GO:0042221:response to chemical;GO:0050794:regulation of cellular process;	GO:0016020:membrane;GO:0016021:integral component of membrane;	-	-
ENSMUSG00000002343	3262	312	5.16	304	5.00	268	4.51	273	4.52	218	3.69	282	4.71	8	70220172	70234466	-	Armc6	armadillo repeat containing 6 [Source:MGI Symbol%3BAcc:MGI:1924063]	-	-	-	-
ENSMUSG00000002345	1468	271	9.97	266	9.71	250	9.35	318	11.71	276	10.39	366	13.57	8	70139499	70147319	+	Borcs8	BLOC-1 related complex subunit 8 [Source:MGI Symbol%3BAcc:MGI:1919618]	GO:0007507:heart development;	-	-	-
ENSMUSG00000002346	5996	108	0.97	87	0.78	134	1.23	161	1.45	168	1.55	164	1.49	8	70184340	70212305	-	Slc25a42	solute carrier family 25%2C member 42 [Source:MGI Symbol%3BAcc:MGI:1920345]	GO:0035349:coenzyme A transmembrane transport;GO:0015867:ATP transport;GO:0015866:ADP transport;GO:0080121:AMP transport;	GO:0016021:integral component of membrane;GO:0005743:mitochondrial inner membrane;	GO:0080122:AMP transmembrane transporter activity;GO:0015217:ADP transmembrane transporter activity;GO:0043262:adenosine-diphosphatase activity;GO:0015228:coenzyme A transmembrane transporter activity;GO:0005347:ATP transmembrane transporter activity;	K15085
ENSMUSG00000002365	3617	2116	31.58	2142	31.75	2035	30.89	2122	31.71	2130	32.54	2152	32.39	17	5841329	5931954	+	Snx9	sorting nexin 9 [Source:MGI Symbol%3BAcc:MGI:1913866]	GO:0006898:receptor-mediated endocytosis;GO:0060988:lipid tube assembly;GO:0006886:intracellular protein transport;GO:0007154:cell communication;GO:0043547:positive regulation of GTPase activity;GO:0032461:positive regulation of protein oligomerization;	GO:0005802:trans-Golgi network;GO:0030659:cytoplasmic vesicle membrane;GO:0031234:extrinsic component of cytoplasmic side of plasma membrane;GO:0005794:Golgi apparatus;GO:0042995:cell projection;	GO:0005545:1-phosphatidylinositol binding;GO:0031625:ubiquitin protein ligase binding;GO:0042803:protein homodimerization activity;	K17923
ENSMUSG00000002372	6960	1179	9.15	1090	8.40	1140	8.99	1268	9.85	1252	9.94	1215	9.50	17	56673294	56711764	+	Ranbp3	RAN binding protein 3 [Source:MGI Symbol%3BAcc:MGI:1919060]	GO:0015031:protein transport;GO:0046907:intracellular transport;GO:0006810:transport;	GO:0005737:cytoplasm;GO:0005634:nucleus;GO:0044424:intracellular part;	GO:0070412:R-SMAD binding;	K15304
ENSMUSG00000002379	1092	1112	54.98	1089	53.46	1033	51.95	973	48.16	1019	51.56	1074	53.54	17	56717767	56722141	+	Ndufa11	NADH:ubiquinone oxidoreductase subunit A11 [Source:MGI Symbol%3BAcc:MGI:1917125]	GO:0006810:transport;GO:0022900:electron transport chain;	GO:0005747:mitochondrial respiratory chain complex I;GO:0016021:integral component of membrane;	-	K03956
ENSMUSG00000002384	3880	6	0.08	7	0.10	13	0.18	8	0.11	7	0.10	8	0.11	4	123105165	123132099	+	Bmp8b	bone morphogenetic protein 8b [Source:MGI Symbol%3BAcc:MGI:107335]	GO:0007283:spermatogenesis;GO:0030154:cell differentiation;GO:0001503:ossification;GO:0040007:growth;GO:0051216:cartilage development;GO:0007179:transforming growth factor beta receptor signaling pathway;	GO:0005615:extracellular space;	GO:0008083:growth factor activity;GO:0005125:cytokine activity;	K16622
ENSMUSG00000002393	2983	660	11.94	670	12.04	616	11.34	709	12.85	608	11.26	730	13.32	8	71374123	71381960	-	Nr2f6	nuclear receptor subfamily 2%2C group F%2C member 6 [Source:MGI Symbol%3BAcc:MGI:1352453]	GO:0048666:neuron development;GO:0000122:negative regulation of transcription from RNA polymerase II promoter;GO:0050965:detection of temperature stimulus involved in sensory perception of pain;GO:0043401:steroid hormone mediated signaling pathway;GO:0043153:entrainment of circadian clock by photoperiod;GO:0006367:transcription initiation from RNA polymerase II promoter;GO:0030522:intracellular r…	GO:0005634:nucleus;GO:0005654:nucleoplasm;	GO:0005515:protein binding;GO:0008270:zinc ion binding;GO:0003707:steroid hormone receptor activity;GO:0004879:ligand-activated sequence-specific DNA binding RNA polymerase II transcription factor activity;GO:0043565:sequence-specific DNA binding;GO:0003700:sequence-specific DNA binding transcription factor activity;GO:0004887:thyroid hormone receptor activity;	K08549
ENSMUSG00000002395	2203	1179	28.89	1015	24.70	1063	26.50	916	22.47	866	21.72	916	22.63	8	71366848	71369732	+	Use1	unconventional SNARE in the ER 1 homolog (S. cerevisiae) [Source:MGI Symbol%3BAcc:MGI:1914273]	GO:0060628:regulation of ER to Golgi vesicle-mediated transport;GO:0071786:endoplasmic reticulum tubular network organization;GO:0015031:protein transport;	GO:0016021:integral component of membrane;GO:0005783:endoplasmic reticulum;	-	K08507
ENSMUSG00000002396	7133	280	2.12	316	2.38	301	2.32	276	2.09	260	2.01	318	2.43	8	71371298	71379361	+	Ocel1	occludin/ELL domain containing 1 [Source:MGI Symbol%3BAcc:MGI:1924340]	GO:0048666:neuron development;GO:0000122:negative regulation of transcription from RNA polymerase II promoter;GO:0050965:detection of temperature stimulus involved in sensory perception of pain;GO:0043153:entrainment of circadian clock by photoperiod;	GO:0005634:nucleus;	GO:0005515:protein binding;GO:0038023:signaling receptor activity;GO:0046872:metal ion binding;GO:0043565:sequence-specific DNA binding;GO:0003700:sequence-specific DNA binding transcription factor activity;	K08549
ENSMUSG00000002409	2695	97	1.94	135	2.69	88	1.79	120	2.41	95	1.95	124	2.50	7	28179469	28187294	+	Dyrk1b	dual-specificity tyrosine-(Y)-phosphorylation regulated kinase 1b [Source:MGI Symbol%3BAcc:MGI:1330302]	GO:0006468:protein phosphorylation;GO:0007520:myoblast fusion;GO:0045893:positive regulation of transcription, DNA-templated;	-	GO:0004672:protein kinase activity;GO:0000166:nucleotide binding;GO:0003713:transcription coactivator activity;	K08825
ENSMUSG00000002413	13862	927	3.61	876	3.39	938	3.72	878	3.42	940	3.75	846	3.32	6	39603237	39725463	-	Braf	Braf transforming gene [Source:MGI Symbol%3BAcc:MGI:88190]	GO:0071277:cellular response to calcium ion;GO:0051291:protein heterooligomerization;GO:0010628:positive regulation of gene expression;GO:0070374:positive regulation of ERK1 and ERK2 cascade;GO:0033138:positive regulation of peptidyl-serine phosphorylation;GO:0043434:response to peptide hormone;GO:0051591:response to cAMP;GO:0043524:negative regulation of neuron apoptotic process;GO:0070849:respo…	GO:0043005:neuron projection;GO:0005737:cytoplasm;GO:0005886:plasma membrane;GO:0005634:nucleus;	GO:0031434:mitogen-activated protein kinase kinase binding;GO:0005509:calcium ion binding;GO:0046982:protein heterodimerization activity;GO:0004709:MAP kinase kinase kinase activity;GO:0005524:ATP binding;	K04365
ENSMUSG00000002416	5628	756	7.25	565	5.38	599	5.84	548	5.26	591	5.80	591	5.72	6	39592574	39603382	+	Ndufb2	NADH:ubiquinone oxidoreductase subunit B2 [Source:MGI Symbol%3BAcc:MGI:1915448]	GO:0006810:transport;GO:0022900:electron transport chain;	GO:0005747:mitochondrial respiratory chain complex I;	-	K03958
ENSMUSG00000002428	5931	711	6.47	688	6.22	653	6.05	852	7.76	728	6.78	783	7.19	3	20057811	20118490	+	Hltf	helicase-like transcription factor [Source:MGI Symbol%3BAcc:MGI:1196437]	GO:0006357:regulation of transcription from RNA polymerase II promoter;GO:0016568:chromatin modification;	GO:0005634:nucleus;	GO:0008270:zinc ion binding;GO:0016874:ligase activity;GO:0004386:helicase activity;GO:0003677:DNA binding;GO:0016887:ATPase activity;GO:0005524:ATP binding;	K15711
ENSMUSG00000002455	3859	1195	16.72	1131	15.71	1203	17.12	1233	17.27	1186	16.98	1288	18.17	2	181591868	181655660	+	Prpf6	pre-mRNA splicing factor 6 [Source:MGI Symbol%3BAcc:MGI:1922946]	GO:0045944:positive regulation of transcription from RNA polymerase II promoter;GO:0006403:RNA localization;GO:0000244:spliceosomal tri-snRNP complex assembly;	GO:0016607:nuclear speck;GO:0071001:U4/U6 snRNP;GO:0005682:U5 snRNP;GO:0046540:U4/U6 x U5 tri-snRNP complex;GO:0071013:catalytic step 2 spliceosome;	GO:0003723:RNA binding;GO:0050681:androgen receptor binding;GO:0043021:ribonucleoprotein complex binding;GO:0003713:transcription coactivator activity;	K12855
ENSMUSG00000002458	2230	1196	28.95	1253	30.12	1189	29.28	1205	29.21	1159	28.72	1243	30.34	2	181688419	181693977	-	Rgs19	regulator of G-protein signaling 19 [Source:MGI Symbol%3BAcc:MGI:1915153]	GO:0043547:positive regulation of GTPase activity;GO:0038032:termination of G-protein coupled receptor signaling pathway;GO:0009968:negative regulation of signal transduction;GO:0008277:regulation of G-protein coupled receptor protein signaling pathway;GO:0007264:small GTPase mediated signal transduction;GO:0006914:autophagy;	GO:0000139:Golgi membrane;GO:0044445:cytosolic part;GO:0005903:brush border;GO:0030136:clathrin-coated vesicle;GO:0005886:plasma membrane;GO:0005834:heterotrimeric G-protein complex;GO:0005794:Golgi apparatus;	GO:0001965:G-protein alpha-subunit binding;GO:0005096:GTPase activator activity;	K16449
ENSMUSG00000002459	4239	1	0.01	9	0.11	7	0.09	6	0.08	10	0.13	6	0.08	1	4909576	5070285	-	Rgs20	regulator of G-protein signaling 20 [Source:MGI Symbol%3BAcc:MGI:1929866]	GO:0038032:termination of G-protein coupled receptor signaling pathway;GO:0043547:positive regulation of GTPase activity;	GO:0005794:Golgi apparatus;GO:0005634:nucleus;GO:0005886:plasma membrane;	GO:0005096:GTPase activator activity;	K16449
ENSMUSG00000002475	2334	22	0.51	25	0.57	28	0.66	22	0.51	21	0.50	32	0.75	18	10642092	10706771	-	Abhd3	abhydrolase domain containing 3 [Source:MGI Symbol%3BAcc:MGI:2147183]	-	GO:0016021:integral component of membrane;	-	K13696
ENSMUSG00000002477	2052	979	25.76	852	22.26	884	23.66	1142	30.08	1020	27.47	1048	27.80	18	10617775	10642079	+	Snrpd1	small nuclear ribonucleoprotein D1 [Source:MGI Symbol%3BAcc:MGI:98344]	-	-	-	K11087
ENSMUSG00000002486	7397	179	1.31	134	0.97	136	1.01	140	1.02	125	0.93	154	1.13	5	114707760	114722327	+	Tchp	trichoplein%2C keratin filament binding [Source:MGI Symbol%3BAcc:MGI:1925082]	GO:0044763:single-organism cellular process;GO:0030308:negative regulation of cell growth;GO:0006915:apoptotic process;GO:0006412:translation;	GO:0044444:cytoplasmic part;GO:0044430:cytoskeletal part;GO:0016020:membrane;GO:0071944:cell periphery;GO:0005886:plasma membrane;GO:0045179:apical cortex;GO:0005813:centrosome;GO:0005739:mitochondrion;GO:0045095:keratin filament;GO:0005762:mitochondrial large ribosomal subunit;	GO:0003735:structural constituent of ribosome;GO:0019843:rRNA binding;	K16811
ENSMUSG00000002489	10048	915	4.92	1000	5.34	916	5.01	1070	5.76	1018	5.60	1085	5.88	16	89787111	90143769	-	Tiam1	T cell lymphoma invasion and metastasis 1 [Source:MGI Symbol%3BAcc:MGI:103306]	GO:0031547:brain-derived neurotrophic factor receptor signaling pathway;GO:0048013:ephrin receptor signaling pathway;GO:0050772:positive regulation of axonogenesis;GO:0010976:positive regulation of neuron projection development;	GO:0005911:cell-cell junction;GO:0005622:intracellular;GO:0005886:plasma membrane;	GO:0005057:receptor signaling protein activity;GO:0030971:receptor tyrosine kinase binding;GO:0046875:ephrin receptor binding;GO:0005543:phospholipid binding;GO:0005089:Rho guanyl-nucleotide exchange factor activity;	K05731
ENSMUSG00000002496	9620	1108	6.22	1147	6.39	1158	6.61	1203	6.76	1211	6.96	1224	6.93	17	24595816	24632630	-	Tsc2	TSC complex subunit 2 [Source:MGI Symbol%3BAcc:MGI:102548]	GO:0001843:neural tube closure;GO:0014067:negative regulation of phosphatidylinositol 3-kinase signaling;GO:0050918:positive chemotaxis;GO:0050680:negative regulation of epithelial cell proliferation;GO:0032007:negative regulation of TOR signaling;GO:0007507:heart development;GO:0043547:positive regulation of GTPase activity;GO:0051726:regulation of cell cycle;GO:0006953:acute-phase response;GO:0…	GO:0005901:caveola;GO:0030426:growth cone;GO:0044430:cytoskeletal part;GO:0033596:TSC1-TSC2 complex;GO:0048471:perinuclear region of cytoplasm;GO:0005794:Golgi apparatus;GO:0030425:dendrite;GO:0005634:nucleus;GO:0043025:neuronal cell body;	GO:0042803:protein homodimerization activity;GO:0019902:phosphatase binding;GO:0046982:protein heterodimerization activity;GO:0005096:GTPase activator activity;GO:0071889:14-3-3 protein binding;	K07207
ENSMUSG00000002500	1643	2	0.07	6	0.20	0	0.00	3	0.10	5	0.17	0	0.00	17	24727820	24736143	+	Rpl3l	ribosomal protein L3-like [Source:MGI Symbol%3BAcc:MGI:1913461]	GO:0006412:translation;	GO:0022625:cytosolic large ribosomal subunit;	GO:0003735:structural constituent of ribosome;	K02925
ENSMUSG00000002504	2646	119	2.43	154	3.12	94	1.95	115	2.35	138	2.88	118	2.43	17	24639286	24650327	-	Slc9a3r2	solute carrier family 9 (sodium/hydrogen exchanger)%2C member 3 regulator 2 [Source:MGI Symbol%3BAcc:MGI:1890662]	GO:0014067:negative regulation of phosphatidylinositol 3-kinase signaling;GO:0045838:positive regulation of membrane potential;GO:0048839:inner ear development;	GO:0043234:protein complex;GO:0016324:apical plasma membrane;GO:0005737:cytoplasm;GO:0005634:nucleus;GO:0012505:endomembrane system;	GO:0008013:beta-catenin binding;GO:0032947:protein complex scaffold;GO:0008022:protein C-terminus binding;GO:0019902:phosphatase binding;GO:0030165:PDZ domain binding;GO:0016247:channel regulator activity;GO:0050750:low-density lipoprotein particle receptor binding;	K13358
ENSMUSG00000002524	4748	1769	20.11	1723	19.46	1732	20.03	1874	21.33	1693	19.70	1812	20.77	15	76070182	76080924	-	Puf60	poly-U binding splicing factor 60 [Source:MGI Symbol%3BAcc:MGI:1915209]	GO:0016070:RNA metabolic process;GO:0010467:gene expression;GO:0006915:apoptotic process;GO:0006355:regulation of transcription, DNA-templated;GO:0008380:RNA splicing;GO:0006397:mRNA processing;	GO:0005730:nucleolus;GO:0019907:cyclin-dependent protein kinase activating kinase holoenzyme complex;GO:0030529:ribonucleoprotein complex;GO:0005634:nucleus;	GO:0003676:nucleic acid binding;GO:0003723:RNA binding;GO:0003677:DNA binding;GO:0000166:nucleotide binding;GO:0005515:protein binding;	K12838
ENSMUSG00000002546	5500	1701	16.70	2013	19.62	1752	17.49	1540	15.13	1551	15.58	1619	16.02	2	32287384	32307921	+	Golga2	golgi autoantigen%2C golgin subfamily a%2C 2 [Source:MGI Symbol%3BAcc:MGI:2139395]	GO:0051645:Golgi localization;GO:0050772:positive regulation of axonogenesis;	GO:0043234:protein complex;GO:0043025:neuronal cell body;GO:0005801:cis-Golgi network;GO:0000137:Golgi cis cisterna;GO:0016020:membrane;	GO:0032403:protein complex binding;	K10595
ENSMUSG00000002550	2751	491	9.64	478	9.32	473	9.44	526	10.33	452	9.08	509	10.07	2	32255002	32260159	-	Uck1	uridine-cytidine kinase 1 [Source:MGI Symbol%3BAcc:MGI:98904]	GO:0044211:CTP salvage;GO:0044206:UMP salvage;GO:0016310:phosphorylation;	-	GO:0004849:uridine kinase activity;GO:0016773:phosphotransferase activity, alcohol group as acceptor;GO:0005524:ATP binding;	K00876
ENSMUSG00000002565	2999	3862	69.52	4532	81.02	4406	80.67	3755	67.67	3626	66.81	3597	65.29	12	40059769	40134228	-	Scin	scinderin [Source:MGI Symbol%3BAcc:MGI:1306794]	GO:0045654:positive regulation of megakaryocyte differentiation;GO:0043065:positive regulation of apoptotic process;GO:0051014:actin filament severing;GO:0008285:negative regulation of cell proliferation;GO:0051693:actin filament capping;	GO:0043234:protein complex;GO:0005856:cytoskeleton;GO:0005737:cytoplasm;	GO:0003779:actin binding;	K05768
ENSMUSG00000002578	6461	0	0.00	1	0.01	6	0.05	2	0.02	1	0.01	2	0.02	10	128630843	128669358	-	Ikzf4	IKAROS family zinc finger 4 [Source:MGI Symbol%3BAcc:MGI:1343139]	GO:0045892:negative regulation of transcription, DNA-templated;	GO:0005622:intracellular;GO:0005634:nucleus;	GO:0008270:zinc ion binding;GO:0003676:nucleic acid binding;GO:0046982:protein heterodimerization activity;GO:0042803:protein homodimerization activity;GO:0003677:DNA binding;GO:0003700:sequence-specific DNA binding transcription factor activity;GO:0005488:binding;	K09220
ENSMUSG00000002580	747	713	51.53	648	46.51	579	42.56	613	44.35	631	46.67	636	46.34	11	98437708	98438991	-	Mien1	migration and invasion enhancer 1 [Source:MGI Symbol%3BAcc:MGI:1913678]	GO:0045454:cell redox homeostasis;GO:0030335:positive regulation of cell migration;GO:0051491:positive regulation of filopodium assembly;GO:0043066:negative regulation of apoptotic process;	GO:0005829:cytosol;GO:0031235:intrinsic component of the cytoplasmic side of the plasma membrane;	GO:0005515:protein binding;GO:0008430:selenium binding;	K07401
ENSMUSG00000002588	2898	0	0.00	0	0.00	1	0.02	3	0.06	0	0.00	0	0.00	6	5168090	5193946	-	Pon1	paraoxonase 1 [Source:MGI Symbol%3BAcc:MGI:103295]	GO:0009636:response to toxic substance;GO:0010875:positive regulation of cholesterol efflux;GO:0046395:carboxylic acid catabolic process;GO:0019439:aromatic compound catabolic process;GO:0046470:phosphatidylcholine metabolic process;GO:0051099:positive regulation of binding;GO:0032411:positive regulation of transporter activity;GO:0046434:organophosphate catabolic process;GO:0008015:blood circula…	GO:0043231:intracellular membrane-bounded organelle;GO:0034366:spherical high-density lipoprotein particle;	GO:0004063:aryldialkylphosphatase activity;GO:0005509:calcium ion binding;GO:0005543:phospholipid binding;GO:0004064:arylesterase activity;GO:0008035:high-density lipoprotein particle binding;GO:0042803:protein homodimerization activity;	K01045
ENSMUSG00000002602	5033	2995	32.13	3094	32.96	3062	33.41	4269	45.84	4015	44.08	3928	42.48	7	25757273	25788705	-	Axl	AXL receptor tyrosine kinase [Source:MGI Symbol%3BAcc:MGI:1347244]	GO:0006954:inflammatory response;GO:0043524:negative regulation of neuron apoptotic process;GO:0043277:apoptotic cell clearance;GO:0032720:negative regulation of tumor necrosis factor production;GO:0031668:cellular response to extracellular stimulus;GO:0032689:negative regulation of interferon-gamma production;GO:0007283:spermatogenesis;GO:0031100:organ regeneration;GO:0030168:platelet activation…	GO:0009986:cell surface;GO:0005615:extracellular space;GO:0005886:plasma membrane;GO:0016021:integral component of membrane;GO:0016020:membrane;	GO:0043548:phosphatidylinositol 3-kinase binding;GO:0004714:transmembrane receptor protein tyrosine kinase activity;GO:0001786:phosphatidylserine binding;GO:0005524:ATP binding;GO:0019838:growth factor binding;GO:0046982:protein heterodimerization activity;GO:0032036:myosin heavy chain binding;GO:0004713:protein tyrosine kinase activity;GO:0000166:nucleotide binding;	K05115
ENSMUSG00000002603	5042	3073	32.90	3006	31.96	3171	34.54	3519	37.72	3474	38.07	3517	37.97	7	25687002	25705077	+	Tgfb1	transforming growth factor%2C beta 1 [Source:MGI Symbol%3BAcc:MGI:98725]	GO:0007173:epidermal growth factor receptor signaling pathway;GO:0000060:protein import into nucleus, translocation;GO:0045066:regulatory T cell differentiation;GO:0061035:regulation of cartilage development;GO:0035307:positive regulation of protein dephosphorylation;GO:0007093:mitotic cell cycle checkpoint;GO:0045599:negative regulation of fat cell differentiation;GO:0002244:hematopoietic progen…	GO:0030424:axon;GO:0043025:neuronal cell body;GO:0005902:microvillus;GO:0009986:cell surface;GO:0005578:proteinaceous extracellular matrix;GO:0005634:nucleus;GO:0005615:extracellular space;GO:0030141:secretory granule;	GO:0008083:growth factor activity;GO:0046982:protein heterodimerization activity;GO:0042803:protein homodimerization activity;GO:0019899:enzyme binding;GO:0005114:type II transforming growth factor beta receptor binding;GO:0047485:protein N-terminus binding;	K13375;K09228
ENSMUSG00000002608	3939	804	11.02	809	11.01	837	11.67	782	10.73	819	11.49	828	11.44	7	25711106	25719088	-	Ccdc97	coiled-coil domain containing 97 [Source:MGI Symbol%3BAcc:MGI:1196455]	-	-	-	-
ENSMUSG00000002617	4482	147	1.77	121	1.45	112	1.37	133	1.60	118	1.45	128	1.55	17	23173869	23193252	-	Zfp40	zinc finger protein 40 [Source:MGI Symbol%3BAcc:MGI:99185]	GO:0006355:regulation of transcription, DNA-templated;	GO:0005622:intracellular;	GO:0003676:nucleic acid binding;GO:0008270:zinc ion binding;GO:0046872:metal ion binding;	K09228
ENSMUSG00000002625	5073	417	4.44	358	3.78	409	4.43	483	5.15	495	5.39	497	5.33	17	32321424	32350607	-	Akap8l	A kinase (PRKA) anchor protein 8-like [Source:MGI Symbol%3BAcc:MGI:1860606]	GO:0016310:phosphorylation;	GO:0016363:nuclear matrix;GO:0005737:cytoplasm;	GO:0046872:metal ion binding;GO:0005488:binding;GO:0003677:DNA binding;GO:0016301:kinase activity;GO:0008270:zinc ion binding;GO:0017151:DEAD/H-box RNA helicase binding;	K15978
ENSMUSG00000002633	2847	0	0.00	0	0.00	0	0.00	0	0.00	0	0.00	0	0.00	5	28456815	28467256	-	Shh	sonic hedgehog [Source:MGI Symbol%3BAcc:MGI:98297]	GO:0060439:trachea morphogenesis;GO:0060523:prostate epithelial cord elongation;GO:0021938:smoothened signaling pathway involved in regulation of cerebellar granule cell precursor cell proliferation;GO:0030901:midbrain development;GO:0048714:positive regulation of oligodendrocyte differentiation;GO:0060783:mesenchymal smoothened signaling pathway involved in prostate gland development;GO:0060685:…	GO:0030424:axon;GO:0043025:neuronal cell body;GO:0005783:endoplasmic reticulum;GO:0009986:cell surface;GO:0005886:plasma membrane;GO:0005794:Golgi apparatus;GO:0005634:nucleus;GO:0045121:membrane raft;GO:0030133:transport vesicle;GO:0005615:extracellular space;GO:0031012:extracellular matrix;GO:0030425:dendrite;	GO:0043237:laminin-1 binding;GO:0008270:zinc ion binding;GO:0005509:calcium ion binding;GO:0005113:patched binding;GO:0001948:glycoprotein binding;GO:0004871:signal transducer activity;GO:0005539:glycosaminoglycan binding;GO:0008233:peptidase activity;	K11988
ENSMUSG00000002635	1549	302	10.53	296	10.24	301	10.67	278	9.70	292	10.42	266	9.35	7	34184499	34196661	-	Pdcd2l	programmed cell death 2-like [Source:MGI Symbol%3BAcc:MGI:1915329]	GO:0007049:cell cycle;	GO:0005737:cytoplasm;	-	K14801
ENSMUSG00000002658	1717	1511	47.51	1537	47.99	1368	43.75	1501	47.25	1354	43.57	1523	48.28	17	57003405	57011288	-	Gtf2f1	general transcription factor IIF%2C polypeptide 1 [Source:MGI Symbol%3BAcc:MGI:1923848]	GO:0009615:response to virus;GO:0045944:positive regulation of transcription from RNA polymerase II promoter;GO:0043085:positive regulation of catalytic activity;	GO:0030054:cell junction;GO:0005634:nucleus;	GO:0019211:phosphatase activator activity;GO:0008134:transcription factor binding;	K03138
ENSMUSG00000002660	1223	479	21.14	469	20.56	448	20.12	375	16.57	467	21.10	415	18.47	17	56990305	56996188	+	Clpp	caseinolytic mitochondrial matrix peptidase proteolytic subunit [Source:MGI Symbol%3BAcc:MGI:1858213]	GO:0051260:protein homooligomerization;GO:0006515:misfolded or incompletely synthesized protein catabolic process;	GO:0005739:mitochondrion;	GO:0042802:identical protein binding;GO:0005524:ATP binding;GO:0004252:serine-type endopeptidase activity;	K01358
ENSMUSG00000002661	1029	146	7.66	106	5.52	119	6.35	133	6.99	136	7.30	145	7.67	17	56997339	56999322	+	Alkbh7	alkB homolog 7 [Source:MGI Symbol%3BAcc:MGI:1913650]	GO:0055114:oxidation-reduction process;	GO:0005576:extracellular region;GO:0005739:mitochondrion;GO:0005634:nucleus;	GO:0046872:metal ion binding;GO:0016702:oxidoreductase activity, acting on single donors with incorporation of molecular oxygen, incorporation of two atoms of oxygen;GO:0016706:oxidoreductase activity, acting on paired donors, with incorporation or reduction of molecular oxygen, 2-oxoglutarate as one donor, and incorporation of one atom each of oxygen into both donors;	K10769
ENSMUSG00000002664	474	2	0.23	0	0.00	1	0.12	1	0.11	0	0.00	2	0.23	17	56999457	57000018	-	Pspn	persephin [Source:MGI Symbol%3BAcc:MGI:1201684]	GO:0001658:branching involved in ureteric bud morphogenesis;	GO:0005615:extracellular space;	GO:0005102:receptor binding;	-
ENSMUSG00000002668	5109	164	1.73	161	1.69	158	1.70	177	1.87	210	2.27	212	2.26	17	57065905	57078514	-	Dennd1c	DENN/MADD domain containing 1C [Source:MGI Symbol%3BAcc:MGI:1918035]	GO:0050790:regulation of catalytic activity;	GO:0031410:cytoplasmic vesicle;	GO:0017112:Rab guanyl-nucleotide exchange factor activity;	-
ENSMUSG00000002679	1447	313	11.68	296	10.97	348	13.21	366	13.67	372	14.21	308	11.59	12	81573557	81595008	-	Med6	mediator complex subunit 6 [Source:MGI Symbol%3BAcc:MGI:1917042]	GO:0045944:positive regulation of transcription from RNA polymerase II promoter;GO:0019827:stem cell maintenance;GO:0006367:transcription initiation from RNA polymerase II promoter;	GO:0016592:mediator complex;	GO:0003677:DNA binding;GO:0001104:RNA polymerase II transcription cofactor activity;GO:0008134:transcription factor binding;GO:0003713:transcription coactivator activity;	K15128
ENSMUSG00000002688	3653	48	0.71	32	0.47	45	0.68	46	0.68	30	0.45	45	0.67	12	50341231	50649098	-	Prkd1	protein kinase D1 [Source:MGI Symbol%3BAcc:MGI:99879]	GO:0006954:inflammatory response;GO:0033138:positive regulation of peptidyl-serine phosphorylation;GO:0043123:positive regulation of I-kappaB kinase/NF-kappaB signaling;GO:0006915:apoptotic process;GO:0010837:regulation of keratinocyte proliferation;GO:0045669:positive regulation of osteoblast differentiation;GO:0045766:positive regulation of angiogenesis;GO:1901727:positive regulation of histone…	GO:0005802:trans-Golgi network;GO:0005829:cytosol;GO:0005886:plasma membrane;GO:0005911:cell-cell junction;GO:0005794:Golgi apparatus;GO:0005634:nucleus;GO:0005938:cell cortex;	GO:0005543:phospholipid binding;GO:0046872:metal ion binding;GO:0004697:protein kinase C activity;GO:0042802:identical protein binding;GO:0005524:ATP binding;	K06070
ENSMUSG00000002699	4459	4309	52.17	4663	56.07	4357	53.66	3911	47.41	3880	48.08	3975	48.52	11	34046920	34092295	+	Lcp2	lymphocyte cytosolic protein 2 [Source:MGI Symbol%3BAcc:MGI:1321402]	GO:0050663:cytokine secretion;GO:0045576:mast cell activation;	GO:0005737:cytoplasm;	-	K07361
ENSMUSG00000002718	5273	2581	26.43	2387	24.27	2532	26.37	2588	26.53	2644	27.71	2555	26.37	2	166906040	166946389	+	Cse1l	chromosome segregation 1-like (S. cerevisiae) [Source:MGI Symbol%3BAcc:MGI:1339951]	GO:0008283:cell proliferation;GO:0006886:intracellular protein transport;GO:0006915:apoptotic process;	GO:0005737:cytoplasm;GO:0005643:nuclear pore;	GO:0008262:importin-alpha export receptor activity;GO:0005515:protein binding;GO:0008565:protein transporter activity;	K18423
ENSMUSG00000002728	3705	1122	16.35	953	13.79	1049	15.55	1105	16.12	1094	16.32	1047	15.38	2	145902099	145916425	+	Naa20	N(alpha)-acetyltransferase 20%2C NatB catalytic subunit [Source:MGI Symbol%3BAcc:MGI:1915127]	-	GO:0005737:cytoplasm;GO:0005634:nucleus;	GO:0004596:peptide alpha-N-acetyltransferase activity;	K17972
ENSMUSG00000002731	2028	507	13.50	479	12.66	476	12.89	439	11.70	474	12.91	479	12.86	2	76629898	76648015	-	Prkra	protein kinase%2C interferon inducible double stranded RNA dependent activator [Source:MGI Symbol%3BAcc:MGI:1344375]	GO:0048705:skeletal system morphogenesis;GO:0006468:protein phosphorylation;GO:0042474:middle ear morphogenesis;GO:0042473:outer ear morphogenesis;GO:0030422:production of siRNA involved in RNA interference;GO:0006950:response to stress;	GO:0005737:cytoplasm;GO:0048471:perinuclear region of cytoplasm;	GO:0003725:double-stranded RNA binding;GO:0016301:kinase activity;GO:0042803:protein homodimerization activity;	-
ENSMUSG00000002732	1485	280	10.18	327	11.81	283	10.46	242	8.81	197	7.33	202	7.40	2	76663044	76673116	-	Fkbp7	FK506 binding protein 7 [Source:MGI Symbol%3BAcc:MGI:1336879]	GO:0006457:protein folding;GO:0018208:peptidyl-proline modification;	GO:0016020:membrane;GO:0005783:endoplasmic reticulum;	GO:0005528:FK506 binding;GO:0005515:protein binding;GO:0005509:calcium ion binding;GO:0003755:peptidyl-prolyl cis-trans isomerase activity;	K09573
ENSMUSG00000002733	3126	1114	19.24	1203	20.63	1148	20.17	1199	20.73	1216	21.49	1181	20.56	2	76675281	76696828	+	Plekha3	pleckstrin homology domain-containing%2C family A (phosphoinositide binding specific) member 3 [Source:MGI Symbol%3BAcc:MGI:1932515]	GO:0006656:phosphatidylcholine biosynthetic process;GO:0006663:platelet activating factor biosynthetic process;	GO:0016020:membrane;GO:0005794:Golgi apparatus;GO:0016021:integral component of membrane;	GO:0005545:1-phosphatidylinositol binding;GO:0046872:metal ion binding;GO:0004142:diacylglycerol cholinephosphotransferase activity;	K09228
ENSMUSG00000002741	2984	4863	87.98	4768	85.66	4633	85.26	3976	72.02	3805	70.46	4016	73.26	11	5955693	5967780	+	Ykt6	YKT6 v-SNARE homolog (S. cerevisiae) [Source:MGI Symbol%3BAcc:MGI:1927550]	GO:0042147:retrograde transport, endosome to Golgi;GO:0006903:vesicle targeting;GO:0006888:ER to Golgi vesicle-mediated transport;GO:0008152:metabolic process;GO:0006904:vesicle docking involved in exocytosis;GO:0015031:protein transport;	GO:0005768:endosome;GO:0031410:cytoplasmic vesicle;GO:0031201:SNARE complex;GO:0005783:endoplasmic reticulum;GO:0005794:Golgi apparatus;GO:0005887:integral component of plasma membrane;	GO:0019706:protein-cysteine S-palmitoyltransferase activity;GO:0005484:SNAP receptor activity;	K08516
ENSMUSG00000002748	13667	2932	11.58	2741	10.75	2762	11.10	3167	12.52	3224	13.03	3104	12.36	5	135187264	135246129	+	Baz1b	bromodomain adjacent to zinc finger domain%2C 1B [Source:MGI Symbol%3BAcc:MGI:1353499]	GO:0043044:ATP-dependent chromatin remodeling;GO:0003007:heart morphogenesis;GO:0034725:DNA replication-dependent nucleosome disassembly;GO:0048096:chromatin-mediated maintenance of transcription;GO:0006302:double-strand break repair;GO:0016572:histone phosphorylation;	GO:0000793:condensed chromosome;GO:0043596:nuclear replication fork;GO:0005721:pericentric heterochromatin;	GO:0042809:vitamin D receptor binding;GO:0008270:zinc ion binding;GO:0004715:non-membrane spanning protein tyrosine kinase activity;GO:0071884:vitamin D receptor activator activity;GO:0035173:histone kinase activity;GO:0003682:chromatin binding;GO:0005524:ATP binding;GO:0070577:lysine-acetylated histone binding;GO:0032947:protein complex scaffold;GO:0004713:protein tyrosine kinase activity;	K11658
ENSMUSG00000002763	3796	687	9.77	620	8.76	587	8.49	672	9.57	670	9.75	789	11.31	17	46711463	46725541	+	Pex6	peroxisomal biogenesis factor 6 [Source:MGI Symbol%3BAcc:MGI:2385054]	GO:0016561:protein import into peroxisome matrix, translocation;GO:0050821:protein stabilization;	GO:0005829:cytosol;GO:0005778:peroxisomal membrane;	GO:0008022:protein C-terminus binding;GO:0032403:protein complex binding;GO:0042623:ATPase activity, coupled;GO:0005524:ATP binding;	K13339
ENSMUSG00000002767	1170	802	37.01	660	30.24	678	31.82	704	32.52	715	33.77	736	34.24	17	46646229	46650139	+	Mrpl2	mitochondrial ribosomal protein L2 [Source:MGI Symbol%3BAcc:MGI:1351622]	GO:0006412:translation;	GO:0005762:mitochondrial large ribosomal subunit;	GO:0003735:structural constituent of ribosome;	K02886
ENSMUSG00000002768	1844	816	23.89	743	21.60	675	20.10	802	23.51	798	23.91	911	26.89	17	46678793	46683111	+	Mea1	male enhanced antigen 1 [Source:MGI Symbol%3BAcc:MGI:96957]	GO:0007275:multicellular organismal development;GO:0030154:cell differentiation;GO:0007283:spermatogenesis;GO:0032501:multicellular organismal process;GO:0044699:single-organism process;GO:0032502:developmental process;	GO:0005737:cytoplasm;	-	K13980
ENSMUSG00000002769	1206	2	0.09	2	0.09	3	0.14	3	0.13	1	0.05	0	0.00	17	46725664	46729168	-	Gnmt	glycine N-methyltransferase [Source:MGI Symbol%3BAcc:MGI:1202304]	GO:0046498:S-adenosylhomocysteine metabolic process;GO:0006555:methionine metabolic process;GO:0006111:regulation of gluconeogenesis;GO:0006730:one-carbon metabolic process;GO:0032259:methylation;GO:0051289:protein homotetramerization;GO:0005977:glycogen metabolic process;GO:0046500:S-adenosylmethionine metabolic process;	GO:0005829:cytosol;GO:0005634:nucleus;	GO:0016594:glycine binding;GO:0005542:folic acid binding;GO:0017174:glycine N-methyltransferase activity;	K00552
ENSMUSG00000002771	6658	87	0.71	85	0.68	68	0.56	43	0.35	40	0.33	57	0.47	7	45831883	45878378	-	Grin2d	glutamate receptor%2C ionotropic%2C NMDA2D (epsilon 4) [Source:MGI Symbol%3BAcc:MGI:95823]	-	-	-	K05212
ENSMUSG00000002778	1874	1932	55.66	1896	54.24	1966	57.61	1884	54.34	1872	55.20	1808	52.52	7	45872772	45883732	+	Kdelr1	KDEL (Lys-Asp-Glu-Leu) endoplasmic reticulum protein retention receptor 1 [Source:MGI Symbol%3BAcc:MGI:1915387]	GO:0006621:protein retention in ER lumen;GO:0016192:vesicle-mediated transport;GO:0015031:protein transport;	GO:0005789:endoplasmic reticulum membrane;GO:0005794:Golgi apparatus;GO:0005793:endoplasmic reticulum-Golgi intermediate compartment;GO:0016021:integral component of membrane;GO:0005801:cis-Golgi network;GO:0005783:endoplasmic reticulum;	GO:0046923:ER retention sequence binding;	K10949
ENSMUSG00000002781	7518	392	2.82	406	2.90	411	3.00	423	3.04	375	2.76	414	3.00	7	45896941	45917413	+	Tmem143	transmembrane protein 143 [Source:MGI Symbol%3BAcc:MGI:1917459]	-	GO:0016021:integral component of membrane;GO:0005739:mitochondrion;GO:0016020:membrane;	-	K09228
ENSMUSG00000002791	3119	0	0.00	2	0.03	0	0.00	2	0.03	1	0.02	0	0.00	17	32076083	32107350	-	Pdxk-ps	pyridoxal (pyridoxine%2C vitamin B6) kinase%2C pseudogene [Source:MGI Symbol%3BAcc:MGI:1933201]	GO:0009443:pyridoxal 5'-phosphate salvage;GO:0016310:phosphorylation;GO:0008283:cell proliferation;GO:0042823:pyridoxal phosphate biosynthetic process;GO:0042816:vitamin B6 metabolic process;	GO:0005829:cytosol;GO:0005730:nucleolus;	GO:0031403:lithium ion binding;GO:0008270:zinc ion binding;GO:0030955:potassium ion binding;GO:0008478:pyridoxal kinase activity;GO:0005524:ATP binding;GO:0000287:magnesium ion binding;GO:0042803:protein homodimerization activity;GO:0030170:pyridoxal phosphate binding;GO:0031402:sodium ion binding;	K00868
ENSMUSG00000002797	7745	54	0.38	55	0.38	60	0.43	60	0.42	86	0.61	75	0.53	6	54982580	54992950	-	Ggct	gamma-glutamyl cyclotransferase [Source:MGI Symbol%3BAcc:MGI:95700]	GO:0001836:release of cytochrome c from mitochondria;GO:0006750:glutathione biosynthetic process;	GO:0005829:cytosol;	GO:0003839:gamma-glutamylcyclotransferase activity;GO:0042803:protein homodimerization activity;	K00682
ENSMUSG00000002799	6965	21	0.16	22	0.17	19	0.15	24	0.19	10	0.08	10	0.08	12	112907819	112929776	-	Jag2	jagged 2 [Source:MGI Symbol%3BAcc:MGI:1098270]	GO:0030155:regulation of cell adhesion;GO:0001709:cell fate determination;GO:0003016:respiratory system process;GO:0042475:odontogenesis of dentin-containing tooth;GO:0042492:gamma-delta T cell differentiation;GO:0016331:morphogenesis of embryonic epithelium;GO:0009912:auditory receptor cell fate commitment;GO:0007219:Notch signaling pathway;GO:0007283:spermatogenesis;GO:0001501:skeletal system d…	GO:0048471:perinuclear region of cytoplasm;GO:0005887:integral component of plasma membrane;	GO:0005509:calcium ion binding;GO:0005112:Notch binding;GO:0008083:growth factor activity;	K06052
ENSMUSG00000002803	2324	127	2.95	141	3.25	159	3.76	133	3.09	162	3.85	167	3.91	12	112976482	112978945	+	Btbd6	BTB (POZ) domain containing 6 [Source:MGI Symbol%3BAcc:MGI:3026623]	-	GO:0005737:cytoplasm;	-	K10478
ENSMUSG00000002804	1587	129	4.39	128	4.32	130	4.50	153	5.21	86	2.99	137	4.70	12	112934291	112942124	-	Nudt14	nudix (nucleoside diphosphate linked moiety X)-type motif 14 [Source:MGI Symbol%3BAcc:MGI:1913424]	-	GO:0005737:cytoplasm;	GO:0046872:metal ion binding;GO:0008768:UDP-sugar diphosphatase activity;GO:0047631:ADP-ribose diphosphatase activity;	K08077
ENSMUSG00000002808	2745	633	12.45	619	12.09	632	12.64	669	13.17	593	11.94	690	13.68	13	19591706	19619927	-	Epdr1	ependymin related protein 1 (zebrafish) [Source:MGI Symbol%3BAcc:MGI:2145369]	GO:0007160:cell-matrix adhesion;	GO:0005576:extracellular region;GO:0005764:lysosome;	GO:0005509:calcium ion binding;	-
ENSMUSG00000002812	5039	5614	60.15	5818	61.90	5775	62.93	5207	55.85	5258	57.66	5407	58.41	11	60714123	60727263	-	Flii	flightless I actin binding protein [Source:MGI Symbol%3BAcc:MGI:1342286]	GO:0006355:regulation of transcription, DNA-templated;GO:0051014:actin filament severing;GO:0030036:actin cytoskeleton organization;GO:0007275:multicellular organismal development;GO:0006936:muscle contraction;	GO:0030054:cell junction;GO:0005730:nucleolus;GO:0005813:centrosome;GO:0005737:cytoplasm;GO:0005856:cytoskeleton;GO:0005634:nucleus;GO:0005925:focal adhesion;	GO:0003779:actin binding;	-
ENSMUSG00000002814	4599	256	3.01	265	3.09	233	2.78	244	2.87	258	3.10	279	3.30	11	60740058	60777365	-	Top3a	topoisomerase (DNA) III alpha [Source:MGI Symbol%3BAcc:MGI:1197527]	GO:0006265:DNA topological change;	GO:0005694:chromosome;GO:0016605:PML body;	GO:0003917:DNA topoisomerase type I activity;GO:0008270:zinc ion binding;GO:0005524:ATP binding;	K03165
ENSMUSG00000002820	7264	340	2.53	318	2.35	311	2.35	322	2.40	316	2.40	310	2.32	9	21265293	21277772	+	Atg4d	autophagy related 4D%2C cysteine peptidase [Source:MGI Symbol%3BAcc:MGI:2444308]	GO:0015031:protein transport;GO:0006914:autophagy;GO:0006508:proteolysis;GO:0006810:transport;	GO:0005737:cytoplasm;	GO:0004197:cysteine-type endopeptidase activity;	K08342
ENSMUSG00000002825	1973	174	4.76	136	3.70	115	3.20	166	4.55	146	4.09	143	3.95	9	21411837	21420274	+	Qtrt1	queuine tRNA-ribosyltransferase catalytic subunit 1 [Source:MGI Symbol%3BAcc:MGI:1931441]	GO:0008616:queuosine biosynthetic process;	GO:0005739:mitochondrion;GO:0005634:nucleus;GO:0043231:intracellular membrane-bounded organelle;GO:0005737:cytoplasm;	GO:0046872:metal ion binding;GO:0005515:protein binding;GO:0008479:queuine tRNA-ribosyltransferase activity;	K00773
ENSMUSG00000002831	6350	22	0.19	33	0.28	48	0.42	47	0.40	37	0.32	46	0.39	17	56100591	56109803	-	Plin4	perilipin 4 [Source:MGI Symbol%3BAcc:MGI:1929709]	-	GO:0005811:lipid particle;GO:0005886:plasma membrane;	-	-
ENSMUSG00000002833	4876	769	8.51	584	6.42	688	7.75	706	7.83	733	8.31	763	8.52	17	56079634	56100607	+	Hdgfl2	HDGF like 2 [Source:MGI Symbol%3BAcc:MGI:1194492]	GO:0006351:transcription, DNA-templated;	GO:0005634:nucleus;	GO:0003677:DNA binding;	K16641;K09228
ENSMUSG00000002835	8854	757	4.62	567	3.43	642	3.98	850	5.19	798	4.98	837	5.15	17	56040439	56072289	+	Chaf1a	chromatin assembly factor 1%2C subunit A (p150) [Source:MGI Symbol%3BAcc:MGI:1351331]	GO:0031497:chromatin assembly;GO:0006281:DNA repair;GO:0007049:cell cycle;GO:0006355:regulation of transcription, DNA-templated;GO:0006260:DNA replication;	GO:0033186:CAF-1 complex;	GO:0070087:chromo shadow domain binding;	K10750
ENSMUSG00000002844	2966	1636	29.78	1634	29.54	1631	30.20	1892	34.48	1812	33.76	1868	34.28	16	38444030	38452703	-	Adprh	ADP-ribosylarginine hydrolase [Source:MGI Symbol%3BAcc:MGI:1098234]	GO:0051725:protein de-ADP-ribosylation;	-	GO:0003875:ADP-ribosylarginine hydrolase activity;GO:0000287:magnesium ion binding;	K01245
ENSMUSG00000002845	4094	492	6.49	583	7.63	548	7.35	528	6.97	489	6.60	527	7.01	16	38558698	38592162	+	Tmem39a	transmembrane protein 39a [Source:MGI Symbol%3BAcc:MGI:1915096]	-	GO:0016021:integral component of membrane;GO:0016020:membrane;	-	-
ENSMUSG00000002846	1784	609	18.43	551	16.56	516	15.88	574	17.39	582	18.03	617	18.83	16	38498347	38522663	-	Timmdc1	translocase of inner mitochondrial membrane domain containing 1 [Source:MGI Symbol%3BAcc:MGI:1922139]	-	GO:0016021:integral component of membrane;GO:0005739:mitochondrion;	-	-
ENSMUSG00000002847	2009	226	6.07	212	5.66	208	5.69	141	3.79	163	4.48	130	3.52	16	38396117	38433145	-	Pla1a	phospholipase A1 member A [Source:MGI Symbol%3BAcc:MGI:1934677]	GO:0006631:fatty acid metabolic process;GO:0042997:negative regulation of Golgi to plasma membrane protein transport;GO:0016042:lipid catabolic process;GO:0002084:protein depalmitoylation;	GO:0005829:cytosol;GO:0005739:mitochondrion;GO:0005576:extracellular region;	GO:0008474:palmitoyl-(protein) hydrolase activity;GO:0004622:lysophospholipase activity;	K13618
ENSMUSG00000002870	6956	881	6.84	798	6.15	738	5.83	1230	9.56	1156	9.18	1227	9.60	6	88883474	88898780	-	Mcm2	minichromosome maintenance complex component 2 [Source:MGI Symbol%3BAcc:MGI:105380]	GO:0006268:DNA unwinding involved in DNA replication;GO:0007049:cell cycle;GO:0071353:cellular response to interleukin-4;GO:0006270:DNA replication initiation;GO:0006334:nucleosome assembly;	GO:0005664:nuclear origin of replication recognition complex;GO:0042555:MCM complex;GO:0000785:chromatin;	GO:0003678:DNA helicase activity;GO:0042393:histone binding;GO:0046872:metal ion binding;GO:0005524:ATP binding;GO:0003688:DNA replication origin binding;GO:0016787:hydrolase activity;	K02540
ENSMUSG00000002871	4171	418	5.41	403	5.18	361	4.75	471	6.10	398	5.27	508	6.63	6	88902251	88912238	+	Tpra1	transmembrane protein%2C adipocyte asscociated 1 [Source:MGI Symbol%3BAcc:MGI:1345190]	GO:0006629:lipid metabolic process;GO:0007568:aging;GO:0007186:G-protein coupled receptor signaling pathway;	GO:0016021:integral component of membrane;	GO:0004930:G-protein coupled receptor activity;	-
ENSMUSG00000002881	4100	1683	22.16	1624	21.24	1575	21.09	1835	24.19	1772	23.88	1669	22.16	1	52457294	52500679	-	Nab1	Ngfi-A binding protein 1 [Source:MGI Symbol%3BAcc:MGI:107564]	GO:0042552:myelination;GO:0045682:regulation of epidermis development;GO:0014037:Schwann cell differentiation;GO:0001958:endochondral ossification;GO:0045892:negative regulation of transcription, DNA-templated;GO:0050789:regulation of biological process;GO:0044763:single-organism cellular process;GO:0007399:nervous system development;GO:0048513:organ development;	GO:0005634:nucleus;	GO:0008134:transcription factor binding;	-
ENSMUSG00000002885	3757	2843	40.85	3244	46.29	3010	43.99	2831	40.73	2828	41.59	2909	42.15	8	83723251	83741326	-	Adgre5	adhesion G protein-coupled receptor E5 [Source:MGI Symbol%3BAcc:MGI:1347095]	GO:0007155:cell adhesion;GO:0007218:neuropeptide signaling pathway;	GO:0005886:plasma membrane;GO:0016021:integral component of membrane;	GO:0004930:G-protein coupled receptor activity;GO:0005509:calcium ion binding;	K08446
ENSMUSG00000002897	8662	562	3.50	532	3.29	599	3.80	725	4.52	718	4.58	786	4.94	6	120463247	120487559	+	Il17ra	interleukin 17 receptor A [Source:MGI Symbol%3BAcc:MGI:107399]	GO:0071345:cellular response to cytokine stimulus;GO:0072537:fibroblast activation;GO:1900017:positive regulation of cytokine production involved in inflammatory response;GO:0032747:positive regulation of interleukin-23 production;	GO:0005886:plasma membrane;GO:0016021:integral component of membrane;	-	K05164
ENSMUSG00000002900	9917	2386	12.99	2317	12.53	2211	12.24	2633	14.35	2640	14.71	2580	14.16	12	31265234	31329644	+	Lamb1	laminin B1 [Source:MGI Symbol%3BAcc:MGI:96743]	GO:0042476:odontogenesis;GO:0007566:embryo implantation;GO:0007611:learning or memory;GO:0031175:neuron projection development;GO:0007162:negative regulation of cell adhesion;GO:0034446:substrate adhesion-dependent cell spreading;GO:0030335:positive regulation of cell migration;	GO:0070062:extracellular exosome;GO:0005606:laminin-1 complex;GO:0005615:extracellular space;GO:0043257:laminin-8 complex;GO:0048471:perinuclear region of cytoplasm;GO:0043259:laminin-10 complex;GO:0005607:laminin-2 complex;	GO:0043208:glycosphingolipid binding;GO:0019899:enzyme binding;GO:0005178:integrin binding;GO:0005201:extracellular matrix structural constituent;	K05636
ENSMUSG00000002908	4587	16	0.19	19	0.22	28	0.34	26	0.31	30	0.36	20	0.24	8	70842049	70863258	-	Kcnn1	potassium intermediate/small conductance calcium-activated channel%2C subfamily N%2C member 1 [Source:MGI Symbol%3BAcc:MGI:1933993]	GO:0006813:potassium ion transport;	GO:0005737:cytoplasm;GO:0005886:plasma membrane;GO:0016021:integral component of membrane;GO:0043025:neuronal cell body;	GO:0016286:small conductance calcium-activated potassium channel activity;GO:0046982:protein heterodimerization activity;GO:0005516:calmodulin binding;	K04942
ENSMUSG00000002910	3232	204	3.41	224	3.72	205	3.48	148	2.48	190	3.25	179	3.01	8	70835129	70839720	-	Arrdc2	arrestin domain containing 2 [Source:MGI Symbol%3BAcc:MGI:1918057]	GO:0007165:signal transduction;	-	-	-
ENSMUSG00000002930	1757	0	0.00	0	0.00	0	0.00	0	0.00	0	0.00	0	0.00	6	56017497	56032689	+	Ppp1r17	protein phosphatase 1%2C regulatory subunit 17 [Source:MGI Symbol%3BAcc:MGI:1333876]	GO:0010921:regulation of phosphatase activity;GO:0043086:negative regulation of catalytic activity;	GO:0005829:cytosol;	GO:0004865:protein serine/threonine phosphatase inhibitor activity;	K08067
ENSMUSG00000002944	3590	747	11.23	710	10.60	714	10.92	1423	21.42	1174	18.07	1254	19.01	5	17781690	17888801	-	Cd36	CD36 molecule [Source:MGI Symbol%3BAcc:MGI:107899]	GO:0032755:positive regulation of interleukin-6 production;GO:0006641:triglyceride metabolic process;GO:0071447:cellular response to hydroperoxide;GO:0032735:positive regulation of interleukin-12 production;GO:0016525:negative regulation of angiogenesis;GO:0050830:defense response to Gram-positive bacterium;GO:0019395:fatty acid oxidation;GO:0015911:plasma membrane long-chain fatty acid transport…	GO:0005901:caveola;GO:0005783:endoplasmic reticulum;GO:0043234:protein complex;GO:0042383:sarcolemma;GO:0016021:integral component of membrane;GO:0005794:Golgi apparatus;GO:0005739:mitochondrion;GO:0009897:external side of plasma membrane;GO:0045177:apical part of cell;	GO:0070892:lipoteichoic acid receptor activity;GO:0070053:thrombospondin receptor activity;GO:0030169:low-density lipoprotein particle binding;GO:0050431:transforming growth factor beta binding;GO:0008035:high-density lipoprotein particle binding;GO:0070538:oleic acid binding;GO:0005041:low-density lipoprotein receptor activity;	K06259
ENSMUSG00000002948	3829	823	11.60	826	11.57	851	12.20	790	11.15	797	11.50	783	11.13	8	4238740	4247897	+	Map2k7	mitogen-activated protein kinase kinase 7 [Source:MGI Symbol%3BAcc:MGI:1346871]	GO:0007257:activation of JUN kinase activity;GO:0043525:positive regulation of neuron apoptotic process;	GO:0005829:cytosol;GO:0005634:nucleus;	GO:0008022:protein C-terminus binding;GO:0004713:protein tyrosine kinase activity;GO:0004674:protein serine/threonine kinase activity;GO:0000287:magnesium ion binding;GO:0019903:protein phosphatase binding;GO:0008545:JUN kinase kinase activity;GO:0005524:ATP binding;GO:0031435:mitogen-activated protein kinase kinase kinase binding;	K04431
ENSMUSG00000002949	3664	1540	22.69	1451	21.23	1493	22.38	1398	20.62	1474	22.23	1517	22.54	8	4259731	4275913	-	Timm44	translocase of inner mitochondrial membrane 44 [Source:MGI Symbol%3BAcc:MGI:1343262]	GO:0055085:transmembrane transport;GO:0006886:intracellular protein transport;	GO:0005744:mitochondrial inner membrane presequence translocase complex;GO:0005759:mitochondrial matrix;	GO:0015450:P-P-bond-hydrolysis-driven protein transmembrane transporter activity;GO:0051087:chaperone binding;GO:0019899:enzyme binding;GO:0005524:ATP binding;	K17804
ENSMUSG00000002957	5663	1844	17.58	1754	16.61	1871	18.14	1795	17.13	1790	17.47	1772	17.03	7	141562173	141633011	+	Ap2a2	adaptor-related protein complex 2%2C alpha 2 subunit [Source:MGI Symbol%3BAcc:MGI:101920]	GO:0006886:intracellular protein transport;GO:0006897:endocytosis;	GO:0005905:coated pit;GO:0005886:plasma membrane;GO:0030141:secretory granule;GO:0030131:clathrin adaptor complex;	GO:0008289:lipid binding;GO:0005515:protein binding;GO:0008565:protein transporter activity;	K11824
ENSMUSG00000002963	3250	291	4.83	309	5.10	297	5.02	355	5.90	358	6.09	354	5.93	7	44857139	44862992	+	Pnkp	polynucleotide kinase 3'- phosphatase [Source:MGI Symbol%3BAcc:MGI:1891698]	GO:0006979:response to oxidative stress;GO:0046939:nucleotide phosphorylation;GO:0006281:DNA repair;GO:0042769:DNA damage response, detection of DNA damage;GO:0016311:dephosphorylation;GO:0006139:nucleobase-containing compound metabolic process;GO:0016310:phosphorylation;GO:0006974:cellular response to DNA damage stimulus;	GO:0005730:nucleolus;GO:0005634:nucleus;	GO:0046404:ATP-dependent polydeoxyribonucleotide 5'-hydroxyl-kinase activity;GO:0019201:nucleotide kinase activity;GO:0046403:polynucleotide 3'-phosphatase activity;GO:0005524:ATP binding;GO:0000166:nucleotide binding;GO:0016787:hydrolase activity;GO:0019205:nucleobase-containing compound kinase activity;	K08073
ENSMUSG00000002968	7629	815	5.77	852	5.99	816	5.87	688	4.87	720	5.21	719	5.13	7	44876765	44892712	-	Med25	mediator complex subunit 25 [Source:MGI Symbol%3BAcc:MGI:1922863]	GO:0000122:negative regulation of transcription from RNA polymerase II promoter;GO:0035563:positive regulation of chromatin binding;GO:2001178:positive regulation of mediator complex assembly;GO:0071158:positive regulation of cell cycle arrest;GO:0045944:positive regulation of transcription from RNA polymerase II promoter;GO:0048147:negative regulation of fibroblast proliferation;GO:0044699:singl…	GO:0016592:mediator complex;	GO:0046965:retinoid X receptor binding;GO:0001104:RNA polymerase II transcription cofactor activity;	K15168;K09228
ENSMUSG00000002980	3199	244	4.12	262	4.39	215	3.69	247	4.17	234	4.04	245	4.17	7	19756131	19771016	-	Bcam	basal cell adhesion molecule [Source:MGI Symbol%3BAcc:MGI:1929940]	GO:0007160:cell-matrix adhesion;	GO:0009986:cell surface;GO:0005887:integral component of plasma membrane;	GO:0005055:laminin receptor activity;GO:0043236:laminin binding;	K06578
ENSMUSG00000002981	6210	3872	33.66	4037	34.85	3817	33.75	4038	35.15	3986	35.47	4006	35.11	7	19631571	19665033	-	Clptm1	cleft lip and palate associated transmembrane protein 1 [Source:MGI Symbol%3BAcc:MGI:1927155]	GO:0033081:regulation of T cell differentiation in thymus;	GO:0009897:external side of plasma membrane;GO:0016021:integral component of membrane;	-	-
ENSMUSG00000002983	3885	775	10.77	699	9.65	651	9.20	719	10.00	729	10.37	751	10.52	7	19606217	19629438	-	Relb	avian reticuloendotheliosis viral (v-rel) oncogene related B [Source:MGI Symbol%3BAcc:MGI:103289]	GO:0045063:T-helper 1 cell differentiation;GO:0006355:regulation of transcription, DNA-templated;GO:0019882:antigen processing and presentation;GO:0010628:positive regulation of gene expression;GO:0043011:myeloid dendritic cell differentiation;	GO:0005829:cytosol;GO:0005856:cytoskeleton;GO:0005634:nucleus;	GO:0003677:DNA binding;GO:0005515:protein binding;GO:0003700:sequence-specific DNA binding transcription factor activity;	K09253
ENSMUSG00000002984	4513	2317	27.72	2091	24.84	2139	26.03	2186	26.18	2275	27.85	2315	27.92	7	19701313	19715438	-	Tomm40	translocase of outer mitochondrial membrane 40 [Source:MGI Symbol%3BAcc:MGI:1858259]	GO:0055085:transmembrane transport;GO:0044070:regulation of anion transport;GO:0006626:protein targeting to mitochondrion;GO:0044267:cellular protein metabolic process;GO:0006811:ion transport;	GO:0005742:mitochondrial outer membrane translocase complex;GO:0031307:integral component of mitochondrial outer membrane;GO:0046930:pore complex;	GO:0015288:porin activity;GO:0008320:protein transmembrane transporter activity;GO:0008308:voltage-gated anion channel activity;	K11518
ENSMUSG00000002985	2138	24181	610.61	16380	410.74	16306	418.80	27872	704.61	25417	656.88	28874	735.12	7	19696109	19699188	-	Apoe	apolipoprotein E [Source:MGI Symbol%3BAcc:MGI:88057]	GO:0034374:low-density lipoprotein particle remodeling;GO:0042159:lipoprotein catabolic process;GO:0006979:response to oxidative stress;GO:0006874:cellular calcium ion homeostasis;GO:0031103:axon regeneration;GO:0034384:high-density lipoprotein particle clearance;GO:0033700:phospholipid efflux;GO:0045773:positive regulation of axon extension;GO:0006641:triglyceride metabolic process;GO:0043407:ne…	GO:0043025:neuronal cell body;GO:0034362:low-density lipoprotein particle;GO:0005769:early endosome;GO:0005770:late endosome;GO:0005794:Golgi apparatus;GO:0042627:chylomicron;GO:0034364:high-density lipoprotein particle;GO:0031232:extrinsic component of external side of plasma membrane;GO:0034361:very-low-density lipoprotein particle;GO:0005874:microtubule;GO:0030425:dendrite;GO:0034363:intermedi…	GO:0048156:tau protein binding;GO:0046848:hydroxyapatite binding;GO:0017127:cholesterol transporter activity;GO:0060228:phosphatidylcholine-sterol O-acyltransferase activator activity;GO:0046982:protein heterodimerization activity;GO:0042803:protein homodimerization activity;GO:0001540:beta-amyloid binding;GO:0008201:heparin binding;GO:0071813:lipoprotein particle binding;GO:0070326:very-low-dens…	K04524
ENSMUSG00000002992	813	0	0.00	0	0.00	0	0.00	0	0.00	1	0.07	0	0.00	7	19671579	19677941	-	Apoc2	apolipoprotein C-II [Source:MGI Symbol%3BAcc:MGI:88054]	GO:0042953:lipoprotein transport;GO:0043086:negative regulation of catalytic activity;GO:0033344:cholesterol efflux;GO:0045723:positive regulation of fatty acid biosynthetic process;GO:0010898:positive regulation of triglyceride catabolic process;GO:0060697:positive regulation of phospholipid catabolic process;GO:0051006:positive regulation of lipoprotein lipase activity;GO:0045833:negative regul…	GO:0042627:chylomicron;GO:0034366:spherical high-density lipoprotein particle;GO:0034361:very-low-density lipoprotein particle;GO:0034363:intermediate-density lipoprotein particle;GO:0034362:low-density lipoprotein particle;	GO:0060230:lipoprotein lipase activator activity;GO:0043274:phospholipase binding;GO:0016004:phospholipase activator activity;GO:0055102:lipase inhibitor activity;GO:0008289:lipid binding;GO:0042803:protein homodimerization activity;	-
ENSMUSG00000002996	6167	1173	10.27	1111	9.66	1142	10.17	1097	9.61	1144	10.25	1120	9.89	12	31926254	31950535	-	Hbp1	high mobility group box transcription factor 1 [Source:MGI Symbol%3BAcc:MGI:894659]	GO:0016055:Wnt signaling pathway;GO:0043268:positive regulation of potassium ion transport;GO:0006355:regulation of transcription, DNA-templated;	GO:0005634:nucleus;	GO:0003723:RNA binding;GO:0003677:DNA binding;GO:0005515:protein binding;	-
ENSMUSG00000002997	3652	762	11.26	712	10.45	626	9.41	1234	18.26	1165	17.63	1116	16.63	12	31958476	32061296	-	Prkar2b	protein kinase%2C cAMP dependent regulatory%2C type II beta [Source:MGI Symbol%3BAcc:MGI:97760]	GO:0097332:response to antipsychotic drug;GO:0045859:regulation of protein kinase activity;GO:0007612:learning;GO:0008283:cell proliferation;GO:0097338:response to clozapine;GO:0006631:fatty acid metabolic process;GO:0007165:signal transduction;GO:0009887:organ morphogenesis;	GO:0045121:membrane raft;GO:0005743:mitochondrial inner membrane;GO:0005813:centrosome;GO:0005952:cAMP-dependent protein kinase complex;GO:0048471:perinuclear region of cytoplasm;GO:0005886:plasma membrane;	GO:0008603:cAMP-dependent protein kinase regulator activity;GO:0016301:kinase activity;GO:0030552:cAMP binding;GO:0019904:protein domain specific binding;GO:0031625:ubiquitin protein ligase binding;GO:0034236:protein kinase A catalytic subunit binding;	K04739
ENSMUSG00000003031	4552	913	10.83	839	9.88	869	10.48	902	10.71	910	11.05	1055	12.62	6	134920401	134925513	+	Cdkn1b	cyclin-dependent kinase inhibitor 1B [Source:MGI Symbol%3BAcc:MGI:104565]	GO:0045892:negative regulation of transcription, DNA-templated;GO:0071407:cellular response to organic cyclic compound;GO:0008284:positive regulation of cell proliferation;GO:0000082:G1/S transition of mitotic cell cycle;GO:0031116:positive regulation of microtubule polymerization;GO:0060770:negative regulation of epithelial cell proliferation involved in prostate gland development;GO:0007605:sen…	GO:0043234:protein complex;GO:0005829:cytosol;GO:0005634:nucleus;GO:0005768:endosome;	GO:0051087:chaperone binding;GO:0004861:cyclin-dependent protein serine/threonine kinase inhibitor activity;GO:0008656:cysteine-type endopeptidase activator activity involved in apoptotic process;GO:0032403:protein complex binding;GO:0019903:protein phosphatase binding;GO:0016301:kinase activity;GO:0030544:Hsp70 protein binding;	K06624
ENSMUSG00000003032	3049	350	6.20	347	6.10	349	6.29	555	9.84	522	9.46	591	10.55	4	55527143	55532466	-	Klf4	Kruppel-like factor 4 (gut) [Source:MGI Symbol%3BAcc:MGI:1342287]	GO:0048662:negative regulation of smooth muscle cell proliferation;GO:0071407:cellular response to organic cyclic compound;GO:0014067:negative regulation of phosphatidylinositol 3-kinase signaling;GO:0034115:negative regulation of heterotypic cell-cell adhesion;GO:0045415:negative regulation of interleukin-8 biosynthetic process;GO:0090051:negative regulation of cell migration involved in sprouti…	GO:0000790:nuclear chromatin;GO:0005667:transcription factor complex;GO:0005730:nucleolus;	GO:0003690:double-stranded DNA binding;GO:0001190:RNA polymerase II transcription factor binding transcription factor activity involved in positive regulation of transcription;GO:0035014:phosphatidylinositol 3-kinase regulator activity;GO:0001085:RNA polymerase II transcription factor binding;GO:0001077:RNA polymerase II core promoter proximal region sequence-specific DNA binding transcription fa…	K17846
ENSMUSG00000003033	3184	1254	21.26	1387	23.35	1329	22.92	1261	21.41	1257	21.81	1328	22.70	8	72240018	72257385	+	Ap1m1	adaptor-related protein complex AP-1%2C mu subunit 1 [Source:MGI Symbol%3BAcc:MGI:102776]	GO:0016192:vesicle-mediated transport;GO:0006886:intracellular protein transport;GO:0032438:melanosome organization;GO:0035646:endosome to melanosome transport;GO:0006892:post-Golgi vesicle-mediated transport;GO:0050690:regulation of defense response to virus by virus;GO:0019048:modulation by virus of host morphology or physiology;GO:0019886:antigen processing and presentation of exogenous peptid…	GO:0030131:clathrin adaptor complex;GO:0005802:trans-Golgi network;GO:0030665:clathrin-coated vesicle membrane;GO:0005794:Golgi apparatus;GO:0005829:cytosol;GO:0005765:lysosomal membrane;GO:0000139:Golgi membrane;GO:0032588:trans-Golgi network membrane;GO:0031410:cytoplasmic vesicle;	GO:0005515:protein binding;	K12393
ENSMUSG00000003037	4678	2331	26.90	2346	26.89	2279	26.75	2283	26.38	2228	26.32	2440	28.39	8	72161200	72183904	+	Rab8a	RAB8A%2C member RAS oncogene family [Source:MGI Symbol%3BAcc:MGI:96960]	-	-	-	K07901
ENSMUSG00000003038	3060	725	12.79	674	11.81	686	12.31	1110	19.61	1093	19.74	1124	19.99	4	133964738	133968650	-	Hmgn2	high mobility group nucleosomal binding domain 2 [Source:MGI Symbol%3BAcc:MGI:96136]	-	GO:0005694:chromosome;	-	K11300
ENSMUSG00000003039	4409	1718	21.04	1701	20.68	1635	20.36	1831	22.45	1787	22.40	1854	22.89	8	72219730	72224418	+	Fam32a	family with sequence similarity 32%2C member A [Source:MGI Symbol%3BAcc:MGI:1915172]	GO:0007049:cell cycle;GO:0006915:apoptotic process;	GO:0005730:nucleolus;	-	K13120
ENSMUSG00000003051	2217	0	0.00	0	0.00	0	0.00	0	0.00	0	0.00	0	0.00	1	135253575	135258568	-	Elf3	E74-like factor 3 [Source:MGI Symbol%3BAcc:MGI:1101781]	GO:0045892:negative regulation of transcription, DNA-templated;GO:0006954:inflammatory response;GO:0071709:membrane assembly;GO:0007184:SMAD protein import into nucleus;GO:0001824:blastocyst development;GO:0007182:common-partner SMAD protein phosphorylation;GO:0060056:mammary gland involution;GO:0051693:actin filament capping;GO:0072661:protein targeting to plasma membrane;GO:0043001:Golgi to pla…	GO:0008091:spectrin;GO:0043234:protein complex;GO:0032437:cuticular plate;GO:0005886:plasma membrane;GO:0031430:M band;GO:0005794:Golgi apparatus;GO:0005730:nucleolus;	GO:0003700:sequence-specific DNA binding transcription factor activity;GO:0030506:ankyrin binding;GO:0005543:phospholipid binding;GO:0005200:structural constituent of cytoskeleton;GO:0003713:transcription coactivator activity;GO:0032403:protein complex binding;GO:0005516:calmodulin binding;GO:0043565:sequence-specific DNA binding;GO:0003779:actin binding;	K09429
ENSMUSG00000003053	3061	2	0.04	0	0.00	0	0.00	0	0.00	0	0.00	0	0.00	19	39269405	39330713	+	Cyp2c29	cytochrome P450%2C family 2%2C subfamily c%2C polypeptide 29 [Source:MGI Symbol%3BAcc:MGI:103238]	GO:0042738:exogenous drug catabolic process;GO:0070989:oxidative demethylation;GO:0006082:organic acid metabolic process;	GO:0016020:membrane;GO:0005783:endoplasmic reticulum;	GO:0009055:electron carrier activity;GO:0005506:iron ion binding;GO:0020037:heme binding;GO:0034875:caffeine oxidase activity;GO:0070330:aromatase activity;	K07413
ENSMUSG00000003062	5600	706	6.81	569	5.45	664	6.51	691	6.67	685	6.76	650	6.32	13	19357676	19395795	-	Stard3nl	STARD3 N-terminal like [Source:MGI Symbol%3BAcc:MGI:1923455]	-	GO:0016021:integral component of membrane;GO:0005768:endosome;	-	-
ENSMUSG00000003068	4580	1888	22.26	1733	20.29	1697	20.35	1926	22.73	1939	23.39	2001	23.78	10	80115803	80130682	+	Stk11	serine/threonine kinase 11 [Source:MGI Symbol%3BAcc:MGI:1341870]	GO:0043276:anoikis;GO:0001894:tissue homeostasis;GO:0006914:autophagy;GO:0033762:response to glucagon;GO:0030010:establishment of cell polarity;GO:0030111:regulation of Wnt signaling pathway;GO:0050772:positive regulation of axonogenesis;GO:0060770:negative regulation of epithelial cell proliferation involved in prostate gland development;GO:0030511:positive regulation of transforming growth fact…	GO:0043234:protein complex;GO:0005829:cytosol;GO:0005739:mitochondrion;GO:0005634:nucleus;GO:0016020:membrane;	GO:0004674:protein serine/threonine kinase activity;GO:0000287:magnesium ion binding;GO:0002039:p53 binding;GO:0032403:protein complex binding;GO:0042802:identical protein binding;GO:0005524:ATP binding;GO:0030275:LRR domain binding;GO:0030295:protein kinase activator activity;	K07298
ENSMUSG00000003070	2131	210	5.32	204	5.13	214	5.51	192	4.87	174	4.51	189	4.83	10	80179482	80190010	+	Efna2	ephrin A2 [Source:MGI Symbol%3BAcc:MGI:102707]	GO:0046849:bone remodeling;GO:0048013:ephrin receptor signaling pathway;GO:0030316:osteoclast differentiation;	GO:0031594:neuromuscular junction;GO:0005886:plasma membrane;GO:0043204:perikaryon;GO:0031225:anchored component of membrane;	GO:0046875:ephrin receptor binding;	K05462
ENSMUSG00000003072	1928	5951	166.64	5510	153.22	5397	153.71	5282	148.07	4964	142.26	5087	143.62	10	80138632	80145818	+	Atp5d	ATP synthase%2C H+ transporting%2C mitochondrial F1 complex%2C delta subunit [Source:MGI Symbol%3BAcc:MGI:1913293]	GO:0006172:ADP biosynthetic process;GO:0015986:ATP synthesis coupled proton transport;	GO:0000275:mitochondrial proton-transporting ATP synthase complex, catalytic core F(1);	GO:0046961:proton-transporting ATPase activity, rotational mechanism;GO:0046933:proton-transporting ATP synthase activity, rotational mechanism;GO:0032403:protein complex binding;	K02134
ENSMUSG00000003099	3136	1476	25.41	1509	25.80	1497	26.21	1656	28.54	1576	27.77	1570	27.25	7	17004640	17027924	-	Ppp5c	protein phosphatase 5%2C catalytic subunit [Source:MGI Symbol%3BAcc:MGI:102666]	GO:0006470:protein dephosphorylation;GO:0051291:protein heterooligomerization;GO:0043123:positive regulation of I-kappaB kinase/NF-kappaB signaling;GO:0043278:response to morphine;	GO:0005829:cytosol;GO:0043005:neuron projection;GO:0043025:neuronal cell body;GO:0005794:Golgi apparatus;GO:0005634:nucleus;	GO:0004871:signal transducer activity;GO:0046872:metal ion binding;GO:0042802:identical protein binding;GO:0004721:phosphoprotein phosphatase activity;	K04460
ENSMUSG00000003119	11730	882	4.06	810	3.70	807	3.78	931	4.29	958	4.51	926	4.30	11	98203059	98278504	+	Cdk12	cyclin-dependent kinase 12 [Source:MGI Symbol%3BAcc:MGI:1098802]	GO:0006397:mRNA processing;GO:0046777:protein autophosphorylation;GO:0008380:RNA splicing;GO:0043405:regulation of MAP kinase activity;GO:0070816:phosphorylation of RNA polymerase II C-terminal domain;	GO:0016607:nuclear speck;GO:0002944:cyclin K-CDK12 complex;GO:0019908:nuclear cyclin-dependent protein kinase holoenzyme complex;GO:0005730:nucleolus;	GO:0004693:cyclin-dependent protein serine/threonine kinase activity;GO:0030332:cyclin binding;GO:0008353:RNA polymerase II carboxy-terminal domain kinase activity;GO:0005524:ATP binding;	K08819
ENSMUSG00000003123	5886	246	2.26	199	1.81	254	2.37	277	2.54	293	2.75	288	2.66	7	25379527	25398710	-	Lipe	lipase%2C hormone sensitive [Source:MGI Symbol%3BAcc:MGI:96790]	GO:0042758:long-chain fatty acid catabolic process;GO:0019433:triglyceride catabolic process;GO:0006363:termination of RNA polymerase I transcription;GO:0006361:transcription initiation from RNA polymerase I promoter;GO:0046340:diacylglycerol catabolic process;GO:0008203:cholesterol metabolic process;GO:0007565:female pregnancy;GO:0042493:response to drug;	GO:0005829:cytosol;GO:0005739:mitochondrion;GO:0005901:caveola;GO:0005615:extracellular space;GO:0005811:lipid particle;GO:0005634:nucleus;	GO:0042134:rRNA primary transcript binding;GO:0047372:acylglycerol lipase activity;GO:0033878:hormone-sensitive lipase activity;GO:0004806:triglyceride lipase activity;GO:0019901:protein kinase binding;	K07188
ENSMUSG00000003131	8266	2709	17.69	2637	17.10	2568	17.06	2875	18.80	2771	18.52	2767	18.22	9	45962859	46012690	-	Pafah1b2	platelet-activating factor acetylhydrolase%2C isoform 1b%2C subunit 2 [Source:MGI Symbol%3BAcc:MGI:108415]	GO:0016042:lipid catabolic process;GO:0007420:brain development;GO:0007283:spermatogenesis;GO:0016239:positive regulation of macroautophagy;	GO:0005829:cytosol;GO:0005730:nucleolus;GO:0005886:plasma membrane;	GO:0003847:1-alkyl-2-acetylglycerophosphocholine esterase activity;GO:0046982:protein heterodimerization activity;GO:0042803:protein homodimerization activity;GO:0047179:platelet-activating factor acetyltransferase activity;	K16795
ENSMUSG00000003134	5239	72	0.74	82	0.84	91	0.95	128	1.32	150	1.58	165	1.71	1	39371492	39478755	-	Tbc1d8	TBC1 domain family%2C member 8 [Source:MGI Symbol%3BAcc:MGI:1927225]	-	GO:0005622:intracellular;	GO:0005509:calcium ion binding;	-
ENSMUSG00000003135	3508	575	8.85	471	7.20	522	8.17	521	8.03	527	8.30	538	8.35	1	39534992	39546889	+	Cnot11	CCR4-NOT transcription complex%2C subunit 11 [Source:MGI Symbol%3BAcc:MGI:106580]	GO:0008283:cell proliferation;GO:0000289:nuclear-transcribed mRNA poly(A) tail shortening;	GO:0030014:CCR4-NOT complex;GO:0005829:cytosol;	GO:0005515:protein binding;	-
ENSMUSG00000003153	7245	42	0.31	39	0.29	28	0.21	42	0.31	43	0.33	38	0.29	6	122727809	122801640	-	Slc2a3	solute carrier family 2 (facilitated glucose transporter)%2C member 3 [Source:MGI Symbol%3BAcc:MGI:95757]	GO:0055085:transmembrane transport;GO:0009749:response to glucose;GO:0070837:dehydroascorbic acid transport;GO:0046323:glucose import;GO:0043066:negative regulation of apoptotic process;	GO:0002080:acrosomal membrane;GO:0016021:integral component of membrane;GO:0005901:caveola;GO:0030672:synaptic vesicle membrane;	GO:0033300:dehydroascorbic acid transporter activity;GO:0019900:kinase binding;GO:0016936:galactoside binding;GO:0055056:D-glucose transmembrane transporter activity;GO:0005536:glucose binding;GO:0033222:xylose binding;	K08142
ENSMUSG00000003154	5346	512	5.17	551	5.53	529	5.43	536	5.42	596	6.16	648	6.60	6	122819914	122845366	+	Foxj2	forkhead box J2 [Source:MGI Symbol%3BAcc:MGI:1926805]	GO:0009888:tissue development;GO:0000122:negative regulation of transcription from RNA polymerase II promoter;GO:0048513:organ development;GO:0045893:positive regulation of transcription, DNA-templated;GO:0007389:pattern specification process;GO:0009790:embryo development;GO:0051090:regulation of sequence-specific DNA binding transcription factor activity;	GO:0005730:nucleolus;GO:0005667:transcription factor complex;	GO:0003690:double-stranded DNA binding;GO:0008301:DNA binding, bending;GO:0003705:RNA polymerase II distal enhancer sequence-specific DNA binding transcription factor activity;GO:0043565:sequence-specific DNA binding;GO:0019904:protein domain specific binding;GO:0008134:transcription factor binding;	K09403
ENSMUSG00000003161	4852	3169	35.26	2884	31.87	2976	33.68	2744	30.57	2604	29.65	2753	30.88	5	8046078	8069379	+	Sri	sorcin [Source:MGI Symbol%3BAcc:MGI:98419]	GO:0060315:negative regulation of ryanodine-sensitive calcium-release channel activity;GO:1901844:regulation of cell communication by electrical coupling involved in cardiac conduction;GO:0010459:negative regulation of heart rate;GO:1901077:regulation of relaxation of muscle;GO:0086004:regulation of cardiac muscle cell contraction;GO:1901385:regulation of voltage-gated calcium channel activity;	GO:0016529:sarcoplasmic reticulum;GO:0005829:cytosol;GO:0030018:Z disc;GO:0031982:vesicle;GO:0005789:endoplasmic reticulum membrane;GO:0005886:plasma membrane;	GO:0005509:calcium ion binding;GO:0002020:protease binding;GO:0046982:protein heterodimerization activity;	-
ENSMUSG00000003166	6853	716	5.64	607	4.75	639	5.12	665	5.24	658	5.31	770	6.12	16	17839482	17898562	-	Dgcr2	DiGeorge syndrome critical region gene 2 [Source:MGI Symbol%3BAcc:MGI:892866]	GO:0007155:cell adhesion;GO:0042493:response to drug;	GO:0016021:integral component of membrane;	GO:0030246:carbohydrate binding;	-
ENSMUSG00000003184	3442	835	13.10	798	12.43	845	13.48	780	12.25	788	12.65	840	13.28	7	44997648	45002848	+	Irf3	interferon regulatory factor 3 [Source:MGI Symbol%3BAcc:MGI:1859179]	GO:0000122:negative regulation of transcription from RNA polymerase II promoter;GO:0071359:cellular response to dsRNA;GO:0060340:positive regulation of type I interferon-mediated signaling pathway;GO:0050715:positive regulation of cytokine secretion;GO:0031663:lipopolysaccharide-mediated signaling pathway;GO:0045358:negative regulation of interferon-beta biosynthetic process;GO:0032728:positive r…	GO:0005737:cytoplasm;GO:0005634:nucleus;	GO:0044212:transcription regulatory region DNA binding;GO:0003700:sequence-specific DNA binding transcription factor activity;GO:0042803:protein homodimerization activity;	K05411
ENSMUSG00000003190	1976	84	2.30	101	2.74	90	2.50	123	3.36	136	3.80	118	3.25	7	44991222	44998712	-	Bcl2l12	BCL2-like 12 (proline rich) [Source:MGI Symbol%3BAcc:MGI:1922986]	GO:0042981:regulation of apoptotic process;	-	-	-
ENSMUSG00000003198	2448	97	2.14	105	2.30	75	1.68	94	2.08	109	2.46	85	1.89	17	55892093	55898928	+	Zfp959	zinc finger protein 959 [Source:MGI Symbol%3BAcc:MGI:2385058]	-	-	GO:0046872:metal ion binding;	K09228
ENSMUSG00000003199	2305	832	19.49	757	17.61	789	18.80	730	17.12	747	17.91	813	19.20	17	56005711	56016790	+	Mpnd	MPN domain containing [Source:MGI Symbol%3BAcc:MGI:1915297]	GO:0051603:proteolysis involved in cellular protein catabolic process;GO:0006508:proteolysis;	GO:0005737:cytoplasm;GO:0005839:proteasome core complex;GO:0005634:nucleus;	GO:0004298:threonine-type endopeptidase activity;GO:0008233:peptidase activity;	-
ENSMUSG00000003200	5012	1636	17.62	1536	16.43	1755	19.23	1518	16.37	1350	14.88	1460	15.86	17	56016750	56036635	-	Sh3gl1	SH3-domain GRB2-like 1 [Source:MGI Symbol%3BAcc:MGI:700010]	GO:0006897:endocytosis;	GO:0016020:membrane;GO:0005768:endosome;	GO:0005515:protein binding;GO:0008289:lipid binding;	K11247
ENSMUSG00000003206	1154	49	2.29	41	1.90	39	1.86	87	4.07	115	5.51	102	4.81	17	55952640	55957022	+	Ebi3	Epstein-Barr virus induced gene 3 [Source:MGI Symbol%3BAcc:MGI:1354171]	GO:0019221:cytokine-mediated signaling pathway;	GO:0005615:extracellular space;GO:0016020:membrane;	GO:0004896:cytokine receptor activity;GO:0005125:cytokine activity;GO:0045523:interleukin-27 receptor binding;	-
ENSMUSG00000003208	4956	256	2.79	253	2.74	252	2.79	263	2.87	240	2.68	239	2.62	17	55959099	55968285	+	Yju2	YJU2 splicing factor [Source:MGI Symbol%3BAcc:MGI:1920136]	GO:0043518:negative regulation of DNA damage response, signal transduction by p53 class mediator;GO:0043524:negative regulation of neuron apoptotic process;	-	-	-
ENSMUSG00000003226	11728	4321	19.89	4036	18.45	4120	19.29	4309	19.86	4363	20.56	4312	20.01	10	58446920	58494356	+	Ranbp2	RAN binding protein 2 [Source:MGI Symbol%3BAcc:MGI:894323]	GO:0006457:protein folding;GO:0016925:protein sumoylation;GO:0046907:intracellular transport;GO:0015031:protein transport;GO:0051028:mRNA transport;	GO:0042405:nuclear inclusion body;GO:0031965:nuclear membrane;GO:0044615:nuclear pore nuclear basket;	GO:0008270:zinc ion binding;GO:0016874:ligase activity;GO:0003755:peptidyl-prolyl cis-trans isomerase activity;GO:0005515:protein binding;	K12172
ENSMUSG00000003227	3637	0	0.00	0	0.00	1	0.02	0	0.00	0	0.00	0	0.00	10	58600789	58675654	-	Edar	ectodysplasin-A receptor [Source:MGI Symbol%3BAcc:MGI:1343498]	GO:0042475:odontogenesis of dentin-containing tooth;GO:0043473:pigmentation;GO:0006915:apoptotic process;GO:0030154:cell differentiation;GO:0060662:salivary gland cavitation;GO:0001942:hair follicle development;GO:0042346:positive regulation of NF-kappaB import into nucleus;	GO:0016021:integral component of membrane;GO:0045177:apical part of cell;GO:0005886:plasma membrane;	GO:0004872:receptor activity;	K05162
ENSMUSG00000003228	7055	194	1.48	182	1.38	250	1.95	355	2.72	303	2.37	319	2.46	19	60889749	61095968	+	Grk5	G protein-coupled receptor kinase 5 [Source:MGI Symbol%3BAcc:MGI:109161]	GO:0046777:protein autophosphorylation;GO:0016055:Wnt signaling pathway;GO:0002029:desensitization of G-protein coupled receptor protein signaling pathway;GO:0007217:tachykinin receptor signaling pathway;GO:0038032:termination of G-protein coupled receptor signaling pathway;GO:0042493:response to drug;GO:0043066:negative regulation of apoptotic process;	GO:0005737:cytoplasm;GO:0005634:nucleus;GO:0005886:plasma membrane;	GO:0004703:G-protein coupled receptor kinase activity;GO:0008289:lipid binding;GO:0005524:ATP binding;	K08291
ENSMUSG00000003233	6410	1014	8.54	1106	9.25	1049	8.99	920	7.76	987	8.51	1017	8.64	16	20516982	20534010	+	Dvl3	dishevelled segment polarity protein 3 [Source:MGI Symbol%3BAcc:MGI:108100]	GO:0060070:canonical Wnt signaling pathway;GO:0043507:positive regulation of JUN kinase activity;GO:0060026:convergent extension;GO:0090103:cochlea morphogenesis;GO:0090179:planar cell polarity pathway involved in neural tube closure;GO:0045893:positive regulation of transcription, DNA-templated;GO:0038031:non-canonical Wnt signaling pathway via JNK cascade;GO:0003148:outflow tract septum morphog…	GO:0005938:cell cortex;	GO:0004871:signal transducer activity;GO:0005109:frizzled binding;GO:0046982:protein heterodimerization activity;GO:0002020:protease binding;GO:0008013:beta-catenin binding;	K02353
ENSMUSG00000003234	3558	847	12.85	809	12.19	806	12.44	863	13.11	819	12.72	798	12.21	16	20548577	20561379	+	Abcf3	ATP-binding cassette%2C sub-family F (GCN20)%2C member 3 [Source:MGI Symbol%3BAcc:MGI:1351656]	GO:0051607:defense response to virus;	-	GO:0016887:ATPase activity;GO:0005515:protein binding;GO:0005524:ATP binding;GO:0017111:nucleoside-triphosphatase activity;GO:0000166:nucleotide binding;	K06158
ENSMUSG00000003235	2595	1518	31.58	1494	30.87	1418	30.01	1463	30.47	1440	30.66	1396	29.28	16	20498817	20509323	+	Eif2b5	eukaryotic translation initiation factor 2B%2C subunit 5 epsilon [Source:MGI Symbol%3BAcc:MGI:2446176]	GO:0009749:response to glucose;GO:0001541:ovarian follicle development;GO:0014003:oligodendrocyte development;GO:0032057:negative regulation of translational initiation in response to stress;GO:0045948:positive regulation of translational initiation;GO:0016070:RNA metabolic process;GO:0043434:response to peptide hormone;GO:0050790:regulation of catalytic activity;GO:0009408:response to heat;GO:00…	GO:0005634:nucleus;GO:0005851:eukaryotic translation initiation factor 2B complex;	GO:0016740:transferase activity;GO:0003743:translation initiation factor activity;GO:0031369:translation initiation factor binding;GO:0005085:guanyl-nucleotide exchange factor activity;	K03240
ENSMUSG00000003269	3445	1564	24.51	1533	23.86	1502	23.94	1204	18.89	1173	18.81	1186	18.74	7	45806637	45814581	-	Cyth2	cytohesin 2 [Source:MGI Symbol%3BAcc:MGI:1334255]	GO:0032012:regulation of ARF protein signal transduction;GO:0030155:regulation of cell adhesion;	GO:0005737:cytoplasm;GO:0005886:plasma membrane;	GO:0005543:phospholipid binding;GO:0005086:ARF guanyl-nucleotide exchange factor activity;GO:0005515:protein binding;	K18441
ENSMUSG00000003271	3950	4	0.05	4	0.05	5	0.07	5	0.07	5	0.07	6	0.08	7	45729983	45784669	-	Sult2b1	sulfotransferase family%2C cytosolic%2C 2B%2C member 1 [Source:MGI Symbol%3BAcc:MGI:1926342]	GO:0000103:sulfate assimilation;GO:0008202:steroid metabolic process;	GO:0005783:endoplasmic reticulum;GO:0005737:cytoplasm;GO:0043231:intracellular membrane-bounded organelle;	GO:0050294:steroid sulfotransferase activity;GO:0004027:alcohol sulfotransferase activity;	K01015
ENSMUSG00000003273	1926	14	0.39	9	0.25	8	0.23	13	0.36	5	0.14	12	0.34	7	45699843	45704682	+	Car11	carbonic anhydrase 11 [Source:MGI Symbol%3BAcc:MGI:1336193]	-	GO:0005576:extracellular region;GO:0016323:basolateral plasma membrane;	GO:0004089:carbonate dehydratase activity;	-
ENSMUSG00000003279	17890	1	0.00	1	0.00	0	0.00	0	0.00	1	0.00	2	0.01	17	69969073	70821413	+	Dlgap1	DLG associated protein 1 [Source:MGI Symbol%3BAcc:MGI:1346065]	GO:0035418:protein localization to synapse;GO:0061136:regulation of proteasomal protein catabolic process;GO:0007268:synaptic transmission;GO:0070842:aggresome assembly;	GO:0030054:cell junction;GO:0045211:postsynaptic membrane;GO:0014069:postsynaptic density;GO:0005886:plasma membrane;GO:0016020:membrane;	GO:0032403:protein complex binding;GO:0019904:protein domain specific binding;	K15008
ENSMUSG00000003282	8487	80	0.51	54	0.34	76	0.49	53	0.34	72	0.47	54	0.35	4	3900996	3938423	-	Plag1	pleiomorphic adenoma gene 1 [Source:MGI Symbol%3BAcc:MGI:1891916]	GO:0022612:gland morphogenesis;GO:0006355:regulation of transcription, DNA-templated;GO:0060252:positive regulation of glial cell proliferation;GO:0035264:multicellular organism growth;GO:0035265:organ growth;GO:0010629:negative regulation of gene expression;GO:0010628:positive regulation of gene expression;GO:0060736:prostate gland growth;GO:0006357:regulation of transcription from RNA polymeras…	GO:0005634:nucleus;	GO:0008270:zinc ion binding;GO:0000981:sequence-specific DNA binding RNA polymerase II transcription factor activity;GO:0003677:DNA binding;	K19484
ENSMUSG00000003283	2092	649	16.75	552	14.15	603	15.83	956	24.70	903	23.85	1038	27.01	2	153108468	153151441	+	Hck	hemopoietic cell kinase [Source:MGI Symbol%3BAcc:MGI:96052]	GO:0008360:regulation of cell shape;GO:0043066:negative regulation of apoptotic process;GO:0071801:regulation of podosome assembly;GO:0006887:exocytosis;GO:0046777:protein autophosphorylation;GO:0008284:positive regulation of cell proliferation;GO:0051090:regulation of sequence-specific DNA binding transcription factor activity;GO:0018108:peptidyl-tyrosine phosphorylation;GO:0006954:inflammatory …	GO:0005925:focal adhesion;GO:0030133:transport vesicle;GO:0005884:actin filament;GO:0031234:extrinsic component of cytoplasmic side of plasma membrane;GO:0005764:lysosome;GO:0005794:Golgi apparatus;GO:0005829:cytosol;GO:0042995:cell projection;GO:0005901:caveola;GO:0005634:nucleus;	GO:0004715:non-membrane spanning protein tyrosine kinase activity;GO:0005524:ATP binding;	K08893
ENSMUSG00000003299	2617	925	19.08	861	17.64	791	16.60	758	15.66	767	16.19	798	16.60	9	21002738	21008839	+	Mrpl4	mitochondrial ribosomal protein L4 [Source:MGI Symbol%3BAcc:MGI:2137210]	GO:0006412:translation;	GO:0005840:ribosome;GO:0005739:mitochondrion;	GO:0003735:structural constituent of ribosome;	K02926
ENSMUSG00000003308	4693	723	8.32	651	7.44	648	7.58	727	8.37	709	8.35	829	9.62	9	21229730	21239361	-	Keap1	kelch-like ECH-associated protein 1 [Source:MGI Symbol%3BAcc:MGI:1858732]	GO:0071353:cellular response to interleukin-4;GO:0042994:cytoplasmic sequestering of transcription factor;GO:0010629:negative regulation of gene expression;GO:0006355:regulation of transcription, DNA-templated;GO:0010499:proteasomal ubiquitin-independent protein catabolic process;GO:0051259:protein oligomerization;GO:0016567:protein ubiquitination;GO:0045604:regulation of epidermal cell different…	GO:0005925:focal adhesion;GO:0005913:cell-cell adherens junction;GO:0030496:midbody;GO:0005783:endoplasmic reticulum;GO:0005634:nucleus;GO:0031463:Cul3-RING ubiquitin ligase complex;	GO:0005515:protein binding;	K10456
ENSMUSG00000003309	3140	0	0.00	0	0.00	0	0.00	0	0.00	0	0.00	0	0.00	9	21294275	21312337	-	Ap1m2	adaptor protein complex AP-1%2C mu 2 subunit [Source:MGI Symbol%3BAcc:MGI:1336974]	GO:0016192:vesicle-mediated transport;GO:0006886:intracellular protein transport;GO:0006903:vesicle targeting;GO:0006892:post-Golgi vesicle-mediated transport;GO:0006605:protein targeting;GO:0050690:regulation of defense response to virus by virus;GO:0016032:viral process;GO:0019886:antigen processing and presentation of exogenous peptide antigen via MHC class II;	GO:0005794:Golgi apparatus;GO:0031410:cytoplasmic vesicle;GO:0030131:clathrin adaptor complex;GO:0005802:trans-Golgi network;GO:0005829:cytosol;GO:0030659:cytoplasmic vesicle membrane;GO:0005765:lysosomal membrane;GO:0000139:Golgi membrane;GO:0032588:trans-Golgi network membrane;	-	K12393
ENSMUSG00000003316	7090	4437	33.79	4606	34.83	4611	35.71	5715	43.57	5598	43.63	5790	44.45	8	111154421	111259216	-	Glg1	golgi apparatus protein 1 [Source:MGI Symbol%3BAcc:MGI:104967]	GO:0030512:negative regulation of transforming growth factor beta receptor signaling pathway;GO:0010955:negative regulation of protein processing;GO:0032330:regulation of chondrocyte differentiation;GO:0060349:bone morphogenesis;	GO:0005797:Golgi medial cisterna;GO:0016021:integral component of membrane;GO:0000139:Golgi membrane;GO:0031012:extracellular matrix;GO:0005886:plasma membrane;	GO:0017134:fibroblast growth factor binding;	K06816
ENSMUSG00000003341	4713	2	0.02	0	0.00	2	0.02	4	0.05	2	0.02	0	0.00	10	80519584	80539124	-	Atp8b3	ATPase%2C class I%2C type 8B%2C member 3 [Source:MGI Symbol%3BAcc:MGI:1914581]	GO:0045332:phospholipid translocation;GO:0007339:binding of sperm to zona pellucida;	GO:0001669:acrosomal vesicle;GO:0016021:integral component of membrane;	GO:0004012:phospholipid-translocating ATPase activity;GO:0005524:ATP binding;	K01530
ENSMUSG00000003344	3586	454	6.84	413	6.17	391	5.99	466	7.02	461	7.10	461	7.00	10	80642617	80657071	-	Btbd2	BTB (POZ) domain containing 2 [Source:MGI Symbol%3BAcc:MGI:1933831]	-	GO:0000932:cytoplasmic mRNA processing body;	GO:0005515:protein binding;	K10477
ENSMUSG00000003345	4835	1611	17.99	1404	15.57	1379	15.66	1553	17.36	1433	16.38	1510	17.00	10	80622838	80640749	+	Csnk1g2	casein kinase 1%2C gamma 2 [Source:MGI Symbol%3BAcc:MGI:1920014]	GO:0046777:protein autophosphorylation;GO:0016055:Wnt signaling pathway;	GO:0005737:cytoplasm;	GO:0042277:peptide binding;GO:0004674:protein serine/threonine kinase activity;GO:0001948:glycoprotein binding;GO:0005524:ATP binding;GO:0000287:magnesium ion binding;GO:0051219:phosphoprotein binding;	K08958
ENSMUSG00000003346	1547	1116	38.95	928	32.16	987	35.03	1075	37.56	1024	36.57	1088	38.28	10	80583654	80590341	-	Abhd17a	abhydrolase domain containing 17A [Source:MGI Symbol%3BAcc:MGI:106388]	-	GO:0005576:extracellular region;	GO:0016787:hydrolase activity;	-
ENSMUSG00000003348	3254	1001	16.61	1105	18.21	1018	17.18	1066	17.71	1007	17.10	1108	18.53	10	80685253	80701977	-	Mob3a	MOB kinase activator 3A [Source:MGI Symbol%3BAcc:MGI:3050117]	-	GO:0005622:intracellular;	GO:0016301:kinase activity;GO:0046872:metal ion binding;	-
ENSMUSG00000003352	4010	135	1.82	155	2.07	152	2.08	166	2.24	177	2.44	163	2.21	15	98630840	98644529	+	Cacnb3	calcium channel%2C voltage-dependent%2C beta 3 subunit [Source:MGI Symbol%3BAcc:MGI:103307]	GO:0034765:regulation of ion transmembrane transport;GO:0070588:calcium ion transmembrane transport;GO:0050852:T cell receptor signaling pathway;	GO:0016324:apical plasma membrane;GO:0005891:voltage-gated calcium channel complex;	GO:0019901:protein kinase binding;GO:0008331:high voltage-gated calcium channel activity;	K04864
ENSMUSG00000003354	1992	11	0.30	9	0.24	15	0.41	7	0.19	9	0.25	12	0.33	15	98708207	98723336	+	Ccdc65	coiled-coil domain containing 65 [Source:MGI Symbol%3BAcc:MGI:2146001]	-	-	-	-
ENSMUSG00000003355	2706	146	2.91	176	3.49	127	2.58	111	2.22	82	1.67	134	2.70	15	98724366	98728198	-	Fkbp11	FK506 binding protein 11 [Source:MGI Symbol%3BAcc:MGI:1913370]	GO:0006457:protein folding;GO:0000413:protein peptidyl-prolyl isomerization;GO:0018208:peptidyl-proline modification;	GO:0016021:integral component of membrane;	GO:0003755:peptidyl-prolyl cis-trans isomerase activity;GO:0005528:FK506 binding;	K09576
ENSMUSG00000003360	6229	1539	13.34	1522	13.10	1428	12.59	1762	15.29	1671	14.82	1675	14.64	15	98645134	98662894	-	Ddx23	DEAD (Asp-Glu-Ala-Asp) box polypeptide 23 [Source:MGI Symbol%3BAcc:MGI:1921601]	-	-	GO:0003676:nucleic acid binding;GO:0005524:ATP binding;GO:0008026:ATP-dependent helicase activity;	K12858
ENSMUSG00000003363	2924	3807	70.29	4000	73.34	3832	71.96	4020	74.31	3846	72.68	4045	75.30	7	27532000	27553218	-	Pld3	phospholipase D family%2C member 3 [Source:MGI Symbol%3BAcc:MGI:1333782]	GO:0016042:lipid catabolic process;	GO:0005789:endoplasmic reticulum membrane;GO:0016021:integral component of membrane;GO:0005783:endoplasmic reticulum;	GO:0070290:N-acylphosphatidylethanolamine-specific phospholipase D activity;GO:0004630:phospholipase D activity;	K16860
ENSMUSG00000003378	5168	14	0.15	15	0.16	18	0.19	25	0.26	13	0.14	23	0.24	7	25009849	25072346	-	Grik5	glutamate receptor%2C ionotropic%2C kainate 5 (gamma 2) [Source:MGI Symbol%3BAcc:MGI:95818]	GO:0071333:cellular response to glucose stimulus;GO:0060079:regulation of excitatory postsynaptic membrane potential;GO:0035249:synaptic transmission, glutamatergic;GO:0031630:regulation of synaptic vesicle fusion to presynaptic membrane;GO:0035235:ionotropic glutamate receptor signaling pathway;GO:0043525:positive regulation of neuron apoptotic process;GO:0006621:protein retention in ER lumen;GO…	GO:0042734:presynaptic membrane;GO:0045211:postsynaptic membrane;GO:0014069:postsynaptic density;GO:0032983:kainate selective glutamate receptor complex;GO:0030054:cell junction;GO:0043195:terminal bouton;GO:0043204:perikaryon;GO:0030288:outer membrane-bounded periplasmic space;GO:0043197:dendritic spine;GO:0005622:intracellular;GO:0005886:plasma membrane;GO:0030424:axon;GO:0016021:integral compo…	GO:0030165:PDZ domain binding;GO:0015277:kainate selective glutamate receptor activity;GO:0042802:identical protein binding;GO:0005234:extracellular-glutamate-gated ion channel activity;GO:0017124:SH3 domain binding;GO:0004970:ionotropic glutamate receptor activity;	K05205
ENSMUSG00000003379	1457	3	0.11	2	0.07	3	0.11	6	0.22	4	0.15	2	0.07	7	24897381	24902197	+	Cd79a	CD79A antigen (immunoglobulin-associated alpha) [Source:MGI Symbol%3BAcc:MGI:101774]	GO:0050853:B cell receptor signaling pathway;GO:0030183:B cell differentiation;GO:0042100:B cell proliferation;	GO:0019815:B cell receptor complex;GO:0009897:external side of plasma membrane;GO:0005771:multivesicular body;GO:0016021:integral component of membrane;GO:0045121:membrane raft;	GO:0004888:transmembrane signaling receptor activity;GO:0005515:protein binding;	K06506
ENSMUSG00000003380	1523	1513	53.63	1698	59.77	1439	51.88	1480	52.52	1384	50.21	1386	49.54	7	24969752	24972754	-	Rabac1	Rab acceptor 1 (prenylated) [Source:MGI Symbol%3BAcc:MGI:1201692]	GO:0016192:vesicle-mediated transport;	GO:0005794:Golgi apparatus;GO:0030054:cell junction;GO:0005886:plasma membrane;GO:0008021:synaptic vesicle;GO:0016021:integral component of membrane;	GO:0070064:proline-rich region binding;GO:0042802:identical protein binding;GO:0030674:protein binding, bridging;GO:0008022:protein C-terminus binding;	-
ENSMUSG00000003382	10274	1563	8.21	1517	7.92	1473	7.87	1815	9.55	1773	9.54	1838	9.74	3	87525407	87540156	+	Etv3	ets variant 3 [Source:MGI Symbol%3BAcc:MGI:1350926]	GO:0000122:negative regulation of transcription from RNA polymerase II promoter;	GO:0017053:transcriptional repressor complex;	GO:0043565:sequence-specific DNA binding;GO:0003700:sequence-specific DNA binding transcription factor activity;GO:0005515:protein binding;	K09433
ENSMUSG00000003402	4275	3546	44.78	3640	45.65	3569	45.84	3250	41.09	3153	40.75	3341	42.54	9	22002806	22014222	+	Prkcsh	protein kinase C substrate 80K-H [Source:MGI Symbol%3BAcc:MGI:107877]	GO:0051291:protein heterooligomerization;GO:0006491:N-glycan processing;GO:0001889:liver development;GO:0072001:renal system development;GO:0006807:nitrogen compound metabolic process;GO:0016310:phosphorylation;GO:0010977:negative regulation of neuron projection development;GO:0001701:in utero embryonic development;	GO:0017177:glucosidase II complex;GO:0005886:plasma membrane;	GO:0005080:protein kinase C binding;GO:0003723:RNA binding;GO:0005509:calcium ion binding;GO:0016301:kinase activity;	K08288
ENSMUSG00000003410	6890	0	0.00	2	0.02	0	0.00	0	0.00	4	0.03	0	0.00	9	22015005	22052023	-	Elavl3	ELAV like RNA binding protein 3 [Source:MGI Symbol%3BAcc:MGI:109157]	GO:0030154:cell differentiation;GO:0007399:nervous system development;	-	GO:0017091:AU-rich element binding;GO:0000166:nucleotide binding;	K13208
ENSMUSG00000003411	3524	18	0.28	10	0.15	19	0.30	29	0.44	31	0.49	19	0.29	4	108879063	108943324	+	Rab3b	RAB3B%2C member RAS oncogene family [Source:MGI Symbol%3BAcc:MGI:1917158]	GO:0007264:small GTPase mediated signal transduction;GO:0017157:regulation of exocytosis;GO:0018125:peptidyl-cysteine methylation;GO:0015031:protein transport;	GO:0005829:cytosol;GO:0030141:secretory granule;GO:0008021:synaptic vesicle;GO:0005886:plasma membrane;	GO:0005515:protein binding;GO:0005525:GTP binding;	K06108
ENSMUSG00000003418	7664	404	2.85	331	2.32	415	2.97	250	1.76	307	2.21	311	2.21	2	13651021	13794064	-	St8sia6	ST8 alpha-N-acetyl-neuraminide alpha-2%2C8-sialyltransferase 6 [Source:MGI Symbol%3BAcc:MGI:2386797]	GO:0016051:carbohydrate biosynthetic process;GO:0001574:ganglioside biosynthetic process;GO:0009311:oligosaccharide metabolic process;GO:0006493:protein O-linked glycosylation;	GO:0030173:integral component of Golgi membrane;	GO:0008373:sialyltransferase activity;	K06615
ENSMUSG00000003420	2102	502	12.89	570	14.54	527	13.77	590	15.17	563	14.80	566	14.66	7	45092990	45103851	-	Fcgrt	Fc receptor%2C IgG%2C alpha chain transporter [Source:MGI Symbol%3BAcc:MGI:103017]	GO:0006955:immune response;GO:0019882:antigen processing and presentation;	GO:0016021:integral component of membrane;GO:0042612:MHC class I protein complex;	GO:0030881:beta-2-microglobulin binding;GO:0019864:IgG binding;	-
ENSMUSG00000003421	2800	635	12.24	528	10.11	569	11.16	598	11.54	615	12.14	612	11.90	7	45062429	45078210	+	Nosip	nitric oxide synthase interacting protein [Source:MGI Symbol%3BAcc:MGI:1913644]	GO:0051001:negative regulation of nitric-oxide synthase activity;	GO:0005737:cytoplasm;GO:0005634:nucleus;	-	K13125
ENSMUSG00000003423	2020	477	12.75	450	11.94	417	11.34	476	12.74	471	12.88	526	14.17	7	45154303	45160065	+	Pih1d1	PIH1 domain containing 1 [Source:MGI Symbol%3BAcc:MGI:1916095]	GO:0000492:box C/D snoRNP assembly;	GO:0070761:pre-snoRNP complex;	-	-
ENSMUSG00000003429	865	8883	554.42	8326	516.04	7945	504.37	9079	567.30	8911	569.22	9617	605.18	7	45122379	45124439	-	Rps11	ribosomal protein S11 [Source:MGI Symbol%3BAcc:MGI:1351329]	GO:0006413:translational initiation;GO:0019083:viral transcription;GO:0006414:translational elongation;GO:0006415:translational termination;GO:0006614:SRP-dependent cotranslational protein targeting to membrane;GO:0000184:nuclear-transcribed mRNA catabolic process, nonsense-mediated decay;	GO:0022627:cytosolic small ribosomal subunit;	GO:0019843:rRNA binding;GO:0003735:structural constituent of ribosome;	K02949
ENSMUSG00000003435	5764	2200	20.61	2233	20.77	2097	19.98	2181	20.45	2103	20.16	2142	20.23	7	28314891	28338746	-	Supt5	suppressor of Ty 5%2C DSIF elongation factor subunit [Source:MGI Symbol%3BAcc:MGI:1202400]	GO:0000122:negative regulation of transcription from RNA polymerase II promoter;GO:0032785:negative regulation of DNA-templated transcription, elongation;GO:0032968:positive regulation of transcription elongation from RNA polymerase II promoter;GO:0016239:positive regulation of macroautophagy;GO:0045944:positive regulation of transcription from RNA polymerase II promoter;	GO:0032044:DSIF complex;	GO:0046982:protein heterodimerization activity;GO:0003682:chromatin binding;GO:0019899:enzyme binding;	K15172
ENSMUSG00000003436	2850	0	0.00	1	0.02	0	0.00	0	0.00	0	0.00	0	0.00	7	28293553	28302238	-	Dll3	delta like canonical Notch ligand 3 [Source:MGI Symbol%3BAcc:MGI:1096877]	GO:0001709:cell fate determination;GO:0048712:negative regulation of astrocyte differentiation;GO:0050769:positive regulation of neurogenesis;GO:0001501:skeletal system development;GO:0007386:compartment pattern specification;GO:0045746:negative regulation of Notch signaling pathway;GO:0048339:paraxial mesoderm development;GO:0001756:somitogenesis;GO:0001701:in utero embryonic development;	GO:0016021:integral component of membrane;	GO:0005112:Notch binding;	K06051
ENSMUSG00000003437	3438	1333	20.93	1365	21.29	1331	21.26	1397	21.96	1290	20.73	1383	21.90	7	28392951	28399388	+	Paf1	Paf1%2C RNA polymerase II complex component [Source:MGI Symbol%3BAcc:MGI:1923988]	GO:0001711:endodermal cell fate commitment;GO:0000122:negative regulation of transcription from RNA polymerase II promoter;GO:0010390:histone monoubiquitination;GO:0045638:negative regulation of myeloid cell differentiation;GO:0031442:positive regulation of mRNA 3'-end processing;GO:0016055:Wnt signaling pathway;GO:0032968:positive regulation of transcription elongation from RNA polymerase II pro…	GO:0016593:Cdc73/Paf1 complex;GO:0005730:nucleolus;GO:0005739:mitochondrion;GO:0005779:integral component of peroxisomal membrane;	GO:0000993:RNA polymerase II core binding;GO:0003682:chromatin binding;GO:0008270:zinc ion binding;	K15174
ENSMUSG00000003438	2684	868	17.46	768	15.34	761	15.57	818	16.47	795	16.37	824	16.71	7	28305516	28312072	-	Timm50	translocase of inner mitochondrial membrane 50 [Source:MGI Symbol%3BAcc:MGI:1913775]	GO:0001836:release of cytochrome c from mitochondria;GO:0035335:peptidyl-tyrosine dephosphorylation;GO:0007006:mitochondrial membrane organization;GO:0015031:protein transport;GO:0006810:transport;	GO:0016021:integral component of membrane;GO:0005744:mitochondrial inner membrane presequence translocase complex;GO:0016607:nuclear speck;	GO:0043021:ribonucleoprotein complex binding;GO:0004722:protein serine/threonine phosphatase activity;GO:0004725:protein tyrosine phosphatase activity;GO:0005134:interleukin-2 receptor binding;	K17496
ENSMUSG00000003444	1281	444	18.71	437	18.29	433	18.56	312	13.16	302	13.03	313	13.30	7	28386146	28392708	-	Med29	mediator complex subunit 29 [Source:MGI Symbol%3BAcc:MGI:1914474]	GO:0006355:regulation of transcription, DNA-templated;	GO:0016592:mediator complex;	GO:0005515:protein binding;	K15142
ENSMUSG00000003452	27373	13	0.03	8	0.02	5	0.01	6	0.01	6	0.01	9	0.02	6	149408886	149563329	+	Bicd1	BICD cargo adaptor 1 [Source:MGI Symbol%3BAcc:MGI:1101760]	GO:0016032:viral process;GO:1900275:negative regulation of phospholipase C activity;GO:0034063:stress granule assembly;GO:0072393:microtubule anchoring at microtubule organizing center;GO:1900276:regulation of proteinase activated receptor activity;GO:1900737:negative regulation of phospholipase C-activating G-protein coupled receptor signaling pathway;GO:0048260:positive regulation of receptor-m…	GO:0005802:trans-Golgi network;GO:0016020:membrane;GO:0005794:Golgi apparatus;GO:0005829:cytosol;GO:0031410:cytoplasmic vesicle;GO:0072517:host cell viral assembly compartment;GO:0048471:perinuclear region of cytoplasm;GO:0045298:tubulin complex;GO:0005881:cytoplasmic microtubule;GO:0005634:nucleus;	GO:0045502:dynein binding;GO:0017137:Rab GTPase binding;GO:0034452:dynactin binding;GO:0031871:proteinase activated receptor binding;GO:0008093:cytoskeletal adaptor activity;GO:0003677:DNA binding;GO:0005200:structural constituent of cytoskeleton;	K18739
ENSMUSG00000003458	3975	3371	45.78	3430	46.26	3285	45.38	3361	45.70	3304	45.93	3435	47.04	1	172066013	172082795	-	Ncstn	nicastrin [Source:MGI Symbol%3BAcc:MGI:1891700]	GO:0006509:membrane protein ectodomain proteolysis;GO:0002262:myeloid cell homeostasis;GO:0007219:Notch signaling pathway;GO:0050435:beta-amyloid metabolic process;GO:0042098:T cell proliferation;GO:0016485:protein processing;GO:0050673:epithelial cell proliferation;GO:0043085:positive regulation of catalytic activity;	GO:0005765:lysosomal membrane;GO:0005794:Golgi apparatus;GO:0005783:endoplasmic reticulum;GO:0005887:integral component of plasma membrane;	GO:0004175:endopeptidase activity;GO:0005515:protein binding;	K06171
ENSMUSG00000003464	3815	1599	22.63	1537	21.60	1425	20.51	1583	22.43	1497	21.68	1580	22.54	1	172126755	172136493	+	Pex19	peroxisomal biogenesis factor 19 [Source:MGI Symbol%3BAcc:MGI:1334458]	GO:0016559:peroxisome fission;GO:0072321:chaperone-mediated protein transport;GO:1900131:negative regulation of lipid binding;GO:0050821:protein stabilization;GO:0045046:protein import into peroxisome membrane;GO:0061077:chaperone-mediated protein folding;GO:0016557:peroxisome membrane biogenesis;GO:0006625:protein targeting to peroxisome;GO:0043170:macromolecule metabolic process;GO:0065007:biol…	GO:0005829:cytosol;GO:0043234:protein complex;GO:0016021:integral component of membrane;GO:0031526:brush border membrane;GO:0005778:peroxisomal membrane;GO:0005634:nucleus;GO:0005777:peroxisome;	GO:0047485:protein N-terminus binding;GO:0036105:peroxisome membrane class-1 targeting sequence binding;GO:0051117:ATPase binding;GO:0005515:protein binding;	K13337
ENSMUSG00000003469	2910	0	0.00	3	0.06	0	0.00	0	0.00	1	0.02	1	0.02	14	70457476	70468832	+	Phyhip	phytanoyl-CoA hydroxylase interacting protein [Source:MGI Symbol%3BAcc:MGI:1860417]	-	-	-	-
ENSMUSG00000003476	5115	0	0.00	0	0.00	0	0.00	0	0.00	0	0.00	0	0.00	6	55090049	55133016	-	Crhr2	corticotropin releasing hormone receptor 2 [Source:MGI Symbol%3BAcc:MGI:894312]	GO:0032755:positive regulation of interleukin-6 production;GO:0032811:negative regulation of epinephrine secretion;GO:0007015:actin filament organization;GO:0016525:negative regulation of angiogenesis;GO:0014064:positive regulation of serotonin secretion;GO:0033685:negative regulation of luteinizing hormone secretion;GO:0030818:negative regulation of cAMP biosynthetic process;GO:0019233:sensory p…	GO:0009986:cell surface;GO:0005791:rough endoplasmic reticulum;GO:0043679:axon terminus;GO:0005886:plasma membrane;GO:0043204:perikaryon;GO:0016021:integral component of membrane;GO:0005794:Golgi apparatus;GO:0070852:cell body fiber;GO:0030425:dendrite;GO:0043196:varicosity;	GO:0017046:peptide hormone binding;GO:0015056:corticotrophin-releasing factor receptor activity;GO:0043404:corticotropin-releasing hormone receptor activity;GO:0005179:hormone activity;	K04579
ENSMUSG00000003477	1600	0	0.00	0	0.00	0	0.00	0	0.00	0	0.00	0	0.00	6	55170626	55175043	-	Inmt	indolethylamine N-methyltransferase [Source:MGI Symbol%3BAcc:MGI:102963]	GO:0032259:methylation;GO:0009308:amine metabolic process;GO:0009636:response to toxic substance;	GO:0005829:cytosol;	GO:0030748:amine N-methyltransferase activity;GO:0004790:thioether S-methyltransferase activity;	K00562
ENSMUSG00000003484	1855	9	0.26	6	0.17	3	0.09	16	0.47	18	0.54	21	0.62	8	71988482	72009626	-	Cyp4f18	cytochrome P450%2C family 4%2C subfamily f%2C polypeptide 18 [Source:MGI Symbol%3BAcc:MGI:1919304]	GO:0032305:positive regulation of icosanoid secretion;GO:0000038:very long-chain fatty acid metabolic process;GO:0019373:epoxygenase P450 pathway;GO:0055078:sodium ion homeostasis;GO:0036101:leukotriene B4 catabolic process;GO:0030195:negative regulation of blood coagulation;GO:0042360:vitamin E metabolic process;GO:0042371:vitamin K biosynthetic process;GO:0017144:drug metabolic process;GO:00030…	GO:0016021:integral component of membrane;GO:0005789:endoplasmic reticulum membrane;GO:0016324:apical plasma membrane;GO:0005783:endoplasmic reticulum;	GO:0047057:vitamin-K-epoxide reductase (warfarin-sensitive) activity;GO:0020037:heme binding;GO:0009055:electron carrier activity;GO:0052869:arachidonic acid omega-hydroxylase activity;GO:0050051:leukotriene-B4 20-monooxygenase activity;GO:0008392:arachidonic acid epoxygenase activity;GO:0005506:iron ion binding;GO:0052871:alpha-tocopherol omega-hydroxylase activity;GO:0052872:tocotrienol omega-h…	K17726
ENSMUSG00000003500	3294	1041	17.06	1013	16.49	1012	16.87	1082	17.75	929	15.58	1019	16.84	6	29200434	29216364	-	Impdh1	inosine monophosphate dehydrogenase 1 [Source:MGI Symbol%3BAcc:MGI:96567]	GO:0055114:oxidation-reduction process;GO:0046651:lymphocyte proliferation;GO:0006177:GMP biosynthetic process;GO:0009409:response to cold;GO:0060041:retina development in camera-type eye;	GO:0005737:cytoplasm;GO:0005634:nucleus;	GO:0046872:metal ion binding;GO:0003677:DNA binding;GO:0003938:IMP dehydrogenase activity;GO:0000166:nucleotide binding;	K00088
ENSMUSG00000003505	3232	0	0.00	0	0.00	0	0.00	0	0.00	0	0.00	0	0.00	7	18345422	18355009	-	Psg18	pregnancy specific glycoprotein 18 [Source:MGI Symbol%3BAcc:MGI:1347251]	GO:2001179:regulation of interleukin-10 secretion;GO:0007565:female pregnancy;GO:0010628:positive regulation of gene expression;GO:0009691:cytokinin biosynthetic process;	-	-	K06499
ENSMUSG00000003518	4682	3163	36.47	3442	39.41	3449	40.45	2597	29.98	2589	30.55	2550	29.65	11	101971143	101987013	-	Dusp3	dual specificity phosphatase 3 (vaccinia virus phosphatase VH1-related) [Source:MGI Symbol%3BAcc:MGI:1919599]	GO:0050868:negative regulation of T cell activation;GO:0045931:positive regulation of mitotic cell cycle;GO:0070373:negative regulation of ERK1 and ERK2 cascade;GO:0046329:negative regulation of JNK cascade;GO:0050860:negative regulation of T cell receptor signaling pathway;GO:0035335:peptidyl-tyrosine dephosphorylation;GO:0000188:inactivation of MAPK activity;GO:0001701:in utero embryonic develo…	GO:0005654:nucleoplasm;GO:0001772:immunological synapse;GO:0005829:cytosol;	GO:0008138:protein tyrosine/serine/threonine phosphatase activity;GO:0033549:MAP kinase phosphatase activity;GO:0004725:protein tyrosine phosphatase activity;	K17614
ENSMUSG00000003526	7797	145	1.00	112	0.77	117	0.82	142	0.98	160	1.13	205	1.43	16	18060357	18090203	-	Prodh	proline dehydrogenase [Source:MGI Symbol%3BAcc:MGI:97770]	GO:0055114:oxidation-reduction process;GO:0006537:glutamate biosynthetic process;GO:0006562:proline catabolic process;GO:0006560:proline metabolic process;	GO:0005743:mitochondrial inner membrane;	GO:0004657:proline dehydrogenase activity;GO:0016597:amino acid binding;GO:0071949:FAD binding;	K00318
ENSMUSG00000003527	4231	351	4.48	348	4.41	315	4.09	373	4.76	291	3.80	339	4.36	16	17900709	17911348	-	Ess2	ess-2 splicing factor [Source:MGI Symbol%3BAcc:MGI:107854]	GO:0006396:RNA processing;GO:0008380:RNA splicing;GO:0006397:mRNA processing;	GO:0071013:catalytic step 2 spliceosome;	-	K13118
ENSMUSG00000003528	2164	1141	28.47	1109	27.48	1089	27.63	1008	25.18	1061	27.09	1059	26.64	16	17925223	17928219	-	Slc25a1	solute carrier family 25 (mitochondrial carrier%2C citrate transporter)%2C member 1 [Source:MGI Symbol%3BAcc:MGI:1345283]	GO:0006843:mitochondrial citrate transport;	GO:0005743:mitochondrial inner membrane;GO:0016021:integral component of membrane;	GO:0015137:citrate transmembrane transporter activity;	K15100
ENSMUSG00000003531	2985	241	4.36	236	4.24	200	3.68	236	4.27	226	4.18	243	4.43	16	18052860	18071632	+	Dgcr6	DiGeorge syndrome critical region gene 6 [Source:MGI Symbol%3BAcc:MGI:1202877]	-	-	-	-
ENSMUSG00000003534	4774	406	4.59	441	4.95	436	5.02	522	5.91	511	5.91	523	5.96	17	35681567	35704621	-	Ddr1	discoidin domain receptor family%2C member 1 [Source:MGI Symbol%3BAcc:MGI:99216]	GO:0007595:lactation;GO:0038063:collagen-activated tyrosine kinase receptor signaling pathway;GO:0014909:smooth muscle cell migration;GO:0038083:peptidyl-tyrosine autophosphorylation;GO:0001952:regulation of cell-matrix adhesion;GO:0043583:ear development;GO:0001558:regulation of cell growth;GO:0061302:smooth muscle cell-matrix adhesion;GO:0060749:mammary gland alveolus development;GO:0008285:neg…	GO:0016323:basolateral plasma membrane;GO:0016021:integral component of membrane;	GO:0038062:protein tyrosine kinase collagen receptor activity;GO:0046872:metal ion binding;GO:0005518:collagen binding;GO:0005524:ATP binding;GO:0000166:nucleotide binding;GO:0043167:ion binding;	K05124
ENSMUSG00000003541	1131	467	22.29	465	22.04	443	21.51	630	30.11	538	26.28	578	27.82	17	35821684	35822923	+	Ier3	immediate early response 3 [Source:MGI Symbol%3BAcc:MGI:104814]	GO:0050728:negative regulation of inflammatory response;GO:0046822:regulation of nucleocytoplasmic transport;GO:0045820:negative regulation of glycolytic process;GO:0003085:negative regulation of systemic arterial blood pressure;GO:0000075:cell cycle checkpoint;GO:0043066:negative regulation of apoptotic process;GO:0001562:response to protozoan;GO:2000377:regulation of reactive oxygen species met…	GO:0016021:integral component of membrane;GO:0005634:nucleus;	GO:0005515:protein binding;	-
ENSMUSG00000003545	6243	16	0.14	17	0.15	21	0.18	25	0.22	19	0.17	18	0.16	7	19302696	19310051	-	Fosb	FBJ osteosarcoma oncogene B [Source:MGI Symbol%3BAcc:MGI:95575]	GO:0000122:negative regulation of transcription from RNA polymerase II promoter;GO:0007275:multicellular organismal development;GO:0007610:behavior;GO:0051412:response to corticosterone;GO:0006355:regulation of transcription, DNA-templated;GO:0007565:female pregnancy;GO:0032870:cellular response to hormone stimulus;GO:0071277:cellular response to calcium ion;GO:0042493:response to drug;GO:0032570…	GO:0005634:nucleus;	GO:0003677:DNA binding;GO:0008134:transcription factor binding;GO:0003690:double-stranded DNA binding;GO:0043565:sequence-specific DNA binding;GO:0003700:sequence-specific DNA binding transcription factor activity;GO:0046982:protein heterodimerization activity;	K09029
ENSMUSG00000003546	2377	1400	31.80	1361	30.70	1272	29.39	947	21.53	970	22.55	996	22.81	17	46630624	46646022	-	Klc4	kinesin light chain 4 [Source:MGI Symbol%3BAcc:MGI:1922014]	-	GO:0005737:cytoplasm;GO:0005874:microtubule;GO:0005871:kinesin complex;	GO:0003777:microtubule motor activity;	K10407
ENSMUSG00000003549	3111	204	3.54	228	3.93	224	3.95	254	4.41	250	4.44	288	5.04	7	19344778	19356524	+	Ercc1	excision repair cross-complementing rodent repair deficiency%2C complementation group 1 [Source:MGI Symbol%3BAcc:MGI:95412]	GO:0000720:pyrimidine dimer repair by nucleotide-excision repair;GO:0009650:UV protection;GO:0006312:mitotic recombination;GO:0010165:response to X-ray;GO:0009744:response to sucrose;GO:0032205:negative regulation of telomere maintenance;GO:0048568:embryonic organ development;GO:0043066:negative regulation of apoptotic process;GO:0035166:post-embryonic hemopoiesis;GO:0006949:syncytium formation;G…	GO:0000784:nuclear chromosome, telomeric region;GO:0005737:cytoplasm;GO:0005730:nucleolus;GO:0000109:nucleotide-excision repair complex;GO:0005669:transcription factor TFIID complex;GO:0031981:nuclear lumen;GO:0043234:protein complex;	GO:0003684:damaged DNA binding;GO:0008022:protein C-terminus binding;GO:0003697:single-stranded DNA binding;GO:0019904:protein domain specific binding;GO:0017025:TBP-class protein binding;GO:0001094:TFIID-class transcription factor binding;GO:0000014:single-stranded DNA endodeoxyribonuclease activity;GO:0004519:endonuclease activity;GO:0008134:transcription factor binding;	K10849
ENSMUSG00000003555	2769	0	0.00	0	0.00	0	0.00	0	0.00	0	0.00	0	0.00	19	46667165	46673172	-	Cyp17a1	cytochrome P450%2C family 17%2C subfamily a%2C polypeptide 1 [Source:MGI Symbol%3BAcc:MGI:88586]	GO:0018894:dibenzo-p-dioxin metabolic process;GO:0010034:response to acetate;GO:0060992:response to fungicide;GO:0051597:response to methylmercury;GO:0030325:adrenal gland development;GO:0006704:glucocorticoid biosynthetic process;GO:0032526:response to retinoic acid;GO:0021766:hippocampus development;GO:0006702:androgen biosynthetic process;GO:0017085:response to insecticide;GO:0048545:response …	GO:0016020:membrane;GO:0043025:neuronal cell body;GO:0030424:axon;GO:0005783:endoplasmic reticulum;GO:0005739:mitochondrion;	GO:0004508:steroid 17-alpha-monooxygenase activity;GO:0020037:heme binding;GO:0009055:electron carrier activity;GO:0005506:iron ion binding;GO:0016829:lyase activity;	K00512
ENSMUSG00000003559	3212	97	1.63	86	1.44	97	1.66	56	0.94	65	1.12	69	1.17	19	46707458	46741099	+	As3mt	arsenic (+3 oxidation state) methyltransferase [Source:MGI Symbol%3BAcc:MGI:1929882]	GO:0018872:arsonoacetate metabolic process;GO:0046685:response to arsenic-containing substance;GO:0032259:methylation;GO:0009404:toxin metabolic process;GO:0006479:protein methylation;	GO:0005829:cytosol;GO:0005739:mitochondrion;	GO:0030792:methylarsonite methyltransferase activity;GO:0030791:arsenite methyltransferase activity;GO:0008276:protein methyltransferase activity;	K07755
ENSMUSG00000003573	3440	527	8.27	591	9.21	563	8.99	566	8.89	583	9.36	562	8.89	8	70282827	70294361	+	Homer3	homer scaffolding protein 3 [Source:MGI Symbol%3BAcc:MGI:1347359]	GO:0007216:G-protein coupled glutamate receptor signaling pathway;	GO:0045211:postsynaptic membrane;GO:0030054:cell junction;GO:0005886:plasma membrane;GO:0045178:basal part of cell;GO:0014069:postsynaptic density;GO:0005829:cytosol;	GO:0019904:protein domain specific binding;GO:0008022:protein C-terminus binding;	K15010
ENSMUSG00000003575	11182	296	1.43	192	0.92	231	1.13	245	1.18	258	1.27	261	1.27	8	70382355	70439579	-	Crtc1	CREB regulated transcription coactivator 1 [Source:MGI Symbol%3BAcc:MGI:2142523]	GO:0045944:positive regulation of transcription from RNA polymerase II promoter;GO:0032793:positive regulation of CREB transcription factor activity;GO:0051289:protein homotetramerization;	GO:0005730:nucleolus;GO:0005737:cytoplasm;GO:0005886:plasma membrane;GO:0005634:nucleus;	GO:0008140:cAMP response element binding protein binding;	K15309
ENSMUSG00000003581	2232	576	13.93	540	12.97	527	12.97	420	10.17	408	10.10	489	11.93	11	4135202	4141172	+	Rnf215	ring finger protein 215 [Source:MGI Symbol%3BAcc:MGI:1918923]	-	GO:0016021:integral component of membrane;GO:0016020:membrane;	GO:0008270:zinc ion binding;GO:0046872:metal ion binding;	-
ENSMUSG00000003585	3505	61	0.94	41	0.63	46	0.72	18	0.28	36	0.57	26	0.40	11	4097039	4123415	-	Sec14l2	SEC14-like lipid binding 2 [Source:MGI Symbol%3BAcc:MGI:1915065]	GO:0006810:transport;GO:0045540:regulation of cholesterol biosynthetic process;GO:0045893:positive regulation of transcription, DNA-templated;GO:0045542:positive regulation of cholesterol biosynthetic process;GO:0006355:regulation of transcription, DNA-templated;GO:0043085:positive regulation of catalytic activity;	GO:0016021:integral component of membrane;GO:0005737:cytoplasm;GO:0005634:nucleus;GO:0005622:intracellular;GO:0005829:cytosol;	GO:0008431:vitamin E binding;GO:0005543:phospholipid binding;GO:0005215:transporter activity;GO:0008047:enzyme activator activity;GO:0008289:lipid binding;GO:0016765:transferase activity, transferring alkyl or aryl (other than methyl) groups;	K17981
ENSMUSG00000003604	5001	317	3.42	280	3.00	277	3.04	236	2.55	274	3.03	259	2.82	2	112492964	112634573	+	Aven	apoptosis%2C caspase activation inhibitor [Source:MGI Symbol%3BAcc:MGI:1921518]	GO:0043066:negative regulation of apoptotic process;	GO:0016020:membrane;GO:0005622:intracellular;	-	K04963
ENSMUSG00000003617	9566	65	0.37	57	0.32	82	0.47	86	0.49	117	0.68	102	0.58	3	19957054	20009145	+	Cp	ceruloplasmin [Source:MGI Symbol%3BAcc:MGI:88476]	GO:0030324:lung development;GO:0055114:oxidation-reduction process;GO:0001889:liver development;GO:0007584:response to nutrient;GO:0006879:cellular iron ion homeostasis;GO:0015679:plasma membrane copper ion transport;GO:0046688:response to copper ion;GO:0007568:aging;GO:0006825:copper ion transport;GO:0006811:ion transport;	GO:0005615:extracellular space;GO:0046658:anchored component of plasma membrane;	GO:0005507:copper ion binding;GO:0051087:chaperone binding;GO:0004322:ferroxidase activity;	K13624
ENSMUSG00000003623	5456	1281	12.68	1213	11.92	1264	12.72	1288	12.76	1292	13.08	1244	12.41	5	8966033	8997324	-	Crot	carnitine O-octanoyltransferase [Source:MGI Symbol%3BAcc:MGI:1921364]	GO:0015908:fatty acid transport;GO:0051791:medium-chain fatty acid metabolic process;GO:0006091:generation of precursor metabolites and energy;GO:0006635:fatty acid beta-oxidation;GO:0042493:response to drug;	GO:0005777:peroxisome;GO:0005739:mitochondrion;	GO:0005102:receptor binding;GO:0008458:carnitine O-octanoyltransferase activity;	K05940
ENSMUSG00000003644	4258	588	7.46	418	5.26	488	6.29	881	11.18	736	9.55	818	10.46	4	133847290	133887797	-	Rps6ka1	ribosomal protein S6 kinase polypeptide 1 [Source:MGI Symbol%3BAcc:MGI:104558]	GO:0048011:neurotrophin TRK receptor signaling pathway;GO:0043555:regulation of translation in response to stress;GO:0034138:toll-like receptor 3 signaling pathway;GO:2000491:positive regulation of hepatic stellate cell activation;GO:0007411:axon guidance;GO:0034142:toll-like receptor 4 signaling pathway;GO:0008063:Toll signaling pathway;GO:0007268:synaptic transmission;GO:0034130:toll-like recep…	GO:0005829:cytosol;GO:0005654:nucleoplasm;GO:0005819:spindle;GO:0005840:ribosome;GO:0005634:nucleus;	GO:0004674:protein serine/threonine kinase activity;GO:0008134:transcription factor binding;GO:0000287:magnesium ion binding;GO:0043027:cysteine-type endopeptidase inhibitor activity involved in apoptotic process;GO:0005524:ATP binding;	K04373
ENSMUSG00000003657	1743	0	0.00	0	0.00	0	0.00	0	0.00	0	0.00	0	0.00	8	110137502	110168210	-	Calb2	calbindin 2 [Source:MGI Symbol%3BAcc:MGI:101914]	GO:0051480:cytosolic calcium ion homeostasis;	GO:0005737:cytoplasm;GO:0005921:gap junction;GO:0005634:nucleus;	GO:0005509:calcium ion binding;	-
ENSMUSG00000003660	7819	2841	19.62	3088	21.17	2866	20.13	3384	23.39	3507	24.78	3428	23.86	2	127208386	127240451	+	Snrnp200	small nuclear ribonucleoprotein 200 (U5) [Source:MGI Symbol%3BAcc:MGI:2444401]	GO:0000398:mRNA splicing, via spliceosome;GO:0000354:cis assembly of pre-catalytic spliceosome;	GO:0005682:U5 snRNP;GO:0071013:catalytic step 2 spliceosome;GO:0005730:nucleolus;GO:0005654:nucleoplasm;	GO:0004004:ATP-dependent RNA helicase activity;GO:0003676:nucleic acid binding;GO:0005524:ATP binding;GO:0005515:protein binding;	K12854
ENSMUSG00000003662	3197	868	14.66	796	13.35	862	14.81	881	14.89	828	14.31	814	13.86	2	127240938	127247816	-	Ciao1	cytosolic iron-sulfur protein assembly 1 [Source:MGI Symbol%3BAcc:MGI:1346998]	GO:0006357:regulation of transcription from RNA polymerase II promoter;GO:0016226:iron-sulfur cluster assembly;GO:0007059:chromosome segregation;	GO:0097361:CIA complex;GO:0071817:MMXD complex;	GO:0003700:sequence-specific DNA binding transcription factor activity;	-
ENSMUSG00000003665	4518	2	0.02	1	0.01	3	0.04	2	0.02	1	0.01	4	0.05	17	17843323	17855205	-	Has1	hyaluronan synthase 1 [Source:MGI Symbol%3BAcc:MGI:106590]	GO:0036120:cellular response to platelet-derived growth factor stimulus;GO:0030213:hyaluronan biosynthetic process;GO:0010764:negative regulation of fibroblast migration;	GO:0016021:integral component of membrane;	GO:0050501:hyaluronan synthase activity;	K00752
ENSMUSG00000003680	5017	268	2.88	200	2.14	254	2.78	310	3.34	268	2.95	289	3.14	19	8774487	8786417	-	Taf6l	TATA-box binding protein associated factor 6 like [Source:MGI Symbol%3BAcc:MGI:2444957]	GO:0043966:histone H3 acetylation;GO:0006352:DNA-templated transcription, initiation;GO:0051090:regulation of sequence-specific DNA binding transcription factor activity;	GO:0030914:STAGA complex;	GO:0046982:protein heterodimerization activity;GO:0004402:histone acetyltransferase activity;GO:0003713:transcription coactivator activity;	K03131
ENSMUSG00000003721	3473	1673	26.01	1820	28.10	1636	25.87	1215	18.91	1141	18.15	1149	18.01	1	121304353	121332589	-	Insig2	insulin induced gene 2 [Source:MGI Symbol%3BAcc:MGI:1920249]	GO:0032933:SREBP signaling pathway;GO:0060021:palate development;GO:0032868:response to insulin;GO:0070542:response to fatty acid;GO:0060363:cranial suture morphogenesis;GO:0042472:inner ear morphogenesis;GO:0006695:cholesterol biosynthetic process;GO:0042474:middle ear morphogenesis;GO:0010894:negative regulation of steroid biosynthetic process;GO:0006641:triglyceride metabolic process;GO:004571…	GO:0032937:SREBP-SCAP-Insig complex;	GO:0008134:transcription factor binding;	-
ENSMUSG00000003731	6729	2836	22.75	3027	24.12	2881	23.51	3084	24.77	2924	24.01	2870	23.22	4	129643980	129672767	-	Kpna6	karyopherin (importin) alpha 6 [Source:MGI Symbol%3BAcc:MGI:1100836]	GO:0006606:protein import into nucleus;GO:0045944:positive regulation of transcription from RNA polymerase II promoter;GO:0060135:maternal process involved in female pregnancy;	GO:0005737:cytoplasm;GO:0005634:nucleus;	GO:0008565:protein transporter activity;GO:0005515:protein binding;	K15042
ENSMUSG00000003746	9647	579	3.24	437	2.43	472	2.69	843	4.72	748	4.28	895	5.05	10	53904785	54076609	-	Man1a	mannosidase 1%2C alpha [Source:MGI Symbol%3BAcc:MGI:104677]	GO:0008152:metabolic process;	GO:0000139:Golgi membrane;GO:0005793:endoplasmic reticulum-Golgi intermediate compartment;GO:0016021:integral component of membrane;	GO:0004571:mannosyl-oligosaccharide 1,2-alpha-mannosidase activity;GO:0005509:calcium ion binding;	K01230
ENSMUSG00000003752	5285	211	2.16	192	1.95	204	2.12	200	2.05	184	1.92	181	1.86	7	27207172	27228661	-	Itpkc	inositol 1%2C4%2C5-trisphosphate 3-kinase C [Source:MGI Symbol%3BAcc:MGI:2442554]	GO:0016310:phosphorylation;	GO:0005737:cytoplasm;GO:0005634:nucleus;	GO:0008440:inositol-1,4,5-trisphosphate 3-kinase activity;GO:0005524:ATP binding;GO:0005516:calmodulin binding;	K00911
ENSMUSG00000003762	5586	426	4.12	367	3.52	354	3.48	346	3.35	329	3.25	344	3.35	7	27233023	27257950	+	Coq8b	coenzyme Q8B [Source:MGI Symbol%3BAcc:MGI:1924139]	GO:0016310:phosphorylation;	GO:0016021:integral component of membrane;GO:0005739:mitochondrion;	GO:0004674:protein serine/threonine kinase activity;	K08869
ENSMUSG00000003778	10633	970	4.93	891	4.49	869	4.49	1012	5.14	1056	5.49	974	4.99	18	34598615	34624601	-	Brd8	bromodomain containing 8 [Source:MGI Symbol%3BAcc:MGI:1925906]	GO:0040008:regulation of growth;GO:0043967:histone H4 acetylation;GO:0043968:histone H2A acetylation;GO:0006355:regulation of transcription, DNA-templated;	GO:0035267:NuA4 histone acetyltransferase complex;	-	K11321
ENSMUSG00000003779	4338	453	5.64	432	5.34	425	5.38	635	7.91	569	7.25	687	8.62	18	34624613	34633277	+	Kif20a	kinesin family member 20A [Source:MGI Symbol%3BAcc:MGI:1201682]	GO:0001578:microtubule bundle formation;GO:0000910:cytokinesis;GO:0007018:microtubule-based movement;GO:0015031:protein transport;	GO:0005875:microtubule associated complex;GO:0005874:microtubule;GO:0005819:spindle;GO:0005794:Golgi apparatus;	GO:0003777:microtubule motor activity;GO:0005524:ATP binding;GO:0019901:protein kinase binding;	K10402
ENSMUSG00000003808	4538	1207	14.36	1265	14.94	1182	14.30	1186	14.13	1156	14.08	1149	13.78	8	84856989	84869257	+	Farsa	phenylalanyl-tRNA synthetase%2C alpha subunit [Source:MGI Symbol%3BAcc:MGI:1913840]	GO:0006432:phenylalanyl-tRNA aminoacylation;	GO:0005737:cytoplasm;	GO:0005524:ATP binding;GO:0004826:phenylalanine-tRNA ligase activity;GO:0000049:tRNA binding;	K01889
ENSMUSG00000003809	2754	436	8.55	313	6.09	347	6.92	433	8.50	397	7.97	375	7.41	8	84886393	84893921	-	Gcdh	glutaryl-Coenzyme A dehydrogenase [Source:MGI Symbol%3BAcc:MGI:104541]	GO:0019395:fatty acid oxidation;GO:0046949:fatty-acyl-CoA biosynthetic process;	GO:0005743:mitochondrial inner membrane;	GO:0000062:fatty-acyl-CoA binding;GO:0004361:glutaryl-CoA dehydrogenase activity;GO:0050660:flavin adenine dinucleotide binding;	K00252
ENSMUSG00000003810	8049	1453	9.75	1560	10.39	1550	10.57	1367	9.18	1463	10.04	1424	9.63	4	116306762	116464183	-	Mast2	microtubule associated serine/threonine kinase 2 [Source:MGI Symbol%3BAcc:MGI:894676]	GO:0006468:protein phosphorylation;GO:0048515:spermatid differentiation;GO:0045075:regulation of interleukin-12 biosynthetic process;GO:0044237:cellular metabolic process;	GO:0030054:cell junction;GO:0015630:microtubule cytoskeleton;GO:0005737:cytoplasm;GO:0016020:membrane;GO:0044424:intracellular part;	GO:0008017:microtubule binding;GO:0004674:protein serine/threonine kinase activity;GO:0019902:phosphatase binding;GO:0005524:ATP binding;GO:0000287:magnesium ion binding;GO:0005515:protein binding;GO:0043167:ion binding;GO:0016301:kinase activity;	K08789
ENSMUSG00000003812	5389	1497	15.00	1452	14.45	1392	14.18	1455	14.59	1431	14.67	1468	14.83	8	84908560	84922915	+	Dnase2a	deoxyribonuclease II alpha [Source:MGI Symbol%3BAcc:MGI:1329019]	GO:0006915:apoptotic process;GO:0006308:DNA catabolic process;GO:0030218:erythrocyte differentiation;GO:0007010:cytoskeleton organization;GO:0016310:phosphorylation;	GO:0005764:lysosome;GO:0016020:membrane;	GO:0004531:deoxyribonuclease II activity;GO:0004672:protein kinase activity;GO:0046872:metal ion binding;GO:0005515:protein binding;GO:0000166:nucleotide binding;	K01158
ENSMUSG00000003813	2577	981	20.55	894	18.60	854	18.20	1079	22.63	1064	22.81	1005	21.23	8	84834019	84840665	-	Rad23a	RAD23 homolog A%2C nucleotide excision repair protein [Source:MGI Symbol%3BAcc:MGI:105126]	GO:0006289:nucleotide-excision repair;GO:0045070:positive regulation of viral genome replication;GO:0032434:regulation of proteasomal ubiquitin-dependent protein catabolic process;	GO:0000502:proteasome complex;GO:0005634:nucleus;GO:0044424:intracellular part;	GO:0031593:polyubiquitin binding;GO:0003684:damaged DNA binding;	K10839
ENSMUSG00000003814	2880	34808	652.50	36231	674.45	34847	664.42	29793	559.13	28540	547.56	28530	539.22	8	84841850	84846934	-	Calr	calreticulin [Source:MGI Symbol%3BAcc:MGI:88252]	GO:0055007:cardiac muscle cell differentiation;GO:0045665:negative regulation of neuron differentiation;GO:0008284:positive regulation of cell proliferation;GO:0030866:cortical actin cytoskeleton organization;GO:0061077:chaperone-mediated protein folding;GO:0007283:spermatogenesis;GO:0017148:negative regulation of translation;GO:0033574:response to testosterone;GO:0045740:positive regulation of D…	GO:0005829:cytosol;GO:0005615:extracellular space;GO:0005844:polysome;GO:0001669:acrosomal vesicle;GO:0048471:perinuclear region of cytoplasm;GO:0042824:MHC class I peptide loading complex;GO:0005794:Golgi apparatus;GO:0009897:external side of plasma membrane;GO:0033018:sarcoplasmic reticulum lumen;GO:0005634:nucleus;GO:0031012:extracellular matrix;GO:0016529:sarcoplasmic reticulum;GO:0005788:end…	GO:0005506:iron ion binding;GO:0051082:unfolded protein binding;GO:0031625:ubiquitin protein ligase binding;GO:0042562:hormone binding;GO:0030246:carbohydrate binding;GO:0005178:integrin binding;GO:0003729:mRNA binding;GO:0050681:androgen receptor binding;GO:0042277:peptide binding;GO:0001948:glycoprotein binding;GO:0005509:calcium ion binding;	K08057
ENSMUSG00000003824	1968	189	5.18	143	3.90	134	3.74	216	5.93	224	6.29	257	7.11	8	84872111	84888221	+	Syce2	synaptonemal complex central element protein 2 [Source:MGI Symbol%3BAcc:MGI:1919096]	GO:0007130:synaptonemal complex assembly;GO:0007128:meiotic prophase I;GO:0051301:cell division;	GO:0000801:central element;	GO:0005515:protein binding;	K19535
ENSMUSG00000003847	18378	2456	7.21	1893	5.52	2417	7.22	2266	6.66	2428	7.30	2204	6.53	8	107293470	107379517	+	Nfat5	nuclear factor of activated T cells 5 [Source:MGI Symbol%3BAcc:MGI:1859333]	GO:0045944:positive regulation of transcription from RNA polymerase II promoter;GO:0070884:regulation of calcineurin-NFAT signaling cascade;GO:0001816:cytokine production;	GO:0005737:cytoplasm;GO:0005634:nucleus;	GO:0003677:DNA binding;GO:0003700:sequence-specific DNA binding transcription factor activity;	K17335
ENSMUSG00000003848	3486	604	9.35	535	8.23	599	9.44	620	9.61	552	8.75	609	9.51	8	107412486	107425051	-	Nob1	NIN1/RPN12 binding protein 1 homolog [Source:MGI Symbol%3BAcc:MGI:1914869]	GO:0030490:maturation of SSU-rRNA;	GO:0005737:cytoplasm;GO:0005730:nucleolus;	GO:0046872:metal ion binding;	K11883
ENSMUSG00000003849	1553	455	15.82	425	14.67	370	13.08	778	27.08	621	22.09	543	19.03	8	107388225	107403206	-	Nqo1	NAD(P)H dehydrogenase%2C quinone 1 [Source:MGI Symbol%3BAcc:MGI:103187]	GO:0043525:positive regulation of neuron apoptotic process;GO:0006979:response to oxidative stress;GO:0006801:superoxide metabolic process;GO:0043086:negative regulation of catalytic activity;GO:0055114:oxidation-reduction process;	GO:0005829:cytosol;GO:0043025:neuronal cell body;	GO:0003955:NAD(P)H dehydrogenase (quinone) activity;GO:0004784:superoxide dismutase activity;	K00355
ENSMUSG00000003863	7899	13	0.09	14	0.10	15	0.10	13	0.09	14	0.10	15	0.10	7	45339122	45367019	-	Ppfia3	protein tyrosine phosphatase%2C receptor type%2C f polypeptide (PTPRF)%2C interacting protein (liprin)%2C alpha 3 [Source:MGI Symbol%3BAcc:MGI:1924037]	GO:0048172:regulation of short-term neuronal synaptic plasticity;GO:0007269:neurotransmitter secretion;	GO:0005737:cytoplasm;	-	-
ENSMUSG00000003865	4789	1311	14.78	1208	13.52	1373	15.74	1410	15.91	1295	14.94	1397	15.88	7	45434844	45456619	+	Gys1	glycogen synthase 1%2C muscle [Source:MGI Symbol%3BAcc:MGI:101805]	GO:0005978:glycogen biosynthetic process;GO:0007507:heart development;GO:0006006:glucose metabolic process;GO:0044281:small molecule metabolic process;	GO:0005737:cytoplasm;GO:0016234:inclusion body;GO:0005829:cytosol;	GO:0004373:glycogen (starch) synthase activity;GO:0019901:protein kinase binding;GO:0005536:glucose binding;	K00693
ENSMUSG00000003868	2902	923	17.17	819	15.13	751	14.21	1091	20.32	974	18.55	1033	19.38	7	45421760	45438096	-	Ruvbl2	RuvB-like protein 2 [Source:MGI Symbol%3BAcc:MGI:1342299]	GO:0043967:histone H4 acetylation;GO:0032508:DNA duplex unwinding;GO:0006310:DNA recombination;GO:0006355:regulation of transcription, DNA-templated;GO:0034644:cellular response to UV;GO:0043968:histone H2A acetylation;GO:0006281:DNA repair;	GO:0031011:Ino80 complex;GO:0035267:NuA4 histone acetyltransferase complex;GO:0030529:ribonucleoprotein complex;GO:0071339:MLL1 complex;	GO:0003684:damaged DNA binding;GO:0043141:ATP-dependent 5'-3' DNA helicase activity;GO:0042802:identical protein binding;GO:0005524:ATP binding;GO:0003678:DNA helicase activity;	K11338
ENSMUSG00000003872	1463	1	0.04	7	0.26	0	0.00	5	0.18	2	0.08	6	0.22	7	45367891	45370583	-	Lin7b	lin-7 homolog B (C. elegans) [Source:MGI Symbol%3BAcc:MGI:1330858]	GO:0007043:cell-cell junction assembly;GO:0006887:exocytosis;GO:0007269:neurotransmitter secretion;GO:0015031:protein transport;	GO:0005923:bicellular tight junction;GO:0045211:postsynaptic membrane;GO:0016323:basolateral plasma membrane;GO:0014069:postsynaptic density;GO:0043005:neuron projection;GO:0005886:plasma membrane;	GO:0019904:protein domain specific binding;	-
ENSMUSG00000003873	1576	1551	53.13	1442	49.05	1334	46.48	1601	54.91	1503	52.70	1686	58.23	7	45461697	45466898	-	Bax	BCL2-associated X protein [Source:MGI Symbol%3BAcc:MGI:99702]	GO:0043525:positive regulation of neuron apoptotic process;GO:0008053:mitochondrial fusion;GO:0048087:positive regulation of developmental pigmentation;GO:1900103:positive regulation of endoplasmic reticulum unfolded protein response;GO:0006808:regulation of nitrogen utilization;GO:0030521:androgen receptor signaling pathway;GO:2001244:positive regulation of intrinsic apoptotic signaling pathway;…	GO:0005741:mitochondrial outer membrane;GO:0005789:endoplasmic reticulum membrane;GO:0097136:Bcl-2 family protein complex;GO:0044445:cytosolic part;GO:0005634:nucleus;GO:0005757:mitochondrial permeability transition pore complex;	GO:0008289:lipid binding;GO:0043621:protein self-association;GO:0004882:androgen receptor activity;GO:0030331:estrogen receptor binding;GO:0032403:protein complex binding;GO:0046982:protein heterodimerization activity;GO:0097162:MADS box domain binding;GO:0008134:transcription factor binding;GO:0042803:protein homodimerization activity;GO:0031072:heat shock protein binding;GO:0051087:chaperone bi…	K02159
ENSMUSG00000003882	4663	106	1.23	107	1.23	111	1.31	154	1.79	131	1.55	151	1.76	15	9505788	9530176	-	Il7r	interleukin 7 receptor [Source:MGI Symbol%3BAcc:MGI:96562]	GO:0016049:cell growth;GO:0000902:cell morphogenesis;GO:0048535:lymph node development;GO:0008361:regulation of cell size;GO:0010628:positive regulation of gene expression;GO:0001915:negative regulation of T cell mediated cytotoxicity;GO:0033089:positive regulation of T cell differentiation in thymus;GO:0048872:homeostasis of number of cells;GO:0002377:immunoglobulin production;GO:0042100:B cell …	GO:0009897:external side of plasma membrane;GO:0016021:integral component of membrane;	GO:0004896:cytokine receptor activity;	K05072
ENSMUSG00000003923	4438	591	7.19	623	7.53	564	6.98	566	6.89	633	7.88	613	7.52	10	71225464	71238280	-	Tfam	transcription factor A%2C mitochondrial [Source:MGI Symbol%3BAcc:MGI:107810]	GO:0006264:mitochondrial DNA replication;GO:0006391:transcription initiation from mitochondrial promoter;GO:0033108:mitochondrial respiratory chain complex assembly;GO:0045893:positive regulation of transcription, DNA-templated;	GO:0005667:transcription factor complex;GO:0042645:mitochondrial nucleoid;	GO:0031072:heat shock protein binding;GO:0008301:DNA binding, bending;GO:0070363:mitochondrial light strand promoter sense binding;GO:0003700:sequence-specific DNA binding transcription factor activity;GO:0003682:chromatin binding;	K11830
ENSMUSG00000003929	6790	206	1.64	201	1.59	187	1.51	265	2.11	240	1.95	228	1.83	17	33329342	33358878	-	Zfp81	zinc finger protein 81 [Source:MGI Symbol%3BAcc:MGI:1890752]	-	-	GO:0046872:metal ion binding;	K09228
ENSMUSG00000003934	3183	7	0.12	2	0.03	9	0.16	7	0.12	5	0.09	4	0.07	11	69554092	69560205	-	Efnb3	ephrin B3 [Source:MGI Symbol%3BAcc:MGI:109196]	GO:0016198:axon choice point recognition;GO:0048013:ephrin receptor signaling pathway;GO:0007628:adult walking behavior;	GO:0016020:membrane;	GO:0046875:ephrin receptor binding;	K05463
ENSMUSG00000003948	3581	978	14.74	958	14.34	923	14.15	1318	19.89	1351	20.85	1071	16.28	11	90249456	90278589	+	Mmd	monocyte to macrophage differentiation-associated [Source:MGI Symbol%3BAcc:MGI:1914718]	GO:0019835:cytolysis;	GO:0005887:integral component of plasma membrane;GO:0031902:late endosome membrane;GO:0005765:lysosomal membrane;	GO:0004872:receptor activity;	K11064
ENSMUSG00000003949	6681	1	0.01	1	0.01	4	0.03	0	0.00	1	0.01	0	0.00	11	90336536	90390895	-	Hlf	hepatic leukemia factor [Source:MGI Symbol%3BAcc:MGI:96108]	GO:0001525:angiogenesis;GO:0048469:cell maturation;GO:0002027:regulation of heart rate;GO:0030324:lung development;GO:0043129:surfactant homeostasis;GO:0048511:rhythmic process;GO:0042415:norepinephrine metabolic process;GO:0001892:embryonic placenta development;GO:0043619:regulation of transcription from RNA polymerase II promoter in response to oxidative stress;GO:0035914:skeletal muscle cell d…	GO:0005737:cytoplasm;GO:0005667:transcription factor complex;	GO:0004871:signal transducer activity;GO:0001077:RNA polymerase II core promoter proximal region sequence-specific DNA binding transcription factor activity involved in positive regulation of transcription;GO:0046982:protein heterodimerization activity;GO:0035035:histone acetyltransferase binding;GO:0043565:sequence-specific DNA binding;GO:0008134:transcription factor binding;	K09057
ENSMUSG00000003955	850	1050	66.69	866	54.62	839	54.20	948	60.28	881	57.27	950	60.84	16	36043761	36071594	-	Fam162a	family with sequence similarity 162%2C member A [Source:MGI Symbol%3BAcc:MGI:1917436]	GO:0051402:neuron apoptotic process;GO:0071456:cellular response to hypoxia;GO:0090200:positive regulation of release of cytochrome c from mitochondria;GO:0043065:positive regulation of apoptotic process;GO:0006919:activation of cysteine-type endopeptidase activity involved in apoptotic process;GO:0006927:transformed cell apoptotic process;	GO:0005739:mitochondrion;GO:0016021:integral component of membrane;	-	-
ENSMUSG00000003970	1359	11541	458.48	10983	433.28	11039	446.05	12085	480.64	11412	464.00	12427	497.74	15	76904078	76906314	+	Rpl8	ribosomal protein L8 [Source:MGI Symbol%3BAcc:MGI:1350927]	GO:0006412:translation;	GO:0022625:cytosolic large ribosomal subunit;	GO:0003735:structural constituent of ribosome;GO:0019843:rRNA binding;	K02938
ENSMUSG00000003974	3049	0	0.00	0	0.00	0	0.00	0	0.00	0	0.00	0	0.00	5	9485541	9725170	-	Grm3	glutamate receptor%2C metabotropic 3 [Source:MGI Symbol%3BAcc:MGI:1351340]	GO:0035249:synaptic transmission, glutamatergic;GO:0050804:regulation of synaptic transmission;GO:0007196:adenylate cyclase-inhibiting G-protein coupled glutamate receptor signaling pathway;GO:0051930:regulation of sensory perception of pain;	GO:0030424:axon;GO:0016021:integral component of membrane;GO:0097449:astrocyte projection;GO:0042734:presynaptic membrane;GO:0045211:postsynaptic membrane;GO:0048786:presynaptic active zone;GO:0014069:postsynaptic density;GO:0005886:plasma membrane;	GO:0005246:calcium channel regulator activity;GO:0001641:group II metabotropic glutamate receptor activity;	K04605
ENSMUSG00000003992	7985	53	0.36	39	0.26	32	0.22	48	0.32	48	0.33	46	0.31	13	91460283	91703429	+	Ssbp2	single-stranded DNA binding protein 2 [Source:MGI Symbol%3BAcc:MGI:1914220]	GO:0006351:transcription, DNA-templated;GO:0006278:RNA-dependent DNA replication;GO:0006355:regulation of transcription, DNA-templated;	GO:0005634:nucleus;GO:0005737:cytoplasm;	GO:0003677:DNA binding;GO:0005515:protein binding;GO:0003964:RNA-directed DNA polymerase activity;GO:0003723:RNA binding;GO:0003697:single-stranded DNA binding;	-
ENSMUSG00000004018	3372	137	2.19	133	2.11	109	1.78	154	2.47	135	2.21	193	3.12	11	26386135	26471876	+	Fancl	Fanconi anemia%2C complementation group L [Source:MGI Symbol%3BAcc:MGI:1914280]	GO:0007276:gamete generation;GO:0006281:DNA repair;GO:0006513:protein monoubiquitination;GO:0042127:regulation of cell proliferation;	GO:0043240:Fanconi anaemia nuclear complex;GO:0005635:nuclear envelope;GO:0005737:cytoplasm;	GO:0008270:zinc ion binding;GO:0031625:ubiquitin protein ligase binding;GO:0004842:ubiquitin-protein transferase activity;	K10606
ENSMUSG00000004031	8767	0	0.00	0	0.00	0	0.00	0	0.00	0	0.00	0	0.00	1	158245269	158356326	-	Brinp2	bone morphogenic protein/retinoic acid inducible neural-specific 2 [Source:MGI Symbol%3BAcc:MGI:2443333]	GO:0007399:nervous system development;GO:0045786:negative regulation of cell cycle;	GO:0030425:dendrite;GO:0005576:extracellular region;GO:0043025:neuronal cell body;GO:0005783:endoplasmic reticulum;	-	-
ENSMUSG00000004032	1278	103	4.35	117	4.91	125	5.37	151	6.39	108	4.67	145	6.18	3	107895821	107898686	+	Gstm5	glutathione S-transferase%2C mu 5 [Source:MGI Symbol%3BAcc:MGI:1309466]	GO:0006749:glutathione metabolic process;	GO:0005737:cytoplasm;	GO:0004364:glutathione transferase activity;GO:0042803:protein homodimerization activity;	K00799
ENSMUSG00000004035	1601	8	0.27	6	0.20	7	0.24	16	0.54	15	0.52	25	0.85	3	107926334	107931817	-	Gstm7	glutathione S-transferase%2C mu 7 [Source:MGI Symbol%3BAcc:MGI:1915562]	GO:0008152:metabolic process;	GO:0005737:cytoplasm;	GO:0004364:glutathione transferase activity;	K00799
ENSMUSG00000004038	1311	0	0.00	0	0.00	0	0.00	0	0.00	4	0.17	0	0.00	3	107963696	107969283	-	Gstm3	glutathione S-transferase%2C mu 3 [Source:MGI Symbol%3BAcc:MGI:106026]	-	-	-	K00799
ENSMUSG00000004040	9527	1998	11.32	1992	11.21	2010	11.59	1811	10.27	1744	10.11	1820	10.40	11	100885098	100939540	-	Stat3	signal transducer and activator of transcription 3 [Source:MGI Symbol%3BAcc:MGI:103038]	GO:0048011:neurotrophin TRK receptor signaling pathway;GO:0060019:radial glial cell differentiation;GO:0060397:JAK-STAT cascade involved in growth hormone signaling pathway;GO:0001754:eye photoreceptor cell differentiation;GO:0001659:temperature homeostasis;GO:0040014:regulation of multicellular organism growth;GO:0045747:positive regulation of Notch signaling pathway;GO:0045471:response to ethan…	GO:0005829:cytosol;GO:0005654:nucleoplasm;GO:0005886:plasma membrane;GO:0005730:nucleolus;GO:0005737:cytoplasm;GO:0005634:nucleus;	GO:0004879:ligand-activated sequence-specific DNA binding RNA polymerase II transcription factor activity;GO:0035259:glucocorticoid receptor binding;GO:0001103:RNA polymerase II repressing transcription factor binding;GO:0044212:transcription regulatory region DNA binding;GO:0031730:CCR5 chemokine receptor binding;GO:0019901:protein kinase binding;GO:0043565:sequence-specific DNA binding;GO:00055…	K04692
ENSMUSG00000004043	7133	337	2.55	322	2.42	387	2.98	356	2.70	305	2.36	350	2.67	11	100859351	100885169	+	Stat5a	signal transducer and activator of transcription 5A [Source:MGI Symbol%3BAcc:MGI:103036]	GO:0000255:allantoin metabolic process;GO:0042104:positive regulation of activated T cell proliferation;GO:0006600:creatine metabolic process;GO:0006549:isoleucine metabolic process;GO:0060376:positive regulation of mast cell differentiation;GO:0060397:JAK-STAT cascade involved in growth hormone signaling pathway;GO:0046449:creatinine metabolic process;GO:0033026:negative regulation of mast cell …	GO:0005829:cytosol;GO:0005730:nucleolus;GO:0005737:cytoplasm;GO:0005634:nucleus;GO:0005654:nucleoplasm;	GO:0003700:sequence-specific DNA binding transcription factor activity;GO:0004871:signal transducer activity;GO:0000979:RNA polymerase II core promoter sequence-specific DNA binding;GO:0003690:double-stranded DNA binding;GO:0005515:protein binding;GO:0005509:calcium ion binding;	K11223
ENSMUSG00000004044	3587	2243	33.76	2143	32.03	2324	35.58	3113	46.91	2975	45.83	3093	46.94	11	100956733	100970887	-	Cavin1	caveolae associated 1 [Source:MGI Symbol%3BAcc:MGI:1277968]	GO:0006355:regulation of transcription, DNA-templated;GO:0006363:termination of RNA polymerase I transcription;GO:0006361:transcription initiation from RNA polymerase I promoter;	GO:0005829:cytosol;GO:0005739:mitochondrion;GO:0005901:caveola;GO:0005783:endoplasmic reticulum;GO:0005634:nucleus;	GO:0042134:rRNA primary transcript binding;	K19387
ENSMUSG00000004054	4393	1937	23.80	1884	22.99	1938	24.22	1852	22.79	1841	23.16	1871	23.18	19	5688742	5702865	+	Map3k11	mitogen-activated protein kinase kinase kinase 11 [Source:MGI Symbol%3BAcc:MGI:1346880]	GO:0000080:mitotic G1 phase;GO:0007017:microtubule-based process;GO:0007257:activation of JUN kinase activity;GO:0008283:cell proliferation;GO:0046777:protein autophosphorylation;GO:0046330:positive regulation of JNK cascade;GO:0007256:activation of JNKK activity;GO:0043525:positive regulation of neuron apoptotic process;GO:0000186:activation of MAPKK activity;	GO:0005874:microtubule;GO:0005813:centrosome;	GO:0031434:mitogen-activated protein kinase kinase binding;GO:0004706:JUN kinase kinase kinase activity;GO:0048365:Rac GTPase binding;GO:0042803:protein homodimerization activity;GO:0005524:ATP binding;GO:0031435:mitogen-activated protein kinase kinase kinase binding;GO:0004713:protein tyrosine kinase activity;GO:0004709:MAP kinase kinase kinase activity;	K04419
ENSMUSG00000004056	7131	1384	10.48	1391	10.46	1330	10.24	1586	12.02	1503	11.65	1476	11.27	7	27591552	27640826	+	Akt2	thymoma viral proto-oncogene 2 [Source:MGI Symbol%3BAcc:MGI:104874]	GO:0090314:positive regulation of protein targeting to membrane;GO:0032000:positive regulation of fatty acid beta-oxidation;GO:0031667:response to nutrient levels;GO:0046328:regulation of JNK cascade;GO:0033138:positive regulation of peptidyl-serine phosphorylation;GO:0030335:positive regulation of cell migration;GO:0010748:negative regulation of plasma membrane long-chain fatty acid transport;GO…	GO:0005938:cell cortex;GO:0032587:ruffle membrane;GO:0005654:nucleoplasm;GO:0032593:insulin-responsive compartment;GO:0005829:cytosol;GO:0030027:lamellipodium;GO:0005634:nucleus;GO:0005886:plasma membrane;	GO:0005080:protein kinase C binding;GO:0004674:protein serine/threonine kinase activity;GO:0005524:ATP binding;GO:0005543:phospholipid binding;GO:0005515:protein binding;	K04456
ENSMUSG00000004069	3912	2153	29.71	2257	30.93	2259	31.71	2174	30.04	2165	30.58	2253	31.35	16	4639989	4707695	+	Dnaja3	DnaJ heat shock protein family (Hsp40) member A3 [Source:MGI Symbol%3BAcc:MGI:1933786]	GO:0043065:positive regulation of apoptotic process;GO:0006264:mitochondrial DNA replication;GO:0071340:skeletal muscle acetylcholine-gated channel clustering;GO:0032088:negative regulation of NF-kappaB transcription factor activity;GO:0009790:embryo development;GO:0006924:activation-induced cell death of T cells;GO:0033077:T cell differentiation in thymus;GO:0031398:positive regulation of protei…	GO:0019897:extrinsic component of plasma membrane;GO:0008385:IkappaB kinase complex;GO:0031594:neuromuscular junction;GO:0005884:actin filament;GO:0030054:cell junction;GO:0042645:mitochondrial nucleoid;GO:0033256:I-kappaB/NF-kappaB complex;GO:0045211:postsynaptic membrane;GO:0005634:nucleus;GO:0005829:cytosol;	GO:0051082:unfolded protein binding;GO:0030971:receptor tyrosine kinase binding;GO:0046872:metal ion binding;GO:0005524:ATP binding;GO:0019901:protein kinase binding;GO:0051059:NF-kappaB binding;GO:0030544:Hsp70 protein binding;GO:0005133:interferon-gamma receptor binding;	K09504
ENSMUSG00000004070	2217	2023	49.26	1942	46.96	1761	43.62	1795	43.76	1622	40.43	1712	42.03	16	4726361	4766742	+	Hmox2	heme oxygenase 2 [Source:MGI Symbol%3BAcc:MGI:109373]	GO:0006788:heme oxidation;GO:0006979:response to oxidative stress;GO:0001666:response to hypoxia;	GO:0005886:plasma membrane;GO:0005783:endoplasmic reticulum;	GO:0046872:metal ion binding;GO:0004392:heme oxygenase (decyclizing) activity;	K00510
ENSMUSG00000004071	10094	753	4.03	696	3.70	736	4.00	637	3.41	622	3.40	626	3.38	16	4750348	4790292	-	Cdip1	cell death inducing Trp53 target 1 [Source:MGI Symbol%3BAcc:MGI:1913876]	GO:0042771:intrinsic apoptotic signaling pathway in response to DNA damage by p53 class mediator;GO:0033209:tumor necrosis factor-mediated signaling pathway;GO:0042981:regulation of apoptotic process;GO:0007165:signal transduction;	GO:0005634:nucleus;	-	K00510;K09228
ENSMUSG00000004085	10175	704	3.74	708	3.73	715	3.86	756	4.02	725	3.94	765	4.09	2	72285637	72442610	+	Map3k20	mitogen-activated protein kinase kinase kinase 20 [Source:MGI Symbol%3BAcc:MGI:2443258]	GO:0007010:cytoskeleton organization;GO:0007257:activation of JUN kinase activity;GO:0007050:cell cycle arrest;GO:0000077:DNA damage checkpoint;GO:0043065:positive regulation of apoptotic process;GO:0009314:response to radiation;GO:0000186:activation of MAPKK activity;GO:0008283:cell proliferation;GO:0030154:cell differentiation;	GO:0005737:cytoplasm;GO:0005634:nucleus;	GO:0000287:magnesium ion binding;GO:0004709:MAP kinase kinase kinase activity;GO:0005524:ATP binding;GO:0005515:protein binding;	K04424
ENSMUSG00000004096	1571	1382	47.49	1236	42.18	1314	45.93	1419	48.82	1267	44.56	1351	46.81	9	14500617	14510577	+	Cwc15	CWC15 spliceosome-associated protein [Source:MGI Symbol%3BAcc:MGI:1913320]	GO:0000398:mRNA splicing, via spliceosome;	GO:0071013:catalytic step 2 spliceosome;	GO:0003723:RNA binding;GO:0005515:protein binding;	K12863
ENSMUSG00000004098	6809	1965	15.58	1842	14.50	1829	14.75	1083	8.60	1178	9.56	1033	8.26	9	20770050	20815067	-	Col5a3	collagen%2C type V%2C alpha 3 [Source:MGI Symbol%3BAcc:MGI:1858212]	GO:0007160:cell-matrix adhesion;GO:0030198:extracellular matrix organization;	GO:0005588:collagen type V trimer;	GO:0005198:structural molecule activity;GO:0008201:heparin binding;GO:0043394:proteoglycan binding;	K19721
ENSMUSG00000004099	7377	2514	18.40	2489	18.09	2493	18.56	3323	24.35	3118	23.35	3254	24.01	9	20907209	20959888	-	Dnmt1	DNA methyltransferase (cytosine-5) 1 [Source:MGI Symbol%3BAcc:MGI:94912]	GO:0010628:positive regulation of gene expression;GO:0042127:regulation of cell proliferation;GO:0016458:gene silencing;GO:0090116:C-5 methylation of cytosine;GO:0046499:S-adenosylmethioninamine metabolic process;GO:0010424:DNA methylation on cytosine within a CG sequence;GO:0051573:negative regulation of histone H3-K9 methylation;GO:0010216:maintenance of DNA methylation;GO:0045892:negative regu…	GO:0005737:cytoplasm;GO:0043234:protein complex;GO:0005634:nucleus;GO:0005721:pericentric heterochromatin;GO:0005657:replication fork;	GO:0042826:histone deacetylase binding;GO:0008270:zinc ion binding;GO:0045322:unmethylated CpG binding;GO:0019904:protein domain specific binding;GO:0003723:RNA binding;GO:0008327:methyl-CpG binding;GO:0003690:double-stranded DNA binding;GO:0008134:transcription factor binding;GO:0051718:DNA (cytosine-5-)-methyltransferase activity, acting on CpG substrates;	K00558
ENSMUSG00000004100	4004	742	10.00	629	8.42	666	9.13	801	10.81	711	9.81	819	11.13	9	20888175	20892178	+	Ppan	peter pan homolog [Source:MGI Symbol%3BAcc:MGI:2178445]	GO:0001560:regulation of cell growth by extracellular stimulus;	GO:0005634:nucleus;	-	K14859
ENSMUSG00000004105	6286	3201	27.49	3242	27.65	3293	28.77	2745	23.60	2570	22.59	2673	23.15	2	33216069	33247717	+	Angptl2	angiopoietin-like 2 [Source:MGI Symbol%3BAcc:MGI:1347002]	-	GO:0005576:extracellular region;	-	-
ENSMUSG00000004110	25228	3	0.01	0	0.00	6	0.01	0	0.00	1	0.00	2	0.00	1	154390731	154884501	-	Cacna1e	calcium channel%2C voltage-dependent%2C R type%2C alpha 1E subunit [Source:MGI Symbol%3BAcc:MGI:106217]	GO:0002027:regulation of heart rate;GO:0061178:regulation of insulin secretion involved in cellular response to glucose stimulus;GO:0007626:locomotory behavior;GO:0090273:regulation of somatostatin secretion;GO:0008542:visual learning;GO:0048266:behavioral response to pain;GO:0030317:sperm motility;GO:0034765:regulation of ion transmembrane transport;GO:0019226:transmission of nerve impulse;GO:00…	GO:0005891:voltage-gated calcium channel complex;GO:0043204:perikaryon;	GO:0005245:voltage-gated calcium channel activity;GO:0047485:protein N-terminus binding;GO:0046872:metal ion binding;GO:0005509:calcium ion binding;	K04852
ENSMUSG00000004113	9942	97	0.53	104	0.56	78	0.43	75	0.41	91	0.51	74	0.41	2	24603887	24763152	-	Cacna1b	calcium channel%2C voltage-dependent%2C N type%2C alpha 1B subunit [Source:MGI Symbol%3BAcc:MGI:88296]	GO:0007626:locomotory behavior;GO:0008016:regulation of heart contraction;GO:0033574:response to testosterone;GO:0051924:regulation of calcium ion transport;GO:0034765:regulation of ion transmembrane transport;GO:0019233:sensory perception of pain;GO:0070509:calcium ion import;GO:0001956:positive regulation of neurotransmitter secretion;GO:0048265:response to pain;GO:0008217:regulation of blood p…	GO:0043198:dendritic shaft;GO:0043679:axon terminus;GO:0043025:neuronal cell body;GO:0005891:voltage-gated calcium channel complex;	GO:0008022:protein C-terminus binding;GO:0008331:high voltage-gated calcium channel activity;GO:0046872:metal ion binding;GO:0005524:ATP binding;GO:0000166:nucleotide binding;GO:0005509:calcium ion binding;	K04849
ENSMUSG00000004127	7976	264	1.79	231	1.55	245	1.69	238	1.61	238	1.65	240	1.64	3	138143448	138159821	+	Trmt10a	tRNA methyltransferase 10A [Source:MGI Symbol%3BAcc:MGI:1920421]	GO:0032259:methylation;	-	GO:0008168:methyltransferase activity;GO:0016740:transferase activity;	K15445
ENSMUSG00000004151	13296	99	0.40	124	0.50	85	0.35	89	0.36	101	0.42	89	0.36	12	38779380	38870484	+	Etv1	ets variant 1 [Source:MGI Symbol%3BAcc:MGI:99254]	GO:0007411:axon guidance;GO:0007638:mechanosensory behavior;GO:0007517:muscle organ development;GO:0045893:positive regulation of transcription, DNA-templated;GO:0048935:peripheral nervous system neuron development;GO:0006366:transcription from RNA polymerase II promoter;	GO:0005634:nucleus;	GO:0043565:sequence-specific DNA binding;GO:0003700:sequence-specific DNA binding transcription factor activity;GO:0005515:protein binding;	K09431
ENSMUSG00000004187	3932	19	0.26	18	0.25	16	0.22	17	0.23	20	0.28	25	0.35	15	76659858	76668196	+	Kifc2	kinesin family member C2 [Source:MGI Symbol%3BAcc:MGI:109187]	GO:0007018:microtubule-based movement;	GO:0005737:cytoplasm;GO:0005875:microtubule associated complex;GO:0005874:microtubule;GO:0044424:intracellular part;	GO:0005524:ATP binding;GO:0003777:microtubule motor activity;	K10406
ENSMUSG00000004207	2744	63793	1255.12	65651	1282.69	61665	1234.03	62749	1235.98	59846	1205.10	63070	1251.12	10	60277627	60302597	+	Psap	prosaposin [Source:MGI Symbol%3BAcc:MGI:97783]	GO:0019216:regulation of lipid metabolic process;GO:0060742:epithelial cell differentiation involved in prostate gland development;GO:0071310:cellular response to organic substance;GO:0043408:regulation of MAPK cascade;GO:0006665:sphingolipid metabolic process;GO:0060736:prostate gland growth;	GO:0005764:lysosome;GO:0005739:mitochondrion;GO:0005615:extracellular space;	-	K12382
ENSMUSG00000004221	8110	3144	20.93	3147	20.80	3145	21.29	4334	28.88	4014	27.35	4114	27.61	X	74393290	74453854	+	Ikbkg	inhibitor of kappaB kinase gamma [Source:MGI Symbol%3BAcc:MGI:1338074]	GO:0001782:B cell homeostasis;GO:0006974:cellular response to DNA damage stimulus;GO:0007250:activation of NF-kappaB-inducing kinase activity;GO:0051092:positive regulation of NF-kappaB transcription factor activity;	GO:0008385:IkappaB kinase complex;GO:0005634:nucleus;	GO:0016301:kinase activity;GO:0046982:protein heterodimerization activity;GO:0046872:metal ion binding;GO:0019904:protein domain specific binding;	K07210
ENSMUSG00000004231	5409	0	0.00	0	0.00	0	0.00	0	0.00	0	0.00	0	0.00	19	44756045	44837871	+	Pax2	paired box 2 [Source:MGI Symbol%3BAcc:MGI:97486]	GO:0001843:neural tube closure;GO:2000594:positive regulation of metanephric DCT cell differentiation;GO:0043491:protein kinase B signaling;GO:0007501:mesodermal cell fate specification;GO:0001709:cell fate determination;GO:2000597:positive regulation of optic nerve formation;GO:0002072:optic cup morphogenesis involved in camera-type eye development;GO:0021633:optic nerve structural organization;…	GO:0005764:lysosome;GO:0032993:protein-DNA complex;GO:0034451:centriolar satellite;GO:0005667:transcription factor complex;GO:0043234:protein complex;GO:0005634:nucleus;	GO:0003700:sequence-specific DNA binding transcription factor activity;GO:0070742:C2H2 zinc finger domain binding;GO:0016175:superoxide-generating NADPH oxidase activity;GO:0000987:core promoter proximal region sequence-specific DNA binding;	K15608
ENSMUSG00000004233	5946	264	2.40	336	3.03	299	2.76	298	2.71	252	2.34	304	2.78	3	99141068	99239186	+	Wars2	tryptophanyl tRNA synthetase 2 (mitochondrial) [Source:MGI Symbol%3BAcc:MGI:1917810]	GO:0001570:vasculogenesis;GO:0006436:tryptophanyl-tRNA aminoacylation;	GO:0005739:mitochondrion;	GO:0004830:tryptophan-tRNA ligase activity;GO:0005524:ATP binding;	K01867
ENSMUSG00000004263	4600	125	1.47	109	1.27	133	1.59	149	1.75	126	1.51	119	1.41	6	124742544	124756524	-	Atn1	atrophin 1 [Source:MGI Symbol%3BAcc:MGI:104725]	GO:0006351:transcription, DNA-templated;GO:0045664:regulation of neuron differentiation;GO:0000122:negative regulation of transcription from RNA polymerase II promoter;GO:0051402:neuron apoptotic process;GO:0009404:toxin metabolic process;GO:0030011:maintenance of cell polarity;GO:0016477:cell migration;	GO:0031252:cell leading edge;GO:0048471:perinuclear region of cytoplasm;GO:0005634:nucleus;GO:0016363:nuclear matrix;GO:0030054:cell junction;	GO:0008432:JUN kinase binding;GO:0003714:transcription corepressor activity;GO:0050827:toxin receptor binding;GO:0019904:protein domain specific binding;	K05626
ENSMUSG00000004264	3718	3575	51.91	3445	49.68	3346	49.42	3740	54.37	3529	52.45	3793	55.53	6	124712336	124716950	+	Phb2	prohibitin 2 [Source:MGI Symbol%3BAcc:MGI:102520]	GO:0033600:negative regulation of mammary gland epithelial cell proliferation;GO:0060762:regulation of branching involved in mammary gland duct morphogenesis;GO:0045892:negative regulation of transcription, DNA-templated;GO:0060749:mammary gland alveolus development;GO:0033147:negative regulation of intracellular estrogen receptor signaling pathway;GO:0060744:mammary gland branching involved in t…	GO:0005743:mitochondrial inner membrane;GO:0005634:nucleus;GO:0016020:membrane;GO:0005739:mitochondrion;	GO:0030331:estrogen receptor binding;	K17081
ENSMUSG00000004266	2802	3555	68.50	3420	65.44	3284	64.36	4618	89.08	4360	85.98	4528	87.96	6	124720707	124738714	-	Ptpn6	protein tyrosine phosphatase%2C non-receptor type 6 [Source:MGI Symbol%3BAcc:MGI:96055]	GO:0050853:B cell receptor signaling pathway;GO:0009611:response to wounding;GO:0014068:positive regulation of phosphatidylinositol 3-kinase signaling;GO:2000045:regulation of G1/S transition of mitotic cell cycle;GO:0070372:regulation of ERK1 and ERK2 cascade;GO:0042267:natural killer cell mediated cytotoxicity;GO:0043407:negative regulation of MAP kinase activity;GO:0042130:negative regulation …	GO:0042105:alpha-beta T cell receptor complex;GO:0005737:cytoplasm;GO:0005634:nucleus;	GO:0019901:protein kinase binding;GO:0005001:transmembrane receptor protein tyrosine phosphatase activity;GO:0042169:SH2 domain binding;GO:0046703:natural killer cell lectin-like receptor binding;GO:0001784:phosphotyrosine binding;GO:0017124:SH3 domain binding;	K05697
ENSMUSG00000004267	4705	180	2.07	114	1.30	122	1.42	96	1.10	115	1.35	114	1.32	6	124760053	124769673	-	Eno2	enolase 2%2C gamma neuronal [Source:MGI Symbol%3BAcc:MGI:95394]	GO:0006094:gluconeogenesis;GO:0006096:glycolytic process;GO:0032355:response to estradiol;GO:0042493:response to drug;GO:0044281:small molecule metabolic process;	GO:0000015:phosphopyruvate hydratase complex;GO:0001917:photoreceptor inner segment;GO:0043005:neuron projection;GO:0005886:plasma membrane;GO:0043204:perikaryon;GO:0097060:synaptic membrane;	GO:0004634:phosphopyruvate hydratase activity;GO:0000287:magnesium ion binding;GO:0046982:protein heterodimerization activity;GO:0042803:protein homodimerization activity;	K01689
ENSMUSG00000004268	4632	1221	14.23	1152	13.33	1060	12.57	1255	14.64	1203	14.35	1246	14.64	6	124704085	124712178	-	Emg1	EMG1 N1-specific pseudouridine methyltransferase [Source:MGI Symbol%3BAcc:MGI:1315195]	GO:0006364:rRNA processing;GO:0032259:methylation;GO:0042254:ribosome biogenesis;GO:0008152:metabolic process;	GO:0005634:nucleus;	GO:0070037:rRNA (pseudouridine) methyltransferase activity;GO:0019843:rRNA binding;GO:0003723:RNA binding;	K14568
ENSMUSG00000004270	3268	1067	17.63	1101	18.06	1072	18.01	954	15.78	1060	17.92	1113	18.54	6	124663027	124704418	+	Lpcat3	lysophosphatidylcholine acyltransferase 3 [Source:MGI Symbol%3BAcc:MGI:1315211]	GO:0008654:phospholipid biosynthetic process;GO:0097006:regulation of plasma lipoprotein particle levels;	GO:0005789:endoplasmic reticulum membrane;GO:0016021:integral component of membrane;GO:0005783:endoplasmic reticulum;	GO:0047184:1-acylglycerophosphocholine O-acyltransferase activity;	K13515
ENSMUSG00000004285	1063	4819	244.75	5061	255.25	4665	240.98	3858	196.16	3706	192.64	3861	197.71	6	29467718	29470512	+	Atp6v1f	ATPase%2C H+ transporting%2C lysosomal V1 subunit F [Source:MGI Symbol%3BAcc:MGI:1913394]	GO:0008286:insulin receptor signaling pathway;GO:0051701:interaction with host;GO:0090382:phagosome maturation;GO:0006879:cellular iron ion homeostasis;GO:0033572:transferrin transport;GO:0015991:ATP hydrolysis coupled proton transport;	GO:0005829:cytosol;GO:0016471:vacuolar proton-transporting V-type ATPase complex;GO:0033180:proton-transporting V-type ATPase, V1 domain;	GO:0005515:protein binding;GO:0046961:proton-transporting ATPase activity, rotational mechanism;GO:0042624:ATPase activity, uncoupled;	K02151
ENSMUSG00000004296	1967	0	0.00	0	0.00	0	0.00	0	0.00	0	0.00	0	0.00	11	44400063	44414033	+	Il12b	interleukin 12b [Source:MGI Symbol%3BAcc:MGI:96540]	GO:0048662:negative regulation of smooth muscle cell proliferation;GO:0042104:positive regulation of activated T cell proliferation;GO:0032735:positive regulation of interleukin-12 production;GO:0032729:positive regulation of interferon-gamma production;GO:0032740:positive regulation of interleukin-17 production;GO:0032725:positive regulation of granulocyte macrophage colony-stimulating factor pr…	GO:0070743:interleukin-23 complex;GO:0043514:interleukin-12 complex;GO:0005737:cytoplasm;GO:0016020:membrane;	GO:0042803:protein homodimerization activity;GO:0008083:growth factor activity;GO:0042164:interleukin-12 alpha subunit binding;GO:0045519:interleukin-23 receptor binding;GO:0005125:cytokine activity;GO:0004896:cytokine receptor activity;GO:0046982:protein heterodimerization activity;	K05425
ENSMUSG00000004317	11452	735	3.46	733	3.43	767	3.68	839	3.96	844	4.07	712	3.38	X	7153810	7319358	-	Clcn5	chloride channel%2C voltage-sensitive 5 [Source:MGI Symbol%3BAcc:MGI:99486]	GO:0055085:transmembrane transport;GO:0006821:chloride transport;GO:0006897:endocytosis;	GO:0016021:integral component of membrane;GO:0005768:endosome;GO:0045177:apical part of cell;GO:0005794:Golgi apparatus;GO:0005886:plasma membrane;	GO:0005247:voltage-gated chloride channel activity;GO:0005524:ATP binding;GO:0015297:antiporter activity;	K05012
ENSMUSG00000004319	17071	818	2.59	825	2.59	842	2.71	1025	3.25	1002	3.24	992	3.16	8	60910389	60983300	-	Clcn3	chloride channel%2C voltage-sensitive 3 [Source:MGI Symbol%3BAcc:MGI:103555]	GO:0034765:regulation of ion transmembrane transport;GO:0006821:chloride transport;	GO:0016021:integral component of membrane;GO:0031410:cytoplasmic vesicle;GO:0005770:late endosome;GO:0005769:early endosome;GO:0012506:vesicle membrane;GO:0016324:apical plasma membrane;GO:0005794:Golgi apparatus;	GO:0005247:voltage-gated chloride channel activity;GO:0005524:ATP binding;GO:0030165:PDZ domain binding;GO:0046982:protein heterodimerization activity;GO:0015297:antiporter activity;	K05012
ENSMUSG00000004328	6710	0	0.00	2	0.02	2	0.02	0	0.00	0	0.00	4	0.03	7	17031507	17062427	-	Hif3a	hypoxia inducible factor 3%2C alpha subunit [Source:MGI Symbol%3BAcc:MGI:1859778]	GO:0001666:response to hypoxia;GO:0045944:positive regulation of transcription from RNA polymerase II promoter;GO:0007165:signal transduction;GO:0061418:regulation of transcription from RNA polymerase II promoter in response to hypoxia;	GO:0005737:cytoplasm;GO:0005634:nucleus;GO:0005829:cytosol;GO:0005654:nucleoplasm;GO:0005886:plasma membrane;	GO:0004871:signal transducer activity;GO:0003677:DNA binding;GO:0046983:protein dimerization activity;GO:0003700:sequence-specific DNA binding transcription factor activity;	K09096
ENSMUSG00000004341	1368	0	0.00	0	0.00	0	0.00	0	0.00	0	0.00	0	0.00	13	21312125	21319624	+	Gpx6	glutathione peroxidase 6 [Source:MGI Symbol%3BAcc:MGI:1922762]	GO:0006979:response to oxidative stress;GO:0055114:oxidation-reduction process;	GO:0005576:extracellular region;	GO:0004602:glutathione peroxidase activity;	K00432
ENSMUSG00000004344	1674	0	0.00	1	0.03	0	0.00	0	0.00	0	0.00	0	0.00	13	21286429	21292731	-	Gpx5	glutathione peroxidase 5 [Source:MGI Symbol%3BAcc:MGI:104886]	GO:0006979:response to oxidative stress;GO:0055114:oxidation-reduction process;	GO:0005576:extracellular region;	GO:0004602:glutathione peroxidase activity;	K00432
ENSMUSG00000004347	20520	3	0.01	8	0.02	6	0.02	6	0.02	5	0.01	4	0.01	6	56069804	56652487	-	Pde1c	phosphodiesterase 1C [Source:MGI Symbol%3BAcc:MGI:108413]	GO:0006198:cAMP catabolic process;GO:0051592:response to calcium ion;GO:0046676:negative regulation of insulin secretion;GO:0007165:signal transduction;GO:0046069:cGMP catabolic process;GO:0007608:sensory perception of smell;GO:0007202:activation of phospholipase C activity;GO:0048011:neurotrophin TRK receptor signaling pathway;GO:0007173:epidermal growth factor receptor signaling pathway;GO:0008…	GO:0005929:cilium;GO:0043025:neuronal cell body;GO:0005829:cytosol;	GO:0048101:calcium- and calmodulin-regulated 3',5'-cyclic-GMP phosphodiesterase activity;GO:0004117:calmodulin-dependent cyclic-nucleotide phosphodiesterase activity;GO:0030552:cAMP binding;GO:0046872:metal ion binding;GO:0005516:calmodulin binding;GO:0004115:3',5'-cyclic-AMP phosphodiesterase activity;	K13755
ENSMUSG00000004356	10199	1692	8.96	1595	8.38	1517	8.17	1987	10.53	1943	10.53	1744	9.31	10	88746607	88826804	-	Utp20	UTP20 small subunit processome component [Source:MGI Symbol%3BAcc:MGI:1917933]	GO:0006364:rRNA processing;	GO:0005730:nucleolus;GO:0005634:nucleus;	-	K14772
ENSMUSG00000004359	3841	120	1.69	111	1.55	104	1.49	129	1.82	104	1.50	131	1.86	10	88674772	88685015	-	Spic	Spi-C transcription factor (Spi-1/PU.1 related) [Source:MGI Symbol%3BAcc:MGI:1341168]	GO:0045944:positive regulation of transcription from RNA polymerase II promoter;GO:0010951:negative regulation of endopeptidase activity;GO:0001824:blastocyst development;GO:0030162:regulation of proteolysis;	GO:0005634:nucleus;	GO:0004867:serine-type endopeptidase inhibitor activity;GO:0043565:sequence-specific DNA binding;GO:0003700:sequence-specific DNA binding transcription factor activity;	K09440
ENSMUSG00000004360	5767	0	0.00	0	0.00	0	0.00	0	0.00	0	0.00	0	0.00	10	29211606	29230779	+	9330159F19Rik	RIKEN cDNA 9330159F19 gene [Source:MGI Symbol%3BAcc:MGI:3036239]	-	-	-	-
ENSMUSG00000004364	4873	2515	27.86	2331	25.65	2401	27.06	2445	27.12	2476	28.08	2431	27.15	1	80264923	80340480	-	Cul3	cullin 3 [Source:MGI Symbol%3BAcc:MGI:1347360]	GO:0000209:protein polyubiquitination;GO:0008054:negative regulation of cyclin-dependent protein serine/threonine kinase by cyclin degradation;GO:0017145:stem cell division;GO:0007369:gastrulation;GO:0016055:Wnt signaling pathway;GO:0032467:positive regulation of cytokinesis;GO:0006513:protein monoubiquitination;GO:0035024:negative regulation of Rho protein signal transduction;GO:0040016:embryoni…	GO:0005794:Golgi apparatus;GO:0005827:polar microtubule;GO:0005634:nucleus;GO:0031463:Cul3-RING ubiquitin ligase complex;	GO:0031208:POZ domain binding;GO:0004842:ubiquitin-protein transferase activity;GO:0031625:ubiquitin protein ligase binding;GO:0030332:cyclin binding;	K03869
ENSMUSG00000004366	721	0	0.00	0	0.00	0	0.00	0	0.00	0	0.00	0	0.00	16	23889573	23890958	-	Sst	somatostatin [Source:MGI Symbol%3BAcc:MGI:98326]	GO:0030334:regulation of cell migration;	GO:0005615:extracellular space;GO:0043025:neuronal cell body;	GO:0005179:hormone activity;	K05237
ENSMUSG00000004371	2081	32	0.83	9	0.23	3	0.08	16	0.42	17	0.45	8	0.21	7	4772373	4782859	-	Il11	interleukin 11 [Source:MGI Symbol%3BAcc:MGI:107613]	GO:0046888:negative regulation of hormone secretion;GO:0033138:positive regulation of peptidyl-serine phosphorylation;GO:0008284:positive regulation of cell proliferation;GO:0050731:positive regulation of peptidyl-tyrosine phosphorylation;GO:0045944:positive regulation of transcription from RNA polymerase II promoter;GO:0043410:positive regulation of MAPK cascade;	GO:0005615:extracellular space;GO:0005737:cytoplasm;	GO:0008083:growth factor activity;GO:0005125:cytokine activity;GO:0005142:interleukin-11 receptor binding;	K05417
ENSMUSG00000004383	7976	1360	9.21	1403	9.43	1385	9.54	1145	7.76	1313	9.10	1269	8.66	8	72814599	73353540	-	Large1	LARGE xylosyl- and glucuronyltransferase 1 [Source:MGI Symbol%3BAcc:MGI:1342270]	GO:0009101:glycoprotein biosynthetic process;GO:0046716:muscle cell cellular homeostasis;	GO:0005794:Golgi apparatus;GO:0016021:integral component of membrane;	GO:0016757:transferase activity, transferring glycosyl groups;GO:0005515:protein binding;	K09668
ENSMUSG00000004393	2533	825	17.58	804	17.02	847	18.36	850	18.14	860	18.76	903	19.40	11	6258919	6267772	-	Ddx56	DEAD (Asp-Glu-Ala-Asp) box polypeptide 56 [Source:MGI Symbol%3BAcc:MGI:1277172]	GO:0006364:rRNA processing;	GO:0005730:nucleolus;	GO:0003723:RNA binding;GO:0008026:ATP-dependent helicase activity;GO:0005524:ATP binding;	K14810
ENSMUSG00000004394	2178	1067	26.45	1002	24.66	964	24.30	1131	28.07	1043	26.46	1097	27.42	11	6270369	6274870	-	Tmed4	transmembrane p24 trafficking protein 4 [Source:MGI Symbol%3BAcc:MGI:1915070]	GO:0043123:positive regulation of I-kappaB kinase/NF-kappaB signaling;GO:0015031:protein transport;	GO:0016021:integral component of membrane;GO:0005783:endoplasmic reticulum;	GO:0004871:signal transducer activity;	-
ENSMUSG00000004415	8176	0	0.00	0	0.00	0	0.00	0	0.00	0	0.00	0	0.00	5	136741759	136883209	-	Col26a1	collagen%2C type XXVI%2C alpha 1 [Source:MGI Symbol%3BAcc:MGI:2155345]	GO:0010811:positive regulation of cell-substrate adhesion;	GO:0005794:Golgi apparatus;GO:0005783:endoplasmic reticulum;GO:0005581:collagen trimer;GO:0005578:proteinaceous extracellular matrix;	GO:0005515:protein binding;	-
ENSMUSG00000004446	3550	794	12.07	775	11.70	676	10.46	771	11.74	760	11.83	802	12.30	6	120891930	120916853	-	Bid	BH3 interacting domain death agonist [Source:MGI Symbol%3BAcc:MGI:108093]	GO:0042127:regulation of cell proliferation;GO:2000045:regulation of G1/S transition of mitotic cell cycle;GO:0090200:positive regulation of release of cytochrome c from mitochondria;GO:2001238:positive regulation of extrinsic apoptotic signaling pathway;GO:0007420:brain development;GO:0043065:positive regulation of apoptotic process;GO:0090150:establishment of protein localization to membrane;GO…	GO:0005829:cytosol;GO:0032592:integral component of mitochondrial membrane;	GO:0031625:ubiquitin protein ligase binding;	K04726
ENSMUSG00000004451	4930	2576	28.21	2420	26.32	2470	27.51	2518	27.61	2328	26.09	2441	26.95	1	119470305	119504794	-	Ralb	v-ral simian leukemia viral oncogene B [Source:MGI Symbol%3BAcc:MGI:1927244]	GO:0060178:regulation of exocyst localization;GO:0006915:apoptotic process;GO:0007264:small GTPase mediated signal transduction;GO:0001928:regulation of exocyst assembly;GO:0007049:cell cycle;GO:0000910:cytokinesis;	GO:0005829:cytosol;GO:0030496:midbody;GO:0005886:plasma membrane;	GO:0005525:GTP binding;GO:0003924:GTPase activity;	K07835
ENSMUSG00000004455	3424	477	7.52	394	6.17	401	6.43	471	7.43	467	7.54	555	8.82	5	122158278	122175273	+	Ppp1cc	protein phosphatase 1 catalytic subunit gamma [Source:MGI Symbol%3BAcc:MGI:104872]	GO:0006470:protein dephosphorylation;GO:0007049:cell cycle;GO:0051301:cell division;GO:0046822:regulation of nucleocytoplasmic transport;GO:0005977:glycogen metabolic process;GO:0030182:neuron differentiation;GO:0006811:ion transport;GO:0055085:transmembrane transport;GO:0030512:negative regulation of transforming growth factor beta receptor signaling pathway;GO:0000236:mitotic prometaphase;GO:00…	GO:0005829:cytosol;GO:0005730:nucleolus;GO:0030496:midbody;GO:0016607:nuclear speck;GO:0043197:dendritic spine;GO:0005741:mitochondrial outer membrane;GO:0072357:PTW/PP1 phosphatase complex;GO:0032154:cleavage furrow;GO:0070688:MLL5-L complex;GO:0000777:condensed chromosome kinetochore;GO:0016021:integral component of membrane;	GO:0004721:phosphoprotein phosphatase activity;GO:0046872:metal ion binding;GO:0004722:protein serine/threonine phosphatase activity;GO:0019901:protein kinase binding;GO:0005216:ion channel activity;	K06269
ENSMUSG00000004460	3236	3371	56.24	3377	55.95	3289	55.81	3035	50.69	2876	49.11	2955	49.71	16	22857845	22879634	+	Dnajb11	DnaJ heat shock protein family (Hsp40) member B11 [Source:MGI Symbol%3BAcc:MGI:1915088]	GO:0006457:protein folding;GO:0016556:mRNA modification;	GO:0005788:endoplasmic reticulum lumen;GO:0005634:nucleus;	GO:0051082:unfolded protein binding;	K09517
ENSMUSG00000004462	6939	364	2.83	443	3.42	366	2.90	409	3.19	386	3.07	420	3.29	16	22813214	22857669	-	Tbccd1	TBCC domain containing 1 [Source:MGI Symbol%3BAcc:MGI:1917823]	GO:0030334:regulation of cell migration;GO:0008360:regulation of cell shape;GO:0051661:maintenance of centrosome location;GO:0051684:maintenance of Golgi location;	GO:0005737:cytoplasm;GO:0031616:spindle pole centrosome;	-	K16810
ENSMUSG00000004473	2978	97	1.76	127	2.29	113	2.08	100	1.81	75	1.39	105	1.92	7	44302687	44306902	-	Clec11a	C-type lectin domain family 11%2C member a [Source:MGI Symbol%3BAcc:MGI:1298219]	GO:0008284:positive regulation of cell proliferation;	GO:0005737:cytoplasm;GO:0005813:centrosome;GO:0005576:extracellular region;	GO:0008083:growth factor activity;GO:0030246:carbohydrate binding;	K17521
ENSMUSG00000004500	4776	177	2.00	187	2.10	164	1.89	182	2.06	203	2.35	197	2.25	7	12965838	12974236	+	Zfp324	zinc finger protein 324 [Source:MGI Symbol%3BAcc:MGI:2444641]	-	-	GO:0046872:metal ion binding;	K09228
ENSMUSG00000004508	6168	1496	13.09	1662	14.45	1598	14.23	1341	11.75	1387	12.43	1400	12.35	7	97081586	97308946	+	Gab2	growth factor receptor bound protein 2-associated protein 2 [Source:MGI Symbol%3BAcc:MGI:1333854]	GO:0016477:cell migration;GO:0007229:integrin-mediated signaling pathway;GO:0030316:osteoclast differentiation;GO:0048015:phosphatidylinositol-mediated signaling;GO:0007169:transmembrane receptor protein tyrosine kinase signaling pathway;GO:0008284:positive regulation of cell proliferation;GO:0043306:positive regulation of mast cell degranulation;	GO:0043234:protein complex;GO:0005737:cytoplasm;GO:0005886:plasma membrane;	GO:0005547:phosphatidylinositol-3,4,5-trisphosphate binding;GO:0005068:transmembrane receptor protein tyrosine kinase adaptor activity;GO:0019904:protein domain specific binding;GO:0043325:phosphatidylinositol-3,4-bisphosphate binding;	K08091
ENSMUSG00000004530	9664	8557	47.80	8802	48.83	8698	49.42	7657	42.82	7911	45.23	7618	42.91	5	113842436	113908758	-	Coro1c	coronin%2C actin binding protein 1C [Source:MGI Symbol%3BAcc:MGI:1345964]	GO:0006909:phagocytosis;GO:0007165:signal transduction;GO:0030036:actin cytoskeleton organization;GO:0000147:actin cortical patch assembly;	GO:0015629:actin cytoskeleton;	GO:0051015:actin filament binding;	K13886
[truncated: 54,685 more rows]
