# Supplementary material for: Mogrol Attenuates Osteoclast Formation and Bone Resorption by Inhibiting the TRAF6/MAPK/NF-κB Signaling Pathway In vitro and Protects Against Osteoporosis in Postmenopausal Mice
Source: Front Pharmacol. 2022 Mar 9;13:803880. doi: 10.3389/fphar.2022.803880 (PMC9038946; doi:10.3389/fphar.2022.803880)
Supplement: Supplementary file 1 [file DataSheet3.ZIP › Data-figure4/RNA-Seq/venn_table_anno.xls]

ID	Control-VS-Treat	Chr	Start	End	Strand	GeneSymbol	Description	GO_BP	GO_CC	GO_MF	KO
ENSMUSG00000001270	1	12	111669361	111672338	-	Ckb	creatine kinase%2C brain [Source:MGI Symbol%3BAcc:MGI:88407]	GO:0007420:brain development;GO:0030644:cellular chloride ion homeostasis;GO:0016310:phosphorylation;GO:0006603:phosphocreatine metabolic process;	GO:0005739:mitochondrion;GO:0005886:plasma membrane;	GO:0004111:creatine kinase activity;GO:0005524:ATP binding;GO:0005515:protein binding;GO:0016301:kinase activity;	K00933
ENSMUSG00000001281	1	15	102215995	102231944	-	Itgb7	integrin beta 7 [Source:MGI Symbol%3BAcc:MGI:96616]	GO:0007160:cell-matrix adhesion;GO:0050900:leukocyte migration;GO:0007229:integrin-mediated signaling pathway;GO:0007275:multicellular organismal development;	GO:0005737:cytoplasm;GO:0005615:extracellular space;GO:0008305:integrin complex;	GO:0004872:receptor activity;GO:0050839:cell adhesion molecule binding;	K06590
ENSMUSG00000001763	1	6	29694222	29718559	+	Tspan33	tetraspanin 33 [Source:MGI Symbol%3BAcc:MGI:1919012]	-	GO:0016021:integral component of membrane;	-	K17346
ENSMUSG00000005220	1	5	72300025	72504473	-	Corin	corin%2C serine peptidase [Source:MGI Symbol%3BAcc:MGI:1349451]	GO:0007565:female pregnancy;GO:0016486:peptide hormone processing;GO:0006508:proteolysis;GO:0003050:regulation of systemic arterial blood pressure by atrial natriuretic peptide;GO:0035813:regulation of renal sodium excretion;GO:0030182:neuron differentiation;	GO:0009986:cell surface;GO:0016023:cytoplasmic membrane-bounded vesicle;GO:0005576:extracellular region;GO:0005887:integral component of plasma membrane;GO:0016020:membrane;	GO:0070008:serine-type exopeptidase activity;GO:0005044:scavenger receptor activity;GO:0004252:serine-type endopeptidase activity;	K09614
ENSMUSG00000013483	1	11	119307768	119345375	+	Card14	caspase recruitment domain family%2C member 14 [Source:MGI Symbol%3BAcc:MGI:2386258]	GO:0042981:regulation of apoptotic process;GO:0001934:positive regulation of protein phosphorylation;	GO:0005737:cytoplasm;	GO:0050700:CARD domain binding;	-
ENSMUSG00000015134	1	7	66390890	66427517	-	Aldh1a3	aldehyde dehydrogenase family 1%2C subfamily A3 [Source:MGI Symbol%3BAcc:MGI:1861722]	GO:0002072:optic cup morphogenesis involved in camera-type eye development;GO:0001822:kidney development;GO:0048386:positive regulation of retinoic acid receptor signaling pathway;GO:0021983:pituitary gland development;GO:0042572:retinol metabolic process;GO:0060324:face development;GO:0002138:retinoic acid biosynthetic process;GO:0043065:positive regulation of apoptotic process;GO:0021768:nucleu…	GO:0005829:cytosol;GO:0005737:cytoplasm;	GO:0004030:aldehyde dehydrogenase [NAD(P)+] activity;GO:0004028:3-chloroallyl aldehyde dehydrogenase activity;GO:0070324:thyroid hormone binding;GO:0070403:NAD+ binding;GO:0004029:aldehyde dehydrogenase (NAD) activity;GO:0001758:retinal dehydrogenase activity;GO:0042803:protein homodimerization activity;	K00129
ENSMUSG00000015340	1	X	9435252	9487771	-	Cybb	cytochrome b-245%2C beta polypeptide [Source:MGI Symbol%3BAcc:MGI:88574]	GO:0045730:respiratory burst;GO:0022900:electron transport chain;GO:0034765:regulation of ion transmembrane transport;GO:0007584:response to nutrient;GO:0045087:innate immune response;GO:0042554:superoxide anion generation;GO:0042493:response to drug;GO:0050665:hydrogen peroxide biosynthetic process;	GO:0005739:mitochondrion;GO:0030425:dendrite;GO:0043020:NADPH oxidase complex;GO:0005791:rough endoplasmic reticulum;GO:0043025:neuronal cell body;GO:0005794:Golgi apparatus;	GO:0016175:superoxide-generating NADPH oxidase activity;GO:0016174:NAD(P)H oxidase activity;GO:0046872:metal ion binding;GO:0009055:electron carrier activity;GO:0050660:flavin adenine dinucleotide binding;GO:0020037:heme binding;GO:0046982:protein heterodimerization activity;GO:0005244:voltage-gated ion channel activity;GO:0016491:oxidoreductase activity;	K08008
ENSMUSG00000015568	1	8	68880491	68907448	+	Lpl	lipoprotein lipase [Source:MGI Symbol%3BAcc:MGI:96820]	GO:0010890:positive regulation of sequestering of triglyceride;GO:0006633:fatty acid biosynthetic process;GO:0010886:positive regulation of cholesterol storage;GO:0034372:very-low-density lipoprotein particle remodeling;GO:0070328:triglyceride homeostasis;GO:0019433:triglyceride catabolic process;GO:0010744:positive regulation of macrophage derived foam cell differentiation;GO:0019432:triglycerid…	GO:0042627:chylomicron;GO:0009986:cell surface;GO:0031012:extracellular matrix;GO:0034361:very-low-density lipoprotein particle;GO:0031225:anchored component of membrane;GO:0005886:plasma membrane;	GO:0004465:lipoprotein lipase activity;GO:0017129:triglyceride binding;GO:0005102:receptor binding;GO:0034185:apolipoprotein binding;GO:0004806:triglyceride lipase activity;GO:0008201:heparin binding;	K01059
ENSMUSG00000020143	1	11	34226815	34783892	-	Dock2	dedicator of cyto-kinesis 2 [Source:MGI Symbol%3BAcc:MGI:2149010]	GO:0007010:cytoskeleton organization;GO:0002277:myeloid dendritic cell activation involved in immune response;GO:0035022:positive regulation of Rac protein signal transduction;GO:0050766:positive regulation of phagocytosis;GO:0045060:negative thymic T cell selection;GO:0045059:positive thymic T cell selection;GO:0046633:alpha-beta T cell proliferation;GO:0001771:immunological synapse formation;GO…	GO:0016020:membrane;GO:0005737:cytoplasm;GO:0005856:cytoskeleton;	GO:0030676:Rac guanyl-nucleotide exchange factor activity;GO:0042608:T cell receptor binding;	K12367
ENSMUSG00000020241	1	10	76595762	76623630	-	Col6a2	collagen%2C type VI%2C alpha 2 [Source:MGI Symbol%3BAcc:MGI:88460]	GO:0070208:protein heterotrimerization;GO:0007155:cell adhesion;	GO:0005615:extracellular space;GO:0043234:protein complex;GO:0042383:sarcolemma;GO:0005581:collagen trimer;GO:0005578:proteinaceous extracellular matrix;	-	K06238
ENSMUSG00000020598	1	12	44328885	44601964	+	Nrcam	neuronal cell adhesion molecule [Source:MGI Symbol%3BAcc:MGI:104750]	GO:0007417:central nervous system development;GO:0016337:single organismal cell-cell adhesion;GO:0019227:neuronal action potential propagation;GO:0045162:clustering of voltage-gated sodium channels;GO:0010975:regulation of neuron projection development;GO:0031290:retinal ganglion cell axon guidance;GO:0008104:protein localization;GO:0001525:angiogenesis;	GO:0043194:axon initial segment;GO:0016021:integral component of membrane;GO:0045202:synapse;GO:0005886:plasma membrane;	GO:0086080:protein binding involved in heterotypic cell-cell adhesion;GO:0030506:ankyrin binding;	K06756
ENSMUSG00000020788	1	11	72961169	72993044	+	Atp2a3	ATPase%2C Ca++ transporting%2C ubiquitous [Source:MGI Symbol%3BAcc:MGI:1194503]	GO:0006816:calcium ion transport;	GO:0016529:sarcoplasmic reticulum;GO:0016021:integral component of membrane;GO:0005789:endoplasmic reticulum membrane;GO:0005634:nucleus;	GO:0005388:calcium-transporting ATPase activity;GO:0046872:metal ion binding;GO:0005524:ATP binding;	K05853
ENSMUSG00000021136	1	12	81026808	81186414	+	Smoc1	SPARC related modular calcium binding 1 [Source:MGI Symbol%3BAcc:MGI:1929878]	GO:0060173:limb development;GO:0045667:regulation of osteoblast differentiation;GO:0010811:positive regulation of cell-substrate adhesion;GO:0007165:signal transduction;GO:0001654:eye development;GO:0030198:extracellular matrix organization;	GO:0005604:basement membrane;	GO:0050840:extracellular matrix binding;GO:0005509:calcium ion binding;	-
ENSMUSG00000021214	1	13	4132615	4150654	-	Akr1c18	aldo-keto reductase family 1%2C member C18 [Source:MGI Symbol%3BAcc:MGI:2145420]	GO:0034614:cellular response to reactive oxygen species;GO:0008284:positive regulation of cell proliferation;GO:2000379:positive regulation of reactive oxygen species metabolic process;GO:1900053:negative regulation of retinoic acid biosynthetic process;GO:0044597:daunorubicin metabolic process;GO:0000060:protein import into nucleus, translocation;GO:0044598:doxorubicin metabolic process;GO:00075…	GO:0005829:cytosol;GO:0005634:nucleus;	GO:0047787:delta4-3-oxosteroid 5beta-reductase activity;GO:0045703:ketoreductase activity;GO:0045550:geranylgeranyl reductase activity;GO:0004032:alditol:NADP+ 1-oxidoreductase activity;GO:0047006:17-alpha,20-alpha-dihydroxypregn-4-en-3-one dehydrogenase activity;GO:0004745:retinol dehydrogenase activity;GO:0047023:androsterone dehydrogenase activity;GO:0047086:ketosteroid monooxygenase activity;…	K05295
ENSMUSG00000021384	1	13	49230690	49248706	-	Susd3	sushi domain containing 3 [Source:MGI Symbol%3BAcc:MGI:1913579]	-	GO:0016021:integral component of membrane;GO:0016020:membrane;	-	-
ENSMUSG00000021388	1	13	49544443	49567565	+	Aspn	asporin [Source:MGI Symbol%3BAcc:MGI:1913945]	-	-	-	K08120
ENSMUSG00000022102	1	14	70766036	70778495	+	Dok2	docking protein 2 [Source:MGI Symbol%3BAcc:MGI:1332623]	GO:0000165:MAPK cascade;GO:0007265:Ras protein signal transduction;GO:0007169:transmembrane receptor protein tyrosine kinase signaling pathway;	-	GO:0005057:receptor signaling protein activity;GO:0005068:transmembrane receptor protein tyrosine kinase adaptor activity;GO:0005543:phospholipid binding;GO:0005158:insulin receptor binding;	-
ENSMUSG00000022797	1	16	32608920	32632794	+	Tfrc	transferrin receptor [Source:MGI Symbol%3BAcc:MGI:98822]	GO:0010042:response to manganese ion;GO:0030316:osteoclast differentiation;GO:0006879:cellular iron ion homeostasis;GO:0045780:positive regulation of bone resorption;GO:0032526:response to retinoic acid;GO:0007568:aging;GO:0034755:iron ion transmembrane transport;GO:0010039:response to iron ion;GO:0006953:acute-phase response;GO:0046688:response to copper ion;GO:0001666:response to hypoxia;GO:000…	GO:0055038:recycling endosome membrane;GO:0042470:melanosome;GO:0016021:integral component of membrane;GO:0005905:coated pit;GO:0009897:external side of plasma membrane;GO:0070062:extracellular exosome;GO:0048471:perinuclear region of cytoplasm;GO:0005739:mitochondrion;GO:0016023:cytoplasmic membrane-bounded vesicle;	GO:0051087:chaperone binding;GO:0030544:Hsp70 protein binding;GO:0004998:transferrin receptor activity;GO:0005381:iron ion transmembrane transporter activity;GO:0008233:peptidase activity;	K06503
ENSMUSG00000023885	1	17	14665500	14694235	-	Thbs2	thrombospondin 2 [Source:MGI Symbol%3BAcc:MGI:98738]	GO:0016525:negative regulation of angiogenesis;GO:0007155:cell adhesion;GO:0051965:positive regulation of synapse assembly;	GO:0005604:basement membrane;	GO:0005509:calcium ion binding;GO:0005515:protein binding;GO:0008201:heparin binding;	K04659
ENSMUSG00000023959	1	17	44134768	44280172	+	Clic5	chloride intracellular channel 5 [Source:MGI Symbol%3BAcc:MGI:1917912]	GO:0002024:diet induced thermogenesis;GO:0060088:auditory receptor cell stereocilium organization;GO:0050885:neuromuscular process controlling balance;GO:0006821:chloride transport;GO:0007605:sensory perception of sound;GO:0008104:protein localization;	GO:0032420:stereocilium;GO:0015629:actin cytoskeleton;GO:0016020:membrane;	GO:0005247:voltage-gated chloride channel activity;	K05025
ENSMUSG00000024558	1	18	73928486	74065359	-	Mapk4	mitogen-activated protein kinase 4 [Source:MGI Symbol%3BAcc:MGI:2444559]	GO:0007049:cell cycle;GO:0006468:protein phosphorylation;GO:0023014:signal transduction by protein phosphorylation;GO:0000165:MAPK cascade;	GO:0005737:cytoplasm;GO:0005634:nucleus;	GO:0004707:MAP kinase activity;GO:0005524:ATP binding;GO:0019901:protein kinase binding;GO:0046982:protein heterodimerization activity;GO:0042803:protein homodimerization activity;	K06855
ENSMUSG00000025934	1	1	21240589	21265661	+	Gsta3	glutathione S-transferase%2C alpha 3 [Source:MGI Symbol%3BAcc:MGI:95856]	GO:0008152:metabolic process;	GO:0005737:cytoplasm;	GO:0004364:glutathione transferase activity;	K00799
ENSMUSG00000026043	1	1	45311538	45349706	+	Col3a1	collagen%2C type III%2C alpha 1 [Source:MGI Symbol%3BAcc:MGI:88453]	GO:0042060:wound healing;GO:0009314:response to radiation;GO:0018149:peptide cross-linking;GO:0048565:digestive tract development;GO:0007229:integrin-mediated signaling pathway;GO:0050777:negative regulation of immune response;GO:0007507:heart development;GO:0007160:cell-matrix adhesion;GO:0043588:skin development;GO:0030199:collagen fibril organization;GO:0007179:transforming growth factor beta …	GO:0005586:collagen type III trimer;GO:0005615:extracellular space;	GO:0046872:metal ion binding;GO:0046332:SMAD binding;GO:0048407:platelet-derived growth factor binding;GO:0005178:integrin binding;GO:0005201:extracellular matrix structural constituent;	K19720;K06236
ENSMUSG00000026177	1	1	74375195	74386062	+	Slc11a1	solute carrier family 11 (proton-coupled divalent metal ion transporters)%2C member 1 [Source:MGI Symbol%3BAcc:MGI:1345275]	GO:0006954:inflammatory response;GO:0071421:manganese ion transmembrane transport;GO:0032729:positive regulation of interferon-gamma production;GO:0032632:interleukin-3 production;GO:0002369:T cell cytokine production;GO:0002606:positive regulation of dendritic cell antigen processing and presentation;GO:0002309:T cell proliferation involved in immune response;GO:0002827:positive regulation of T-…	GO:0009986:cell surface;GO:0070821:tertiary granule membrane;GO:0005764:lysosome;GO:0009279:cell outer membrane;GO:0030670:phagocytic vesicle membrane;GO:0005886:plasma membrane;GO:0016021:integral component of membrane;GO:0010008:endosome membrane;GO:0005770:late endosome;	GO:0042803:protein homodimerization activity;GO:0005384:manganese ion transmembrane transporter activity;GO:0051139:metal ion:proton antiporter activity;	K12347
ENSMUSG00000026185	1	1	72857932	72874884	-	Igfbp5	insulin-like growth factor binding protein 5 [Source:MGI Symbol%3BAcc:MGI:96440]	GO:0017148:negative regulation of translation;GO:0043568:positive regulation of insulin-like growth factor receptor signaling pathway;GO:0048662:negative regulation of smooth muscle cell proliferation;GO:0001558:regulation of cell growth;GO:0048630:skeletal muscle tissue growth;GO:0051146:striated muscle cell differentiation;GO:0031069:hair follicle morphogenesis;GO:0044342:type B pancreatic cell…	GO:0016942:insulin-like growth factor binding protein complex;	GO:0031994:insulin-like growth factor I binding;GO:0001968:fibronectin binding;	-
ENSMUSG00000026576	1	1	164437109	164458355	-	Atp1b1	ATPase%2C Na+/K+ transporting%2C beta 1 polypeptide [Source:MGI Symbol%3BAcc:MGI:88108]	GO:0001666:response to hypoxia;GO:0006814:sodium ion transport;GO:0006813:potassium ion transport;GO:0001824:blastocyst development;	GO:0005890:sodium:potassium-exchanging ATPase complex;GO:0005901:caveola;GO:0016324:apical plasma membrane;GO:0016323:basolateral plasma membrane;	GO:0005391:sodium:potassium-exchanging ATPase activity;GO:0005515:protein binding;	K01540
ENSMUSG00000026628	1	1	191170296	191218039	-	Atf3	activating transcription factor 3 [Source:MGI Symbol%3BAcc:MGI:109384]	GO:0001709:cell fate determination;GO:0035914:skeletal muscle cell differentiation;GO:0006094:gluconeogenesis;GO:0008284:positive regulation of cell proliferation;GO:0045892:negative regulation of transcription, DNA-templated;GO:0006950:response to stress;	GO:0005730:nucleolus;	GO:0042802:identical protein binding;GO:0043565:sequence-specific DNA binding;GO:0003700:sequence-specific DNA binding transcription factor activity;	K09032
ENSMUSG00000026700	1	1	161395409	161418410	+	Tnfsf4	tumor necrosis factor (ligand) superfamily%2C member 4 [Source:MGI Symbol%3BAcc:MGI:104511]	GO:0032755:positive regulation of interleukin-6 production;GO:0045892:negative regulation of transcription, DNA-templated;GO:0002830:positive regulation of type 2 immune response;GO:0002891:positive regulation of immunoglobulin mediated immune response;GO:0042104:positive regulation of activated T cell proliferation;GO:0032735:positive regulation of interleukin-12 production;GO:0051024:positive r…	GO:0009986:cell surface;GO:0005615:extracellular space;GO:0016021:integral component of membrane;	GO:0005125:cytokine activity;GO:0005164:tumor necrosis factor receptor binding;	K05469
ENSMUSG00000026725	1	1	160085029	160153580	-	Tnn	tenascin N [Source:MGI Symbol%3BAcc:MGI:2665790]	GO:0016477:cell migration;GO:0030308:negative regulation of cell growth;GO:0007160:cell-matrix adhesion;GO:0007409:axonogenesis;	GO:0009986:cell surface;GO:0005578:proteinaceous extracellular matrix;GO:0005737:cytoplasm;GO:0005634:nucleus;GO:0005886:plasma membrane;	GO:0042802:identical protein binding;GO:0005178:integrin binding;	K06252
ENSMUSG00000027500	1	3	8509360	8561606	+	Stmn2	stathmin-like 2 [Source:MGI Symbol%3BAcc:MGI:98241]	GO:0007026:negative regulation of microtubule depolymerization;GO:0031115:negative regulation of microtubule polymerization;GO:0031117:positive regulation of microtubule depolymerization;GO:0010976:positive regulation of neuron projection development;GO:0010977:negative regulation of neuron projection development;GO:0031110:regulation of microtubule polymerization or depolymerization;	GO:0005768:endosome;GO:0031982:vesicle;GO:0030426:growth cone;GO:0048471:perinuclear region of cytoplasm;GO:0016020:membrane;GO:0005794:Golgi apparatus;	GO:0005515:protein binding;	K04381
ENSMUSG00000027750	1	3	54361109	54391037	+	Postn	periostin%2C osteoblast specific factor [Source:MGI Symbol%3BAcc:MGI:1926321]	GO:0008593:regulation of Notch signaling pathway;GO:0009888:tissue development;GO:0007155:cell adhesion;GO:0030198:extracellular matrix organization;	GO:0005794:Golgi apparatus;GO:0005578:proteinaceous extracellular matrix;	GO:0008201:heparin binding;	-
ENSMUSG00000027762	1	3	60081869	60087566	+	Sucnr1	succinate receptor 1 [Source:MGI Symbol%3BAcc:MGI:1934135]	GO:0035589:G-protein coupled purinergic nucleotide receptor signaling pathway;	GO:0005886:plasma membrane;GO:0016021:integral component of membrane;	GO:0045028:G-protein coupled purinergic nucleotide receptor activity;	K10042
ENSMUSG00000028037	1	3	151730922	151749960	-	Ifi44	interferon-induced protein 44 [Source:MGI Symbol%3BAcc:MGI:2443016]	-	GO:0005737:cytoplasm;	-	-
ENSMUSG00000028064	1	3	88435959	88461182	-	Sema4a	sema domain%2C immunoglobulin domain (Ig)%2C transmembrane domain (TM) and short cytoplasmic domain%2C (semaphorin) 4A [Source:MGI Symbol%3BAcc:MGI:107560]	GO:0071526:semaphorin-plexin signaling pathway;GO:0045063:T-helper 1 cell differentiation;GO:0008360:regulation of cell shape;GO:0016525:negative regulation of angiogenesis;GO:0007409:axonogenesis;GO:0010594:regulation of endothelial cell migration;GO:0006412:translation;	GO:0016021:integral component of membrane;GO:0005886:plasma membrane;GO:0005762:mitochondrial large ribosomal subunit;	GO:0004872:receptor activity;GO:0003735:structural constituent of ribosome;GO:0019843:rRNA binding;	K06521
ENSMUSG00000028111	1	3	95499256	95509362	+	Ctsk	cathepsin K [Source:MGI Symbol%3BAcc:MGI:107823]	GO:0001957:intramembranous ossification;GO:0045453:bone resorption;GO:0006508:proteolysis;	GO:0005615:extracellular space;GO:0005764:lysosome;	GO:0008234:cysteine-type peptidase activity;	K01371
ENSMUSG00000028327	1	4	45848664	45887008	+	Stra6l	STRA6-like [Source:MGI Symbol%3BAcc:MGI:1921402]	-	-	-	-
ENSMUSG00000028874	1	4	132974095	133001910	+	Fgr	FGR proto-oncogene%2C Src family tyrosine kinase [Source:MGI Symbol%3BAcc:MGI:95527]	GO:0008360:regulation of cell shape;GO:0014068:positive regulation of phosphatidylinositol 3-kinase signaling;GO:0045859:regulation of protein kinase activity;GO:0050715:positive regulation of cytokine secretion;GO:0007229:integrin-mediated signaling pathway;GO:0046777:protein autophosphorylation;GO:0045088:regulation of innate immune response;GO:0018108:peptidyl-tyrosine phosphorylation;GO:00435…	GO:0032587:ruffle membrane;GO:0005758:mitochondrial intermembrane space;GO:0015629:actin cytoskeleton;GO:0005743:mitochondrial inner membrane;GO:0005829:cytosol;	GO:0004715:non-membrane spanning protein tyrosine kinase activity;GO:0019901:protein kinase binding;GO:0001784:phosphotyrosine binding;GO:0034988:Fc-gamma receptor I complex binding;GO:0005524:ATP binding;	K08891
ENSMUSG00000029254	1	5	86071746	86106125	+	Stap1	signal transducing adaptor family member 1 [Source:MGI Symbol%3BAcc:MGI:1926193]	GO:0030099:myeloid cell differentiation;GO:0007169:transmembrane receptor protein tyrosine kinase signaling pathway;	GO:0043234:protein complex;GO:0005634:nucleus;GO:0005739:mitochondrion;GO:0005730:nucleolus;	GO:0005070:SH3/SH2 adaptor activity;GO:0005543:phospholipid binding;	-
ENSMUSG00000029306	1	5	104299171	104311469	+	Ibsp	integrin binding sialoprotein [Source:MGI Symbol%3BAcc:MGI:96389]	GO:0071363:cellular response to growth factor stimulus;GO:0007155:cell adhesion;GO:0030198:extracellular matrix organization;	GO:0005615:extracellular space;GO:0031988:membrane-bounded vesicle;	-	K06253
ENSMUSG00000029456	1	5	121621026	121660514	-	Acad10	acyl-Coenzyme A dehydrogenase family%2C member 10 [Source:MGI Symbol%3BAcc:MGI:1919235]	GO:0055114:oxidation-reduction process;	GO:0005739:mitochondrion;	GO:0050660:flavin adenine dinucleotide binding;GO:0016787:hydrolase activity;GO:0003995:acyl-CoA dehydrogenase activity;GO:0016772:transferase activity, transferring phosphorus-containing groups;	K11729
ENSMUSG00000029915	1	6	40574894	40585821	-	Clec5a	C-type lectin domain family 5%2C member a [Source:MGI Symbol%3BAcc:MGI:1345151]	GO:0009615:response to virus;GO:0002076:osteoblast development;GO:0050715:positive regulation of cytokine secretion;GO:0045087:innate immune response;GO:0043066:negative regulation of apoptotic process;	GO:0016021:integral component of membrane;GO:0009986:cell surface;GO:0005886:plasma membrane;	GO:0001618:virus receptor activity;GO:0005515:protein binding;GO:0030246:carbohydrate binding;	K10073
ENSMUSG00000030433	1	7	4940512	4964406	-	Sbk2	SH3-binding domain kinase family%2C member 2 [Source:MGI Symbol%3BAcc:MGI:2685925]	GO:0006468:protein phosphorylation;	-	GO:0005524:ATP binding;GO:0004674:protein serine/threonine kinase activity;GO:0000166:nucleotide binding;	K08858
ENSMUSG00000030742	1	7	126363824	126369570	-	Lat	linker for activation of T cells [Source:MGI Symbol%3BAcc:MGI:1342293]	GO:0007265:Ras protein signal transduction;GO:0050863:regulation of T cell activation;GO:0043303:mast cell degranulation;GO:0006954:inflammatory response;GO:0007229:integrin-mediated signaling pathway;GO:0007169:transmembrane receptor protein tyrosine kinase signaling pathway;GO:0006968:cellular defense response;GO:0010467:gene expression;GO:0019722:calcium-mediated signaling;GO:0006955:immune re…	GO:0008180:COP9 signalosome;GO:0001772:immunological synapse;GO:0005887:integral component of plasma membrane;	GO:0005070:SH3/SH2 adaptor activity;GO:0005057:receptor signaling protein activity;GO:0019901:protein kinase binding;	K07362
ENSMUSG00000030789	1	7	128129547	128150657	+	Itgax	integrin alpha X [Source:MGI Symbol%3BAcc:MGI:96609]	GO:0051607:defense response to virus;GO:0007229:integrin-mediated signaling pathway;GO:0007155:cell adhesion;GO:0050798:activated T cell proliferation;	GO:0009897:external side of plasma membrane;GO:0008305:integrin complex;	GO:0046872:metal ion binding;	K06462
ENSMUSG00000031465	1	8	18690263	18741562	-	Angpt2	angiopoietin 2 [Source:MGI Symbol%3BAcc:MGI:1202890]	GO:0030097:hemopoiesis;GO:0007492:endoderm development;GO:0060135:maternal process involved in female pregnancy;GO:0043537:negative regulation of blood vessel endothelial cell migration;GO:0016525:negative regulation of angiogenesis;GO:0071363:cellular response to growth factor stimulus;GO:0009749:response to glucose;GO:0048014:Tie signaling pathway;GO:0031100:organ regeneration;GO:0014823:respon…	GO:0005615:extracellular space;GO:0042995:cell projection;GO:0005886:plasma membrane;GO:0005634:nucleus;	GO:0030971:receptor tyrosine kinase binding;GO:0005172:vascular endothelial growth factor receptor binding;GO:0046872:metal ion binding;	K05466
ENSMUSG00000031861	1	8	69822429	69831102	+	Lpar2	lysophosphatidic acid receptor 2 [Source:MGI Symbol%3BAcc:MGI:1858422]	GO:0035025:positive regulation of Rho protein signal transduction;GO:0007186:G-protein coupled receptor signaling pathway;GO:0000187:activation of MAPK activity;	GO:0030139:endocytic vesicle;GO:0009986:cell surface;	GO:0030165:PDZ domain binding;	K04291
ENSMUSG00000031995	1	9	31089402	31131853	-	St14	suppression of tumorigenicity 14 (colon carcinoma) [Source:MGI Symbol%3BAcc:MGI:1338881]	GO:0006508:proteolysis;GO:0016477:cell migration;	GO:0019897:extrinsic component of plasma membrane;GO:0005615:extracellular space;GO:0016323:basolateral plasma membrane;GO:0005887:integral component of plasma membrane;	GO:0004252:serine-type endopeptidase activity;	K08670
ENSMUSG00000032011	1	9	44043384	44048579	+	Thy1	thymus cell antigen 1%2C theta [Source:MGI Symbol%3BAcc:MGI:98747]	GO:0050771:negative regulation of axonogenesis;GO:0007010:cytoskeleton organization;GO:0030336:negative regulation of cell migration;GO:0016337:single organismal cell-cell adhesion;GO:0050860:negative regulation of T cell receptor signaling pathway;GO:0046549:retinal cone cell development;GO:0050731:positive regulation of peptidyl-tyrosine phosphorylation;GO:0006469:negative regulation of protein…	GO:0016324:apical plasma membrane;GO:0030426:growth cone;GO:0005783:endoplasmic reticulum;GO:0005829:cytosol;GO:0045121:membrane raft;GO:0031362:anchored component of external side of plasma membrane;GO:0030425:dendrite;	GO:0034235:GPI anchor binding;GO:0005178:integrin binding;GO:0019901:protein kinase binding;	K06514
ENSMUSG00000032744	1	4	123233556	123249875	+	Heyl	hairy/enhancer-of-split related with YRPW motif-like [Source:MGI Symbol%3BAcc:MGI:1860511]	GO:0000122:negative regulation of transcription from RNA polymerase II promoter;GO:0007219:Notch signaling pathway;GO:0060412:ventricular septum morphogenesis;GO:0003181:atrioventricular valve morphogenesis;GO:0003151:outflow tract morphogenesis;GO:0003208:cardiac ventricle morphogenesis;GO:0035914:skeletal muscle cell differentiation;GO:0007422:peripheral nervous system development;GO:0045666:po…	GO:0005737:cytoplasm;GO:0005667:transcription factor complex;GO:0005634:nucleus;	GO:0001077:RNA polymerase II core promoter proximal region sequence-specific DNA binding transcription factor activity involved in positive regulation of transcription;GO:0050683:AF-1 domain binding;GO:0000979:RNA polymerase II core promoter sequence-specific DNA binding;GO:0046982:protein heterodimerization activity;GO:0001106:RNA polymerase II transcription corepressor activity;GO:0035939:micro…	K09091
ENSMUSG00000033777	1	X	106143204	106160493	+	Tlr13	toll-like receptor 13 [Source:MGI Symbol%3BAcc:MGI:3045213]	GO:0009615:response to virus;GO:0006954:inflammatory response;GO:0034178:toll-like receptor 13 signaling pathway;GO:0002755:MyD88-dependent toll-like receptor signaling pathway;GO:0043408:regulation of MAPK cascade;	GO:0016021:integral component of membrane;GO:0005768:endosome;	GO:0019843:rRNA binding;GO:0042803:protein homodimerization activity;	K18808
ENSMUSG00000034226	1	2	119269201	119271272	-	Rhov	ras homolog family member V [Source:MGI Symbol%3BAcc:MGI:2444227]	-	-	-	K07866
ENSMUSG00000034652	1	11	114890041	114904654	+	Cd300a	CD300A molecule [Source:MGI Symbol%3BAcc:MGI:2443411]	GO:0002552:serotonin secretion by mast cell;GO:0043305:negative regulation of mast cell degranulation;GO:0014063:negative regulation of serotonin secretion;GO:0006898:receptor-mediated endocytosis;	GO:0016021:integral component of membrane;GO:0005886:plasma membrane;	GO:0019902:phosphatase binding;	K06719
ENSMUSG00000034730	1	15	74516195	74589465	+	Adgrb1	adhesion G protein-coupled receptor B1 [Source:MGI Symbol%3BAcc:MGI:1933736]	GO:0016525:negative regulation of angiogenesis;GO:0007218:neuropeptide signaling pathway;	GO:0005886:plasma membrane;GO:0016021:integral component of membrane;	GO:0004930:G-protein coupled receptor activity;GO:0005515:protein binding;	K04596
ENSMUSG00000035692	1	4	156199455	156200796	-	Isg15	ISG15 ubiquitin-like modifier [Source:MGI Symbol%3BAcc:MGI:1855694]	GO:0051607:defense response to virus;GO:0032020:ISG15-protein conjugation;GO:0019941:modification-dependent protein catabolic process;	GO:0005737:cytoplasm;GO:0005576:extracellular region;	GO:0031386:protein tag;GO:0005515:protein binding;	K12159
ENSMUSG00000036334	1	3	59316735	59344394	-	Igsf10	immunoglobulin superfamily%2C member 10 [Source:MGI Symbol%3BAcc:MGI:1923481]	GO:0006468:protein phosphorylation;GO:0001503:ossification;GO:0048010:vascular endothelial growth factor receptor signaling pathway;GO:0030154:cell differentiation;GO:0007275:multicellular organismal development;GO:0042246:tissue regeneration;	GO:0005576:extracellular region;GO:0005887:integral component of plasma membrane;	GO:0005524:ATP binding;GO:0005021:vascular endothelial growth factor-activated receptor activity;	-
ENSMUSG00000037280	1	15	100691813	100729376	-	Galnt6	polypeptide N-acetylgalactosaminyltransferase 6 [Source:MGI Symbol%3BAcc:MGI:1891640]	GO:0008152:metabolic process;	GO:0016021:integral component of membrane;GO:0048471:perinuclear region of cytoplasm;GO:0005794:Golgi apparatus;	GO:0004653:polypeptide N-acetylgalactosaminyltransferase activity;	K00710
ENSMUSG00000037318	1	1	193175453	193201703	-	Traf3ip3	TRAF3 interacting protein 3 [Source:MGI Symbol%3BAcc:MGI:2441706]	-	GO:0016021:integral component of membrane;GO:0016020:membrane;	-	-
ENSMUSG00000037386	1	15	39198261	39684372	+	Rims2	regulating synaptic membrane exocytosis 2 [Source:MGI Symbol%3BAcc:MGI:2152972]	GO:0017156:calcium ion-dependent exocytosis;GO:2000300:regulation of synaptic vesicle exocytosis;GO:0048791:calcium ion-dependent exocytosis of neurotransmitter;GO:0030073:insulin secretion;GO:0019933:cAMP-mediated signaling;GO:0042391:regulation of membrane potential;GO:0006886:intracellular protein transport;GO:0017157:regulation of exocytosis;	GO:0030054:cell junction;GO:0043234:protein complex;GO:0043005:neuron projection;GO:0045202:synapse;	GO:0017137:Rab GTPase binding;GO:0046872:metal ion binding;GO:0044325:ion channel binding;GO:0019904:protein domain specific binding;GO:0046982:protein heterodimerization activity;	K15297
ENSMUSG00000038065	1	6	54681624	54703851	+	Mturn	maturin%2C neural progenitor differentiation regulator homolog (Xenopus) [Source:MGI Symbol%3BAcc:MGI:1915485]	-	-	-	K08051
ENSMUSG00000038168	1	16	25959288	26105784	-	P3h2	prolyl 3-hydroxylase 2 [Source:MGI Symbol%3BAcc:MGI:2146663]	GO:0055114:oxidation-reduction process;GO:0008285:negative regulation of cell proliferation;GO:0019511:peptidyl-proline hydroxylation;GO:0032963:collagen metabolic process;	GO:0005604:basement membrane;GO:0005783:endoplasmic reticulum;GO:0005794:Golgi apparatus;	GO:0019797:procollagen-proline 3-dioxygenase activity;GO:0016702:oxidoreductase activity, acting on single donors with incorporation of molecular oxygen, incorporation of two atoms of oxygen;GO:0031418:L-ascorbic acid binding;GO:0005506:iron ion binding;	-
ENSMUSG00000038295	1	5	24384181	24392143	-	Atg9b	autophagy related 9B [Source:MGI Symbol%3BAcc:MGI:2685420]	GO:0000045:autophagosome assembly;	GO:0005776:autophagosome;GO:0016021:integral component of membrane;GO:0031410:cytoplasmic vesicle;GO:0016020:membrane;	-	K17907
ENSMUSG00000038456	1	6	39462378	39557867	-	Dennd2a	DENN/MADD domain containing 2A [Source:MGI Symbol%3BAcc:MGI:2444961]	GO:0042147:retrograde transport, endosome to Golgi;GO:0015031:protein transport;	GO:0005737:cytoplasm;GO:0015629:actin cytoskeleton;	GO:0017112:Rab guanyl-nucleotide exchange factor activity;	K10848;K09228
ENSMUSG00000039462	1	10	34389981	34397085	+	Col10a1	collagen%2C type X%2C alpha 1 [Source:MGI Symbol%3BAcc:MGI:88445]	-	GO:0005938:cell cortex;GO:0005581:collagen trimer;	-	K19479
ENSMUSG00000039942	1	15	5206661	5244187	-	Ptger4	prostaglandin E receptor 4 (subtype EP4) [Source:MGI Symbol%3BAcc:MGI:104311]	GO:0050728:negative regulation of inflammatory response;GO:0070371:ERK1 and ERK2 cascade;GO:0032496:response to lipopolysaccharide;GO:0030278:regulation of ossification;GO:0060348:bone development;GO:0042093:T-helper cell differentiation;GO:0050710:negative regulation of cytokine secretion;GO:0050715:positive regulation of cytokine secretion;GO:0007189:adenylate cyclase-activating G-protein coupl…	GO:0016021:integral component of membrane;GO:0005886:plasma membrane;	GO:0004957:prostaglandin E receptor activity;	K04261
ENSMUSG00000040703	1	7	25802475	25816913	-	Cyp2s1	cytochrome P450%2C family 2%2C subfamily s%2C polypeptide 1 [Source:MGI Symbol%3BAcc:MGI:1921384]	GO:0055114:oxidation-reduction process;	GO:0043231:intracellular membrane-bounded organelle;GO:0016020:membrane;GO:0005783:endoplasmic reticulum;	GO:0020037:heme binding;GO:0003676:nucleic acid binding;GO:0016712:oxidoreductase activity, acting on paired donors, with incorporation or reduction of molecular oxygen, reduced flavin or flavoprotein as one donor, and incorporation of one atom of oxygen;GO:0005506:iron ion binding;GO:0009055:electron carrier activity;GO:0000166:nucleotide binding;GO:0070330:aromatase activity;	K07420
ENSMUSG00000040907	1	7	24978167	25005958	-	Atp1a3	ATPase%2C Na+/K+ transporting%2C alpha 3 polypeptide [Source:MGI Symbol%3BAcc:MGI:88107]	GO:0015672:monovalent inorganic cation transport;GO:0006754:ATP biosynthetic process;GO:0007613:memory;GO:0008542:visual learning;GO:0042493:response to drug;GO:0034220:ion transmembrane transport;GO:0035235:ionotropic glutamate receptor signaling pathway;GO:0006813:potassium ion transport;GO:0006814:sodium ion transport;GO:0008344:adult locomotory behavior;	GO:0016021:integral component of membrane;GO:0043209:myelin sheath;GO:0005794:Golgi apparatus;GO:0030424:axon;GO:0005890:sodium:potassium-exchanging ATPase complex;GO:0005783:endoplasmic reticulum;GO:0005634:nucleus;GO:0045202:synapse;	GO:0046872:metal ion binding;GO:0015077:monovalent inorganic cation transmembrane transporter activity;GO:0019829:cation-transporting ATPase activity;GO:0005524:ATP binding;GO:0005391:sodium:potassium-exchanging ATPase activity;	K01539
ENSMUSG00000041923	1	18	22693181	23041653	-	Nol4	nucleolar protein 4 [Source:MGI Symbol%3BAcc:MGI:2441684]	-	GO:0005730:nucleolus;GO:0005634:nucleus;	-	-
ENSMUSG00000042498	1	X	139480367	139554582	+	Radx	RPA1 related single stranded DNA binding protein%2C X-linked [Source:MGI Symbol%3BAcc:MGI:2147848]	-	-	-	-
ENSMUSG00000042834	1	18	33437019	33464029	-	Nrep	neuronal regeneration related protein [Source:MGI Symbol%3BAcc:MGI:99444]	GO:0031103:axon regeneration;GO:0045664:regulation of neuron differentiation;GO:0017015:regulation of transforming growth factor beta receptor signaling pathway;	GO:0005737:cytoplasm;GO:0005634:nucleus;	GO:0005515:protein binding;	-
ENSMUSG00000044162	1	6	65525313	65634040	+	Tnip3	TNFAIP3 interacting protein 3 [Source:MGI Symbol%3BAcc:MGI:3041165]	GO:0002756:MyD88-independent toll-like receptor signaling pathway;GO:0034142:toll-like receptor 4 signaling pathway;GO:0071222:cellular response to lipopolysaccharide;GO:0043124:negative regulation of I-kappaB kinase/NF-kappaB signaling;	-	GO:0031593:polyubiquitin binding;	-
ENSMUSG00000045404	1	12	99964499	100062682	+	Kcnk13	potassium channel%2C subfamily K%2C member 13 [Source:MGI Symbol%3BAcc:MGI:2384976]	GO:0034765:regulation of ion transmembrane transport;GO:0071805:potassium ion transmembrane transport;	GO:0016021:integral component of membrane;	GO:0005267:potassium channel activity;GO:0005244:voltage-gated ion channel activity;	K04922
ENSMUSG00000045730	1	18	62177816	62179959	-	Adrb2	adrenergic receptor%2C beta 2 [Source:MGI Symbol%3BAcc:MGI:87938]	GO:0043065:positive regulation of apoptotic process;GO:0030501:positive regulation of bone mineralization;GO:0050728:negative regulation of inflammatory response;GO:0035811:negative regulation of urine volume;GO:0016525:negative regulation of angiogenesis;GO:0045986:negative regulation of smooth muscle contraction;GO:0008284:positive regulation of cell proliferation;GO:0043268:positive regulation…	GO:0016324:apical plasma membrane;GO:0005901:caveola;GO:0032809:neuronal cell body membrane;GO:0030424:axon;GO:0042383:sarcolemma;GO:0043235:receptor complex;GO:0005887:integral component of plasma membrane;GO:0005634:nucleus;GO:0005768:endosome;GO:0043197:dendritic spine;	GO:0042803:protein homodimerization activity;GO:0035240:dopamine binding;GO:0008179:adenylate cyclase binding;GO:0051380:norepinephrine binding;GO:0015459:potassium channel regulator activity;GO:0008144:drug binding;GO:0032403:protein complex binding;GO:0004941:beta2-adrenergic receptor activity;GO:0001965:G-protein alpha-subunit binding;GO:0030165:PDZ domain binding;GO:0035255:ionotropic glutama…	K04142
ENSMUSG00000049723	1	9	7344381	7369499	+	Mmp12	matrix metallopeptidase 12 [Source:MGI Symbol%3BAcc:MGI:97005]	GO:0035313:wound healing, spreading of epidermal cells;GO:0060054:positive regulation of epithelial cell proliferation involved in wound healing;GO:0006508:proteolysis;	GO:0005578:proteinaceous extracellular matrix;	GO:0004222:metalloendopeptidase activity;GO:0005509:calcium ion binding;GO:0008270:zinc ion binding;	K01413
ENSMUSG00000050578	1	9	7272514	7283331	+	Mmp13	matrix metallopeptidase 13 [Source:MGI Symbol%3BAcc:MGI:1340026]	GO:0043171:peptide catabolic process;GO:0035116:embryonic hindlimb morphogenesis;GO:0009612:response to mechanical stimulus;GO:0051216:cartilage development;GO:0044267:cellular protein metabolic process;GO:0043627:response to estrogen;GO:0001554:luteolysis;GO:0030282:bone mineralization;GO:0031623:receptor internalization;GO:0001666:response to hypoxia;GO:0030574:collagen catabolic process;GO:004…	GO:0005615:extracellular space;GO:0005764:lysosome;GO:0005794:Golgi apparatus;GO:0046581:intercellular canaliculus;GO:0005583:fibrillar collagen trimer;	GO:0008270:zinc ion binding;GO:0048306:calcium-dependent protein binding;GO:0005509:calcium ion binding;GO:0050750:low-density lipoprotein particle receptor binding;GO:0004222:metalloendopeptidase activity;GO:0001968:fibronectin binding;	K07994
ENSMUSG00000051359	1	15	37366175	37792570	-	Ncald	neurocalcin delta [Source:MGI Symbol%3BAcc:MGI:1196326]	GO:0016192:vesicle-mediated transport;GO:0007268:synaptic transmission;	GO:0005829:cytosol;GO:0030130:clathrin coat of trans-Golgi network vesicle;	GO:0005509:calcium ion binding;GO:0030276:clathrin binding;GO:0043014:alpha-tubulin binding;GO:0003779:actin binding;	K19695;K09228
ENSMUSG00000051457	1	7	127132232	127137823	-	Spn	sialophorin [Source:MGI Symbol%3BAcc:MGI:98384]	GO:0050688:regulation of defense response to virus;GO:0007015:actin filament organization;GO:0001932:regulation of protein phosphorylation;GO:0097190:apoptotic signaling pathway;GO:0071315:cellular response to morphine;GO:0007162:negative regulation of cell adhesion;GO:0045060:negative thymic T cell selection;GO:0001562:response to protozoan;GO:0016358:dendrite development;GO:0031295:T cell costi…	GO:0030027:lamellipodium;GO:0005654:nucleoplasm;GO:0005615:extracellular space;GO:0005604:basement membrane;GO:0030175:filopodium;GO:0030864:cortical actin cytoskeleton;GO:0001931:uropod;GO:0005887:integral component of plasma membrane;GO:0032154:cleavage furrow;GO:0009897:external side of plasma membrane;GO:0005902:microvillus;GO:0032587:ruffle membrane;	GO:0019904:protein domain specific binding;GO:0003779:actin binding;	K06477
ENSMUSG00000052316	1	16	30269302	30283256	-	Lrrc15	leucine rich repeat containing 15 [Source:MGI Symbol%3BAcc:MGI:1921738]	GO:0007154:cell communication;	GO:0005622:intracellular;GO:0016021:integral component of membrane;	-	-
ENSMUSG00000052336	1	9	119901616	120069879	-	Cx3cr1	chemokine (C-X3-C motif) receptor 1 [Source:MGI Symbol%3BAcc:MGI:1333815]	GO:0007186:G-protein coupled receptor signaling pathway;GO:0016525:negative regulation of angiogenesis;GO:0030336:negative regulation of cell migration;GO:0007155:cell adhesion;GO:0043066:negative regulation of apoptotic process;GO:0045766:positive regulation of angiogenesis;GO:0007204:positive regulation of cytosolic calcium ion concentration;GO:0071560:cellular response to transforming growth f…	GO:0043005:neuron projection;GO:0016021:integral component of membrane;GO:0032809:neuronal cell body membrane;GO:0048471:perinuclear region of cytoplasm;	GO:0016495:C-X3-C chemokine receptor activity;	K04192
ENSMUSG00000052922	1	2	158258094	158284531	+	Bpi	bactericidal permeablility increasing protein [Source:MGI Symbol%3BAcc:MGI:3045315]	GO:0042742:defense response to bacterium;GO:0043031:negative regulation of macrophage activation;GO:0032720:negative regulation of tumor necrosis factor production;GO:0032715:negative regulation of interleukin-6 production;GO:0032717:negative regulation of interleukin-8 production;GO:0006955:immune response;	GO:0005737:cytoplasm;GO:0005576:extracellular region;GO:0016020:membrane;	GO:0001530:lipopolysaccharide binding;	-
ENSMUSG00000054072	1	18	60376027	60392634	+	Iigp1	interferon inducible GTPase 1 [Source:MGI Symbol%3BAcc:MGI:1926259]	-	-	-	-
ENSMUSG00000054203	1	1	174011998	174031810	-	Ifi205	interferon activated gene 205 [Source:MGI Symbol%3BAcc:MGI:101847]	GO:0006355:regulation of transcription, DNA-templated;GO:0035458:cellular response to interferon-beta;	GO:0016607:nuclear speck;GO:0034399:nuclear periphery;GO:0005634:nucleus;	GO:0003690:double-stranded DNA binding;	K12971
ENSMUSG00000055541	1	7	4003402	4063204	-	Lair1	leukocyte-associated Ig-like receptor 1 [Source:MGI Symbol%3BAcc:MGI:105492]	-	GO:0005886:plasma membrane;GO:0016021:integral component of membrane;GO:0016020:membrane;	-	K06725
ENSMUSG00000057191	1	9	21526176	21545333	+	AB124611	cDNA sequence AB124611 [Source:MGI Symbol%3BAcc:MGI:3043001]	-	GO:0016020:membrane;GO:0016021:integral component of membrane;	-	-
ENSMUSG00000058254	1	X	10485158	10596605	+	Tspan7	tetraspanin 7 [Source:MGI Symbol%3BAcc:MGI:1298407]	-	GO:0016021:integral component of membrane;	-	K06571
ENSMUSG00000059256	1	14	56129556	56132608	-	Gzmd	granzyme D [Source:MGI Symbol%3BAcc:MGI:109255]	GO:0019835:cytolysis;GO:0006508:proteolysis;	-	GO:0004252:serine-type endopeptidase activity;	-
ENSMUSG00000059498	1	1	171051174	171064935	-	Fcgr3	Fc receptor%2C IgG%2C low affinity III [Source:MGI Symbol%3BAcc:MGI:95500]	GO:0042590:antigen processing and presentation of exogenous peptide antigen via MHC class I;GO:0030593:neutrophil chemotaxis;GO:0050766:positive regulation of phagocytosis;GO:0042535:positive regulation of tumor necrosis factor biosynthetic process;GO:0001812:positive regulation of type I hypersensitivity;GO:0006911:phagocytosis, engulfment;GO:0001798:positive regulation of type IIa hypersensitiv…	GO:0016021:integral component of membrane;GO:0005886:plasma membrane;	GO:0019770:IgG receptor activity;GO:0019864:IgG binding;	K16824
ENSMUSG00000060063	1	5	149264767	149288153	+	Alox5ap	arachidonate 5-lipoxygenase activating protein [Source:MGI Symbol%3BAcc:MGI:107505]	GO:0071277:cellular response to calcium ion;GO:0043085:positive regulation of catalytic activity;GO:0002675:positive regulation of acute inflammatory response;GO:0002540:leukotriene production involved in inflammatory response;GO:0019372:lipoxygenase pathway;GO:0019370:leukotriene biosynthetic process;GO:0055114:oxidation-reduction process;GO:0006750:glutathione biosynthetic process;GO:0070207:pr…	GO:0031965:nuclear membrane;GO:0016021:integral component of membrane;GO:0005829:cytosol;GO:0005783:endoplasmic reticulum;GO:0005789:endoplasmic reticulum membrane;	GO:0050544:arachidonic acid binding;GO:0047485:protein N-terminus binding;GO:0008047:enzyme activator activity;GO:0004602:glutathione peroxidase activity;GO:0046982:protein heterodimerization activity;GO:0004364:glutathione transferase activity;GO:0042803:protein homodimerization activity;GO:0004051:arachidonate 5-lipoxygenase activity;GO:0019899:enzyme binding;GO:0004464:leukotriene-C4 synthase …	-
ENSMUSG00000060429	1	15	55636388	55906949	-	Sntb1	syntrophin%2C basic 1 [Source:MGI Symbol%3BAcc:MGI:101781]	-	GO:0005856:cytoskeleton;GO:0005737:cytoplasm;GO:0043234:protein complex;GO:0030054:cell junction;GO:0045202:synapse;GO:0005886:plasma membrane;	GO:0005516:calmodulin binding;GO:0003779:actin binding;GO:0005543:phospholipid binding;GO:0030165:PDZ domain binding;	-
ENSMUSG00000062488	1	19	34607970	34613401	+	Ifit3b	interferon-induced protein with tetratricopeptide repeats 3B [Source:MGI Symbol%3BAcc:MGI:3698419]	GO:0051607:defense response to virus;GO:0045087:innate immune response;GO:0008285:negative regulation of cell proliferation;GO:0035458:cellular response to interferon-beta;GO:0043066:negative regulation of apoptotic process;GO:0035457:cellular response to interferon-alpha;	GO:0005739:mitochondrion;	GO:0042802:identical protein binding;	-
ENSMUSG00000062585	1	4	135895394	135920207	+	Cnr2	cannabinoid receptor 2 (macrophage) [Source:MGI Symbol%3BAcc:MGI:104650]	GO:0050728:negative regulation of inflammatory response;GO:0032496:response to lipopolysaccharide;GO:0033004:negative regulation of mast cell activation;GO:0032229:negative regulation of synaptic transmission, GABAergic;GO:0001975:response to amphetamine;GO:0007155:cell adhesion;GO:0045759:negative regulation of action potential;GO:0007610:behavior;GO:0038171:cannabinoid signaling pathway;GO:0051…	GO:0031234:extrinsic component of cytoplasmic side of plasma membrane;GO:0016021:integral component of membrane;GO:0030425:dendrite;GO:0043204:perikaryon;	GO:0004949:cannabinoid receptor activity;	K04278
ENSMUSG00000063234	1	15	103308235	103310612	-	Gpr84	G protein-coupled receptor 84 [Source:MGI Symbol%3BAcc:MGI:1934129]	GO:0007186:G-protein coupled receptor signaling pathway;	GO:0016021:integral component of membrane;GO:0005886:plasma membrane;	GO:0004930:G-protein coupled receptor activity;	K08421
ENSMUSG00000063415	1	6	84571414	84593908	-	Cyp26b1	cytochrome P450%2C family 26%2C subfamily b%2C polypeptide 1 [Source:MGI Symbol%3BAcc:MGI:2176159]	GO:0010628:positive regulation of gene expression;GO:0048384:retinoic acid receptor signaling pathway;GO:0060349:bone morphogenesis;GO:0007283:spermatogenesis;GO:0030326:embryonic limb morphogenesis;GO:0034653:retinoic acid catabolic process;GO:2001037:positive regulation of tongue muscle cell differentiation;GO:0001709:cell fate determination;GO:0007140:male meiosis;GO:0055114:oxidation-reductio…	GO:0016020:membrane;GO:0005783:endoplasmic reticulum;	GO:0001972:retinoic acid binding;GO:0020037:heme binding;GO:0009055:electron carrier activity;GO:0005506:iron ion binding;GO:0008401:retinoic acid 4-hydroxylase activity;	K12664
ENSMUSG00000064267	1	5	122206804	122242297	+	Hvcn1	hydrogen voltage-gated channel 1 [Source:MGI Symbol%3BAcc:MGI:1921346]	GO:0009268:response to pH;GO:0034765:regulation of ion transmembrane transport;GO:0010043:response to zinc ion;GO:0015992:proton transport;	GO:0016021:integral component of membrane;	GO:0030171:voltage-gated proton channel activity;	K19382
ENSMUSG00000064373	1	15	3268547	3280508	+	Selenop	selenoprotein P [Source:MGI Symbol%3BAcc:MGI:894288]	GO:0007420:brain development;GO:0019953:sexual reproduction;GO:0007626:locomotory behavior;GO:0040007:growth;GO:0001887:selenium compound metabolic process;GO:0009791:post-embryonic development;	GO:0005615:extracellular space;	GO:0008430:selenium binding;	-
ENSMUSG00000069792	1	11	83703991	83706268	+	Wfdc17	WAP four-disulfide core domain 17 [Source:MGI Symbol%3BAcc:MGI:3649773]	-	-	-	-
ENSMUSG00000074896	1	19	34583531	34588731	+	Ifit3	interferon-induced protein with tetratricopeptide repeats 3 [Source:MGI Symbol%3BAcc:MGI:1101055]	GO:0051607:defense response to virus;GO:0045087:innate immune response;GO:0008285:negative regulation of cell proliferation;GO:0035458:cellular response to interferon-beta;GO:0043066:negative regulation of apoptotic process;GO:0035457:cellular response to interferon-alpha;	GO:0005739:mitochondrion;	GO:0042802:identical protein binding;	-
ENSMUSG00000075707	1	12	110279068	110281097	+	Dio3	deiodinase%2C iodothyronine type III [Source:MGI Symbol%3BAcc:MGI:1306782]	GO:0042404:thyroid hormone catabolic process;GO:0055114:oxidation-reduction process;GO:0042446:hormone biosynthetic process;GO:0040018:positive regulation of multicellular organism growth;	GO:0016021:integral component of membrane;GO:0005768:endosome;GO:0005886:plasma membrane;	GO:0004800:thyroxine 5'-deiodinase activity;GO:0033798:thyroxine 5-deiodinase activity;	K07754
ENSMUSG00000078591	1	7	123982869	124398989	+	Hs3st4	heparan sulfate (glucosamine) 3-O-sulfotransferase 4 [Source:MGI Symbol%3BAcc:MGI:1333792]	-	-	-	K09678
ENSMUSG00000078921	1	11	49057194	49064206	-	Tgtp2	T cell specific GTPase 2 [Source:MGI Symbol%3BAcc:MGI:3710083]	GO:0034341:response to interferon-gamma;GO:0035458:cellular response to interferon-beta;GO:0035455:response to interferon-alpha;	-	GO:0005525:GTP binding;GO:0003924:GTPase activity;	K17072
ENSMUSG00000079186	1	14	56231441	56234656	-	Gzmc	granzyme C [Source:MGI Symbol%3BAcc:MGI:109256]	GO:0019835:cytolysis;GO:0006508:proteolysis;	-	GO:0004252:serine-type endopeptidase activity;	K01353
ENSMUSG00000079227	1	9	124121543	124147699	+	Ccr5	chemokine (C-C motif) receptor 5 [Source:MGI Symbol%3BAcc:MGI:107182]	GO:0032755:positive regulation of interleukin-6 production;GO:0060139:positive regulation of apoptotic process by virus;GO:0014808:release of sequestered calcium ion into cytosol by sarcoplasmic reticulum;GO:0070098:chemokine-mediated signaling pathway;GO:0031622:positive regulation of fever generation;GO:0006955:immune response;GO:0070723:response to cholesterol;GO:0030336:negative regulation of…	GO:0016021:integral component of membrane;GO:0009897:external side of plasma membrane;GO:0005768:endosome;	GO:0071791:chemokine (C-C motif) ligand 5 binding;GO:0016493:C-C chemokine receptor activity;GO:0001948:glycoprotein binding;GO:0019901:protein kinase binding;GO:0003779:actin binding;	K04180
ENSMUSG00000079293	1	6	129461591	129472779	-	Clec7a	C-type lectin domain family 7%2C member a [Source:MGI Symbol%3BAcc:MGI:1861431]	GO:0006910:phagocytosis, recognition;GO:0016337:single organismal cell-cell adhesion;GO:0006954:inflammatory response;GO:0050766:positive regulation of phagocytosis;GO:0032760:positive regulation of tumor necrosis factor production;GO:0001879:detection of yeast;GO:0002366:leukocyte activation involved in immune response;GO:0006911:phagocytosis, engulfment;GO:0002752:cell surface pattern recogniti…	GO:0009897:external side of plasma membrane;GO:0016021:integral component of membrane;	GO:0046872:metal ion binding;GO:0001846:opsonin binding;GO:0001872:(1->3)-beta-D-glucan binding;GO:0001874:(1->3)-beta-D-glucan receptor activity;	K10074
ENSMUSG00000085448	1	2	113387107	113441094	-	Gm13963	predicted gene 13963 [Source:MGI Symbol%3BAcc:MGI:3650832]	-	-	-	-
ENSMUSG00000087006	1	2	93955810	93957201	-	Gm13889	predicted gene 13889 [Source:MGI Symbol%3BAcc:MGI:3652053]	-	-	-	-
ENSMUSG00000104554	1	3	122377097	122391811	-	Gm4610	predicted gene 4610 [Source:MGI Symbol%3BAcc:MGI:3782793]	-	-	-	-
ENSMUSG00000105651	1	3	35256462	35276131	-	1700017M07Rik	RIKEN cDNA 1700017M07 gene [Source:MGI Symbol%3BAcc:MGI:1923648]	-	-	-	-
ENSMUSG00000112023	1	10	51480632	51486703	+	Lilr4b	leukocyte immunoglobulin-like receptor%2C subfamily B%2C member 4B [Source:MGI Symbol%3BAcc:MGI:102702]	-	GO:0005886:plasma membrane;GO:0016021:integral component of membrane;	-	K06512
ENSMUSG00000112148	1	10	51490956	51496611	+	Lilrb4a	leukocyte immunoglobulin-like receptor%2C subfamily B%2C member 4A [Source:MGI Symbol%3BAcc:MGI:102701]	-	GO:0005886:plasma membrane;GO:0016021:integral component of membrane;GO:0016020:membrane;	-	K06512
ENSMUSG00000115936	1	16	11778429	11781500	+	4833415N18Rik	RIKEN cDNA 4833415N18 gene [Source:MGI Symbol%3BAcc:MGI:1921011]	-	-	-	-
