# Supplementary material for: Mogrol Attenuates Osteoclast Formation and Bone Resorption by Inhibiting the TRAF6/MAPK/NF-κB Signaling Pathway In vitro and Protects Against Osteoporosis in Postmenopausal Mice
Source: Front Pharmacol. 2022 Mar 9;13:803880. doi: 10.3389/fphar.2022.803880 (PMC9038946; doi:10.3389/fphar.2022.803880)
Supplement: Supplementary file 1 [file DataSheet3.ZIP › Data-figure4/RNA-Seq/GO/Control-VS-Treat.xlsx]

## Sheet: Sheet1
category	term	ontology	numDEInCat	numInCat	over_represented_pvalue	over_represented_FDR	GeneNumber(Up)	GeneNumber(Down)
GO:0016525	negative regulation of angiogenesis	BP	6	66	6.8544e-08	0.000928291	3	3
GO:0035458	cellular response to interferon-beta	BP	4	27	1.02754e-06	0.00695799	0	4
GO:0050766	positive regulation of phagocytosis	BP	4	38	5.91081e-06	0.0266834	4	0
GO:0016021	integral component of membrane	CC	34	5688	2.60929e-05	0.0883442	26	8
GO:0005615	extracellular space	CC	11	1054	3.57106e-05	0.0967258	4	7
GO:0007229	integrin-mediated signaling pathway	BP	5	114	4.54554e-05	0.1026	2	3
GO:0045087	innate immune response	BP	5	155	7.74963e-05	0.149933	3	2
GO:0016020	membrane	CC	13	1299	9.92184e-05	0.154392	7	6
GO:0007155	cell adhesion	BP	7	308	0.000102602	0.154392	3	4
GO:0050715	positive regulation of cytokine secretion	BP	3	41	0.000125007	0.169297	3	0
GO:0000165	MAPK cascade	BP	3	36	0.000176332	0.217096	2	1
GO:0005604	basement membrane	CC	4	93	0.00023096	0.251805	1	3
GO:0006508	proteolysis	BP	8	580	0.000241709	0.251805	2	6
GO:0019722	calcium-mediated signaling	BP	3	43	0.00027449	0.26553	1	2
GO:0006910	phagocytosis, recognition	BP	2	9	0.000322318	0.275209	2	0
GO:0001758	retinal dehydrogenase activity	MF	2	11	0.000325138	0.275209	0	2
GO:0002024	diet induced thermogenesis	BP	2	9	0.000352072	0.280477	1	1
GO:0045730	respiratory burst	BP	2	13	0.000384079	0.286236	2	0
GO:0042574	retinal metabolic process	BP	2	13	0.000437372	0.286236	0	2
GO:0007169	transmembrane receptor protein tyrosine kinase signaling pathway	BP	3	42	0.000448886	0.286236	2	1
GO:0035457	cellular response to interferon-alpha	BP	2	11	0.000465621	0.286236	0	2
GO:0051607	defense response to virus	BP	4	159	0.000476285	0.286236	1	3
GO:0009986	cell surface	CC	7	481	0.000490203	0.286236	4	3
GO:0050710	negative regulation of cytokine secretion	BP	2	13	0.000507248	0.286236	2	0
GO:0005391	sodium:potassium-exchanging ATPase activity	MF	2	11	0.000559802	0.303256	1	1
GO:0042535	positive regulation of tumor necrosis factor biosynthetic process	BP	2	13	0.000644281	0.334067	2	0
GO:0050728	negative regulation of inflammatory response	BP	3	56	0.000666013	0.334067	3	0
GO:0001666	response to hypoxia	BP	5	226	0.000706006	0.34148	1	4
GO:0005890	sodium:potassium-exchanging ATPase complex	CC	2	13	0.000750778	0.348116	1	1
GO:0045576	mast cell activation	BP	2	14	0.000771136	0.348116	1	1
GO:0006911	phagocytosis, engulfment	BP	2	15	0.000812749	0.352326	2	0
GO:0045060	negative thymic T cell selection	BP	2	14	0.000832492	0.352326	2	0
GO:0007160	cell-matrix adhesion	BP	3	62	0.00108392	0.433608	0	3
GO:0019835	cytolysis	BP	2	25	0.00118888	0.433608	0	2
GO:0006709	progesterone catabolic process	BP	1	1	0.00128068	0.433608	0	1
GO:0035410	dihydrotestosterone 17-beta-dehydrogenase activity	MF	1	1	0.00128068	0.433608	0	1
GO:0045703	ketoreductase activity	MF	1	1	0.00128068	0.433608	0	1
GO:0047020	15-hydroxyprostaglandin-D dehydrogenase (NADP+) activity	MF	1	1	0.00128068	0.433608	0	1
GO:0071384	cellular response to corticosteroid stimulus	BP	1	1	0.00128068	0.433608	0	1
GO:1900053	negative regulation of retinoic acid biosynthetic process	BP	1	1	0.00128068	0.433608	0	1
GO:0009897	external side of plasma membrane	CC	5	289	0.00131384	0.433984	3	2
GO:0004252	serine-type endopeptidase activity	MF	4	207	0.00144791	0.466882	1	3
GO:0032496	response to lipopolysaccharide	BP	4	174	0.00158251	0.471287	3	1
GO:0005768	endosome	CC	5	241	0.001584	0.471287	3	2
GO:0009615	response to virus	BP	3	121	0.00165915	0.471287	3	0
GO:0035708	interleukin-4-dependent isotype switching to IgE isotypes	BP	1	1	0.00173996	0.471287	1	0
GO:0035709	memory T cell activation	BP	1	1	0.00173996	0.471287	1	0
GO:0035712	T-helper 2 cell activation	BP	1	1	0.00173996	0.471287	1	0
GO:0071954	chemokine (C-C motif) ligand 11 production	BP	1	1	0.00173996	0.471287	1	0
GO:1900281	positive regulation of CD4-positive, alpha-beta T cell costimulation	BP	1	1	0.00173996	0.471287	1	0
GO:0033798	thyroxine 5-deiodinase activity	MF	1	1	0.00190459	0.480122	0	1
GO:0001709	cell fate determination	BP	2	18	0.00192698	0.480122	1	1
GO:0005057	receptor signaling protein activity	MF	2	26	0.00194343	0.480122	1	1
GO:0071222	cellular response to lipopolysaccharide	BP	3	95	0.00195846	0.480122	3	0
GO:0003059	positive regulation of the force of heart contraction by epinephrine	BP	1	1	0.00201114	0.480122	1	0
GO:0004941	beta2-adrenergic receptor activity	MF	1	1	0.00201114	0.480122	1	0
GO:0000060	protein import into nucleus, translocation	BP	2	24	0.00202075	0.480122	1	1
GO:0032809	neuronal cell body membrane	CC	2	18	0.00213	0.48228	2	0
GO:0001968	fibronectin binding	MF	2	21	0.00213358	0.48228	0	2
GO:0004364	glutathione transferase activity	MF	2	41	0.00213666	0.48228	2	0
GO:0007584	response to nutrient	BP	3	84	0.00224164	0.497681	1	2
GO:0055114	oxidation-reduction process	BP	8	1069	0.00235912	0.515316	1	7
GO:0045453	bone resorption	BP	2	25	0.00243163	0.522724	1	1
GO:0001874	(1->3)-beta-D-glucan receptor activity	MF	1	1	0.00251136	0.527446	1	0
GO:0070098	chemokine-mediated signaling pathway	BP	2	27	0.00253149	0.527446	1	1
GO:0047023	androsterone dehydrogenase activity	MF	1	2	0.00275617	0.559091	0	1
GO:0042060	wound healing	BP	3	90	0.00278501	0.559091	2	1
GO:0001820	serotonin secretion	BP	1	2	0.00280722	0.559091	1	0
GO:0016337	single organismal cell-cell adhesion	BP	3	93	0.0029418	0.564361	2	1
GO:0030198	extracellular matrix organization	BP	3	82	0.00295676	0.564361	0	3
GO:0005578	proteinaceous extracellular matrix	CC	4	171	0.00297437	0.564361	1	3
GO:0006954	inflammatory response	BP	4	201	0.00300037	0.564361	3	1
GO:0030336	negative regulation of cell migration	BP	3	86	0.00309174	0.573581	1	2
GO:0019511	peptidyl-proline hydroxylation	BP	1	1	0.00357569	0.59149	0	1
GO:0005178	integrin binding	MF	3	87	0.00368953	0.59149	0	3
GO:0045202	synapse	CC	4	170	0.00373079	0.59149	2	2
GO:0009314	response to radiation	BP	2	27	0.00384212	0.59149	0	2
GO:0043382	positive regulation of memory T cell differentiation	BP	1	2	0.00384736	0.59149	1	0
GO:0034178	toll-like receptor 13 signaling pathway	BP	1	1	0.00395761	0.59149	1	0
GO:0016495	C-X3-C chemokine receptor activity	MF	1	1	0.00404932	0.59149	1	0
GO:0047787	delta4-3-oxosteroid 5beta-reductase activity	MF	1	2	0.00405687	0.59149	0	1
GO:0021768	nucleus accumbens development	BP	1	1	0.00409285	0.59149	0	1
GO:0019770	IgG receptor activity	MF	1	2	0.00410947	0.59149	1	0
GO:0038094	Fc-gamma receptor signaling pathway	BP	1	2	0.00410947	0.59149	1	0
GO:0002552	serotonin secretion by mast cell	BP	1	1	0.0041343	0.59149	1	0
GO:0050683	AF-1 domain binding	MF	1	1	0.00423088	0.59149	0	1
GO:0072006	nephron development	BP	1	1	0.00423088	0.59149	0	1
GO:0015077	monovalent inorganic cation transmembrane transporter activity	MF	1	1	0.00433128	0.59149	1	0
GO:0033624	negative regulation of integrin activation	BP	1	1	0.00436751	0.59149	1	0
GO:2000420	negative regulation of eosinophil extravasation	BP	1	1	0.00436751	0.59149	1	0
GO:0060139	positive regulation of apoptotic process by virus	BP	1	1	0.00439668	0.59149	0	1
GO:0001766	membrane raft polarization	BP	1	1	0.00439693	0.59149	1	0
GO:0005586	collagen type III trimer	CC	1	1	0.00439693	0.59149	0	1
GO:0046633	alpha-beta T cell proliferation	BP	1	1	0.00439693	0.59149	1	0
GO:0001879	detection of yeast	BP	1	2	0.00449003	0.59149	1	0
GO:0006876	cellular cadmium ion homeostasis	BP	1	2	0.00449852	0.59149	1	0
GO:0015707	nitrite transport	BP	1	2	0.00449852	0.59149	1	0
GO:0032632	interleukin-3 production	BP	1	2	0.00449852	0.59149	1	0
GO:0043091	L-arginine import	BP	1	2	0.00449852	0.59149	1	0
GO:0045342	MHC class II biosynthetic process	BP	1	2	0.00449852	0.59149	1	0
GO:0051139	metal ion:proton antiporter activity	MF	1	2	0.00449852	0.59149	1	0
GO:0070821	tertiary granule membrane	CC	1	2	0.00449852	0.59149	1	0
GO:0070839	divalent metal ion export	BP	1	2	0.00449852	0.59149	1	0
GO:0050928	negative regulation of positive chemotaxis	BP	1	2	0.00464455	0.604819	0	1
GO:0007189	adenylate cyclase-activating G-protein coupled receptor signaling pathway	BP	2	35	0.00472817	0.609844	2	0
GO:0032760	positive regulation of tumor necrosis factor production	BP	2	37	0.00490706	0.626947	1	1
GO:0005070	SH3/SH2 adaptor activity	MF	2	28	0.00496323	0.628196	1	1
GO:0008305	integrin complex	CC	2	26	0.00515408	0.631222	1	1
GO:0006603	phosphocreatine metabolic process	BP	1	3	0.00517419	0.631222	0	1
GO:0001805	positive regulation of type III hypersensitivity	BP	1	3	0.00519112	0.631222	1	0
GO:0002540	leukotriene production involved in inflammatory response	BP	1	2	0.00526309	0.631222	1	0
GO:0004051	arachidonate 5-lipoxygenase activity	MF	1	2	0.00526309	0.631222	1	0
GO:0005244	voltage-gated ion channel activity	MF	2	33	0.00527244	0.631222	2	0
GO:0016477	cell migration	BP	3	102	0.00533454	0.631222	2	1
GO:0071277	cellular response to calcium ion	BP	2	37	0.00536	0.631222	1	1
GO:0002752	cell surface pattern recognition receptor signaling pathway	BP	1	2	0.00541015	0.631635	1	0
GO:0071594	thymocyte aggregation	BP	1	2	0.005482	0.634553	1	0
GO:2000824	negative regulation of androgen receptor activity	BP	1	2	0.00560788	0.640137	0	1
GO:0044259	multicellular organismal macromolecule metabolic process	BP	1	2	0.0056717	0.640137	0	1
GO:0071379	cellular response to prostaglandin stimulus	BP	1	2	0.00567204	0.640137	0	1
GO:0004464	leukotriene-C4 synthase activity	MF	1	3	0.0061351	0.674634	1	0
GO:0042404	thyroid hormone catabolic process	BP	1	2	0.00621749	0.674634	0	1
GO:0001812	positive regulation of type I hypersensitivity	BP	1	4	0.00634393	0.674634	1	0
GO:0048633	positive regulation of skeletal muscle tissue growth	BP	1	2	0.00639927	0.674634	1	0
GO:0018636	phenanthrene 9,10-monooxygenase activity	MF	1	4	0.00640613	0.674634	0	1
GO:0047086	ketosteroid monooxygenase activity	MF	1	4	0.00640613	0.674634	0	1
GO:0071395	cellular response to jasmonic acid stimulus	BP	1	4	0.00640613	0.674634	0	1
GO:0043031	negative regulation of macrophage activation	BP	1	4	0.0064073	0.674634	0	1
GO:0017129	triglyceride binding	MF	1	2	0.00642603	0.674634	1	0
GO:0001788	antibody-dependent cellular cytotoxicity	BP	1	3	0.00656259	0.68367	1	0
GO:0030171	voltage-gated proton channel activity	MF	1	2	0.00663235	0.685664	1	0
GO:0001887	selenium compound metabolic process	BP	1	2	0.00672489	0.689964	1	0
GO:0006955	immune response	BP	3	155	0.00687939	0.693248	0	3
GO:0071226	cellular response to molecule of fungal origin	BP	1	2	0.00689735	0.693248	1	0
GO:0007265	Ras protein signal transduction	BP	2	38	0.00695658	0.693248	1	1
GO:0031386	protein tag	MF	1	4	0.00696166	0.693248	0	1
GO:0001872	(1->3)-beta-D-glucan binding	MF	1	3	0.00703626	0.695562	1	0
GO:0071791	chemokine (C-C motif) ligand 5 binding	MF	1	2	0.00710149	0.696924	0	1
GO:0002366	leukocyte activation involved in immune response	BP	1	3	0.0073176	0.706988	1	0
GO:0034341	response to interferon-gamma	BP	2	88	0.0073616	0.706988	1	1
GO:0006898	receptor-mediated endocytosis	BP	2	36	0.00742953	0.706988	2	0
GO:0006879	cellular iron ion homeostasis	BP	2	54	0.00748559	0.706988	1	1
GO:0019372	lipoxygenase pathway	BP	1	3	0.00757083	0.706988	1	0
GO:2001037	positive regulation of tongue muscle cell differentiation	BP	1	2	0.00765753	0.706988	0	1
GO:0045590	negative regulation of regulatory T cell differentiation	BP	1	3	0.0076808	0.706988	1	0
GO:2000224	regulation of testosterone biosynthetic process	BP	1	4	0.0076821	0.706988	0	1
GO:0002215	defense response to nematode	BP	1	5	0.00771482	0.706988	1	0
GO:0008401	retinoic acid 4-hydroxylase activity	MF	1	3	0.00777828	0.706988	0	1
GO:0034653	retinoic acid catabolic process	BP	1	3	0.00777828	0.706988	0	1
GO:0002277	myeloid dendritic cell activation involved in immune response	BP	1	2	0.00801947	0.712853	1	0
GO:0004800	thyroxine 5'-deiodinase activity	MF	1	3	0.00805655	0.712853	0	1
GO:0034988	Fc-gamma receptor I complex binding	MF	1	2	0.00806685	0.712853	1	0
GO:0019941	modification-dependent protein catabolic process	BP	1	4	0.00810042	0.712853	0	1
GO:0048002	antigen processing and presentation of peptide antigen	BP	1	3	0.00810598	0.712853	1	0
GO:0004998	transferrin receptor activity	MF	1	2	0.00830169	0.717409	0	1
GO:0050863	regulation of T cell activation	BP	1	4	0.00840101	0.717409	0	1
GO:0004465	lipoprotein lipase activity	MF	1	2	0.00850579	0.717409	1	0
GO:0002025	vasodilation by norepinephrine-epinephrine involved in regulation of systemic arterial blood pressure	BP	1	3	0.00853068	0.717409	1	0
GO:0031649	heat generation	BP	1	3	0.00853068	0.717409	1	0
GO:0051380	norepinephrine binding	MF	1	3	0.00853068	0.717409	1	0
GO:0060166	olfactory pit development	BP	1	3	0.00854427	0.717409	0	1
GO:0032623	interleukin-2 production	BP	1	4	0.00858157	0.717409	1	0
GO:0016942	insulin-like growth factor binding protein complex	CC	1	2	0.0087125	0.719795	0	1
GO:0005381	iron ion transmembrane transporter activity	MF	1	2	0.00872335	0.719795	0	1
GO:0001771	immunological synapse formation	BP	1	2	0.00877471	0.719795	1	0
GO:0047006	17-alpha,20-alpha-dihydroxypregn-4-en-3-one dehydrogenase activity	MF	1	4	0.00882457	0.719795	0	1
GO:0002369	T cell cytokine production	BP	1	3	0.00887586	0.719795	1	0
GO:0050729	positive regulation of inflammatory response	BP	2	53	0.00900941	0.722571	2	0
GO:0071363	cellular response to growth factor stimulus	BP	2	45	0.00905011	0.722571	0	2
GO:0032729	positive regulation of interferon-gamma production	BP	2	64	0.00907015	0.722571	2	0
GO:0005583	fibrillar collagen trimer	CC	1	3	0.00923174	0.723922	0	1
GO:0042590	antigen processing and presentation of exogenous peptide antigen via MHC class I	BP	1	5	0.0092506	0.723922	1	0
GO:0002891	positive regulation of immunoglobulin mediated immune response	BP	1	3	0.00927117	0.723922	1	0
GO:0002138	retinoic acid biosynthetic process	BP	1	3	0.00930093	0.723922	0	1
GO:0001808	negative regulation of type IV hypersensitivity	BP	1	3	0.00936683	0.724885	1	0
GO:0001568	blood vessel development	BP	2	40	0.00945185	0.727309	1	1
GO:0035813	regulation of renal sodium excretion	BP	1	3	0.00957963	0.731464	0	1
GO:0043305	negative regulation of mast cell degranulation	BP	1	3	0.0096554	0.731464	1	0
GO:2000110	negative regulation of macrophage apoptotic process	BP	1	3	0.00971225	0.731464	0	1
GO:0030165	PDZ domain binding	MF	3	121	0.00972189	0.731464	1	2
GO:0001562	response to protozoan	BP	1	5	0.0100594	0.74921	1	0
GO:0019901	protein kinase binding	MF	5	438	0.0100858	0.74921	1	4
GO:0032755	positive regulation of interleukin-6 production	BP	2	60	0.0101237	0.74921	1	1
GO:0033004	negative regulation of mast cell activation	BP	1	3	0.0104338	0.767961	1	0
GO:0042093	T-helper cell differentiation	BP	1	3	0.0105772	0.771556	1	0
GO:0048385	regulation of retinoic acid receptor signaling pathway	BP	1	8	0.0106349	0.771556	0	1
GO:0034765	regulation of ion transmembrane transport	BP	3	130	0.0106872	0.771556	3	0
GO:0050871	positive regulation of B cell activation	BP	1	4	0.0107618	0.771556	1	0
GO:0072012	glomerulus vasculature development	BP	1	4	0.0107675	0.771556	0	1
GO:0019797	procollagen-proline 3-dioxygenase activity	MF	1	3	0.0109434	0.780031	0	1
GO:0042116	macrophage activation	BP	1	5	0.0110737	0.780212	1	0
GO:0016488	farnesol catabolic process	BP	1	6	0.0111187	0.780212	0	1
GO:0045550	geranylgeranyl reductase activity	MF	1	6	0.0111187	0.780212	0	1
GO:0009055	electron carrier activity	MF	3	203	0.0111866	0.780926	1	2
GO:0035939	microsatellite binding	MF	1	3	0.0114325	0.787372	0	1
GO:0034372	very-low-density lipoprotein particle remodeling	BP	1	5	0.0114547	0.787372	1	0
GO:0002756	MyD88-independent toll-like receptor signaling pathway	BP	1	3	0.0114856	0.787372	1	0
GO:0004111	creatine kinase activity	MF	1	6	0.011524	0.787372	0	1
GO:0004949	cannabinoid receptor activity	MF	1	3	0.0116591	0.787372	1	0
GO:0038171	cannabinoid signaling pathway	BP	1	3	0.0116591	0.787372	1	0
GO:0002086	diaphragm contraction	BP	1	4	0.0116859	0.787372	1	0
GO:0001798	positive regulation of type IIa hypersensitivity	BP	1	5	0.0118463	0.794231	1	0
GO:0045626	negative regulation of T-helper 1 cell differentiation	BP	1	4	0.0119307	0.79595	1	0
GO:0020037	heme binding	MF	3	207	0.0120553	0.800318	1	2
GO:0035914	skeletal muscle cell differentiation	BP	2	56	0.0121387	0.801921	1	1
GO:0051024	positive regulation of immunoglobulin secretion	BP	1	7	0.0122377	0.803945	1	0
GO:0002032	desensitization of G-protein coupled receptor protein signaling pathway by arrestin	BP	1	4	0.0123505	0.803945	1	0
GO:0004958	prostaglandin F receptor activity	MF	1	5	0.0123801	0.803945	0	1
GO:0003050	regulation of systemic arterial blood pressure by atrial natriuretic peptide	BP	1	3	0.0124126	0.803945	0	1
GO:0045759	negative regulation of action potential	BP	1	3	0.0124734	0.803945	1	0
GO:2000406	positive regulation of T cell migration	BP	1	9	0.0125255	0.803945	1	0
GO:0019864	IgG binding	MF	1	6	0.0127376	0.812547	1	0
GO:0006935	chemotaxis	BP	2	73	0.0127997	0.812547	1	1
GO:0086080	protein binding involved in heterotypic cell-cell adhesion	MF	1	3	0.0128465	0.812547	1	0
GO:0003208	cardiac ventricle morphogenesis	BP	1	3	0.0128995	0.812547	0	1
GO:0016655	oxidoreductase activity, acting on NAD(P)H, quinone or similar compound as acceptor	MF	1	8	0.0130383	0.815911	0	1
GO:0014063	negative regulation of serotonin secretion	BP	1	4	0.0130734	0.815911	1	0
GO:0009279	cell outer membrane	CC	1	4	0.013178	0.818671	1	0
GO:0015629	actin cytoskeleton	CC	3	143	0.0133455	0.823018	1	2
GO:0050544	arachidonic acid binding	MF	1	5	0.0133696	0.823018	1	0
GO:0032736	positive regulation of interleukin-13 production	BP	1	5	0.0134901	0.826678	1	0
GO:2000353	positive regulation of endothelial cell apoptotic process	BP	1	6	0.0136959	0.835513	0	1
GO:0035811	negative regulation of urine volume	BP	1	8	0.0138076	0.838548	1	0
GO:2000474	regulation of opioid receptor signaling pathway	BP	1	4	0.0138924	0.839929	1	0
GO:0014808	release of sequestered calcium ion into cytosol by sarcoplasmic reticulum	BP	1	4	0.0141477	0.851566	0	1
GO:0050764	regulation of phagocytosis	BP	1	4	0.0143663	0.860632	1	0
GO:0002072	optic cup morphogenesis involved in camera-type eye development	BP	1	4	0.0144254	0.860632	0	1
GO:0042803	protein homodimerization activity	MF	7	916	0.0146652	0.867497	4	3
GO:0034235	GPI anchor binding	MF	1	5	0.0146686	0.867497	0	1
GO:0001818	negative regulation of cytokine production	BP	1	5	0.014944	0.879941	1	0
GO:0009612	response to mechanical stimulus	BP	2	66	0.0151498	0.888195	0	2
GO:0051379	epinephrine binding	MF	1	5	0.0155827	0.902191	1	0
GO:0002830	positive regulation of type 2 immune response	BP	1	6	0.0156011	0.902191	1	0
GO:0001768	establishment of T cell polarity	BP	1	9	0.0156067	0.902191	1	0
GO:0048630	skeletal muscle tissue growth	BP	1	4	0.0156549	0.902191	0	1
GO:0043587	tongue morphogenesis	BP	1	5	0.0157727	0.903623	0	1
GO:0005886	plasma membrane	CC	19	3792	0.0158132	0.903623	13	6
GO:0004028	3-chloroallyl aldehyde dehydrogenase activity	MF	1	5	0.0162489	0.923422	0	1
GO:0002606	positive regulation of dendritic cell antigen processing and presentation	BP	1	6	0.0162961	0.923422	1	0
GO:0031117	positive regulation of microtubule depolymerization	BP	1	4	0.0164115	0.92564	1	0
GO:2000300	regulation of synaptic vesicle exocytosis	BP	1	4	0.0165053	0.92564	0	1
GO:0070324	thyroid hormone binding	MF	1	5	0.0165555	0.92564	0	1
GO:0042608	T cell receptor binding	MF	1	5	0.0166086	0.92564	1	0
GO:0001846	opsonin binding	MF	1	6	0.016803	0.932634	1	0
GO:0010890	positive regulation of sequestering of triglyceride	BP	1	6	0.0170375	0.94179	1	0
GO:0010594	regulation of endothelial cell migration	BP	1	4	0.0171227	0.942656	1	0
GO:0070574	cadmium ion transmembrane transport	BP	1	5	0.0172626	0.946506	1	0
GO:0015672	monovalent inorganic cation transport	BP	1	4	0.0173421	0.94703	1	0
GO:0045063	T-helper 1 cell differentiation	BP	1	5	0.0176748	0.961323	1	0
GO:0071875	adrenergic receptor signaling pathway	BP	1	6	0.0178828	0.96629	1	0
GO:0001554	luteolysis	BP	1	6	0.0179088	0.96629	0	1
GO:0051636	obsolete Gram-negative bacterial cell surface binding	MF	1	5	0.0180999	0.972727	0	1
GO:0045630	positive regulation of T-helper 2 cell differentiation	BP	1	6	0.018242	0.976486	1	0
GO:0048014	Tie signaling pathway	BP	1	6	0.0183142	0.97649	0	1
GO:0004957	prostaglandin E receptor activity	MF	1	5	0.0186853	0.992281	1	0
GO:0008201	heparin binding	MF	3	279	0.0187568	0.992281	1	2
GO:0045986	negative regulation of smooth muscle contraction	BP	1	10	0.0188501	0.992428	1	0
GO:0001957	intramembranous ossification	BP	1	6	0.0189062	0.992428	0	1
GO:0032587	ruffle membrane	CC	2	71	0.0189796	0.992434	2	0
GO:0071315	cellular response to morphine	BP	1	6	0.0194808	1	1	0
GO:0044351	macropinocytosis	BP	1	5	0.0195104	1	1	0
GO:0042742	defense response to bacterium	BP	2	138	0.0198359	1	1	1
GO:0005172	vascular endothelial growth factor receptor binding	MF	1	7	0.0199367	1	0	1
GO:0006693	prostaglandin metabolic process	BP	1	9	0.0199735	1	0	1
GO:0071276	cellular response to cadmium ion	BP	1	9	0.0200571	1	0	1
GO:0032700	negative regulation of interleukin-17 production	BP	1	8	0.0201176	1	1	0
GO:0007567	parturition	BP	1	7	0.0203017	1	0	1
GO:0004029	aldehyde dehydrogenase (NAD) activity	MF	1	6	0.0203318	1	0	1
GO:0032020	ISG15-protein conjugation	BP	1	9	0.0205551	1	0	1
GO:0035022	positive regulation of Rac protein signal transduction	BP	1	5	0.0207468	1	1	0
GO:0048386	positive regulation of retinoic acid receptor signaling pathway	BP	1	5	0.0208677	1	0	1
GO:0051897	positive regulation of protein kinase B signaling	BP	2	76	0.0209183	1	0	2
GO:0070008	serine-type exopeptidase activity	MF	1	5	0.0209953	1	0	1
GO:0043303	mast cell degranulation	BP	1	7	0.0210327	1	0	1
GO:0005506	iron ion binding	MF	3	245	0.0210882	1	0	3
GO:0048791	calcium ion-dependent exocytosis of neurotransmitter	BP	1	5	0.0213627	1	0	1
GO:0008593	regulation of Notch signaling pathway	BP	1	5	0.0213743	1	0	1
GO:0045162	clustering of voltage-gated sodium channels	BP	1	5	0.0215036	1	1	0
GO:0003779	actin binding	MF	4	322	0.0215718	1	1	3
GO:0042627	chylomicron	CC	1	11	0.0216622	1	1	0
GO:0060054	positive regulation of epithelial cell proliferation involved in wound healing	BP	1	6	0.021664	1	1	0
GO:0032717	negative regulation of interleukin-8 production	BP	1	8	0.0216646	1	0	1
GO:0032964	collagen biosynthetic process	BP	1	6	0.0217323	1	0	1
GO:0004030	aldehyde dehydrogenase [NAD(P)+] activity	MF	1	7	0.0218936	1	0	1
GO:0045088	regulation of innate immune response	BP	1	7	0.0219855	1	1	0
GO:0070233	negative regulation of T cell apoptotic process	BP	1	11	0.0220501	1	1	0
GO:0046982	protein heterodimerization activity	MF	5	562	0.0221174	1	2	3
GO:0005581	collagen trimer	CC	2	68	0.0221555	1	0	2
GO:0005384	manganese ion transmembrane transporter activity	MF	1	7	0.0222794	1	1	0
GO:0005887	integral component of plasma membrane	CC	6	655	0.0225179	1	3	3
GO:0030130	clathrin coat of trans-Golgi network vesicle	CC	1	6	0.0228092	1	0	1
GO:0002726	positive regulation of T cell cytokine production	BP	1	7	0.0230629	1	1	0
GO:0050665	hydrogen peroxide biosynthetic process	BP	1	9	0.0232463	1	1	0
GO:0031994	insulin-like growth factor I binding	MF	1	7	0.0232892	1	0	1
GO:0060586	multicellular organismal iron ion homeostasis	BP	1	7	0.0240429	1	1	0
GO:0019227	neuronal action potential propagation	BP	1	7	0.0240886	1	1	0
GO:0016712	oxidoreductase activity, acting on paired donors, with incorporation or reduction of molecular oxygen, reduced flavin or flavoprotein as one donor, and incorporation of one atom of oxygen	MF	1	13	0.0244986	1	0	1
GO:0007035	vacuolar acidification	BP	1	10	0.024726	1	1	0
GO:0043066	negative regulation of apoptotic process	BP	5	611	0.0247465	1	2	3
GO:2000178	negative regulation of neural precursor cell proliferation	BP	1	9	0.0248847	1	0	1
GO:0002309	T cell proliferation involved in immune response	BP	1	18	0.0248899	1	1	0
GO:0010042	response to manganese ion	BP	1	8	0.0250392	1	0	1
GO:0031110	regulation of microtubule polymerization or depolymerization	BP	1	12	0.025245	1	1	0
GO:0060324	face development	BP	1	6	0.0253386	1	0	1
GO:0034755	iron ion transmembrane transport	BP	1	6	0.025464	1	0	1
GO:0046549	retinal cone cell development	BP	1	9	0.0257863	1	0	1
GO:0051492	regulation of stress fiber assembly	BP	1	7	0.0259855	1	1	0
GO:0050688	regulation of defense response to virus	BP	1	7	0.0261235	1	1	0
GO:0071421	manganese ion transmembrane transport	BP	1	8	0.0262165	1	1	0
GO:0035240	dopamine binding	MF	1	10	0.026289	1	1	0
GO:0006813	potassium ion transport	BP	2	70	0.0262896	1	1	1
GO:0044342	type B pancreatic cell proliferation	BP	1	9	0.0265967	1	0	1
GO:0035455	response to interferon-alpha	BP	1	17	0.0267006	1	0	1
GO:0043171	peptide catabolic process	BP	1	8	0.0268888	1	0	1
GO:0050700	CARD domain binding	MF	1	9	0.027264	1	0	1
GO:0050777	negative regulation of immune response	BP	1	7	0.0273369	1	0	1
GO:0005794	Golgi apparatus	CC	7	910	0.0276248	1	3	4
GO:0007010	cytoskeleton organization	BP	2	70	0.0277456	1	1	1
GO:0042446	hormone biosynthetic process	BP	1	8	0.0279314	1	0	1
GO:0003198	epithelial to mesenchymal transition involved in endocardial cushion formation	BP	1	10	0.0282641	1	0	1
GO:0051635	obsolete bacterial cell surface binding	MF	1	9	0.0283423	1	1	0
GO:0019433	triglyceride catabolic process	BP	1	10	0.02855	1	1	0
GO:0003184	pulmonary valve morphogenesis	BP	1	7	0.0285616	1	0	1
GO:0001931	uropod	CC	1	9	0.0286013	1	1	0
GO:0010886	positive regulation of cholesterol storage	BP	1	7	0.0286029	1	1	0
GO:0043020	NADPH oxidase complex	CC	1	10	0.0287162	1	1	0
GO:0071380	cellular response to prostaglandin E stimulus	BP	1	9	0.0289921	1	1	0
GO:0050660	flavin adenine dinucleotide binding	MF	2	80	0.0293457	1	1	1
GO:0010975	regulation of neuron projection development	BP	1	9	0.0294927	1	1	0
GO:0016175	superoxide-generating NADPH oxidase activity	MF	1	10	0.029669	1	1	0
GO:0060173	limb development	BP	1	8	0.029854	1	0	1
GO:0005901	caveola	CC	2	80	0.0300916	1	1	1
GO:0031622	positive regulation of fever generation	BP	1	13	0.0301003	1	0	1
GO:0019953	sexual reproduction	BP	1	10	0.0303255	1	1	0
GO:0070723	response to cholesterol	BP	1	10	0.0307151	1	0	1
GO:0004602	glutathione peroxidase activity	MF	1	20	0.0310222	1	1	0
GO:0010744	positive regulation of macrophage derived foam cell differentiation	BP	1	9	0.0312565	1	1	0
GO:0016174	NAD(P)H oxidase activity	MF	1	8	0.0312622	1	1	0
GO:0010906	regulation of glucose metabolic process	BP	1	9	0.0313046	1	0	1
GO:0032229	negative regulation of synaptic transmission, GABAergic	BP	1	8	0.031573	1	1	0
GO:0043306	positive regulation of mast cell degranulation	BP	1	12	0.0317398	1	1	0
GO:0030644	cellular chloride ion homeostasis	BP	1	11	0.0318743	1	0	1
GO:0042383	sarcolemma	CC	2	87	0.032056	1	1	1
GO:0021795	cerebral cortex cell migration	BP	1	9	0.0320709	1	1	0
GO:0002827	positive regulation of T-helper 1 type immune response	BP	1	12	0.032462	1	1	0
GO:0035025	positive regulation of Rho protein signal transduction	BP	1	10	0.0326286	1	0	1
GO:0043569	negative regulation of insulin-like growth factor receptor signaling pathway	BP	1	9	0.0327879	1	0	1
GO:0008179	adenylate cyclase binding	MF	1	10	0.0329318	1	1	0
GO:0032963	collagen metabolic process	BP	1	9	0.0329623	1	0	1
GO:0019432	triglyceride biosynthetic process	BP	1	11	0.0333223	1	1	0
GO:0016493	C-C chemokine receptor activity	MF	1	12	0.0333647	1	0	1
GO:0017015	regulation of transforming growth factor beta receptor signaling pathway	BP	1	10	0.0337348	1	0	1
GO:0070208	protein heterotrimerization	BP	1	10	0.0337766	1	0	1
GO:0048246	macrophage chemotaxis	BP	1	11	0.0338497	1	1	0
GO:0042493	response to drug	BP	4	420	0.0339865	1	2	2
GO:0050798	activated T cell proliferation	BP	1	11	0.0341414	1	1	0
GO:0003181	atrioventricular valve morphogenesis	BP	1	10	0.0342019	1	0	1
GO:0030278	regulation of ossification	BP	1	10	0.0343955	1	1	0
GO:0005021	vascular endothelial growth factor-activated receptor activity	MF	1	8	0.0345379	1	0	1
GO:0045059	positive thymic T cell selection	BP	1	12	0.0345414	1	1	0
GO:0010812	negative regulation of cell-substrate adhesion	BP	1	10	0.0346202	1	0	1
GO:0070997	neuron death	BP	1	10	0.0346745	1	0	1
GO:0045666	positive regulation of neuron differentiation	BP	2	99	0.0349287	1	0	2
GO:0031103	axon regeneration	BP	1	11	0.0355772	1	0	1
GO:0001618	virus receptor activity	MF	1	15	0.0358674	1	1	0
GO:0031362	anchored component of external side of plasma membrane	CC	1	17	0.0361209	1	0	1
GO:0006814	sodium ion transport	BP	2	89	0.0365316	1	1	1
GO:0043206	extracellular fibril organization	BP	1	13	0.0365672	1	0	1
GO:0002282	microglial cell activation involved in immune response	BP	1	10	0.0365815	1	1	0
GO:0002526	acute inflammatory response	BP	1	13	0.0366147	1	1	0
GO:0060088	auditory receptor cell stereocilium organization	BP	1	11	0.0371378	1	0	1
GO:0043568	positive regulation of insulin-like growth factor receptor signaling pathway	BP	1	10	0.03754	1	0	1
GO:0002675	positive regulation of acute inflammatory response	BP	1	18	0.037651	1	1	0
GO:0005388	calcium-transporting ATPase activity	MF	1	11	0.0379836	1	1	0
GO:0030517	negative regulation of axon extension	BP	1	10	0.0381758	1	0	1
GO:0016023	cytoplasmic membrane-bounded vesicle	CC	2	91	0.0382847	1	0	2
GO:0071526	semaphorin-plexin signaling pathway	BP	1	9	0.0384597	1	1	0
GO:0008430	selenium binding	MF	1	19	0.0384703	1	1	0
GO:0043234	protein complex	CC	4	438	0.0389367	1	1	3
GO:0014912	negative regulation of smooth muscle cell migration	BP	1	13	0.0389887	1	0	1
GO:0005068	transmembrane receptor protein tyrosine kinase adaptor activity	MF	1	10	0.0392876	1	1	0
GO:0000983	RNA polymerase II core promoter sequence-specific DNA binding transcription factor activity	MF	1	11	0.0393171	1	0	1
GO:0051001	negative regulation of nitric-oxide synthase activity	BP	1	12	0.0394206	1	1	0
GO:0005764	lysosome	CC	3	248	0.0395586	1	1	2
GO:0045766	positive regulation of angiogenesis	BP	2	105	0.0395881	1	1	1
GO:0043537	negative regulation of blood vessel endothelial cell migration	BP	1	14	0.0396792	1	0	1
GO:0048255	mRNA stabilization	BP	1	13	0.0403649	1	1	0
GO:0042554	superoxide anion generation	BP	1	17	0.0407238	1	1	0
GO:0035313	wound healing, spreading of epidermal cells	BP	1	11	0.0411486	1	1	0
GO:0034361	very-low-density lipoprotein particle	CC	1	19	0.0413879	1	1	0
GO:0031115	negative regulation of microtubule polymerization	BP	1	15	0.0414706	1	1	0
GO:0046641	positive regulation of alpha-beta T cell proliferation	BP	1	15	0.0418911	1	1	0
GO:0044597	daunorubicin metabolic process	BP	1	24	0.0419053	1	0	1
GO:0044598	doxorubicin metabolic process	BP	1	24	0.0419053	1	0	1
GO:0032743	positive regulation of interleukin-2 production	BP	1	13	0.0419402	1	1	0
GO:0042802	identical protein binding	MF	4	458	0.0420631	1	1	3
GO:0032753	positive regulation of interleukin-4 production	BP	1	15	0.0423115	1	1	0
GO:0070403	NAD+ binding	MF	1	13	0.0423177	1	0	1
GO:0019843	rRNA binding	MF	2	162	0.0424422	1	2	0
GO:0045667	regulation of osteoblast differentiation	BP	1	15	0.0424932	1	0	1
GO:0004032	alditol:NADP+ 1-oxidoreductase activity	MF	1	26	0.042684	1	0	1
GO:0031988	membrane-bounded vesicle	CC	1	13	0.0434759	1	0	1
GO:0003995	acyl-CoA dehydrogenase activity	MF	1	12	0.0435608	1	0	1
GO:0016486	peptide hormone processing	BP	1	13	0.0440513	1	0	1
GO:0004806	triglyceride lipase activity	MF	1	16	0.0441842	1	1	0
GO:0017156	calcium ion-dependent exocytosis	BP	1	16	0.0445274	1	0	1
GO:0046581	intercellular canaliculus	CC	1	12	0.044629	1	0	1
GO:0006750	glutathione biosynthetic process	BP	1	16	0.0451736	1	1	0
GO:0034185	apolipoprotein binding	MF	1	12	0.0452968	1	1	0
GO:0070328	triglyceride homeostasis	BP	1	18	0.0454527	1	1	0
GO:0034614	cellular response to reactive oxygen species	BP	1	16	0.0456055	1	0	1
GO:0030818	negative regulation of cAMP biosynthetic process	BP	1	14	0.045877	1	0	1
GO:0006968	cellular defense response	BP	1	19	0.0462457	1	0	1
GO:0004707	MAP kinase activity	MF	1	18	0.0485915	1	0	1
GO:0043408	regulation of MAPK cascade	BP	1	20	0.0486034	1	1	0
GO:0050860	negative regulation of T cell receptor signaling pathway	BP	1	18	0.0490748	1	0	1
GO:0022409	positive regulation of cell-cell adhesion	BP	1	14	0.0495241	1	0	1
GO:0097190	apoptotic signaling pathway	BP	1	22	0.0496591	1	1	0
GO:0050870	positive regulation of T cell activation	BP	1	26	0.0497988	1	0	1
GO:0060056	mammary gland involution	BP	1	14	0.0498519	1	0	1
GO:0030574	collagen catabolic process	BP	1	21	0.049904	1	0	1
