# Supplementary material for: Mogrol Attenuates Osteoclast Formation and Bone Resorption by Inhibiting the TRAF6/MAPK/NF-κB Signaling Pathway In vitro and Protects Against Osteoporosis in Postmenopausal Mice
Source: Front Pharmacol. 2022 Mar 9;13:803880. doi: 10.3389/fphar.2022.803880 (PMC9038946; doi:10.3389/fphar.2022.803880)
Supplement: Supplementary file 1 [file DataSheet3.ZIP › Data-figure4/RNA-Seq/KEGG/KEGG_annation.xls]

Gene_ID	KO_ID	KO_name	Definition	EC	NumberOfPathway	Pathway_ID;Pathway_Des
ENSMUSG00000000001	K04630	GNAI	guanine nucleotide-binding protein G(i) subunit alpha	--	37	ko04015 Rap1 signaling pathway;ko04022 cGMP-PKG signaling pathway;ko04024 cAMP signaling pathway;ko04062 Chemokine signaling pathway;ko04071 Sphingolipid signaling pathway;ko04261 Adrenergic signaling in cardiomyocytes;ko04360 Axon guidance;ko04371 Apelin signaling pathway;ko04540 Gap junction;ko04611 Platelet activation;ko04670 Leukocyte transendothelial migration;ko04713 Circadian entrainment;k…
ENSMUSG00000000028	K06628	CDC45	cell division control protein 45	--	1	ko04110 Cell cycle;
ENSMUSG00000000049	K17305	APOH, B2G1	beta-2-glycoprotein 1	--	1	ko04979 Cholesterol metabolism;
ENSMUSG00000000058	K12958	CAV2	caveolin 2	--	5	ko04144 Endocytosis;ko04510 Focal adhesion;ko05100 Bacterial invasion of epithelial cells;ko05205 Proteoglycans in cancer;ko05418 Fluid shear stress and atherosclerosis;
ENSMUSG00000000088	K02264	COX5A	cytochrome c oxidase subunit 5a	--	8	ko00190 Oxidative phosphorylation;ko01100 Metabolic pathways;ko04260 Cardiac muscle contraction;ko04714 Thermogenesis;ko04932 Non-alcoholic fatty liver disease (NAFLD);ko05010 Alzheimer's disease;ko05012 Parkinson's disease;ko05016 Huntington's disease;
ENSMUSG00000000093	K10176	TBX2	T-box protein 2	--	1	ko04013 MAPK signaling pathway - fly;
ENSMUSG00000000120	K02583	NGFR, CD271	nerve growth factor receptor (TNFR superfamily member 16)	--	8	ko04010 MAPK signaling pathway;ko04014 Ras signaling pathway;ko04015 Rap1 signaling pathway;ko04060 Cytokine-cytokine receptor interaction;ko04151 PI3K-Akt signaling pathway;ko04215 Apoptosis - multiple species;ko04722 Neurotrophin signaling pathway;ko05202 Transcriptional misregulation in cancer;
ENSMUSG00000000125	K00312	WNT3	wingless-type MMTV integration site family, member 3	--	15	ko04150 mTOR signaling pathway;ko04310 Wnt signaling pathway;ko04390 Hippo signaling pathway;ko04550 Signaling pathways regulating pluripotency of stem cells;ko04916 Melanogenesis;ko04934 Cushing's syndrome;ko05165 Human papillomavirus infection;ko05166 HTLV-I infection;ko05200 Pathways in cancer;ko05205 Proteoglycans in cancer;ko05206 MicroRNAs in cancer;ko05217 Basal cell carcinoma;ko05224 Brea…
ENSMUSG00000000126	K01064	WNT9	wingless-type MMTV integration site family, member 9	--	14	ko04150 mTOR signaling pathway;ko04310 Wnt signaling pathway;ko04390 Hippo signaling pathway;ko04550 Signaling pathways regulating pluripotency of stem cells;ko04916 Melanogenesis;ko04934 Cushing's syndrome;ko05165 Human papillomavirus infection;ko05166 HTLV-I infection;ko05200 Pathways in cancer;ko05205 Proteoglycans in cancer;ko05217 Basal cell carcinoma;ko05224 Breast cancer;ko05225 Hepatocell…
ENSMUSG00000000134	K09105	TFE3	transcription factor E3	--	3	ko04137 Mitophagy - animal;ko05202 Transcriptional misregulation in cancer;ko05211 Renal cell carcinoma;
ENSMUSG00000000142	K04385	AXIN2	axin 2	--	12	ko04310 Wnt signaling pathway;ko04390 Hippo signaling pathway;ko04550 Signaling pathways regulating pluripotency of stem cells;ko04934 Cushing's syndrome;ko05165 Human papillomavirus infection;ko05200 Pathways in cancer;ko05210 Colorectal cancer;ko05213 Endometrial cancer;ko05217 Basal cell carcinoma;ko05224 Breast cancer;ko05225 Hepatocellular carcinoma;ko05226 Gastric cancer;
ENSMUSG00000000149	K04346	GNA12	guanine nucleotide-binding protein subunit alpha-12	--	9	ko04010 MAPK signaling pathway;ko04022 cGMP-PKG signaling pathway;ko04071 Sphingolipid signaling pathway;ko04072 Phospholipase D signaling pathway;ko04270 Vascular smooth muscle contraction;ko04730 Long-term depression;ko04810 Regulation of actin cytoskeleton;ko04928 Parathyroid hormone synthesis, secretion and action;ko05200 Pathways in cancer;
ENSMUSG00000000157	K06464	ITGB2, CD18	integrin beta 2	--	18	ko04015 Rap1 signaling pathway;ko04145 Phagosome;ko04390 Hippo signaling pathway;ko04514 Cell adhesion molecules (CAMs);ko04610 Complement and coagulation cascades;ko04650 Natural killer cell mediated cytotoxicity;ko04670 Leukocyte transendothelial migration;ko04810 Regulation of actin cytoskeleton;ko05133 Pertussis;ko05134 Legionellosis;ko05140 Leishmaniasis;ko05144 Malaria;ko05146 Amoebiasis;ko…
ENSMUSG00000000159	K06786	JAM4, JCAM	junctional adhesion molecule 4	--	2	ko04530 Tight junction;ko05120 Epithelial cell signaling in Helicobacter pylori infection;
ENSMUSG00000000168	K00627	DLAT, aceF, pdhC	pyruvate dehydrogenase E2 component (dihydrolipoamide acetyltransferase)	EC:2.3.1.12	5	ko00010 Glycolysis / Gluconeogenesis;ko00020 Citrate cycle (TCA cycle);ko00620 Pyruvate metabolism;ko01100 Metabolic pathways;ko01200 Carbon metabolism;
ENSMUSG00000000171	K00237	SDHD, SDH4	succinate dehydrogenase (ubiquinone) membrane anchor subunit	--	9	ko00020 Citrate cycle (TCA cycle);ko00190 Oxidative phosphorylation;ko01100 Metabolic pathways;ko01200 Carbon metabolism;ko04714 Thermogenesis;ko04932 Non-alcoholic fatty liver disease (NAFLD);ko05010 Alzheimer's disease;ko05012 Parkinson's disease;ko05016 Huntington's disease;
ENSMUSG00000000182	K04358	FGF	fibroblast growth factor	--	9	ko04010 MAPK signaling pathway;ko04014 Ras signaling pathway;ko04015 Rap1 signaling pathway;ko04151 PI3K-Akt signaling pathway;ko04810 Regulation of actin cytoskeleton;ko05200 Pathways in cancer;ko05218 Melanoma;ko05224 Breast cancer;ko05226 Gastric cancer;
ENSMUSG00000000183	K04358	FGF	fibroblast growth factor	--	9	ko04010 MAPK signaling pathway;ko04014 Ras signaling pathway;ko04015 Rap1 signaling pathway;ko04151 PI3K-Akt signaling pathway;ko04810 Regulation of actin cytoskeleton;ko05200 Pathways in cancer;ko05218 Melanoma;ko05224 Breast cancer;ko05226 Gastric cancer;
ENSMUSG00000000184	K10151	CCND2	G1/S-specific cyclin-D2	--	18	ko04068 FoxO signaling pathway;ko04110 Cell cycle;ko04115 p53 signaling pathway;ko04151 PI3K-Akt signaling pathway;ko04218 Cellular senescence;ko04310 Wnt signaling pathway;ko04340 Hedgehog signaling pathway;ko04390 Hippo signaling pathway;ko04510 Focal adhesion;ko04630 Jak-STAT signaling pathway;ko04917 Prolactin signaling pathway;ko05162 Measles;ko05165 Human papillomavirus infection;ko05166 HT…
ENSMUSG00000000194	K05705	YES1	tyrosine-protein kinase Yes	EC:2.7.10.2	1	ko04520 Adherens junction;
ENSMUSG00000000214	K00501	TH	tyrosine 3-monooxygenase	EC:1.14.16.2	9	ko00350 Tyrosine metabolism;ko00790 Folate biosynthesis;ko01100 Metabolic pathways;ko04728 Dopaminergic synapse;ko04917 Prolactin signaling pathway;ko05012 Parkinson's disease;ko05030 Cocaine addiction;ko05031 Amphetamine addiction;ko05034 Alcoholism;
ENSMUSG00000000215	K04526	INS	insulin	--	28	ko04010 MAPK signaling pathway;ko04014 Ras signaling pathway;ko04015 Rap1 signaling pathway;ko04022 cGMP-PKG signaling pathway;ko04066 HIF-1 signaling pathway;ko04068 FoxO signaling pathway;ko04072 Phospholipase D signaling pathway;ko04114 Oocyte meiosis;ko04140 Autophagy - animal;ko04150 mTOR signaling pathway;ko04151 PI3K-Akt signaling pathway;ko04152 AMPK signaling pathway;ko04211 Longevity re…
ENSMUSG00000000216	K04827	SCNN1G	amiloride-sensitive sodium channel subunit gamma	--	2	ko04742 Taste transduction;ko04960 Aldosterone-regulated sodium reabsorption;
ENSMUSG00000000253	K00364	E1.7.1.7, guaC	GMP reductase	EC:1.7.1.7	1	ko00230 Purine metabolism;
ENSMUSG00000000263	K05193	GLRA1	glycine receptor alpha-1	--	1	ko04080 Neuroactive ligand-receptor interaction;
ENSMUSG00000000275	K10652	TRIM25, EFP	tripartite motif-containing protein 25	EC:2.3.2.27	3	ko04064 NF-kappa B signaling pathway;ko04622 RIG-I-like receptor signaling pathway;ko05164 Influenza A;
ENSMUSG00000000276	K00901	dgkA, DGK	diacylglycerol kinase (ATP)	EC:2.7.1.107	6	ko00561 Glycerolipid metabolism;ko00564 Glycerophospholipid metabolism;ko01100 Metabolic pathways;ko04070 Phosphatidylinositol signaling system;ko04072 Phospholipase D signaling pathway;ko05231 Choline metabolism in cancer;
ENSMUSG00000000290	K06464	ITGB2, CD18	integrin beta 2	--	18	ko04015 Rap1 signaling pathway;ko04145 Phagosome;ko04390 Hippo signaling pathway;ko04514 Cell adhesion molecules (CAMs);ko04610 Complement and coagulation cascades;ko04650 Natural killer cell mediated cytotoxicity;ko04670 Leukocyte transendothelial migration;ko04810 Regulation of actin cytoskeleton;ko05133 Pertussis;ko05134 Legionellosis;ko05140 Leishmaniasis;ko05144 Malaria;ko05146 Amoebiasis;ko…
ENSMUSG00000000301	K00551	PEMT	phosphatidylethanolamine/phosphatidyl-N-methylethanolamine N-methyltransferase	EC:2.1.1.17 2.1.1.71	2	ko00564 Glycerophospholipid metabolism;ko01100 Metabolic pathways;
ENSMUSG00000000303	K05689	CDH1, CDHE, CD324	cadherin 1, type 1, E-cadherin	--	13	ko04015 Rap1 signaling pathway;ko04371 Apelin signaling pathway;ko04390 Hippo signaling pathway;ko04514 Cell adhesion molecules (CAMs);ko04520 Adherens junction;ko05100 Bacterial invasion of epithelial cells;ko05130 Pathogenic Escherichia coli infection;ko05200 Pathways in cancer;ko05213 Endometrial cancer;ko05216 Thyroid cancer;ko05218 Melanoma;ko05219 Bladder cancer;ko05226 Gastric cancer;
ENSMUSG00000000305	K06797	CDH4	cadherin 4, type 1, R-cadherin	--	1	ko04514 Cell adhesion molecules (CAMs);
ENSMUSG00000000308	K00933	E2.7.3.2	creatine kinase	EC:2.7.3.2	2	ko00330 Arginine and proline metabolism;ko01100 Metabolic pathways;
ENSMUSG00000000320	K00458	ALOX12	arachidonate 12-lipoxygenase	EC:1.13.11.31	5	ko00590 Arachidonic acid metabolism;ko01100 Metabolic pathways;ko01523 Antifolate resistance;ko04726 Serotonergic synapse;ko04750 Inflammatory mediator regulation of TRP channels;
ENSMUSG00000000326	K00545	COMT	catechol O-methyltransferase	EC:2.1.1.6	4	ko00140 Steroid hormone biosynthesis;ko00350 Tyrosine metabolism;ko01100 Metabolic pathways;ko04728 Dopaminergic synapse;
ENSMUSG00000000340	K09699	DBT, bkdB	2-oxoisovalerate dehydrogenase E2 component (dihydrolipoyl transacylase)	EC:2.3.1.168	3	ko00280 Valine, leucine and isoleucine degradation;ko00640 Propanoate metabolism;ko01100 Metabolic pathways;
ENSMUSG00000000381	K17106	WAP	whey acidic protein	--	1	ko04917 Prolactin signaling pathway;
ENSMUSG00000000385	K09633	TMPRSS2	transmembrane protease serine 2	EC:3.4.21.-	3	ko05164 Influenza A;ko05202 Transcriptional misregulation in cancer;ko05215 Prostate cancer;
ENSMUSG00000000386	K14754	MX1	interferon-induced GTP-binding protein Mx1	--	3	ko05162 Measles;ko05164 Influenza A;ko05165 Human papillomavirus infection;
ENSMUSG00000000394	K05259	GCG	glucagon	--	3	ko04714 Thermogenesis;ko04911 Insulin secretion;ko04922 Glucagon signaling pathway;
ENSMUSG00000000399	K03953	NDUFA9	NADH dehydrogenase (ubiquinone) 1 alpha subcomplex subunit 9	--	8	ko00190 Oxidative phosphorylation;ko01100 Metabolic pathways;ko04714 Thermogenesis;ko04723 Retrograde endocannabinoid signaling;ko04932 Non-alcoholic fatty liver disease (NAFLD);ko05010 Alzheimer's disease;ko05012 Parkinson's disease;ko05016 Huntington's disease;
ENSMUSG00000000409	K05856	LCK	lymphocyte cell-specific protein tyrosine kinase	EC:2.7.10.2	8	ko04064 NF-kappa B signaling pathway;ko04380 Osteoclast differentiation;ko04650 Natural killer cell mediated cytotoxicity;ko04658 Th1 and Th2 cell differentiation;ko04659 Th17 cell differentiation;ko04660 T cell receptor signaling pathway;ko05166 HTLV-I infection;ko05340 Primary immunodeficiency;
ENSMUSG00000000420	K00710	GALNT	polypeptide N-acetylgalactosaminyltransferase	EC:2.4.1.41	2	ko00512 Mucin type O-glycan biosynthesis;ko01100 Metabolic pathways;
ENSMUSG00000000435	K18484	MYF5	myogenic factor 5	--	1	ko04550 Signaling pathways regulating pluripotency of stem cells;
ENSMUSG00000000440	K08530	NR1C3, PPARG	peroxisome proliferator-activated receptor gamma	--	9	ko03320 PPAR signaling pathway;ko04152 AMPK signaling pathway;ko04211 Longevity regulating pathway;ko04380 Osteoclast differentiation;ko04714 Thermogenesis;ko05016 Huntington's disease;ko05200 Pathways in cancer;ko05202 Transcriptional misregulation in cancer;ko05216 Thyroid cancer;
ENSMUSG00000000441	K04366	RAF1	RAF proto-oncogene serine/threonine-protein kinase	EC:2.7.11.1	72	ko01521 EGFR tyrosine kinase inhibitor resistance;ko01522 Endocrine resistance;ko04010 MAPK signaling pathway;ko04012 ErbB signaling pathway;ko04014 Ras signaling pathway;ko04015 Rap1 signaling pathway;ko04022 cGMP-PKG signaling pathway;ko04024 cAMP signaling pathway;ko04062 Chemokine signaling pathway;ko04068 FoxO signaling pathway;ko04071 Sphingolipid signaling pathway;ko04072 Phospholipase D s…
ENSMUSG00000000486	K13737	SEPT1	septin 1	--	1	ko05100 Bacterial invasion of epithelial cells;
ENSMUSG00000000489	K17386	PDGFB	platelet-derived growth factor subunit B	--	21	ko01521 EGFR tyrosine kinase inhibitor resistance;ko04010 MAPK signaling pathway;ko04014 Ras signaling pathway;ko04015 Rap1 signaling pathway;ko04060 Cytokine-cytokine receptor interaction;ko04072 Phospholipase D signaling pathway;ko04151 PI3K-Akt signaling pathway;ko04510 Focal adhesion;ko04540 Gap junction;ko04630 Jak-STAT signaling pathway;ko04810 Regulation of actin cytoskeleton;ko05166 HTLV-…
ENSMUSG00000000532	K13567	ACVR1B, ALK4	activin receptor type-1B	EC:2.7.11.30	3	ko04060 Cytokine-cytokine receptor interaction;ko04350 TGF-beta signaling pathway;ko04550 Signaling pathways regulating pluripotency of stem cells;
ENSMUSG00000000555	K06484	ITGA5, CD49e	integrin alpha 5	--	15	ko04145 Phagosome;ko04151 PI3K-Akt signaling pathway;ko04510 Focal adhesion;ko04512 ECM-receptor interaction;ko04640 Hematopoietic cell lineage;ko04810 Regulation of actin cytoskeleton;ko05100 Bacterial invasion of epithelial cells;ko05131 Shigellosis;ko05133 Pertussis;ko05165 Human papillomavirus infection;ko05205 Proteoglycans in cancer;ko05206 MicroRNAs in cancer;ko05410 Hypertrophic cardiomyo…
ENSMUSG00000000560	K05175	GABRA	gamma-aminobutyric acid receptor subunit alpha	--	6	ko04080 Neuroactive ligand-receptor interaction;ko04723 Retrograde endocannabinoid signaling;ko04727 GABAergic synapse;ko04742 Taste transduction;ko05032 Morphine addiction;ko05033 Nicotine addiction;
ENSMUSG00000000562	K04268	ADORA3	adenosine A3 receptor	--	3	ko04022 cGMP-PKG signaling pathway;ko04071 Sphingolipid signaling pathway;ko04080 Neuroactive ligand-receptor interaction;
ENSMUSG00000000563	K02127	ATPeF0B, ATP5F1, ATP4	F-type H+-transporting ATPase subunit b	--	6	ko00190 Oxidative phosphorylation;ko01100 Metabolic pathways;ko04714 Thermogenesis;ko05010 Alzheimer's disease;ko05012 Parkinson's disease;ko05016 Huntington's disease;
ENSMUSG00000000567	K18435	SOX9	transcription factor SOX9 (SOX group E)	--	1	ko04024 cAMP signaling pathway;
ENSMUSG00000000581	K12592	C1D, LRP1	exosome complex protein LRP1	--	1	ko03018 RNA degradation;
ENSMUSG00000000594	K12383	GM2A	ganglioside GM2 activator	--	1	ko04142 Lysosome;
ENSMUSG00000000600	K17705	KRIT1	Krev interaction trapped protein 1	--	2	ko04015 Rap1 signaling pathway;ko04212 Longevity regulating pathway - worm;
ENSMUSG00000000617	K04608	GRM6_7_8	metabotropic glutamate receptor 6/7/8	--	3	ko04072 Phospholipase D signaling pathway;ko04080 Neuroactive ligand-receptor interaction;ko04724 Glutamatergic synapse;
ENSMUSG00000000627	K06521	SEMA4, CD100	semaphorin 4	--	1	ko04360 Axon guidance;
ENSMUSG00000000628	K00844	HK	hexokinase	EC:2.7.1.1	13	ko00010 Glycolysis / Gluconeogenesis;ko00051 Fructose and mannose metabolism;ko00052 Galactose metabolism;ko00500 Starch and sucrose metabolism;ko00520 Amino sugar and nucleotide sugar metabolism;ko00524 Neomycin, kanamycin and gentamicin biosynthesis;ko01100 Metabolic pathways;ko01200 Carbon metabolism;ko04066 HIF-1 signaling pathway;ko04910 Insulin signaling pathway;ko04930 Type II diabetes mel…
ENSMUSG00000000673	K00452	HAAO	3-hydroxyanthranilate 3,4-dioxygenase	EC:1.13.11.6	2	ko00380 Tryptophan metabolism;ko01100 Metabolic pathways;
ENSMUSG00000000701	K16836	TCL1B	T-cell leukemia/lymphoma 1B	--	1	ko04151 PI3K-Akt signaling pathway;
ENSMUSG00000000708	K06062	PCAF, KAT2, GCN5	histone acetyltransferase	EC:2.3.1.48	4	ko04330 Notch signaling pathway;ko04919 Thyroid hormone signaling pathway;ko05166 HTLV-I infection;ko05203 Viral carcinogenesis;
ENSMUSG00000000711	K07888	RAB5B	Ras-related protein Rab-5B	--	6	ko04014 Ras signaling pathway;ko04144 Endocytosis;ko04145 Phagosome;ko04962 Vasopressin-regulated water reabsorption;ko05146 Amoebiasis;ko05152 Tuberculosis;
ENSMUSG00000000731	K10603	AIRE	autoimmune regulator	--	2	ko04120 Ubiquitin mediated proteolysis;ko05340 Primary immunodeficiency;
ENSMUSG00000000732	K06710	ICOSLG, ICOSL, CD275	inducible T-cell co-stimulator ligand	--	2	ko04514 Cell adhesion molecules (CAMs);ko04672 Intestinal immune network for IgA production;
ENSMUSG00000000739	K01015	SULT2B1	alcohol sulfotransferase	EC:2.8.2.2	1	ko00140 Steroid hormone biosynthesis;
ENSMUSG00000000740	K02873	RP-L13e, RPL13	large subunit ribosomal protein L13e	--	1	ko03010 Ribosome;
ENSMUSG00000000743	K12197	CHMP1, VPS46, DID2	charged multivesicular body protein 1	--	2	ko04144 Endocytosis;ko04217 Necroptosis;
ENSMUSG00000000751	K07466	RFA1, RPA1, rpa	replication factor A1	--	5	ko03030 DNA replication;ko03420 Nucleotide excision repair;ko03430 Mismatch repair;ko03440 Homologous recombination;ko03460 Fanconi anemia pathway;
ENSMUSG00000000753	K19614	SERPINF1, PEDF	pigment epithelium-derived factor	--	1	ko04310 Wnt signaling pathway;
ENSMUSG00000000766	K04215	OPRM1	mu-type opioid receptor	--	3	ko04080 Neuroactive ligand-receptor interaction;ko04915 Estrogen signaling pathway;ko05032 Morphine addiction;
ENSMUSG00000000776	K03026	RPC4, POLR3D	DNA-directed RNA polymerase III subunit RPC4	--	6	ko00230 Purine metabolism;ko00240 Pyrimidine metabolism;ko01100 Metabolic pathways;ko03020 RNA polymerase;ko04623 Cytosolic DNA-sensing pathway;ko05169 Epstein-Barr virus infection;
ENSMUSG00000000782	K02620	TCF7	transcription factor 7	--	17	ko04310 Wnt signaling pathway;ko04390 Hippo signaling pathway;ko04520 Adherens junction;ko04916 Melanogenesis;ko04934 Cushing's syndrome;ko05165 Human papillomavirus infection;ko05200 Pathways in cancer;ko05210 Colorectal cancer;ko05213 Endometrial cancer;ko05215 Prostate cancer;ko05216 Thyroid cancer;ko05217 Basal cell carcinoma;ko05221 Acute myeloid leukemia;ko05224 Breast cancer;ko05225 Hepato…
ENSMUSG00000000787	K11594	DDX3X, bel	ATP-dependent RNA helicase DDX3X	EC:3.6.4.13	3	ko04622 RIG-I-like receptor signaling pathway;ko05161 Hepatitis B;ko05203 Viral carcinogenesis;
ENSMUSG00000000791	K05063	IL12RB1, CD212	interleukin 12 receptor beta-1	--	6	ko04060 Cytokine-cytokine receptor interaction;ko04630 Jak-STAT signaling pathway;ko04658 Th1 and Th2 cell differentiation;ko04659 Th17 cell differentiation;ko05200 Pathways in cancer;ko05321 Inflammatory bowel disease (IBD);
ENSMUSG00000000792	K14385	SLC5A5, NIS	solute carrier family 5 (sodium/iodide cotransporter), member 5	--	1	ko04918 Thyroid hormone synthesis;
ENSMUSG00000000794	K04944	KCNN3	potassium intermediate/small conductance calcium-activated channel subfamily N member 3	--	1	ko04911 Insulin secretion;
ENSMUSG00000000805	K18246	CA4	carbonic anhydrase 4	EC:4.2.1.1	2	ko00910 Nitrogen metabolism;ko04964 Proximal tubule bicarbonate reclamation;
ENSMUSG00000000811	K00384	trxB, TRR	thioredoxin reductase (NADPH)	EC:1.8.1.9	1	ko00450 Selenocompound metabolism;
ENSMUSG00000000817	K04389	TNFSF6, FASL, CD178	tumor necrosis factor ligand superfamily member 6	--	24	ko01524 Platinum drug resistance;ko04010 MAPK signaling pathway;ko04014 Ras signaling pathway;ko04060 Cytokine-cytokine receptor interaction;ko04068 FoxO signaling pathway;ko04151 PI3K-Akt signaling pathway;ko04210 Apoptosis;ko04217 Necroptosis;ko04650 Natural killer cell mediated cytotoxicity;ko04722 Neurotrophin signaling pathway;ko04932 Non-alcoholic fatty liver disease (NAFLD);ko04940 Type I …
ENSMUSG00000000826	K09525	DNAJC5	DnaJ homolog subfamily C member 5	--	1	ko04141 Protein processing in endoplasmic reticulum;
ENSMUSG00000000838	K15516	FMR	fragile X mental retardation protein	--	1	ko03013 RNA transport;
ENSMUSG00000000869	K05430	IL4	interleukin 4	--	17	ko04060 Cytokine-cytokine receptor interaction;ko04151 PI3K-Akt signaling pathway;ko04630 Jak-STAT signaling pathway;ko04640 Hematopoietic cell lineage;ko04657 IL-17 signaling pathway;ko04658 Th1 and Th2 cell differentiation;ko04659 Th17 cell differentiation;ko04660 T cell receptor signaling pathway;ko04664 Fc epsilon RI signaling pathway;ko04672 Intestinal immune network for IgA production;ko051…
ENSMUSG00000000876	K13350	PXMP4, PMP24	peroxisomal membrane protein 4	--	1	ko04146 Peroxisome;
ENSMUSG00000000881	K12075	DLG2	discs large protein 2	--	3	ko04390 Hippo signaling pathway;ko04530 Tight junction;ko05165 Human papillomavirus infection;
ENSMUSG00000000889	K00503	DBH	dopamine beta-monooxygenase	EC:1.14.17.1	2	ko00350 Tyrosine metabolism;ko01100 Metabolic pathways;
ENSMUSG00000000902	K11648	SMARCB1, SNF5, INI1	SWI/SNF-related matrix-associated actin-dependent regulator of chromatin subfamily B member 1	--	2	ko04714 Thermogenesis;ko05225 Hepatocellular carcinoma;
ENSMUSG00000000938	K17443	HOXA10	homrobox protein Hox-A10	--	1	ko05202 Transcriptional misregulation in cancer;
ENSMUSG00000000957	K07763	MMP14	matrix metalloproteinase-14 (membrane-inserted)	EC:3.4.24.80	3	ko04668 TNF signaling pathway;ko04912 GnRH signaling pathway;ko04928 Parathyroid hormone synthesis, secretion and action;
ENSMUSG00000000958	K13867	SLC7A7	solute carrier family 7 (L-type amino acid transporter), member 7	--	1	ko04974 Protein digestion and absorption;
ENSMUSG00000000959	K03217	yidC, spoIIIJ, OXA1, ccfA	YidC/Oxa1 family membrane protein insertase	--	1	ko03060 Protein export;
ENSMUSG00000000982	K05408	CCL3	C-C motif chemokine 3	--	6	ko04060 Cytokine-cytokine receptor interaction;ko04062 Chemokine signaling pathway;ko04620 Toll-like receptor signaling pathway;ko05132 Salmonella infection;ko05142 Chagas disease (American trypanosomiasis);ko05323 Rheumatoid arthritis;
ENSMUSG00000001029	K06523	ICAM2, CD102	intercellular adhesion molecule 2	--	2	ko04514 Cell adhesion molecules (CAMs);ko04650 Natural killer cell mediated cytotoxicity;
ENSMUSG00000001034	K04464	MAPK7	mitogen-activated protein kinase 7	EC:2.7.11.24	8	ko04010 MAPK signaling pathway;ko04540 Gap junction;ko04657 IL-17 signaling pathway;ko04722 Neurotrophin signaling pathway;ko04912 GnRH signaling pathway;ko04921 Oxytocin signaling pathway;ko05206 MicroRNAs in cancer;ko05418 Fluid shear stress and atherosclerosis;
ENSMUSG00000001036	K12471	EPN	epsin	--	1	ko04144 Endocytosis;
ENSMUSG00000001052	K14007	SEC24	protein transport protein SEC24	--	1	ko04141 Protein processing in endoplasmic reticulum;
ENSMUSG00000001056	K11129	NHP2, NOLA2	H/ACA ribonucleoprotein complex subunit 2	--	1	ko03008 Ribosome biogenesis in eukaryotes;
ENSMUSG00000001065	K10888	FANCA	fanconi anemia group A protein	--	1	ko03460 Fanconi anemia pathway;
ENSMUSG00000001119	K06238	COL6A	collagen, type VI, alpha	--	5	ko04151 PI3K-Akt signaling pathway;ko04510 Focal adhesion;ko04512 ECM-receptor interaction;ko04974 Protein digestion and absorption;ko05165 Human papillomavirus infection;
ENSMUSG00000001120	K13162	PCBP2	poly(rC)-binding protein 2	--	1	ko04216 Ferroptosis;
ENSMUSG00000001127	K08845	ARAF, ARAF1	A-Raf proto-oncogene serine/threonine-protein kinase	EC:2.7.11.1	32	ko01521 EGFR tyrosine kinase inhibitor resistance;ko01522 Endocrine resistance;ko04010 MAPK signaling pathway;ko04012 ErbB signaling pathway;ko04068 FoxO signaling pathway;ko04270 Vascular smooth muscle contraction;ko04650 Natural killer cell mediated cytotoxicity;ko04720 Long-term potentiation;ko04726 Serotonergic synapse;ko04730 Long-term depression;ko04810 Regulation of actin cytoskeleton;ko04…
ENSMUSG00000001128	K15412	CFP	complement factor properdin	--	1	ko05168 Herpes simplex infection;
ENSMUSG00000001131	K16451	TIMP1	metallopeptidase inhibitor 1	--	1	ko04066 HIF-1 signaling pathway;
ENSMUSG00000001134	K04375	ELK1	ETS domain-containing protein Elk-1	--	15	ko04010 MAPK signaling pathway;ko04012 ErbB signaling pathway;ko04014 Ras signaling pathway;ko04510 Focal adhesion;ko04910 Insulin signaling pathway;ko04912 GnRH signaling pathway;ko04921 Oxytocin signaling pathway;ko05020 Prion diseases;ko05140 Leishmaniasis;ko05161 Hepatitis B;ko05166 HTLV-I infection;ko05200 Pathways in cancer;ko05205 Proteoglycans in cancer;ko05213 Endometrial cancer;ko05225 …
ENSMUSG00000001155	K13990	FTCD	glutamate formiminotransferase / formiminotetrahydrofolate cyclodeaminase	EC:2.1.2.5 4.3.1.4	3	ko00340 Histidine metabolism;ko00670 One carbon pool by folate;ko01100 Metabolic pathways;
ENSMUSG00000001158	K12846	SNRNP27	U4/U6.U5 tri-snRNP-associated protein 3	--	1	ko03040 Spliceosome;
ENSMUSG00000001166	K14216	OAS	2'-5'-oligoadenylate synthetase	EC:2.7.7.84	5	ko04621 NOD-like receptor signaling pathway;ko05160 Hepatitis C;ko05162 Measles;ko05164 Influenza A;ko05168 Herpes simplex infection;
ENSMUSG00000001168	K14216	OAS	2'-5'-oligoadenylate synthetase	EC:2.7.7.84	5	ko04621 NOD-like receptor signaling pathway;ko05160 Hepatitis C;ko05162 Measles;ko05164 Influenza A;ko05168 Herpes simplex infection;
ENSMUSG00000001173	K01099	INPP5B_F	inositol polyphosphate 5-phosphatase INPP5B/F	EC:3.1.3.36	3	ko00562 Inositol phosphate metabolism;ko01100 Metabolic pathways;ko04070 Phosphatidylinositol signaling system;
ENSMUSG00000001175	K02183	CALM	calmodulin	--	39	ko04014 Ras signaling pathway;ko04015 Rap1 signaling pathway;ko04020 Calcium signaling pathway;ko04022 cGMP-PKG signaling pathway;ko04024 cAMP signaling pathway;ko04070 Phosphatidylinositol signaling system;ko04114 Oocyte meiosis;ko04218 Cellular senescence;ko04261 Adrenergic signaling in cardiomyocytes;ko04270 Vascular smooth muscle contraction;ko04371 Apelin signaling pathway;ko04625 C-type lec…
ENSMUSG00000001211	K13523	AGPAT3_4	lysophosphatidic acid acyltransferase / lysophosphatidylinositol acyltransferase	EC:2.3.1.51 2.3.1.-	4	ko00561 Glycerolipid metabolism;ko00564 Glycerophospholipid metabolism;ko01100 Metabolic pathways;ko04072 Phospholipase D signaling pathway;
ENSMUSG00000001225	K14078	SLC26A3, DRA	solute carrier family 26 (chloride anion exchanger), member 3	--	2	ko04972 Pancreatic secretion;ko04978 Mineral absorption;
ENSMUSG00000001227	K06842	SEMA6	semaphorin 6	--	1	ko04360 Axon guidance;
ENSMUSG00000001249	K08665	HPN	hepsin	EC:3.4.21.106	1	ko05203 Viral carcinogenesis;
ENSMUSG00000001260	K05186	GABRG	gamma-aminobutyric acid receptor subunit gamma	--	5	ko04080 Neuroactive ligand-receptor interaction;ko04723 Retrograde endocannabinoid signaling;ko04727 GABAergic synapse;ko05032 Morphine addiction;ko05033 Nicotine addiction;
ENSMUSG00000001270	K00933	E2.7.3.2	creatine kinase	EC:2.7.3.2	2	ko00330 Arginine and proline metabolism;ko01100 Metabolic pathways;
ENSMUSG00000001280	K04684	SP1	transcription factor Sp1	--	12	ko01522 Endocrine resistance;ko04137 Mitophagy - animal;ko04350 TGF-beta signaling pathway;ko04915 Estrogen signaling pathway;ko04927 Cortisol synthesis and secretion;ko04928 Parathyroid hormone synthesis, secretion and action;ko04934 Cushing's syndrome;ko05016 Huntington's disease;ko05200 Pathways in cancer;ko05202 Transcriptional misregulation in cancer;ko05224 Breast cancer;ko05231 Choline met…
ENSMUSG00000001281	K06590	ITGB7	integrin beta 7	--	11	ko04151 PI3K-Akt signaling pathway;ko04510 Focal adhesion;ko04512 ECM-receptor interaction;ko04514 Cell adhesion molecules (CAMs);ko04672 Intestinal immune network for IgA production;ko04810 Regulation of actin cytoskeleton;ko05165 Human papillomavirus infection;ko05202 Transcriptional misregulation in cancer;ko05410 Hypertrophic cardiomyopathy (HCM);ko05412 Arrhythmogenic right ventricular cardi…
ENSMUSG00000001300	K05463	EFNB	ephrin-B	--	1	ko04360 Axon guidance;
ENSMUSG00000001323	K12235	SRR	serine racemase	EC:5.1.1.18	2	ko00260 Glycine, serine and threonine metabolism;ko01100 Metabolic pathways;
ENSMUSG00000001348	K14379	ACP5	tartrate-resistant acid phosphatase type 5	EC:3.1.3.2	5	ko00740 Riboflavin metabolism;ko01100 Metabolic pathways;ko04142 Lysosome;ko04380 Osteoclast differentiation;ko05323 Rheumatoid arthritis;
ENSMUSG00000001380	K01892	HARS, hisS	histidyl-tRNA synthetase	EC:6.1.1.21	1	ko00970 Aminoacyl-tRNA biosynthesis;
ENSMUSG00000001383	K12848	SNU23	U4/U6.U5 tri-snRNP component SNU23	--	1	ko03040 Spliceosome;
ENSMUSG00000001403	K06688	UBE2C, UBC11	ubiquitin-conjugating enzyme E2 C	EC:2.3.2.23	1	ko04120 Ubiquitin mediated proteolysis;
ENSMUSG00000001415	K11125	SMG5, EST1B	protein SMG5	--	1	ko03015 mRNA surveillance pathway;
ENSMUSG00000001419	K09262	MEF2D	MADS-box transcription enhancer factor 2D	--	3	ko04022 cGMP-PKG signaling pathway;ko04371 Apelin signaling pathway;ko04928 Parathyroid hormone synthesis, secretion and action;
ENSMUSG00000001424	K15979	SND1	staphylococcal nuclease domain-containing protein 1	--	2	ko05169 Epstein-Barr virus infection;ko05203 Viral carcinogenesis;
ENSMUSG00000001435	K06823	COL18A	collagen, type XVIII, alpha	--	1	ko04974 Protein digestion and absorption;
ENSMUSG00000001436	K14609	SLC19A1, RFC1	solute carrier family 19 (folate transporter), member 1	--	2	ko01523 Antifolate resistance;ko04977 Vitamin digestion and absorption;
ENSMUSG00000001440	K14293	KPNB1, IPO1	importin subunit beta-1	--	1	ko03013 RNA transport;
ENSMUSG00000001444	K10166	TBX21	T-box protein 21	--	3	ko04658 Th1 and Th2 cell differentiation;ko04659 Th17 cell differentiation;ko05321 Inflammatory bowel disease (IBD);
ENSMUSG00000001445	K02864	RP-L10, MRPL10, rplJ	large subunit ribosomal protein L10	--	1	ko03010 Ribosome;
ENSMUSG00000001467	K05917	CYP51	sterol 14-demethylase	EC:1.14.13.70	2	ko00100 Steroid biosynthesis;ko01100 Metabolic pathways;
ENSMUSG00000001473	K07375	TUBB	tubulin beta	--	3	ko04145 Phagosome;ko04540 Gap junction;ko05130 Pathogenic Escherichia coli infection;
ENSMUSG00000001494	K16834	SOST	sclerostin	--	2	ko04310 Wnt signaling pathway;ko04928 Parathyroid hormone synthesis, secretion and action;
ENSMUSG00000001506	K06236	COL1A	collagen, type I, alpha	--	9	ko04151 PI3K-Akt signaling pathway;ko04510 Focal adhesion;ko04512 ECM-receptor interaction;ko04611 Platelet activation;ko04926 Relaxin signaling pathway;ko04933 AGE-RAGE signaling pathway in diabetic complications;ko04974 Protein digestion and absorption;ko05146 Amoebiasis;ko05165 Human papillomavirus infection;
ENSMUSG00000001507	K06482	ITGA3, CD49c	integrin alpha 3	--	11	ko04151 PI3K-Akt signaling pathway;ko04510 Focal adhesion;ko04512 ECM-receptor interaction;ko04640 Hematopoietic cell lineage;ko04810 Regulation of actin cytoskeleton;ko05165 Human papillomavirus infection;ko05200 Pathways in cancer;ko05222 Small cell lung cancer;ko05410 Hypertrophic cardiomyopathy (HCM);ko05412 Arrhythmogenic right ventricular cardiomyopathy (ARVC);ko05414 Dilated cardiomyopathy…
ENSMUSG00000001508	K12565	SGCA	alpha-sarcoglycan	--	4	ko05410 Hypertrophic cardiomyopathy (HCM);ko05412 Arrhythmogenic right ventricular cardiomyopathy (ARVC);ko05414 Dilated cardiomyopathy (DCM);ko05416 Viral myocarditis;
ENSMUSG00000001517	K09406	FOXM	forkhead box protein M	--	1	ko04218 Cellular senescence;
ENSMUSG00000001524	K03144	TFIIH4, GTF2H4, TFB2	transcription initiation factor TFIIH subunit 4	--	3	ko03022 Basal transcription factors;ko03420 Nucleotide excision repair;ko05203 Viral carcinogenesis;
ENSMUSG00000001525	K07375	TUBB	tubulin beta	--	3	ko04145 Phagosome;ko04540 Gap junction;ko05130 Pathogenic Escherichia coli infection;
ENSMUSG00000001552	K10056	JUP	junction plakoglobin	--	5	ko05200 Pathways in cancer;ko05202 Transcriptional misregulation in cancer;ko05221 Acute myeloid leukemia;ko05226 Gastric cancer;ko05412 Arrhythmogenic right ventricular cardiomyopathy (ARVC);
ENSMUSG00000001566	K08025	HLXB9, HB9	homeobox protein HB9	--	1	ko04950 Maturity onset diabetes of the young;
ENSMUSG00000001588	K12489	ACAP	Arf-GAP with coiled-coil, ANK repeat and PH domain-containing protein	--	1	ko04144 Endocytosis;
ENSMUSG00000001642	K00011	AKR1B	aldehyde reductase	EC:1.1.1.21	6	ko00040 Pentose and glucuronate interconversions;ko00051 Fructose and mannose metabolism;ko00052 Galactose metabolism;ko00561 Glycerolipid metabolism;ko00790 Folate biosynthesis;ko01100 Metabolic pathways;
ENSMUSG00000001663	K00799	GST, gst	glutathione S-transferase	EC:2.5.1.18	9	ko00480 Glutathione metabolism;ko00980 Metabolism of xenobiotics by cytochrome P450;ko00982 Drug metabolism - cytochrome P450;ko00983 Drug metabolism - other enzymes;ko01524 Platinum drug resistance;ko05200 Pathways in cancer;ko05204 Chemical carcinogenesis;ko05225 Hepatocellular carcinoma;ko05418 Fluid shear stress and atherosclerosis;
ENSMUSG00000001665	K00799	GST, gst	glutathione S-transferase	EC:2.5.1.18	9	ko00480 Glutathione metabolism;ko00980 Metabolism of xenobiotics by cytochrome P450;ko00982 Drug metabolism - cytochrome P450;ko00983 Drug metabolism - other enzymes;ko01524 Platinum drug resistance;ko05200 Pathways in cancer;ko05204 Chemical carcinogenesis;ko05225 Hepatocellular carcinoma;ko05418 Fluid shear stress and atherosclerosis;
ENSMUSG00000001670	K00815	TAT	tyrosine aminotransferase	EC:2.6.1.5	7	ko00130 Ubiquinone and other terpenoid-quinone biosynthesis;ko00270 Cysteine and methionine metabolism;ko00350 Tyrosine metabolism;ko00360 Phenylalanine metabolism;ko00400 Phenylalanine, tyrosine and tryptophan biosynthesis;ko01100 Metabolic pathways;ko01230 Biosynthesis of amino acids;
ENSMUSG00000001729	K04456	AKT	RAC serine/threonine-protein kinase	EC:2.7.11.1	84	ko01521 EGFR tyrosine kinase inhibitor resistance;ko01522 Endocrine resistance;ko01524 Platinum drug resistance;ko04010 MAPK signaling pathway;ko04012 ErbB signaling pathway;ko04014 Ras signaling pathway;ko04015 Rap1 signaling pathway;ko04022 cGMP-PKG signaling pathway;ko04024 cAMP signaling pathway;ko04062 Chemokine signaling pathway;ko04066 HIF-1 signaling pathway;ko04068 FoxO signaling pathway…
ENSMUSG00000001739	K06087	CLDN	claudin	--	4	ko04514 Cell adhesion molecules (CAMs);ko04530 Tight junction;ko04670 Leukocyte transendothelial migration;ko05160 Hepatitis C;
ENSMUSG00000001750	K02154	ATPeV0A, ATP6N	V-type H+-transporting ATPase subunit a	--	11	ko00190 Oxidative phosphorylation;ko01100 Metabolic pathways;ko04142 Lysosome;ko04145 Phagosome;ko04721 Synaptic vesicle cycle;ko04966 Collecting duct acid secretion;ko05110 Vibrio cholerae infection;ko05120 Epithelial cell signaling in Helicobacter pylori infection;ko05152 Tuberculosis;ko05165 Human papillomavirus infection;ko05323 Rheumatoid arthritis;
ENSMUSG00000001751	K01205	NAGLU	alpha-N-acetylglucosaminidase	EC:3.2.1.50	3	ko00531 Glycosaminoglycan degradation;ko01100 Metabolic pathways;ko04142 Lysosome;
ENSMUSG00000001755	K02318	COASY	phosphopantetheine adenylyltransferase / dephospho-CoA kinase	EC:2.7.7.3 2.7.1.24	2	ko00770 Pantothenate and CoA biosynthesis;ko01100 Metabolic pathways;
ENSMUSG00000001761	K06226	SMO	smoothened	--	6	ko04340 Hedgehog signaling pathway;ko04341 Hedgehog signaling pathway - fly;ko04360 Axon guidance;ko05200 Pathways in cancer;ko05205 Proteoglycans in cancer;ko05217 Basal cell carcinoma;
ENSMUSG00000001767	K12869	CRN, CRNKL1, CLF1, SYF3	crooked neck	--	1	ko03040 Spliceosome;
ENSMUSG00000001773	K14592	FOLH1, GCPII	glutamate carboxypeptidase II (folate hydrolase 1)	EC:3.4.17.21	3	ko00250 Alanine, aspartate and glutamate metabolism;ko01100 Metabolic pathways;ko04977 Vitamin digestion and absorption;
ENSMUSG00000001827	K13649	FOLR	folate receptor	--	2	ko01523 Antifolate resistance;ko04144 Endocytosis;
ENSMUSG00000001829	K03695	clpB	ATP-dependent Clp protease ATP-binding subunit ClpB	--	1	ko04213 Longevity regulating pathway - multiple species;
ENSMUSG00000001847	K04392	RAC1	Ras-related C3 botulinum toxin substrate 1	--	42	ko04010 MAPK signaling pathway;ko04013 MAPK signaling pathway - fly;ko04014 Ras signaling pathway;ko04015 Rap1 signaling pathway;ko04024 cAMP signaling pathway;ko04062 Chemokine signaling pathway;ko04071 Sphingolipid signaling pathway;ko04145 Phagosome;ko04151 PI3K-Akt signaling pathway;ko04310 Wnt signaling pathway;ko04360 Axon guidance;ko04370 VEGF signaling pathway;ko04380 Osteoclast different…
ENSMUSG00000001855	K14317	NUP214, CAN	nuclear pore complex protein Nup214	--	2	ko03013 RNA transport;ko05169 Epstein-Barr virus infection;
ENSMUSG00000001865	K08780	CPA3	carboxypeptidase A3	EC:3.4.17.1	3	ko04614 Renin-angiotensin system;ko04972 Pancreatic secretion;ko04974 Protein digestion and absorption;
ENSMUSG00000001870	K19559	LTBP1	latent transforming growth factor beta binding protein 1	--	1	ko04350 TGF-beta signaling pathway;
ENSMUSG00000001891	K00963	UGP2, galU, galF	UTP--glucose-1-phosphate uridylyltransferase	EC:2.7.7.9	5	ko00040 Pentose and glucuronate interconversions;ko00052 Galactose metabolism;ko00500 Starch and sucrose metabolism;ko00520 Amino sugar and nucleotide sugar metabolism;ko01100 Metabolic pathways;
ENSMUSG00000001918	K05616	SLC1A5	solute carrier family 1 (neutral amino acid transporter), member 5	--	2	ko04974 Protein digestion and absorption;ko05230 Central carbon metabolism in cancer;
ENSMUSG00000001924	K03178	UBE1, UBA1	ubiquitin-activating enzyme E1	EC:6.2.1.45	2	ko04120 Ubiquitin mediated proteolysis;ko05012 Parkinson's disease;
ENSMUSG00000001930	K03900	VWF	von Willebrand factor	--	6	ko04151 PI3K-Akt signaling pathway;ko04510 Focal adhesion;ko04512 ECM-receptor interaction;ko04610 Complement and coagulation cascades;ko04611 Platelet activation;ko05165 Human papillomavirus infection;
ENSMUSG00000001946	K06787	ESAM	endothelial cell adhesion molecule	--	2	ko04514 Cell adhesion molecules (CAMs);ko04670 Leukocyte transendothelial migration;
ENSMUSG00000001964	K12569	EMD	emerin	--	3	ko05410 Hypertrophic cardiomyopathy (HCM);ko05412 Arrhythmogenic right ventricular cardiomyopathy (ARVC);ko05414 Dilated cardiomyopathy (DCM);
ENSMUSG00000001985	K05203	GRIK3	glutamate receptor, ionotropic kainate 3	--	2	ko04080 Neuroactive ligand-receptor interaction;ko04724 Glutamatergic synapse;
ENSMUSG00000001986	K05199	GRIA3	glutamate receptor 3	--	10	ko04024 cAMP signaling pathway;ko04080 Neuroactive ligand-receptor interaction;ko04713 Circadian entrainment;ko04723 Retrograde endocannabinoid signaling;ko04724 Glutamatergic synapse;ko04728 Dopaminergic synapse;ko04730 Long-term depression;ko05031 Amphetamine addiction;ko05033 Nicotine addiction;ko05202 Transcriptional misregulation in cancer;
ENSMUSG00000001995	K17702	SIPA1L2, SPAL2	signal-induced proliferation-associated 1 like protein 2	--	1	ko04015 Rap1 signaling pathway;
ENSMUSG00000001998	K12400	AP4E1	AP-4 complex subunit epsilon-1	--	1	ko04142 Lysosome;
ENSMUSG00000001999	K00214	BLVRA, bvdR	biliverdin reductase	EC:1.3.1.24	2	ko00860 Porphyrin and chlorophyll metabolism;ko01100 Metabolic pathways;
ENSMUSG00000002010	K00030	IDH3	isocitrate dehydrogenase (NAD+)	EC:1.1.1.41	5	ko00020 Citrate cycle (TCA cycle);ko01100 Metabolic pathways;ko01200 Carbon metabolism;ko01210 2-Oxocarboxylic acid metabolism;ko01230 Biosynthesis of amino acids;
ENSMUSG00000002014	K04571	SSR4	translocon-associated protein subunit delta	--	1	ko04141 Protein processing in endoplasmic reticulum;
ENSMUSG00000002015	K14009	BCAP31, BAP31	B-cell receptor-associated protein 31	--	2	ko04141 Protein processing in endoplasmic reticulum;ko05165 Human papillomavirus infection;
ENSMUSG00000002028	K09186	MLL1	histone-lysine N-methyltransferase MLL1	EC:2.1.1.43	3	ko00310 Lysine degradation;ko04934 Cushing's syndrome;ko05202 Transcriptional misregulation in cancer;
ENSMUSG00000002033	K06452	CD3G	T-cell surface glycoprotein CD3 gamma chain	--	7	ko04640 Hematopoietic cell lineage;ko04658 Th1 and Th2 cell differentiation;ko04659 Th17 cell differentiation;ko04660 T cell receptor signaling pathway;ko05142 Chagas disease (American trypanosomiasis);ko05162 Measles;ko05166 HTLV-I infection;
ENSMUSG00000002068	K06626	CCNE	G1/S-specific cyclin-E1	--	16	ko04110 Cell cycle;ko04114 Oocyte meiosis;ko04115 p53 signaling pathway;ko04151 PI3K-Akt signaling pathway;ko04218 Cellular senescence;ko04391 Hippo signaling pathway - fly;ko04934 Cushing's syndrome;ko05161 Hepatitis B;ko05162 Measles;ko05165 Human papillomavirus infection;ko05200 Pathways in cancer;ko05203 Viral carcinogenesis;ko05206 MicroRNAs in cancer;ko05215 Prostate cancer;ko05222 Small ce…
ENSMUSG00000002083	K10132	BBC3, PUMA	Bcl-2-binding component 3	--	9	ko01524 Platinum drug resistance;ko04115 p53 signaling pathway;ko04210 Apoptosis;ko04215 Apoptosis - multiple species;ko04390 Hippo signaling pathway;ko05016 Huntington's disease;ko05162 Measles;ko05200 Pathways in cancer;ko05210 Colorectal cancer;
ENSMUSG00000002100	K12568	MYBPC3	myosin-binding protein C, cardiac-type	--	2	ko05410 Hypertrophic cardiomyopathy (HCM);ko05414 Dilated cardiomyopathy (DCM);
ENSMUSG00000002102	K03065	PSMC3, RPT5	26S proteasome regulatory subunit T5	--	2	ko03050 Proteasome;ko05169 Epstein-Barr virus infection;
ENSMUSG00000002103	K14410	ACP2	lysosomal acid phosphatase	EC:3.1.3.2	3	ko00740 Riboflavin metabolism;ko01100 Metabolic pathways;ko04142 Lysosome;
ENSMUSG00000002108	K08536	NR1H3, LXRA	liver X receptor alpha	--	4	ko03320 PPAR signaling pathway;ko04931 Insulin resistance;ko04932 Non-alcoholic fatty liver disease (NAFLD);ko05160 Hepatitis C;
ENSMUSG00000002109	K10140	DDB2	DNA damage-binding protein 2	--	19	ko03420 Nucleotide excision repair;ko04115 p53 signaling pathway;ko04120 Ubiquitin mediated proteolysis;ko05161 Hepatitis B;ko05200 Pathways in cancer;ko05202 Transcriptional misregulation in cancer;ko05210 Colorectal cancer;ko05212 Pancreatic cancer;ko05213 Endometrial cancer;ko05214 Glioma;ko05216 Thyroid cancer;ko05217 Basal cell carcinoma;ko05218 Melanoma;ko05220 Chronic myeloid leukemia;ko05…
ENSMUSG00000002111	K09438	SPI1	transcription factor PU.1	--	6	ko04380 Osteoclast differentiation;ko05166 HTLV-I infection;ko05169 Epstein-Barr virus infection;ko05200 Pathways in cancer;ko05202 Transcriptional misregulation in cancer;ko05221 Acute myeloid leukemia;
ENSMUSG00000002129	K12825	SF3A1, SAP114	splicing factor 3A subunit 1	--	1	ko03040 Spliceosome;
ENSMUSG00000002147	K11225	STAT6	signal transducer and activator of transcription 6	--	7	ko04217 Necroptosis;ko04630 Jak-STAT signaling pathway;ko04658 Th1 and Th2 cell differentiation;ko04659 Th17 cell differentiation;ko05161 Hepatitis B;ko05200 Pathways in cancer;ko05321 Inflammatory bowel disease (IBD);
ENSMUSG00000002204	K08565	NAPSA	napsin-A	EC:3.4.23.-	1	ko04142 Lysosome;
ENSMUSG00000002249	K09448	TEAD	transcriptional enhancer factor	--	3	ko04390 Hippo signaling pathway;ko04391 Hippo signaling pathway - fly;ko04392 Hippo signaling pathway - multiple species;
ENSMUSG00000002250	K04504	NR1C2, PPARD	peroxisome proliferator-activated receptor delta	--	4	ko03320 PPAR signaling pathway;ko04310 Wnt signaling pathway;ko05200 Pathways in cancer;ko05221 Acute myeloid leukemia;
ENSMUSG00000002280	K01069	gloB, HAGH	hydroxyacylglutathione hydrolase	EC:3.1.2.6	1	ko00620 Pyruvate metabolism;
ENSMUSG00000002289	K08767	ANGPTL4, PGAR	angiopoietin-like 4	--	2	ko03320 PPAR signaling pathway;ko04979 Cholesterol metabolism;
ENSMUSG00000002297	K06629	ASK, DBF4	activator of S phase kinase	--	1	ko04110 Cell cycle;
ENSMUSG00000002307	K02308	DAXX	death-associated protein 6	--	4	ko04010 MAPK signaling pathway;ko04210 Apoptosis;ko05014 Amyotrophic lateral sclerosis (ALS);ko05168 Herpes simplex infection;
ENSMUSG00000002324	K13054	REC8L	meiotic recombination protein REC8, animal type	--	1	ko04114 Oocyte meiosis;
ENSMUSG00000002325	K04693	IRF9, ISGF3G, P48	interferon regulatory factor 9	--	12	ko04217 Necroptosis;ko04380 Osteoclast differentiation;ko04621 NOD-like receptor signaling pathway;ko04625 C-type lectin receptor signaling pathway;ko04630 Jak-STAT signaling pathway;ko05160 Hepatitis C;ko05162 Measles;ko05164 Influenza A;ko05165 Human papillomavirus infection;ko05167 Kaposi's sarcoma-associated herpesvirus infection;ko05168 Herpes simplex infection;ko05203 Viral carcinogenesis;
ENSMUSG00000002326	K00364	E1.7.1.7, guaC	GMP reductase	EC:1.7.1.7	1	ko00230 Purine metabolism;
ENSMUSG00000002372	K15304	RANBP3	Ran-binding protein 3	--	1	ko05166 HTLV-I infection;
ENSMUSG00000002379	K03956	NDUFA11	NADH dehydrogenase (ubiquinone) 1 alpha subcomplex subunit 11	--	8	ko00190 Oxidative phosphorylation;ko01100 Metabolic pathways;ko04714 Thermogenesis;ko04723 Retrograde endocannabinoid signaling;ko04932 Non-alcoholic fatty liver disease (NAFLD);ko05010 Alzheimer's disease;ko05012 Parkinson's disease;ko05016 Huntington's disease;
ENSMUSG00000002384	K16622	BMP8	bone morphogenetic protein 8	--	3	ko04350 TGF-beta signaling pathway;ko04390 Hippo signaling pathway;ko04714 Thermogenesis;
ENSMUSG00000002395	K08507	USE1	unconventional SNARE in the endoplasmic reticulum protein 1	--	1	ko04130 SNARE interactions in vesicular transport;
ENSMUSG00000002413	K04365	BRAF	B-Raf proto-oncogene serine/threonine-protein kinase	EC:2.7.11.1	43	ko01521 EGFR tyrosine kinase inhibitor resistance;ko01522 Endocrine resistance;ko04010 MAPK signaling pathway;ko04012 ErbB signaling pathway;ko04013 MAPK signaling pathway - fly;ko04015 Rap1 signaling pathway;ko04024 cAMP signaling pathway;ko04062 Chemokine signaling pathway;ko04068 FoxO signaling pathway;ko04150 mTOR signaling pathway;ko04214 Apoptosis - fly;ko04270 Vascular smooth muscle contra…
ENSMUSG00000002416	K03958	NDUFB2	NADH dehydrogenase (ubiquinone) 1 beta subcomplex subunit 2	--	8	ko00190 Oxidative phosphorylation;ko01100 Metabolic pathways;ko04714 Thermogenesis;ko04723 Retrograde endocannabinoid signaling;ko04932 Non-alcoholic fatty liver disease (NAFLD);ko05010 Alzheimer's disease;ko05012 Parkinson's disease;ko05016 Huntington's disease;
ENSMUSG00000002455	K12855	PRPF6, PRP6	pre-mRNA-processing factor 6	--	1	ko03040 Spliceosome;
ENSMUSG00000002477	K11087	SNRPD1, SMD1	small nuclear ribonucleoprotein D1	--	2	ko03040 Spliceosome;ko05322 Systemic lupus erythematosus;
ENSMUSG00000002489	K05731	TIAM1	T-lymphoma invasion and metastasis-inducing protein 1	--	7	ko04014 Ras signaling pathway;ko04015 Rap1 signaling pathway;ko04024 cAMP signaling pathway;ko04062 Chemokine signaling pathway;ko04530 Tight junction;ko04810 Regulation of actin cytoskeleton;ko05205 Proteoglycans in cancer;
ENSMUSG00000002496	K07207	TSC2	tuberous sclerosis 2	--	13	ko04072 Phospholipase D signaling pathway;ko04115 p53 signaling pathway;ko04140 Autophagy - animal;ko04150 mTOR signaling pathway;ko04151 PI3K-Akt signaling pathway;ko04152 AMPK signaling pathway;ko04211 Longevity regulating pathway;ko04218 Cellular senescence;ko04714 Thermogenesis;ko04910 Insulin signaling pathway;ko04919 Thyroid hormone signaling pathway;ko05165 Human papillomavirus infection;k…
ENSMUSG00000002500	K02925	RP-L3e, RPL3	large subunit ribosomal protein L3e	--	1	ko03010 Ribosome;
ENSMUSG00000002504	K13358	SLC9A3R2, NHERF2	Na(+)/H(+) exchange regulatory cofactor NHE-RF2	--	1	ko04960 Aldosterone-regulated sodium reabsorption;
ENSMUSG00000002524	K12838	PUF60	poly(U)-binding-splicing factor PUF60	--	1	ko03040 Spliceosome;
ENSMUSG00000002546	K10595	HERC2	E3 ubiquitin-protein ligase HERC2	EC:2.3.2.26	1	ko04120 Ubiquitin mediated proteolysis;
ENSMUSG00000002550	K00876	udk, UCK	uridine kinase	EC:2.7.1.48	3	ko00240 Pyrimidine metabolism;ko00983 Drug metabolism - other enzymes;ko01100 Metabolic pathways;
ENSMUSG00000002565	K05768	GSN	gelsolin	--	3	ko04666 Fc gamma R-mediated phagocytosis;ko04810 Regulation of actin cytoskeleton;ko05203 Viral carcinogenesis;
ENSMUSG00000002602	K05115	AXL, UFO	AXL receptor tyrosine kinase	EC:2.7.10.1	1	ko01521 EGFR tyrosine kinase inhibitor resistance;
ENSMUSG00000002625	K15978	AKAP8L, HA95	A-kinase anchor protein 8-like protein	--	1	ko05169 Epstein-Barr virus infection;
ENSMUSG00000002633	K11988	SHH	sonic hedgehog	--	6	ko04340 Hedgehog signaling pathway;ko04360 Axon guidance;ko05200 Pathways in cancer;ko05205 Proteoglycans in cancer;ko05217 Basal cell carcinoma;ko05226 Gastric cancer;
ENSMUSG00000002658	K03138	TFIIF1, GTF2F1, TFG1	transcription initiation factor TFIIF subunit alpha	--	1	ko03022 Basal transcription factors;
ENSMUSG00000002660	K01358	clpP, CLPP	ATP-dependent Clp protease, protease subunit	EC:3.4.21.92	1	ko04212 Longevity regulating pathway - worm;
ENSMUSG00000002688	K06070	PKD	protein kinase D	EC:2.7.11.13	2	ko04015 Rap1 signaling pathway;ko04925 Aldosterone synthesis and secretion;
ENSMUSG00000002699	K07361	LCP2	lymphocyte cytosolic protein 2	--	6	ko04015 Rap1 signaling pathway;ko04380 Osteoclast differentiation;ko04611 Platelet activation;ko04650 Natural killer cell mediated cytotoxicity;ko04660 T cell receptor signaling pathway;ko04664 Fc epsilon RI signaling pathway;
ENSMUSG00000002741	K08516	YKT6	synaptobrevin homolog YKT6	--	1	ko04130 SNARE interactions in vesicular transport;
ENSMUSG00000002763	K13339	PEX6, PXAAA1	peroxin-6	--	1	ko04146 Peroxisome;
ENSMUSG00000002767	K02886	RP-L2, MRPL2, rplB	large subunit ribosomal protein L2	--	1	ko03010 Ribosome;
ENSMUSG00000002768	K13980	ADH4	alcohol dehydrogenase 4	EC:1.1.1.1	8	ko00010 Glycolysis / Gluconeogenesis;ko00071 Fatty acid degradation;ko00350 Tyrosine metabolism;ko00830 Retinol metabolism;ko00980 Metabolism of xenobiotics by cytochrome P450;ko00982 Drug metabolism - cytochrome P450;ko01100 Metabolic pathways;ko05204 Chemical carcinogenesis;
ENSMUSG00000002769	K00552	GNMT	glycine N-methyltransferase	EC:2.1.1.20	1	ko00260 Glycine, serine and threonine metabolism;
ENSMUSG00000002771	K05212	GRIN2D	glutamate receptor ionotropic, NMDA 2D	--	12	ko04020 Calcium signaling pathway;ko04024 cAMP signaling pathway;ko04080 Neuroactive ligand-receptor interaction;ko04713 Circadian entrainment;ko04720 Long-term potentiation;ko04724 Glutamatergic synapse;ko05010 Alzheimer's disease;ko05014 Amyotrophic lateral sclerosis (ALS);ko05030 Cocaine addiction;ko05031 Amphetamine addiction;ko05033 Nicotine addiction;ko05034 Alcoholism;
ENSMUSG00000002778	K10949	KDELR	ER lumen protein retaining receptor	--	1	ko05110 Vibrio cholerae infection;
ENSMUSG00000002791	K00868	pdxK, pdxY	pyridoxine kinase	EC:2.7.1.35	2	ko00750 Vitamin B6 metabolism;ko01100 Metabolic pathways;
ENSMUSG00000002797	K00682	GGCT	gamma-glutamylcyclotransferase	EC:4.3.2.9	1	ko00480 Glutathione metabolism;
ENSMUSG00000002799	K06052	JAG1, CD339	jagged-1	--	8	ko01522 Endocrine resistance;ko04330 Notch signaling pathway;ko04371 Apelin signaling pathway;ko04658 Th1 and Th2 cell differentiation;ko04668 TNF signaling pathway;ko05165 Human papillomavirus infection;ko05200 Pathways in cancer;ko05224 Breast cancer;
ENSMUSG00000002814	K03165	TOP3	DNA topoisomerase III	EC:5.99.1.2	2	ko03440 Homologous recombination;ko03460 Fanconi anemia pathway;
ENSMUSG00000002820	K08342	ATG4	cysteine protease ATG4	EC:3.4.22.-	2	ko04136 Autophagy - other;ko04140 Autophagy - animal;
ENSMUSG00000002847	K13618	PLA1A	phospholipase A1 member A	EC:3.1.1.-	1	ko04014 Ras signaling pathway;
ENSMUSG00000002870	K02540	MCM2	DNA replication licensing factor MCM2	EC:3.6.4.12	2	ko03030 DNA replication;ko04110 Cell cycle;
ENSMUSG00000002897	K05164	IL17RA, CD217	interleukin 17 receptor A	--	2	ko04060 Cytokine-cytokine receptor interaction;ko04657 IL-17 signaling pathway;
ENSMUSG00000002900	K05636	LAMB1	laminin, beta 1	--	8	ko04151 PI3K-Akt signaling pathway;ko04510 Focal adhesion;ko04512 ECM-receptor interaction;ko05145 Toxoplasmosis;ko05146 Amoebiasis;ko05165 Human papillomavirus infection;ko05200 Pathways in cancer;ko05222 Small cell lung cancer;
ENSMUSG00000002908	K04942	KCNN1	potassium intermediate/small conductance calcium-activated channel subfamily N member 1	--	1	ko04911 Insulin secretion;
ENSMUSG00000002930	K08067	PPP1R17, GSBS	protein phosphatase 1 regulatory subunit 17	--	1	ko04730 Long-term depression;
ENSMUSG00000002944	K06259	CD36	CD36 antigen	--	10	ko03320 PPAR signaling pathway;ko04145 Phagosome;ko04152 AMPK signaling pathway;ko04512 ECM-receptor interaction;ko04640 Hematopoietic cell lineage;ko04920 Adipocytokine signaling pathway;ko04931 Insulin resistance;ko04975 Fat digestion and absorption;ko04979 Cholesterol metabolism;ko05144 Malaria;
ENSMUSG00000002948	K04431	MAP2K7, MKK7	mitogen-activated protein kinase kinase 7	EC:2.7.12.2	19	ko04010 MAPK signaling pathway;ko04012 ErbB signaling pathway;ko04013 MAPK signaling pathway - fly;ko04141 Protein processing in endoplasmic reticulum;ko04214 Apoptosis - fly;ko04380 Osteoclast differentiation;ko04530 Tight junction;ko04620 Toll-like receptor signaling pathway;ko04624 Toll and Imd signaling pathway;ko04660 T cell receptor signaling pathway;ko04664 Fc epsilon RI signaling pathway;…
ENSMUSG00000002957	K11824	AP2A	AP-2 complex subunit alpha	--	4	ko04144 Endocytosis;ko04721 Synaptic vesicle cycle;ko04961 Endocrine and other factor-regulated calcium reabsorption;ko05016 Huntington's disease;
ENSMUSG00000002983	K09253	RELB	transcription factor RelB	--	6	ko04010 MAPK signaling pathway;ko04064 NF-kappa B signaling pathway;ko04380 Osteoclast differentiation;ko04625 C-type lectin receptor signaling pathway;ko05166 HTLV-I infection;ko05169 Epstein-Barr virus infection;
ENSMUSG00000002984	K11518	TOM40	mitochondrial import receptor subunit TOM40	--	1	ko05014 Amyotrophic lateral sclerosis (ALS);
ENSMUSG00000002985	K04524	APOE	apolipoprotein E	--	2	ko04979 Cholesterol metabolism;ko05010 Alzheimer's disease;
ENSMUSG00000002997	K04739	PRKAR	cAMP-dependent protein kinase regulator	--	1	ko04910 Insulin signaling pathway;
ENSMUSG00000003031	K06624	CDKN1B, P27, KIP1	cyclin-dependent kinase inhibitor 1B	--	20	ko01522 Endocrine resistance;ko04012 ErbB signaling pathway;ko04066 HIF-1 signaling pathway;ko04068 FoxO signaling pathway;ko04110 Cell cycle;ko04151 PI3K-Akt signaling pathway;ko04933 AGE-RAGE signaling pathway in diabetic complications;ko04934 Cushing's syndrome;ko05161 Hepatitis B;ko05162 Measles;ko05165 Human papillomavirus infection;ko05169 Epstein-Barr virus infection;ko05200 Pathways in ca…
ENSMUSG00000003032	K17846	KLF4	krueppel-like factor 4	--	1	ko04550 Signaling pathways regulating pluripotency of stem cells;
ENSMUSG00000003033	K12393	AP1M	AP-1 complex subunit mu	--	1	ko04142 Lysosome;
ENSMUSG00000003037	K07901	RAB8A, MEL	Ras-related protein Rab-8A	--	4	ko04144 Endocytosis;ko04152 AMPK signaling pathway;ko04530 Tight junction;ko04972 Pancreatic secretion;
ENSMUSG00000003053	K07413	CYP2C	cytochrome P450 family 2 subfamily C	EC:1.14.14.1	8	ko00140 Steroid hormone biosynthesis;ko00590 Arachidonic acid metabolism;ko00591 Linoleic acid metabolism;ko00830 Retinol metabolism;ko01100 Metabolic pathways;ko04726 Serotonergic synapse;ko04750 Inflammatory mediator regulation of TRP channels;ko05204 Chemical carcinogenesis;
ENSMUSG00000003068	K07298	STK11, LKB1	serine/threonine-protein kinase 11	EC:2.7.11.1	8	ko04068 FoxO signaling pathway;ko04140 Autophagy - animal;ko04150 mTOR signaling pathway;ko04151 PI3K-Akt signaling pathway;ko04152 AMPK signaling pathway;ko04211 Longevity regulating pathway;ko04530 Tight junction;ko04920 Adipocytokine signaling pathway;
ENSMUSG00000003070	K05462	EFNA	ephrin-A	--	5	ko04010 MAPK signaling pathway;ko04014 Ras signaling pathway;ko04015 Rap1 signaling pathway;ko04151 PI3K-Akt signaling pathway;ko04360 Axon guidance;
ENSMUSG00000003072	K02134	ATPeF1D, ATP5D, ATP16	F-type H+-transporting ATPase subunit delta	--	6	ko00190 Oxidative phosphorylation;ko01100 Metabolic pathways;ko04714 Thermogenesis;ko05010 Alzheimer's disease;ko05012 Parkinson's disease;ko05016 Huntington's disease;
ENSMUSG00000003099	K04460	PPP5C	serine/threonine-protein phosphatase 5	EC:3.1.3.16	1	ko04010 MAPK signaling pathway;
ENSMUSG00000003123	K07188	LIPE, HSL	hormone-sensitive lipase	EC:3.1.1.79	7	ko04024 cAMP signaling pathway;ko04152 AMPK signaling pathway;ko04371 Apelin signaling pathway;ko04714 Thermogenesis;ko04910 Insulin signaling pathway;ko04923 Regulation of lipolysis in adipocytes;ko04925 Aldosterone synthesis and secretion;
ENSMUSG00000003131	K16795	PAFAH1B2_3	platelet-activating factor acetylhydrolase IB subunit beta/gamma	EC:3.1.1.47	2	ko00565 Ether lipid metabolism;ko01100 Metabolic pathways;
ENSMUSG00000003184	K05411	IRF3	interferon regulatory factor 3	--	14	ko04620 Toll-like receptor signaling pathway;ko04621 NOD-like receptor signaling pathway;ko04622 RIG-I-like receptor signaling pathway;ko04623 Cytosolic DNA-sensing pathway;ko05133 Pertussis;ko05160 Hepatitis C;ko05161 Hepatitis B;ko05162 Measles;ko05164 Influenza A;ko05165 Human papillomavirus infection;ko05167 Kaposi's sarcoma-associated herpesvirus infection;ko05168 Herpes simplex infection;ko…
ENSMUSG00000003200	K11247	SH3GL	endophilin-A	--	1	ko04144 Endocytosis;
ENSMUSG00000003226	K12172	RANBP2, NUP358	E3 SUMO-protein ligase RanBP2	--	1	ko03013 RNA transport;
ENSMUSG00000003227	K05162	EDAR	tumor necrosis factor receptor superfamily member EDAR	--	1	ko04060 Cytokine-cytokine receptor interaction;
ENSMUSG00000003228	K08291	GRK4_5_6	G protein-coupled receptor kinase	EC:2.7.11.16	4	ko04062 Chemokine signaling pathway;ko04144 Endocytosis;ko04341 Hedgehog signaling pathway - fly;ko05032 Morphine addiction;
ENSMUSG00000003233	K02353	DVL	segment polarity protein dishevelled	--	14	ko04150 mTOR signaling pathway;ko04310 Wnt signaling pathway;ko04330 Notch signaling pathway;ko04390 Hippo signaling pathway;ko04550 Signaling pathways regulating pluripotency of stem cells;ko04916 Melanogenesis;ko04934 Cushing's syndrome;ko05165 Human papillomavirus infection;ko05166 HTLV-I infection;ko05200 Pathways in cancer;ko05217 Basal cell carcinoma;ko05224 Breast cancer;ko05225 Hepatocell…
ENSMUSG00000003235	K03240	EIF2B5	translation initiation factor eIF-2B subunit epsilon	--	1	ko03013 RNA transport;
ENSMUSG00000003269	K18441	CYTH	cytohesin	--	2	ko04072 Phospholipase D signaling pathway;ko04144 Endocytosis;
ENSMUSG00000003271	K01015	SULT2B1	alcohol sulfotransferase	EC:2.8.2.2	1	ko00140 Steroid hormone biosynthesis;
ENSMUSG00000003279	K15008	DLGAP1, GKAP	discs, large-associated protein 1	--	1	ko04724 Glutamatergic synapse;
ENSMUSG00000003283	K08893	HCK	hemopoietic cell kinase	EC:2.7.10.2	3	ko04062 Chemokine signaling pathway;ko04666 Fc gamma R-mediated phagocytosis;ko05167 Kaposi's sarcoma-associated herpesvirus infection;
ENSMUSG00000003299	K02926	RP-L4, MRPL4, rplD	large subunit ribosomal protein L4	--	1	ko03010 Ribosome;
ENSMUSG00000003308	K10456	KLHL19, KEAP1, INRF2	kelch-like protein 19	--	4	ko04120 Ubiquitin mediated proteolysis;ko05200 Pathways in cancer;ko05225 Hepatocellular carcinoma;ko05418 Fluid shear stress and atherosclerosis;
ENSMUSG00000003309	K12393	AP1M	AP-1 complex subunit mu	--	1	ko04142 Lysosome;
ENSMUSG00000003316	K06816	GLG1, ESL1	golgi apparatus protein 1	--	1	ko04514 Cell adhesion molecules (CAMs);
ENSMUSG00000003345	K08958	CSNK1G	casein kinase 1, gamma	EC:2.7.11.1	2	ko04340 Hedgehog signaling pathway;ko04341 Hedgehog signaling pathway - fly;
ENSMUSG00000003352	K04864	CACNB3	voltage-dependent calcium channel beta-3	--	7	ko04010 MAPK signaling pathway;ko04260 Cardiac muscle contraction;ko04261 Adrenergic signaling in cardiomyocytes;ko04921 Oxytocin signaling pathway;ko05410 Hypertrophic cardiomyopathy (HCM);ko05412 Arrhythmogenic right ventricular cardiomyopathy (ARVC);ko05414 Dilated cardiomyopathy (DCM);
ENSMUSG00000003360	K12858	DDX23, PRP28	ATP-dependent RNA helicase DDX23/PRP28	EC:3.6.4.13	1	ko03040 Spliceosome;
ENSMUSG00000003363	K16860	PLD3_4	phospholipase D3/4	EC:3.1.4.4	3	ko00564 Glycerophospholipid metabolism;ko00565 Ether lipid metabolism;ko01100 Metabolic pathways;
ENSMUSG00000003378	K05205	GRIK5	glutamate receptor, ionotropic kainate 5	--	2	ko04080 Neuroactive ligand-receptor interaction;ko04724 Glutamatergic synapse;
ENSMUSG00000003379	K06506	CD79A, IGA	CD79A antigen	--	2	ko04662 B cell receptor signaling pathway;ko05340 Primary immunodeficiency;
ENSMUSG00000003402	K08288	PRKCSH	protein kinase C substrate 80K-H	--	1	ko04141 Protein processing in endoplasmic reticulum;
ENSMUSG00000003429	K02949	RP-S11e, RPS11	small subunit ribosomal protein S11e	--	1	ko03010 Ribosome;
ENSMUSG00000003436	K06051	DLL	delta	--	5	ko01522 Endocrine resistance;ko04330 Notch signaling pathway;ko04658 Th1 and Th2 cell differentiation;ko05200 Pathways in cancer;ko05224 Breast cancer;
ENSMUSG00000003458	K06171	NCSTN	nicastrin	--	2	ko04330 Notch signaling pathway;ko05010 Alzheimer's disease;
ENSMUSG00000003464	K13337	PEX19	peroxin-19	--	1	ko04146 Peroxisome;
ENSMUSG00000003476	K04579	CRHR2	corticotropin releasing hormone receptor 2	--	2	ko04080 Neuroactive ligand-receptor interaction;ko04934 Cushing's syndrome;
ENSMUSG00000003477	K00562	INMT, TEMT	methyltransferase	EC:2.1.1.49 2.1.1.96	2	ko00380 Tryptophan metabolism;ko00450 Selenocompound metabolism;
ENSMUSG00000003484	K17726	CYP4F2_3	leukotriene-B4 20-monooxygenase / phylloquinone omega-hydroxylase	EC:1.14.13.30 1.14.13.194	2	ko00590 Arachidonic acid metabolism;ko01100 Metabolic pathways;
ENSMUSG00000003500	K00088	IMPDH, guaB	IMP dehydrogenase	EC:1.1.1.205	3	ko00230 Purine metabolism;ko00983 Drug metabolism - other enzymes;ko01100 Metabolic pathways;
ENSMUSG00000003518	K17614	DUSP3, VHR	dual specificity phosphatase 3	EC:3.1.3.16 3.1.3.48	1	ko04010 MAPK signaling pathway;
ENSMUSG00000003526	K00318	PRODH	proline dehydrogenase	EC:1.5.-	2	ko00330 Arginine and proline metabolism;ko01100 Metabolic pathways;
ENSMUSG00000003545	K09029	FOSB	protein FosB	--	5	ko04380 Osteoclast differentiation;ko04657 IL-17 signaling pathway;ko05030 Cocaine addiction;ko05031 Amphetamine addiction;ko05034 Alcoholism;
ENSMUSG00000003546	K10407	KLC	kinesin light chain	--	1	ko05132 Salmonella infection;
ENSMUSG00000003549	K10849	ERCC1	DNA excision repair protein ERCC-1	--	3	ko01524 Platinum drug resistance;ko03420 Nucleotide excision repair;ko03460 Fanconi anemia pathway;
ENSMUSG00000003555	K00512	CYP17A	steroid 17alpha-monooxygenase / 17alpha-hydroxyprogesterone deacetylase	EC:1.14.14.19 1.14.14.32	6	ko00140 Steroid hormone biosynthesis;ko01100 Metabolic pathways;ko04913 Ovarian steroidogenesis;ko04917 Prolactin signaling pathway;ko04927 Cortisol synthesis and secretion;ko04934 Cushing's syndrome;
ENSMUSG00000003573	K15010	HOMER	homer	--	2	ko04068 FoxO signaling pathway;ko04724 Glutamatergic synapse;
ENSMUSG00000003575	K15309	CRTC1, TORC1	CREB-regulated transcription coactivator 1	--	1	ko05166 HTLV-I infection;
ENSMUSG00000003604	K04963	RYR3	ryanodine receptor 3	--	6	ko04020 Calcium signaling pathway;ko04371 Apelin signaling pathway;ko04713 Circadian entrainment;ko04921 Oxytocin signaling pathway;ko04970 Salivary secretion;ko05010 Alzheimer's disease;
ENSMUSG00000003617	K13624	CP	ceruloplasmin	EC:1.16.3.1	2	ko00860 Porphyrin and chlorophyll metabolism;ko04216 Ferroptosis;
ENSMUSG00000003623	K05940	CROT	carnitine O-octanoyltransferase	EC:2.3.1.137	1	ko04146 Peroxisome;
ENSMUSG00000003644	K04373	RPS6KA	ribosomal protein S6 kinase alpha-1/2/3/6	EC:2.7.11.1	8	ko04010 MAPK signaling pathway;ko04114 Oocyte meiosis;ko04150 mTOR signaling pathway;ko04714 Thermogenesis;ko04720 Long-term potentiation;ko04722 Neurotrophin signaling pathway;ko04914 Progesterone-mediated oocyte maturation;ko04931 Insulin resistance;
ENSMUSG00000003660	K12854	SNRNP200, BRR2	pre-mRNA-splicing helicase BRR2	EC:3.6.4.13	1	ko03040 Spliceosome;
ENSMUSG00000003680	K03131	TAF6	transcription initiation factor TFIID subunit 6	--	2	ko03022 Basal transcription factors;ko05168 Herpes simplex infection;
ENSMUSG00000003731	K15042	KPNA1	importin subunit alpha-1	--	1	ko05164 Influenza A;
ENSMUSG00000003746	K01230	MAN1	mannosyl-oligosaccharide alpha-1,2-mannosidase	EC:3.2.1.113	3	ko00510 N-Glycan biosynthesis;ko01100 Metabolic pathways;ko04141 Protein processing in endoplasmic reticulum;
ENSMUSG00000003752	K00911	ITPK	1D-myo-inositol-triphosphate 3-kinase	EC:2.7.1.127	4	ko00562 Inositol phosphate metabolism;ko01100 Metabolic pathways;ko04020 Calcium signaling pathway;ko04070 Phosphatidylinositol signaling system;
ENSMUSG00000003808	K01889	FARSA, pheS	phenylalanyl-tRNA synthetase alpha chain	EC:6.1.1.20	1	ko00970 Aminoacyl-tRNA biosynthesis;
ENSMUSG00000003809	K00252	GCDH, gcdH	glutaryl-CoA dehydrogenase	EC:1.3.8.6	4	ko00071 Fatty acid degradation;ko00310 Lysine degradation;ko00380 Tryptophan metabolism;ko01100 Metabolic pathways;
ENSMUSG00000003812	K01158	DNASE2	deoxyribonuclease II	EC:3.1.22.1	1	ko04142 Lysosome;
ENSMUSG00000003813	K10839	RAD23, HR23	UV excision repair protein RAD23	--	2	ko03420 Nucleotide excision repair;ko04141 Protein processing in endoplasmic reticulum;
ENSMUSG00000003814	K08057	CALR	calreticulin	--	5	ko04141 Protein processing in endoplasmic reticulum;ko04145 Phagosome;ko04612 Antigen processing and presentation;ko05142 Chagas disease (American trypanosomiasis);ko05166 HTLV-I infection;
ENSMUSG00000003848	K11883	NOB1	RNA-binding protein NOB1	--	1	ko03008 Ribosome biogenesis in eukaryotes;
ENSMUSG00000003849	K00355	NQO1	NAD(P)H dehydrogenase (quinone)	EC:1.6.5.2	4	ko00130 Ubiquinone and other terpenoid-quinone biosynthesis;ko05200 Pathways in cancer;ko05225 Hepatocellular carcinoma;ko05418 Fluid shear stress and atherosclerosis;
ENSMUSG00000003865	K00693	GYS	glycogen synthase	EC:2.4.1.11	7	ko00500 Starch and sucrose metabolism;ko01100 Metabolic pathways;ko04151 PI3K-Akt signaling pathway;ko04152 AMPK signaling pathway;ko04910 Insulin signaling pathway;ko04922 Glucagon signaling pathway;ko04931 Insulin resistance;
ENSMUSG00000003873	K02159	BAX	apoptosis regulator BAX	--	37	ko01521 EGFR tyrosine kinase inhibitor resistance;ko01522 Endocrine resistance;ko01524 Platinum drug resistance;ko04071 Sphingolipid signaling pathway;ko04115 p53 signaling pathway;ko04141 Protein processing in endoplasmic reticulum;ko04210 Apoptosis;ko04211 Longevity regulating pathway;ko04215 Apoptosis - multiple species;ko04217 Necroptosis;ko04722 Neurotrophin signaling pathway;ko04932 Non-alc…
ENSMUSG00000003882	K05072	IL7R, CD127	interleukin 7 receptor	--	7	ko04060 Cytokine-cytokine receptor interaction;ko04068 FoxO signaling pathway;ko04151 PI3K-Akt signaling pathway;ko04630 Jak-STAT signaling pathway;ko04640 Hematopoietic cell lineage;ko05200 Pathways in cancer;ko05340 Primary immunodeficiency;
ENSMUSG00000003923	K11830	TFAM, MTTFA	transcription factor A, mitochondrial	--	2	ko04371 Apelin signaling pathway;ko05016 Huntington's disease;
ENSMUSG00000003934	K05463	EFNB	ephrin-B	--	1	ko04360 Axon guidance;
ENSMUSG00000003949	K09057	HLF	hepatic leukemia factor	--	1	ko04711 Circadian rhythm - fly;
ENSMUSG00000003970	K02938	RP-L8e, RPL8	large subunit ribosomal protein L8e	--	1	ko03010 Ribosome;
ENSMUSG00000003974	K04605	GRM2_3	metabotropic glutamate receptor 2/3	--	4	ko04072 Phospholipase D signaling pathway;ko04080 Neuroactive ligand-receptor interaction;ko04724 Glutamatergic synapse;ko05030 Cocaine addiction;
ENSMUSG00000004018	K10606	FANCL, PHF9	E3 ubiquitin-protein ligase FANCL	EC:2.3.2.27	2	ko03460 Fanconi anemia pathway;ko04120 Ubiquitin mediated proteolysis;
ENSMUSG00000004032	K00799	GST, gst	glutathione S-transferase	EC:2.5.1.18	9	ko00480 Glutathione metabolism;ko00980 Metabolism of xenobiotics by cytochrome P450;ko00982 Drug metabolism - cytochrome P450;ko00983 Drug metabolism - other enzymes;ko01524 Platinum drug resistance;ko05200 Pathways in cancer;ko05204 Chemical carcinogenesis;ko05225 Hepatocellular carcinoma;ko05418 Fluid shear stress and atherosclerosis;
ENSMUSG00000004035	K00799	GST, gst	glutathione S-transferase	EC:2.5.1.18	9	ko00480 Glutathione metabolism;ko00980 Metabolism of xenobiotics by cytochrome P450;ko00982 Drug metabolism - cytochrome P450;ko00983 Drug metabolism - other enzymes;ko01524 Platinum drug resistance;ko05200 Pathways in cancer;ko05204 Chemical carcinogenesis;ko05225 Hepatocellular carcinoma;ko05418 Fluid shear stress and atherosclerosis;
ENSMUSG00000004038	K00799	GST, gst	glutathione S-transferase	EC:2.5.1.18	9	ko00480 Glutathione metabolism;ko00980 Metabolism of xenobiotics by cytochrome P450;ko00982 Drug metabolism - cytochrome P450;ko00983 Drug metabolism - other enzymes;ko01524 Platinum drug resistance;ko05200 Pathways in cancer;ko05204 Chemical carcinogenesis;ko05225 Hepatocellular carcinoma;ko05418 Fluid shear stress and atherosclerosis;
ENSMUSG00000004040	K04692	STAT3	signal transducer and activator of transcription 3	--	26	ko01521 EGFR tyrosine kinase inhibitor resistance;ko04062 Chemokine signaling pathway;ko04066 HIF-1 signaling pathway;ko04068 FoxO signaling pathway;ko04217 Necroptosis;ko04550 Signaling pathways regulating pluripotency of stem cells;ko04630 Jak-STAT signaling pathway;ko04659 Th17 cell differentiation;ko04917 Prolactin signaling pathway;ko04920 Adipocytokine signaling pathway;ko04931 Insulin resi…
ENSMUSG00000004043	K11223	STAT5A	signal transducer and activator of transcription 5A	--	15	ko04012 ErbB signaling pathway;ko04217 Necroptosis;ko04630 Jak-STAT signaling pathway;ko04658 Th1 and Th2 cell differentiation;ko04659 Th17 cell differentiation;ko04917 Prolactin signaling pathway;ko04933 AGE-RAGE signaling pathway in diabetic complications;ko05161 Hepatitis B;ko05162 Measles;ko05166 HTLV-I infection;ko05200 Pathways in cancer;ko05203 Viral carcinogenesis;ko05220 Chronic myeloid …
ENSMUSG00000004054	K04419	MAP3K11, MLK3	mitogen-activated protein kinase kinase kinase 11	EC:2.7.11.25	2	ko04010 MAPK signaling pathway;ko04932 Non-alcoholic fatty liver disease (NAFLD);
ENSMUSG00000004056	K04456	AKT	RAC serine/threonine-protein kinase	EC:2.7.11.1	84	ko01521 EGFR tyrosine kinase inhibitor resistance;ko01522 Endocrine resistance;ko01524 Platinum drug resistance;ko04010 MAPK signaling pathway;ko04012 ErbB signaling pathway;ko04014 Ras signaling pathway;ko04015 Rap1 signaling pathway;ko04022 cGMP-PKG signaling pathway;ko04024 cAMP signaling pathway;ko04062 Chemokine signaling pathway;ko04066 HIF-1 signaling pathway;ko04068 FoxO signaling pathway…
ENSMUSG00000004069	K09504	DNAJA3	DnaJ homolog subfamily A member 3	--	1	ko05203 Viral carcinogenesis;
ENSMUSG00000004070	K00510	HMOX1	heme oxygenase 1	EC:1.14.14.18	9	ko00860 Porphyrin and chlorophyll metabolism;ko01100 Metabolic pathways;ko04066 HIF-1 signaling pathway;ko04216 Ferroptosis;ko04978 Mineral absorption;ko05200 Pathways in cancer;ko05206 MicroRNAs in cancer;ko05225 Hepatocellular carcinoma;ko05418 Fluid shear stress and atherosclerosis;
ENSMUSG00000004085	K04424	ZAK, MLTK	sterile alpha motif and leucine zipper containing kinase AZK	EC:2.7.11.25	1	ko04010 MAPK signaling pathway;
ENSMUSG00000004096	K12863	CWC15	protein CWC15	--	1	ko03040 Spliceosome;
ENSMUSG00000004098	K19721	COL5AS	collagen, type V/XI/XXIV/XXVII, alpha	--	1	ko04974 Protein digestion and absorption;
ENSMUSG00000004099	K00558	DNMT1, dcm	DNA (cytosine-5)-methyltransferase 1	EC:2.1.1.37	3	ko00270 Cysteine and methionine metabolism;ko01100 Metabolic pathways;ko05206 MicroRNAs in cancer;
ENSMUSG00000004110	K04852	CACNA1E	voltage-dependent calcium channel R type alpha-1E	--	3	ko04010 MAPK signaling pathway;ko04020 Calcium signaling pathway;ko04930 Type II diabetes mellitus;
ENSMUSG00000004113	K04849	CACNA1B	voltage-dependent calcium channel N type alpha-1B	--	11	ko04010 MAPK signaling pathway;ko04020 Calcium signaling pathway;ko04721 Synaptic vesicle cycle;ko04723 Retrograde endocannabinoid signaling;ko04725 Cholinergic synapse;ko04726 Serotonergic synapse;ko04727 GABAergic synapse;ko04728 Dopaminergic synapse;ko04930 Type II diabetes mellitus;ko05032 Morphine addiction;ko05033 Nicotine addiction;
ENSMUSG00000004151	K09431	ETV1	ets translocation variant 1	--	1	ko05202 Transcriptional misregulation in cancer;
ENSMUSG00000004207	K12382	PSAP, SGP1	saposin	--	1	ko04142 Lysosome;
ENSMUSG00000004221	K07210	IKBKG, IKKG, NEMO	inhibitor of nuclear factor kappa-B kinase subunit gamma	--	40	ko01523 Antifolate resistance;ko04010 MAPK signaling pathway;ko04014 Ras signaling pathway;ko04062 Chemokine signaling pathway;ko04064 NF-kappa B signaling pathway;ko04151 PI3K-Akt signaling pathway;ko04210 Apoptosis;ko04380 Osteoclast differentiation;ko04620 Toll-like receptor signaling pathway;ko04621 NOD-like receptor signaling pathway;ko04622 RIG-I-like receptor signaling pathway;ko04623 Cyto…
ENSMUSG00000004233	K01867	WARS, trpS	tryptophanyl-tRNA synthetase	EC:6.1.1.2	1	ko00970 Aminoacyl-tRNA biosynthesis;
ENSMUSG00000004266	K05697	PTPN6, SHP-1	tyrosine-protein phosphatase non-receptor type 6	EC:3.1.3.48	7	ko04520 Adherens junction;ko04630 Jak-STAT signaling pathway;ko04650 Natural killer cell mediated cytotoxicity;ko04660 T cell receptor signaling pathway;ko04662 B cell receptor signaling pathway;ko05140 Leishmaniasis;ko05205 Proteoglycans in cancer;
ENSMUSG00000004267	K01689	ENO, eno	enolase	EC:4.2.1.11	6	ko00010 Glycolysis / Gluconeogenesis;ko01100 Metabolic pathways;ko01200 Carbon metabolism;ko01230 Biosynthesis of amino acids;ko03018 RNA degradation;ko04066 HIF-1 signaling pathway;
ENSMUSG00000004268	K14568	EMG1, NEP1	rRNA small subunit pseudouridine methyltransferase Nep1	EC:2.1.1.260	1	ko03008 Ribosome biogenesis in eukaryotes;
ENSMUSG00000004270	K13515	LPCAT3, MBOAT5	lysophospholipid acyltransferase 5	EC:2.3.1.23 2.3.1.-	2	ko00564 Glycerophospholipid metabolism;ko04216 Ferroptosis;
ENSMUSG00000004285	K02151	ATPeV1F, ATP6S14	V-type H+-transporting ATPase subunit F	--	9	ko00190 Oxidative phosphorylation;ko01100 Metabolic pathways;ko04145 Phagosome;ko04150 mTOR signaling pathway;ko04721 Synaptic vesicle cycle;ko04966 Collecting duct acid secretion;ko05110 Vibrio cholerae infection;ko05120 Epithelial cell signaling in Helicobacter pylori infection;ko05323 Rheumatoid arthritis;
ENSMUSG00000004296	K05425	IL12B	interleukin 12B	--	22	ko04060 Cytokine-cytokine receptor interaction;ko04620 Toll-like receptor signaling pathway;ko04622 RIG-I-like receptor signaling pathway;ko04625 C-type lectin receptor signaling pathway;ko04630 Jak-STAT signaling pathway;ko04658 Th1 and Th2 cell differentiation;ko04940 Type I diabetes mellitus;ko05133 Pertussis;ko05134 Legionellosis;ko05140 Leishmaniasis;ko05142 Chagas disease (American trypanos…
ENSMUSG00000004341	K00432	gpx	glutathione peroxidase	EC:1.11.1.9	3	ko00480 Glutathione metabolism;ko00590 Arachidonic acid metabolism;ko04918 Thyroid hormone synthesis;
ENSMUSG00000004344	K00432	gpx	glutathione peroxidase	EC:1.11.1.9	3	ko00480 Glutathione metabolism;ko00590 Arachidonic acid metabolism;ko04918 Thyroid hormone synthesis;
ENSMUSG00000004347	K13755	PDE1	calcium/calmodulin-dependent 3',5'-cyclic nucleotide phosphodiesterase	EC:3.1.4.17	6	ko00230 Purine metabolism;ko04020 Calcium signaling pathway;ko04740 Olfactory transduction;ko04742 Taste transduction;ko04924 Renin secretion;ko05032 Morphine addiction;
ENSMUSG00000004364	K03869	CUL3	cullin 3	--	3	ko04120 Ubiquitin mediated proteolysis;ko04340 Hedgehog signaling pathway;ko04341 Hedgehog signaling pathway - fly;
ENSMUSG00000004366	K05237	SST	somatostatin	--	1	ko04971 Gastric acid secretion;
ENSMUSG00000004371	K05417	IL11	interleukin 11	--	4	ko04060 Cytokine-cytokine receptor interaction;ko04630 Jak-STAT signaling pathway;ko04640 Hematopoietic cell lineage;ko05323 Rheumatoid arthritis;
ENSMUSG00000004383	K09668	LARGE	glycosyltransferase-like protein LARGE	EC:2.4.2.- 2.4.1.-	2	ko00515 Mannose type O-glycan biosynthesis;ko01100 Metabolic pathways;
ENSMUSG00000004446	K04726	BID	BH3 interacting domain death agonist	--	14	ko01524 Platinum drug resistance;ko04071 Sphingolipid signaling pathway;ko04115 p53 signaling pathway;ko04210 Apoptosis;ko04215 Apoptosis - multiple species;ko04217 Necroptosis;ko04650 Natural killer cell mediated cytotoxicity;ko04932 Non-alcoholic fatty liver disease (NAFLD);ko05010 Alzheimer's disease;ko05014 Amyotrophic lateral sclerosis (ALS);ko05152 Tuberculosis;ko05167 Kaposi's sarcoma-asso…
ENSMUSG00000004451	K07835	RALB	Ras-related protein Ral-B	--	6	ko04014 Ras signaling pathway;ko04015 Rap1 signaling pathway;ko04072 Phospholipase D signaling pathway;ko05200 Pathways in cancer;ko05210 Colorectal cancer;ko05212 Pancreatic cancer;
ENSMUSG00000004455	K06269	PPP1C	serine/threonine-protein phosphatase PP1 catalytic subunit	EC:3.1.3.16	21	ko03015 mRNA surveillance pathway;ko04022 cGMP-PKG signaling pathway;ko04024 cAMP signaling pathway;ko04114 Oocyte meiosis;ko04218 Cellular senescence;ko04261 Adrenergic signaling in cardiomyocytes;ko04270 Vascular smooth muscle contraction;ko04390 Hippo signaling pathway;ko04510 Focal adhesion;ko04611 Platelet activation;ko04720 Long-term potentiation;ko04728 Dopaminergic synapse;ko04750 Inflamm…
ENSMUSG00000004460	K09517	DNAJB11	DnaJ homolog subfamily B member 11	--	1	ko04141 Protein processing in endoplasmic reticulum;
ENSMUSG00000004508	K08091	GAB2	growth factor receptor bound protein 2-associated protein 2	--	7	ko04014 Ras signaling pathway;ko04071 Sphingolipid signaling pathway;ko04072 Phospholipase D signaling pathway;ko04380 Osteoclast differentiation;ko04664 Fc epsilon RI signaling pathway;ko04666 Fc gamma R-mediated phagocytosis;ko05220 Chronic myeloid leukemia;
ENSMUSG00000004552	K01382	CTSE	cathepsin E	EC:3.4.23.34	1	ko04142 Lysosome;
ENSMUSG00000004565	K14676	NTE, NRE	lysophospholipid hydrolase	EC:3.1.1.5	1	ko00564 Glycerophospholipid metabolism;
ENSMUSG00000004567	K04992	MCOLN1	mucolipin 1	--	1	ko04142 Lysosome;
ENSMUSG00000004591	K06071	PKN	protein kinase N	EC:2.7.11.13	2	ko04151 PI3K-Akt signaling pathway;ko05132 Salmonella infection;
ENSMUSG00000004609	K06473	CD33, SIGLEC3	CD33 antigen	--	1	ko04640 Hematopoietic cell lineage;
ENSMUSG00000004651	K00505	TYR	tyrosinase	EC:1.14.18.1	3	ko00350 Tyrosine metabolism;ko01100 Metabolic pathways;ko04916 Melanogenesis;
ENSMUSG00000004654	K04584	GHRHR	growth hormone releasing hormone receptor	--	1	ko04080 Neuroactive ligand-receptor interaction;
ENSMUSG00000004655	K09864	AQP1	aquaporin-1	--	3	ko04924 Renin secretion;ko04964 Proximal tubule bicarbonate reclamation;ko04976 Bile secretion;
ENSMUSG00000004665	K15411	PILRA	paired immunoglobulin-like type 2 receptor alpha	--	1	ko05168 Herpes simplex infection;
ENSMUSG00000004667	K03013	RPB5, POLR2E	DNA-directed RNA polymerases I, II, and III subunit RPABC1	--	7	ko00230 Purine metabolism;ko00240 Pyrimidine metabolism;ko01100 Metabolic pathways;ko03020 RNA polymerase;ko04623 Cytosolic DNA-sensing pathway;ko05016 Huntington's disease;ko05169 Epstein-Barr virus infection;
ENSMUSG00000004668	K05647	ABCA13	ATP binding cassette, subfamily A (ABC1), member 13	--	1	ko02010 ABC transporters;
ENSMUSG00000004698	K11409	HDAC9	histone deacetylase 9	EC:3.5.1.98	3	ko05034 Alcoholism;ko05165 Human papillomavirus infection;ko05203 Viral carcinogenesis;
ENSMUSG00000004709	K06582	CD244	natural killer cell receptor 2B4	--	1	ko04650 Natural killer cell mediated cytotoxicity;
ENSMUSG00000004771	K07904	RAB11A	Ras-related protein Rab-11A	--	4	ko04144 Endocytosis;ko04961 Endocrine and other factor-regulated calcium reabsorption;ko04962 Vasopressin-regulated water reabsorption;ko04972 Pancreatic secretion;
ENSMUSG00000004788	K03754	EIF2B2	translation initiation factor eIF-2B subunit beta	--	1	ko03013 RNA transport;
ENSMUSG00000004789	K00658	DLST, sucB	2-oxoglutarate dehydrogenase E2 component (dihydrolipoamide succinyltransferase)	EC:2.3.1.61	4	ko00020 Citrate cycle (TCA cycle);ko00310 Lysine degradation;ko01100 Metabolic pathways;ko01200 Carbon metabolism;
ENSMUSG00000004791	K16859	PGF	placenta growth factor	--	6	ko04010 MAPK signaling pathway;ko04014 Ras signaling pathway;ko04015 Rap1 signaling pathway;ko04151 PI3K-Akt signaling pathway;ko04510 Focal adhesion;ko05200 Pathways in cancer;
ENSMUSG00000004798	K08269	ULK2, ATG1	serine/threonine-protein kinase ULK2	EC:2.7.11.1	4	ko04136 Autophagy - other;ko04140 Autophagy - animal;ko04150 mTOR signaling pathway;ko04212 Longevity regulating pathway - worm;
ENSMUSG00000004814	K05514	CCL1	C-C motif chemokine 1	--	2	ko04060 Cytokine-cytokine receptor interaction;ko04062 Chemokine signaling pathway;
ENSMUSG00000004815	K00901	dgkA, DGK	diacylglycerol kinase (ATP)	EC:2.7.1.107	6	ko00561 Glycerolipid metabolism;ko00564 Glycerophospholipid metabolism;ko01100 Metabolic pathways;ko04070 Phosphatidylinositol signaling system;ko04072 Phospholipase D signaling pathway;ko05231 Choline metabolism in cancer;
ENSMUSG00000004837	K04364	GRB2	growth factor receptor-binding protein 2	--	48	ko01521 EGFR tyrosine kinase inhibitor resistance;ko01522 Endocrine resistance;ko04010 MAPK signaling pathway;ko04012 ErbB signaling pathway;ko04013 MAPK signaling pathway - fly;ko04014 Ras signaling pathway;ko04062 Chemokine signaling pathway;ko04068 FoxO signaling pathway;ko04072 Phospholipase D signaling pathway;ko04150 mTOR signaling pathway;ko04151 PI3K-Akt signaling pathway;ko04320 Dorso-ve…
ENSMUSG00000004843	K12192	CHMP2B	charged multivesicular body protein 2B	--	2	ko04144 Endocytosis;ko04217 Necroptosis;
ENSMUSG00000004846	K13646	PLOD3	lysyl hydroxylase/galactosyltransferase/glucosyltransferase	EC:1.14.11.4 2.4.1.50 2.4.1.66	2	ko00310 Lysine degradation;ko00514 Other types of O-glycan biosynthesis;
ENSMUSG00000004849	K12394	AP1S1_2	AP-1 complex subunit sigma 1/2	--	1	ko04142 Lysosome;
ENSMUSG00000004864	K04441	P38	p38 MAP kinase	EC:2.7.11.24	50	ko01522 Endocrine resistance;ko04010 MAPK signaling pathway;ko04013 MAPK signaling pathway - fly;ko04015 Rap1 signaling pathway;ko04068 FoxO signaling pathway;ko04071 Sphingolipid signaling pathway;ko04212 Longevity regulating pathway - worm;ko04218 Cellular senescence;ko04261 Adrenergic signaling in cardiomyocytes;ko04370 VEGF signaling pathway;ko04380 Osteoclast differentiation;ko04550 Signalin…
ENSMUSG00000004865	K15409	SRPK1	serine/threonine-protein kinase SRPK1	EC:2.7.11.1	1	ko05168 Herpes simplex infection;
ENSMUSG00000004895	K13105	PRCC	proline-rich protein PRCC	--	2	ko05202 Transcriptional misregulation in cancer;ko05211 Renal cell carcinoma;
ENSMUSG00000004929	K01392	THOP1	thimet oligopeptidase	EC:3.4.24.15	2	ko04614 Renin-angiotensin system;ko05143 African trypanosomiasis;
ENSMUSG00000004933	K08888	MATK	megakaryocyte-associated tyrosine kinase	EC:2.7.10.2	1	ko04722 Neurotrophin signaling pathway;
ENSMUSG00000004934	K16065	PIAS4	E3 SUMO-protein ligase PIAS4	--	4	ko04064 NF-kappa B signaling pathway;ko04120 Ubiquitin mediated proteolysis;ko04630 Jak-STAT signaling pathway;ko05418 Fluid shear stress and atherosclerosis;
ENSMUSG00000004936	K04368	MAP2K1, MEK1	mitogen-activated protein kinase kinase 1	EC:2.7.12.2	78	ko01521 EGFR tyrosine kinase inhibitor resistance;ko01522 Endocrine resistance;ko04010 MAPK signaling pathway;ko04012 ErbB signaling pathway;ko04013 MAPK signaling pathway - fly;ko04014 Ras signaling pathway;ko04015 Rap1 signaling pathway;ko04022 cGMP-PKG signaling pathway;ko04024 cAMP signaling pathway;ko04062 Chemokine signaling pathway;ko04066 HIF-1 signaling pathway;ko04068 FoxO signaling pat…
ENSMUSG00000004939	K10524	NRK1_2	nicotinamide/nicotinate riboside kinase	EC:2.7.1.22 2.7.1.173	2	ko00760 Nicotinate and nicotinamide metabolism;ko01100 Metabolic pathways;
ENSMUSG00000004947	K06058	DTX	deltex	EC:2.3.2.27	1	ko04330 Notch signaling pathway;
ENSMUSG00000004951	K04455	HSPB1	heat shock protein beta-1	--	4	ko04010 MAPK signaling pathway;ko04370 VEGF signaling pathway;ko05146 Amoebiasis;ko05169 Epstein-Barr virus infection;
ENSMUSG00000004952	K17630	RASA4, CAPRI	Ras GTPase-activating protein 4	--	1	ko04014 Ras signaling pathway;
ENSMUSG00000004988	K13359	FXYD4, CHIF	FXYD domain containing ion transport regulator 4	--	1	ko04960 Aldosterone-regulated sodium reabsorption;
ENSMUSG00000004996	K08963	mtnA	methylthioribose-1-phosphate isomerase	EC:5.3.1.23	2	ko00270 Cysteine and methionine metabolism;ko01100 Metabolic pathways;
ENSMUSG00000005034	K04345	PKA	protein kinase A	EC:2.7.11.11	68	ko01522 Endocrine resistance;ko04010 MAPK signaling pathway;ko04014 Ras signaling pathway;ko04020 Calcium signaling pathway;ko04024 cAMP signaling pathway;ko04062 Chemokine signaling pathway;ko04114 Oocyte meiosis;ko04140 Autophagy - animal;ko04211 Longevity regulating pathway;ko04213 Longevity regulating pathway - multiple species;ko04261 Adrenergic signaling in cardiomyocytes;ko04270 Vascular s…
ENSMUSG00000005043	K01565	SGSH	N-sulfoglucosamine sulfohydrolase	EC:3.10.1.1	3	ko00531 Glycosaminoglycan degradation;ko01100 Metabolic pathways;ko04142 Lysosome;
ENSMUSG00000005057	K07193	APS, SH2B2	SH2B adapter protein 2	--	2	ko04722 Neurotrophin signaling pathway;ko04910 Insulin signaling pathway;
ENSMUSG00000005069	K13342	PEX5, PXR1	peroxin-5	--	1	ko04146 Peroxisome;
ENSMUSG00000005087	K06256	CD44	CD44 antigen	--	6	ko04512 ECM-receptor interaction;ko04640 Hematopoietic cell lineage;ko05131 Shigellosis;ko05169 Epstein-Barr virus infection;ko05205 Proteoglycans in cancer;ko05206 MicroRNAs in cancer;
ENSMUSG00000005089	K05613	SLC1A2, EAAT2	solute carrier family 1 (glial high affinity glutamate transporter), member 2	--	2	ko04724 Glutamatergic synapse;ko05014 Amyotrophic lateral sclerosis (ALS);
ENSMUSG00000005102	K16196	EIF2AK4	eukaryotic translation initiation factor 2-alpha kinase 4	EC:2.7.11.1	7	ko04140 Autophagy - animal;ko04141 Protein processing in endoplasmic reticulum;ko05160 Hepatitis C;ko05162 Measles;ko05164 Influenza A;ko05168 Herpes simplex infection;ko05169 Epstein-Barr virus infection;
ENSMUSG00000005142	K12311	MAN2B1, LAMAN	lysosomal alpha-mannosidase	EC:3.2.1.24	2	ko00511 Other glycan degradation;ko04142 Lysosome;
ENSMUSG00000005161	K03386	PRDX2_4, ahpC	peroxiredoxin (alkyl hydroperoxide reductase subunit C)	EC:1.11.1.15	1	ko04214 Apoptosis - fly;
ENSMUSG00000005198	K03006	RPB1, POLR2A	DNA-directed RNA polymerase II subunit RPB1	EC:2.7.7.6	7	ko00230 Purine metabolism;ko00240 Pyrimidine metabolism;ko01100 Metabolic pathways;ko03020 RNA polymerase;ko05016 Huntington's disease;ko05168 Herpes simplex infection;ko05169 Epstein-Barr virus infection;
ENSMUSG00000005232	K01084	G6PC	glucose-6-phosphatase	EC:3.1.3.9	12	ko00010 Glycolysis / Gluconeogenesis;ko00052 Galactose metabolism;ko00500 Starch and sucrose metabolism;ko01100 Metabolic pathways;ko04068 FoxO signaling pathway;ko04151 PI3K-Akt signaling pathway;ko04152 AMPK signaling pathway;ko04910 Insulin signaling pathway;ko04920 Adipocytokine signaling pathway;ko04922 Glucagon signaling pathway;ko04931 Insulin resistance;ko04973 Carbohydrate digestion and …
ENSMUSG00000005237	K10408	DNAH	dynein heavy chain, axonemal	--	1	ko05016 Huntington's disease;
ENSMUSG00000005262	K14016	UFD1	ubiquitin fusion degradation protein 1	--	1	ko04141 Protein processing in endoplasmic reticulum;
ENSMUSG00000005268	K05081	PRLR	prolactin receptor	--	5	ko04060 Cytokine-cytokine receptor interaction;ko04080 Neuroactive ligand-receptor interaction;ko04151 PI3K-Akt signaling pathway;ko04630 Jak-STAT signaling pathway;ko04917 Prolactin signaling pathway;
ENSMUSG00000005312	K04523	UBQLN, DSK2	ubiquilin	--	1	ko04141 Protein processing in endoplasmic reticulum;
ENSMUSG00000005320	K05095	FGFR4, CD334	fibroblast growth factor receptor 4	EC:2.7.10.1	8	ko04010 MAPK signaling pathway;ko04014 Ras signaling pathway;ko04015 Rap1 signaling pathway;ko04144 Endocytosis;ko04151 PI3K-Akt signaling pathway;ko04550 Signaling pathways regulating pluripotency of stem cells;ko04810 Regulation of actin cytoskeleton;ko05200 Pathways in cancer;
ENSMUSG00000005338	K06780	CADM3, IGSF4B, NECL1, TSLL1	cell adhesion molecule 3	--	1	ko04514 Cell adhesion molecules (CAMs);
ENSMUSG00000005339	K08089	FCER1A	high affinity immunoglobulin epsilon receptor subunit alpha	--	4	ko04071 Sphingolipid signaling pathway;ko04072 Phospholipase D signaling pathway;ko04664 Fc epsilon RI signaling pathway;ko05310 Asthma;
ENSMUSG00000005354	K03671	trxA	thioredoxin 1	--	2	ko04621 NOD-like receptor signaling pathway;ko05418 Fluid shear stress and atherosclerosis;
ENSMUSG00000005357	K05617	SLC1A6, EAAT4	solute carrier family 1 (high affinity aspartate/glutamate transporter), member 6	--	1	ko04724 Glutamatergic synapse;
ENSMUSG00000005360	K05614	SLC1A3, EAAT1	solute carrier family 1 (glial high affinity glutamate transporter), member 3	--	1	ko04724 Glutamatergic synapse;
ENSMUSG00000005364	K05067	IL5RA. CD125	interleukin 5 receptor alpha	--	4	ko04060 Cytokine-cytokine receptor interaction;ko04630 Jak-STAT signaling pathway;ko04640 Hematopoietic cell lineage;ko05200 Pathways in cancer;
ENSMUSG00000005370	K08737	MSH6	DNA mismatch repair protein MSH6	--	4	ko01524 Platinum drug resistance;ko03430 Mismatch repair;ko05200 Pathways in cancer;ko05210 Colorectal cancer;
ENSMUSG00000005373	K09113	MLX	MAX-like protein X	--	2	ko04931 Insulin resistance;ko04932 Non-alcoholic fatty liver disease (NAFLD);
ENSMUSG00000005410	K02209	MCM5, CDC46	DNA replication licensing factor MCM5	EC:3.6.4.12	2	ko03030 DNA replication;ko04110 Cell cycle;
ENSMUSG00000005413	K00510	HMOX1	heme oxygenase 1	EC:1.14.14.18	9	ko00860 Porphyrin and chlorophyll metabolism;ko01100 Metabolic pathways;ko04066 HIF-1 signaling pathway;ko04216 Ferroptosis;ko04978 Mineral absorption;ko05200 Pathways in cancer;ko05206 MicroRNAs in cancer;ko05225 Hepatocellular carcinoma;ko05418 Fluid shear stress and atherosclerosis;
ENSMUSG00000005447	K16795	PAFAH1B2_3	platelet-activating factor acetylhydrolase IB subunit beta/gamma	EC:3.1.1.47	2	ko00565 Ether lipid metabolism;ko01100 Metabolic pathways;
ENSMUSG00000005465	K19598	IL27RA	interleukin 27 receptor alpha	--	2	ko04630 Jak-STAT signaling pathway;ko04659 Th17 cell differentiation;
ENSMUSG00000005469	K04345	PKA	protein kinase A	EC:2.7.11.11	68	ko01522 Endocrine resistance;ko04010 MAPK signaling pathway;ko04014 Ras signaling pathway;ko04020 Calcium signaling pathway;ko04024 cAMP signaling pathway;ko04062 Chemokine signaling pathway;ko04114 Oocyte meiosis;ko04140 Autophagy - animal;ko04211 Longevity regulating pathway;ko04213 Longevity regulating pathway - multiple species;ko04261 Adrenergic signaling in cardiomyocytes;ko04270 Vascular s…
ENSMUSG00000005474	K12756	MYL10	myosin regulatory light chain 10	--	3	ko04510 Focal adhesion;ko04670 Leukocyte transendothelial migration;ko04810 Regulation of actin cytoskeleton;
ENSMUSG00000005483	K09507	DNAJB1	DnaJ homolog subfamily B member 1	--	2	ko04141 Protein processing in endoplasmic reticulum;ko05164 Influenza A;
ENSMUSG00000005510	K03936	NDUFS3	NADH dehydrogenase (ubiquinone) Fe-S protein 3	EC:1.6.5.3 1.6.99.3	8	ko00190 Oxidative phosphorylation;ko01100 Metabolic pathways;ko04714 Thermogenesis;ko04723 Retrograde endocannabinoid signaling;ko04932 Non-alcoholic fatty liver disease (NAFLD);ko05010 Alzheimer's disease;ko05012 Parkinson's disease;ko05016 Huntington's disease;
ENSMUSG00000005533	K05087	IGF1R, CD221	insulin-like growth factor 1 receptor	EC:2.7.10.1	29	ko01521 EGFR tyrosine kinase inhibitor resistance;ko01522 Endocrine resistance;ko04010 MAPK signaling pathway;ko04014 Ras signaling pathway;ko04015 Rap1 signaling pathway;ko04066 HIF-1 signaling pathway;ko04068 FoxO signaling pathway;ko04114 Oocyte meiosis;ko04140 Autophagy - animal;ko04144 Endocytosis;ko04150 mTOR signaling pathway;ko04151 PI3K-Akt signaling pathway;ko04152 AMPK signaling pathwa…
ENSMUSG00000005534	K04527	INSR, CD220	insulin receptor	EC:2.7.10.1	21	ko04010 MAPK signaling pathway;ko04014 Ras signaling pathway;ko04015 Rap1 signaling pathway;ko04022 cGMP-PKG signaling pathway;ko04066 HIF-1 signaling pathway;ko04068 FoxO signaling pathway;ko04072 Phospholipase D signaling pathway;ko04150 mTOR signaling pathway;ko04151 PI3K-Akt signaling pathway;ko04152 AMPK signaling pathway;ko04211 Longevity regulating pathway;ko04212 Longevity regulating path…
ENSMUSG00000005540	K06468	FCER2, CD23	low affinity immunoglobulin epsilon Fc receptor	--	2	ko04640 Hematopoietic cell lineage;ko05169 Epstein-Barr virus infection;
ENSMUSG00000005547	K07411	CYP2A	cytochrome P450 family 2 subfamily A	EC:1.14.14.1	2	ko00830 Retinol metabolism;ko01100 Metabolic pathways;
ENSMUSG00000005553	K01542	ATP4A	H+/K+-exchanging ATPase alpha polypeptide	EC:3.6.3.10	3	ko00190 Oxidative phosphorylation;ko04966 Collecting duct acid secretion;ko04971 Gastric acid secretion;
ENSMUSG00000005575	K10579	UBE2M, UBC12	ubiquitin-conjugating enzyme E2 M	--	1	ko04120 Ubiquitin mediated proteolysis;
ENSMUSG00000005580	K08049	ADCY9	adenylate cyclase 9	EC:4.6.1.1	48	ko00230 Purine metabolism;ko01522 Endocrine resistance;ko04015 Rap1 signaling pathway;ko04020 Calcium signaling pathway;ko04022 cGMP-PKG signaling pathway;ko04024 cAMP signaling pathway;ko04062 Chemokine signaling pathway;ko04072 Phospholipase D signaling pathway;ko04114 Oocyte meiosis;ko04211 Longevity regulating pathway;ko04213 Longevity regulating pathway - multiple species;ko04261 Adrenergic …
ENSMUSG00000005583	K04454	MEF2C	MADS-box transcription enhancer factor 2C	--	7	ko04010 MAPK signaling pathway;ko04022 cGMP-PKG signaling pathway;ko04371 Apelin signaling pathway;ko04921 Oxytocin signaling pathway;ko04928 Parathyroid hormone synthesis, secretion and action;ko05202 Transcriptional misregulation in cancer;ko05418 Fluid shear stress and atherosclerosis;
ENSMUSG00000005610	K03260	EIF4G	translation initiation factor 4G	--	2	ko03013 RNA transport;ko05416 Viral myocarditis;
ENSMUSG00000005611	K12337	MRVI1, IRAG	inositol 1,4,5-triphosphate receptor-associated cGMP kinase substrate	--	2	ko04022 cGMP-PKG signaling pathway;ko04270 Vascular smooth muscle contraction;
ENSMUSG00000005615	K00968	PCYT1	choline-phosphate cytidylyltransferase	EC:2.7.7.15	4	ko00440 Phosphonate and phosphinate metabolism;ko00564 Glycerophospholipid metabolism;ko01100 Metabolic pathways;ko05231 Choline metabolism in cancer;
ENSMUSG00000005625	K03029	PSMD4, RPN10	26S proteasome regulatory subunit N10	--	2	ko03050 Proteasome;ko05169 Epstein-Barr virus infection;
ENSMUSG00000005640	K05086	INSRR	insulin receptor-related receptor	EC:2.7.10.1	2	ko04810 Regulation of actin cytoskeleton;ko05215 Prostate cancer;
ENSMUSG00000005656	K17920	SNX5_6_32	sorting nexin-5/6/32	--	1	ko04144 Endocytosis;
ENSMUSG00000005667	K13403	MTHFD2	methylenetetrahydrofolate dehydrogenase(NAD+) / 5,10-methenyltetrahydrofolate cyclohydrolase	EC:1.5.1.15 3.5.4.9	2	ko00670 One carbon pool by folate;ko01100 Metabolic pathways;
ENSMUSG00000005672	K05091	KIT, SCFR, CD117	proto-oncogene tyrosine-protein kinase Kit	EC:2.7.10.1	12	ko04010 MAPK signaling pathway;ko04014 Ras signaling pathway;ko04015 Rap1 signaling pathway;ko04060 Cytokine-cytokine receptor interaction;ko04072 Phospholipase D signaling pathway;ko04151 PI3K-Akt signaling pathway;ko04640 Hematopoietic cell lineage;ko04916 Melanogenesis;ko05200 Pathways in cancer;ko05221 Acute myeloid leukemia;ko05224 Breast cancer;ko05230 Central carbon metabolism in cancer;
ENSMUSG00000005674	K11518	TOM40	mitochondrial import receptor subunit TOM40	--	1	ko05014 Amyotrophic lateral sclerosis (ALS);
ENSMUSG00000005681	K08758	APOA2	apolipoprotein A-II	--	2	ko03320 PPAR signaling pathway;ko04979 Cholesterol metabolism;
ENSMUSG00000005682	K12571	PAN2	PAB-dependent poly(A)-specific ribonuclease subunit 2	EC:3.1.13.4	1	ko03018 RNA degradation;
ENSMUSG00000005683	K01647	CS, gltA	citrate synthase	EC:2.3.3.1	6	ko00020 Citrate cycle (TCA cycle);ko00630 Glyoxylate and dicarboxylate metabolism;ko01100 Metabolic pathways;ko01200 Carbon metabolism;ko01210 2-Oxocarboxylic acid metabolism;ko01230 Biosynthesis of amino acids;
ENSMUSG00000005686	K01490	AMPD	AMP deaminase	EC:3.5.4.6	2	ko00230 Purine metabolism;ko01100 Metabolic pathways;
ENSMUSG00000005687	K12861	BCAS2	pre-mRNA-splicing factor SPF27	--	1	ko03040 Spliceosome;
ENSMUSG00000005696	K07990	SH2D1A, SAP	SH2 domain protein 1A	--	2	ko04650 Natural killer cell mediated cytotoxicity;ko05162 Measles;
ENSMUSG00000005699	K06093	PARD6	partitioning defective protein 6	--	7	ko04015 Rap1 signaling pathway;ko04144 Endocytosis;ko04360 Axon guidance;ko04390 Hippo signaling pathway;ko04391 Hippo signaling pathway - fly;ko04530 Tight junction;ko05165 Human papillomavirus infection;
ENSMUSG00000005705	K05231	AGRP	agouti related protein	--	1	ko04920 Adipocytokine signaling pathway;
ENSMUSG00000005718	K09108	TFAP4	transcription factor AP-4	--	1	ko05205 Proteoglycans in cancer;
ENSMUSG00000005732	K15306	RANBP1	Ran-binding protein 1	--	2	ko05166 HTLV-I infection;ko05203 Viral carcinogenesis;
ENSMUSG00000005774	K08061	RFX5	regulatory factor X 5	--	3	ko04612 Antigen processing and presentation;ko05152 Tuberculosis;ko05340 Primary immunodeficiency;
ENSMUSG00000005779	K02736	PSMB4	20S proteasome subunit beta 7	EC:3.4.25.1	1	ko03050 Proteasome;
ENSMUSG00000005803	K17218	sqr	sulfide:quinone oxidoreductase	EC:1.8.5.4	1	ko00920 Sulfur metabolism;
ENSMUSG00000005824	K05477	TNFSF14, LIGHT, CD258	tumor necrosis factor ligand superfamily member 14	--	3	ko04060 Cytokine-cytokine receptor interaction;ko04064 NF-kappa B signaling pathway;ko05168 Herpes simplex infection;
ENSMUSG00000005864	K04949	CNGA2	cyclic nucleotide gated channel alpha 2	--	2	ko04024 cAMP signaling pathway;ko04740 Olfactory transduction;
ENSMUSG00000005871	K02085	APC	adenomatosis polyposis coli protein	--	15	ko04310 Wnt signaling pathway;ko04390 Hippo signaling pathway;ko04550 Signaling pathways regulating pluripotency of stem cells;ko04810 Regulation of actin cytoskeleton;ko04934 Cushing's syndrome;ko05165 Human papillomavirus infection;ko05166 HTLV-I infection;ko05200 Pathways in cancer;ko05206 MicroRNAs in cancer;ko05210 Colorectal cancer;ko05213 Endometrial cancer;ko05217 Basal cell carcinoma;ko0…
ENSMUSG00000005886	K11255	NCOA2, TIF2, KAT13C	nuclear receptor coactivator 2	--	2	ko04915 Estrogen signaling pathway;ko04919 Thyroid hormone signaling pathway;
ENSMUSG00000005899	K12353	SMPD4	sphingomyelin phosphodiesterase 4	EC:3.1.4.12	2	ko00600 Sphingolipid metabolism;ko01100 Metabolic pathways;
ENSMUSG00000005907	K13338	PEX1	peroxin-1	--	1	ko04146 Peroxisome;
ENSMUSG00000005917	K09326	OTX1	homeobox protein OTX1	--	1	ko04550 Signaling pathways regulating pluripotency of stem cells;
ENSMUSG00000005947	K06524	ITGAE, CD103	integrin alpha E	--	1	ko04810 Regulation of actin cytoskeleton;
ENSMUSG00000005949	K12386	CTNS	cystinosin	--	1	ko04142 Lysosome;
ENSMUSG00000005950	K05219	P2RX5	P2X purinoceptor 5	--	2	ko04020 Calcium signaling pathway;ko04080 Neuroactive ligand-receptor interaction;
ENSMUSG00000005952	K05222	TRPV1	transient receptor potential cation channel subfamily V member 1	--	2	ko04080 Neuroactive ligand-receptor interaction;ko04750 Inflammatory mediator regulation of TRP channels;
ENSMUSG00000005958	K05112	EPHB3, HEK2, ETK2	Eph receptor B3	EC:2.7.10.1	1	ko04360 Axon guidance;
ENSMUSG00000005982	K11067	NAGS	N-acetylglutamate synthase	EC:2.3.1.1	4	ko00220 Arginine biosynthesis;ko01100 Metabolic pathways;ko01210 2-Oxocarboxylic acid metabolism;ko01230 Biosynthesis of amino acids;
ENSMUSG00000005983	K11067	NAGS	N-acetylglutamate synthase	EC:2.3.1.1	4	ko00220 Arginine biosynthesis;ko01100 Metabolic pathways;ko01210 2-Oxocarboxylic acid metabolism;ko01230 Biosynthesis of amino acids;
ENSMUSG00000005994	K00506	TYRP1	tyrosinase-related protein 1	EC:1.14.18.-	3	ko00350 Tyrosine metabolism;ko01100 Metabolic pathways;ko04916 Melanogenesis;
ENSMUSG00000006005	K09291	TPR, MLP1, MLP2	nucleoprotein TPR	--	3	ko03013 RNA transport;ko05200 Pathways in cancer;ko05216 Thyroid cancer;
ENSMUSG00000006010	K09291	TPR, MLP1, MLP2	nucleoprotein TPR	--	3	ko03013 RNA transport;ko05200 Pathways in cancer;ko05216 Thyroid cancer;
ENSMUSG00000006014	K09291	TPR, MLP1, MLP2	nucleoprotein TPR	--	3	ko03013 RNA transport;ko05200 Pathways in cancer;ko05216 Thyroid cancer;
ENSMUSG00000006024	K15296	NAPA, SNAPA, SEC17	alpha-soluble NSF attachment protein	--	1	ko04721 Synaptic vesicle cycle;
ENSMUSG00000006057	K02128	ATPeF0C, ATP5G, ATP9	F-type H+-transporting ATPase subunit c	--	6	ko00190 Oxidative phosphorylation;ko01100 Metabolic pathways;ko04714 Thermogenesis;ko05010 Alzheimer's disease;ko05012 Parkinson's disease;ko05016 Huntington's disease;
ENSMUSG00000006058	K12188	SNF8, EAP30	ESCRT-II complex subunit VPS22	--	1	ko04144 Endocytosis;
ENSMUSG00000006127	K01106	E3.1.3.56	inositol-1,4,5-trisphosphate 5-phosphatase	EC:3.1.3.56	3	ko00562 Inositol phosphate metabolism;ko01100 Metabolic pathways;ko04070 Phosphatidylinositol signaling system;
ENSMUSG00000006134	K04438	CRK, CRKII	proto-oncogene C-crk	--	15	ko04010 MAPK signaling pathway;ko04012 ErbB signaling pathway;ko04015 Rap1 signaling pathway;ko04062 Chemokine signaling pathway;ko04510 Focal adhesion;ko04666 Fc gamma R-mediated phagocytosis;ko04722 Neurotrophin signaling pathway;ko04810 Regulation of actin cytoskeleton;ko04910 Insulin signaling pathway;ko05100 Bacterial invasion of epithelial cells;ko05131 Shigellosis;ko05200 Pathways in cance…
ENSMUSG00000006169	K12471	EPN	epsin	--	1	ko04144 Endocytosis;
ENSMUSG00000006204	K13912	DMBT1	deleted in malignant brain tumors 1 protein	--	1	ko04970 Salivary secretion;
ENSMUSG00000006215	K10500	ZBTB17, MIZ1	zinc finger and BTB domain-containing protein 17	--	4	ko04110 Cell cycle;ko05200 Pathways in cancer;ko05202 Transcriptional misregulation in cancer;ko05222 Small cell lung cancer;
ENSMUSG00000006216	K05018	CLCNKB	chloride channel Kb	--	1	ko04966 Collecting duct acid secretion;
ENSMUSG00000006235	K05079	EPOR	erythropoietin receptor	--	5	ko04060 Cytokine-cytokine receptor interaction;ko04151 PI3K-Akt signaling pathway;ko04630 Jak-STAT signaling pathway;ko04640 Hematopoietic cell lineage;ko05200 Pathways in cancer;
ENSMUSG00000006262	K06685	MOB1, Mats	MOB kinase activator 1	--	3	ko04390 Hippo signaling pathway;ko04391 Hippo signaling pathway - fly;ko04392 Hippo signaling pathway - multiple species;
ENSMUSG00000006269	K02147	ATPeV1B, ATP6B	V-type H+-transporting ATPase subunit B	--	9	ko00190 Oxidative phosphorylation;ko01100 Metabolic pathways;ko04145 Phagosome;ko04150 mTOR signaling pathway;ko04721 Synaptic vesicle cycle;ko04966 Collecting duct acid secretion;ko05110 Vibrio cholerae infection;ko05120 Epithelial cell signaling in Helicobacter pylori infection;ko05323 Rheumatoid arthritis;
ENSMUSG00000006273	K02147	ATPeV1B, ATP6B	V-type H+-transporting ATPase subunit B	--	9	ko00190 Oxidative phosphorylation;ko01100 Metabolic pathways;ko04145 Phagosome;ko04150 mTOR signaling pathway;ko04721 Synaptic vesicle cycle;ko04966 Collecting duct acid secretion;ko05110 Vibrio cholerae infection;ko05120 Epithelial cell signaling in Helicobacter pylori infection;ko05323 Rheumatoid arthritis;
ENSMUSG00000006276	K12472	EPS15	epidermal growth factor receptor substrate 15	--	1	ko04144 Endocytosis;
ENSMUSG00000006304	K05758	ARPC2	actin related protein 2/3 complex, subunit 2	--	7	ko04144 Endocytosis;ko04666 Fc gamma R-mediated phagocytosis;ko04810 Regulation of actin cytoskeleton;ko05100 Bacterial invasion of epithelial cells;ko05130 Pathogenic Escherichia coli infection;ko05131 Shigellosis;ko05132 Salmonella infection;
ENSMUSG00000006307	K14959	MLL4	histone-lysine N-methyltransferase MLL4	EC:2.1.1.43	1	ko00310 Lysine degradation;
ENSMUSG00000006333	K02997	RP-S9e, RPS9	small subunit ribosomal protein S9e	--	1	ko03010 Ribosome;
ENSMUSG00000006344	K18592	GGT1_5, CD224	gamma-glutamyltranspeptidase / glutathione hydrolase / leukotriene-C4 hydrolase	EC:2.3.2.2 3.4.19.13 3.4.19.14	4	ko00430 Taurine and hypotaurine metabolism;ko00480 Glutathione metabolism;ko00590 Arachidonic acid metabolism;ko01100 Metabolic pathways;
ENSMUSG00000006345	K18592	GGT1_5, CD224	gamma-glutamyltranspeptidase / glutathione hydrolase / leukotriene-C4 hydrolase	EC:2.3.2.2 3.4.19.13 3.4.19.14	4	ko00430 Taurine and hypotaurine metabolism;ko00480 Glutathione metabolism;ko00590 Arachidonic acid metabolism;ko01100 Metabolic pathways;
ENSMUSG00000006362	K10053	RUNX1T1, CBFA2T1	runt-related transcription factor 1; translocated to, 1	--	3	ko05200 Pathways in cancer;ko05202 Transcriptional misregulation in cancer;ko05221 Acute myeloid leukemia;
ENSMUSG00000006378	K00639	kbl, GCAT	glycine C-acetyltransferase	EC:2.3.1.29	1	ko00260 Glycine, serine and threonine metabolism;
ENSMUSG00000006386	K05121	TEK, TIE2, CD202	endothelial-specific receptor tyrosine kinase	EC:2.7.10.1	6	ko04010 MAPK signaling pathway;ko04014 Ras signaling pathway;ko04015 Rap1 signaling pathway;ko04066 HIF-1 signaling pathway;ko04151 PI3K-Akt signaling pathway;ko05323 Rheumatoid arthritis;
ENSMUSG00000006389	K05082	TPOR, MPL, CD110	thrombopoietin receptor	--	2	ko04060 Cytokine-cytokine receptor interaction;ko04630 Jak-STAT signaling pathway;
ENSMUSG00000006390	K10247	ELOVL1	elongation of very long chain fatty acids protein 1	EC:2.3.1.199	1	ko00062 Fatty acid elongation;
ENSMUSG00000006392	K15129	MED8	mediator of RNA polymerase II transcription subunit 8	--	1	ko05168 Herpes simplex infection;
ENSMUSG00000006395	K01816	hyi, gip	hydroxypyruvate isomerase	EC:5.3.1.22	2	ko00630 Glyoxylate and dicarboxylate metabolism;ko01100 Metabolic pathways;
ENSMUSG00000006398	K03363	CDC20	cell division cycle 20, cofactor of APC complex	--	5	ko04110 Cell cycle;ko04114 Oocyte meiosis;ko04120 Ubiquitin mediated proteolysis;ko05166 HTLV-I infection;ko05203 Viral carcinogenesis;
ENSMUSG00000006411	K06593	PVRL4	poliovirus receptor-related 4	--	1	ko04520 Adherens junction;
ENSMUSG00000006442	K00797	speE, SRM	spermidine synthase	EC:2.5.1.16	5	ko00270 Cysteine and methionine metabolism;ko00330 Arginine and proline metabolism;ko00410 beta-Alanine metabolism;ko00480 Glutathione metabolism;ko01100 Metabolic pathways;
ENSMUSG00000006445	K05103	EPHA2, ECK	Eph receptor A2	EC:2.7.10.1	5	ko04010 MAPK signaling pathway;ko04014 Ras signaling pathway;ko04015 Rap1 signaling pathway;ko04151 PI3K-Akt signaling pathway;ko04360 Axon guidance;
ENSMUSG00000006457	K05699	ACTN1_4	actinin alpha 1/4	--	8	ko04510 Focal adhesion;ko04520 Adherens junction;ko04530 Tight junction;ko04670 Leukocyte transendothelial migration;ko04810 Regulation of actin cytoskeleton;ko05146 Amoebiasis;ko05203 Viral carcinogenesis;ko05322 Systemic lupus erythematosus;
ENSMUSG00000006469	K14683	SLC34A, NPT, nptA	solute carrier family 34 (sodium-dependent phosphate cotransporter)	--	1	ko04928 Parathyroid hormone synthesis, secretion and action;
ENSMUSG00000006488	K05439	PRL	prolactin	--	5	ko04060 Cytokine-cytokine receptor interaction;ko04080 Neuroactive ligand-receptor interaction;ko04151 PI3K-Akt signaling pathway;ko04630 Jak-STAT signaling pathway;ko04917 Prolactin signaling pathway;
ENSMUSG00000006494	K12077	PDK1	pyruvate dehydrogenase kinase isoform 1	EC:2.7.11.2	3	ko04066 HIF-1 signaling pathway;ko04360 Axon guidance;ko05230 Central carbon metabolism in cancer;
ENSMUSG00000006517	K01597	MVD, mvaD	diphosphomevalonate decarboxylase	EC:4.1.1.33	2	ko00900 Terpenoid backbone biosynthesis;ko01100 Metabolic pathways;
ENSMUSG00000006519	K08009	CYBA, P22PHOX	cytochrome b-245, alpha polypeptide	--	6	ko04145 Phagosome;ko04380 Osteoclast differentiation;ko04621 NOD-like receptor signaling pathway;ko04670 Leukocyte transendothelial migration;ko05140 Leishmaniasis;ko05418 Fluid shear stress and atherosclerosis;
ENSMUSG00000006538	K11989	IHH	indian hedgehog	--	2	ko04340 Hedgehog signaling pathway;ko05205 Proteoglycans in cancer;
ENSMUSG00000006542	K07200	PRKAG	5'-AMP-activated protein kinase, regulatory gamma subunit	--	15	ko04068 FoxO signaling pathway;ko04152 AMPK signaling pathway;ko04211 Longevity regulating pathway;ko04213 Longevity regulating pathway - multiple species;ko04371 Apelin signaling pathway;ko04530 Tight junction;ko04710 Circadian rhythm;ko04714 Thermogenesis;ko04910 Insulin signaling pathway;ko04920 Adipocytokine signaling pathway;ko04921 Oxytocin signaling pathway;ko04922 Glucagon signaling pathw…
ENSMUSG00000006567	K17686	copA, ATP7	Cu+-exporting ATPase	EC:3.6.3.54	1	ko01524 Platinum drug resistance;
ENSMUSG00000006574	K06573	SLC4A1, AE1, CD233	solute carrier family 4 (anion exchanger), member 1	--	1	ko04966 Collecting duct acid secretion;
ENSMUSG00000006586	K10053	RUNX1T1, CBFA2T1	runt-related transcription factor 1; translocated to, 1	--	3	ko05200 Pathways in cancer;ko05202 Transcriptional misregulation in cancer;ko05221 Acute myeloid leukemia;
ENSMUSG00000006589	K00759	APRT, apt	adenine phosphoribosyltransferase	EC:2.4.2.7	2	ko00230 Purine metabolism;ko01100 Metabolic pathways;
ENSMUSG00000006599	K03141	TFIIH1, GTF2H1, TFB1	transcription initiation factor TFIIH subunit 1	--	3	ko03022 Basal transcription factors;ko03420 Nucleotide excision repair;ko05203 Viral carcinogenesis;
ENSMUSG00000006641	K14386	SLC5A6, SMVT	solute carrier family 5 (sodium-dependent multivitamin transporter), member 6	--	1	ko04977 Vitamin digestion and absorption;
ENSMUSG00000006678	K02320	POLA1	DNA polymerase alpha subunit A	EC:2.7.7.7	4	ko00230 Purine metabolism;ko00240 Pyrimidine metabolism;ko01100 Metabolic pathways;ko03030 DNA replication;
ENSMUSG00000006699	K04393	CDC42	cell division control protein 42	--	29	ko04010 MAPK signaling pathway;ko04014 Ras signaling pathway;ko04015 Rap1 signaling pathway;ko04062 Chemokine signaling pathway;ko04144 Endocytosis;ko04360 Axon guidance;ko04370 VEGF signaling pathway;ko04510 Focal adhesion;ko04520 Adherens junction;ko04530 Tight junction;ko04660 T cell receptor signaling pathway;ko04666 Fc gamma R-mediated phagocytosis;ko04670 Leukocyte transendothelial migratio…
ENSMUSG00000006724	K07438	CYP27B1	calcidiol 1-monooxygenase (25-hydroxyvitamin D3 1alpha-hydroxylase)	EC:1.14.15.18	4	ko00100 Steroid biosynthesis;ko01100 Metabolic pathways;ko04928 Parathyroid hormone synthesis, secretion and action;ko05152 Tuberculosis;
ENSMUSG00000006728	K02089	CDK4	cyclin-dependent kinase 4	EC:2.7.11.22	25	ko01522 Endocrine resistance;ko04110 Cell cycle;ko04115 p53 signaling pathway;ko04151 PI3K-Akt signaling pathway;ko04218 Cellular senescence;ko04530 Tight junction;ko04660 T cell receptor signaling pathway;ko04933 AGE-RAGE signaling pathway in diabetic complications;ko04934 Cushing's syndrome;ko05161 Hepatitis B;ko05162 Measles;ko05165 Human papillomavirus infection;ko05166 HTLV-I infection;ko051…
ENSMUSG00000006731	K00725	B4GALNT1, GALGT	(N-Acetylneuraminyl)-galactosylglucosylceramide N-acetylgalactosaminyltransferase	EC:2.4.1.92	2	ko00604 Glycosphingolipid biosynthesis - ganglio series;ko01100 Metabolic pathways;
ENSMUSG00000006740	K10396	KIF5	kinesin family member 5	--	2	ko04144 Endocytosis;ko04728 Dopaminergic synapse;
ENSMUSG00000006764	K00502	TPH1_2	tryptophan 5-monooxygenase	EC:1.14.16.4	4	ko00380 Tryptophan metabolism;ko00790 Folate biosynthesis;ko01100 Metabolic pathways;ko04726 Serotonergic synapse;
ENSMUSG00000006777	K07604	KRT1	type I keratin, acidic	--	1	ko04915 Estrogen signaling pathway;
ENSMUSG00000006906	K11866	STAMBP, AMSH	STAM-binding protein	EC:3.4.19.12	1	ko04144 Endocytosis;
ENSMUSG00000006920	K17451	EZH1	histone-lysine N-methyltransferase EZH1	EC:2.1.1.43	1	ko00310 Lysine degradation;
ENSMUSG00000006930	K04647	HAP1	huntingtin-associated protein 1	--	2	ko04727 GABAergic synapse;ko05016 Huntington's disease;
ENSMUSG00000006932	K02105	CTNNB1	catenin beta 1	--	27	ko04015 Rap1 signaling pathway;ko04310 Wnt signaling pathway;ko04390 Hippo signaling pathway;ko04510 Focal adhesion;ko04520 Adherens junction;ko04550 Signaling pathways regulating pluripotency of stem cells;ko04670 Leukocyte transendothelial migration;ko04916 Melanogenesis;ko04919 Thyroid hormone signaling pathway;ko04934 Cushing's syndrome;ko05100 Bacterial invasion of epithelial cells;ko05130 P…
ENSMUSG00000006941	K03113	EIF1, SUI1	translation initiation factor 1	--	1	ko03013 RNA transport;
ENSMUSG00000006958	K04657	CHRD	chordin	--	1	ko04350 TGF-beta signaling pathway;
ENSMUSG00000006998	K03028	PSMD2, RPN1	26S proteasome regulatory subunit N1	--	2	ko03050 Proteasome;ko05169 Epstein-Barr virus infection;
ENSMUSG00000007029	K01873	VARS, valS	valyl-tRNA synthetase	EC:6.1.1.9	1	ko00970 Aminoacyl-tRNA biosynthesis;
ENSMUSG00000007033	K03283	HSPA1s	heat shock 70kDa protein 1/2/6/8	--	12	ko03040 Spliceosome;ko04010 MAPK signaling pathway;ko04141 Protein processing in endoplasmic reticulum;ko04144 Endocytosis;ko04213 Longevity regulating pathway - multiple species;ko04612 Antigen processing and presentation;ko04915 Estrogen signaling pathway;ko05134 Legionellosis;ko05145 Toxoplasmosis;ko05162 Measles;ko05164 Influenza A;ko05169 Epstein-Barr virus infection;
ENSMUSG00000007034	K15377	SLC44A2_4_5	solute carrier family 44 (choline transporter-like protein), member 2/4/5	--	1	ko05231 Choline metabolism in cancer;
ENSMUSG00000007038	K01186	NEU1	sialidase-1	EC:3.2.1.18	3	ko00511 Other glycan degradation;ko00600 Sphingolipid metabolism;ko04142 Lysosome;
ENSMUSG00000007050	K12621	LSM2	U6 snRNA-associated Sm-like protein LSm2	--	2	ko03018 RNA degradation;ko03040 Spliceosome;
ENSMUSG00000007080	K02324	POLE	DNA polymerase epsilon subunit 1	EC:2.7.7.7	7	ko00230 Purine metabolism;ko00240 Pyrimidine metabolism;ko01100 Metabolic pathways;ko03030 DNA replication;ko03410 Base excision repair;ko03420 Nucleotide excision repair;ko05166 HTLV-I infection;
ENSMUSG00000007097	K01539	ATP1A	sodium/potassium-transporting ATPase subunit alpha	EC:3.6.3.9	18	ko04022 cGMP-PKG signaling pathway;ko04024 cAMP signaling pathway;ko04260 Cardiac muscle contraction;ko04261 Adrenergic signaling in cardiomyocytes;ko04911 Insulin secretion;ko04918 Thyroid hormone synthesis;ko04919 Thyroid hormone signaling pathway;ko04925 Aldosterone synthesis and secretion;ko04960 Aldosterone-regulated sodium reabsorption;ko04961 Endocrine and other factor-regulated calcium re…
ENSMUSG00000007107	K01539	ATP1A	sodium/potassium-transporting ATPase subunit alpha	EC:3.6.3.9	18	ko04022 cGMP-PKG signaling pathway;ko04024 cAMP signaling pathway;ko04260 Cardiac muscle contraction;ko04261 Adrenergic signaling in cardiomyocytes;ko04911 Insulin secretion;ko04918 Thyroid hormone synthesis;ko04919 Thyroid hormone signaling pathway;ko04925 Aldosterone synthesis and secretion;ko04960 Aldosterone-regulated sodium reabsorption;ko04961 Endocrine and other factor-regulated calcium re…
ENSMUSG00000007207	K04560	STX1A	syntaxin 1A	--	4	ko04130 SNARE interactions in vesicular transport;ko04721 Synaptic vesicle cycle;ko04911 Insulin secretion;ko05031 Amphetamine addiction;
ENSMUSG00000007415	K13338	PEX1	peroxin-1	--	1	ko04146 Peroxisome;
ENSMUSG00000007458	K10089	M6PR	cation-dependent mannose-6-phosphate receptor	--	2	ko04142 Lysosome;ko04145 Phagosome;
ENSMUSG00000007480	K04203	MC5R	melanocortin 5 receptor	--	1	ko04080 Neuroactive ligand-receptor interaction;
ENSMUSG00000007564	K03456	PPP2R1	serine/threonine-protein phosphatase 2A regulatory subunit A	--	15	ko03015 mRNA surveillance pathway;ko04071 Sphingolipid signaling pathway;ko04114 Oocyte meiosis;ko04151 PI3K-Akt signaling pathway;ko04152 AMPK signaling pathway;ko04261 Adrenergic signaling in cardiomyocytes;ko04350 TGF-beta signaling pathway;ko04390 Hippo signaling pathway;ko04391 Hippo signaling pathway - fly;ko04530 Tight junction;ko04728 Dopaminergic synapse;ko04730 Long-term depression;ko05…
ENSMUSG00000007613	K04674	TGFBR1, ALK5	TGF-beta receptor type-1	EC:2.7.11.30	22	ko04010 MAPK signaling pathway;ko04060 Cytokine-cytokine receptor interaction;ko04068 FoxO signaling pathway;ko04144 Endocytosis;ko04218 Cellular senescence;ko04350 TGF-beta signaling pathway;ko04371 Apelin signaling pathway;ko04380 Osteoclast differentiation;ko04390 Hippo signaling pathway;ko04520 Adherens junction;ko04659 Th17 cell differentiation;ko04926 Relaxin signaling pathway;ko04933 AGE-R…
ENSMUSG00000007617	K15010	HOMER	homer	--	2	ko04068 FoxO signaling pathway;ko04724 Glutamatergic synapse;
ENSMUSG00000007646	K10870	RAD51L2, RAD51C	RAD51-like protein 2	--	2	ko03440 Homologous recombination;ko03460 Fanconi anemia pathway;
ENSMUSG00000007653	K05181	GABRB	gamma-aminobutyric acid receptor subunit beta	--	6	ko04080 Neuroactive ligand-receptor interaction;ko04723 Retrograde endocannabinoid signaling;ko04726 Serotonergic synapse;ko04727 GABAergic synapse;ko05032 Morphine addiction;ko05033 Nicotine addiction;
ENSMUSG00000007655	K06278	CAV1	caveolin 1	--	6	ko04144 Endocytosis;ko04510 Focal adhesion;ko05100 Bacterial invasion of epithelial cells;ko05205 Proteoglycans in cancer;ko05416 Viral myocarditis;ko05418 Fluid shear stress and atherosclerosis;
ENSMUSG00000007659	K04570	BCL2L1, bcl-xL	Bcl-2-like 1 (apoptosis regulator Bcl-X)	--	20	ko01521 EGFR tyrosine kinase inhibitor resistance;ko01524 Platinum drug resistance;ko04014 Ras signaling pathway;ko04064 NF-kappa B signaling pathway;ko04137 Mitophagy - animal;ko04140 Autophagy - animal;ko04151 PI3K-Akt signaling pathway;ko04210 Apoptosis;ko04215 Apoptosis - multiple species;ko04621 NOD-like receptor signaling pathway;ko04630 Jak-STAT signaling pathway;ko05014 Amyotrophic latera…
ENSMUSG00000007682	K17904	DIO2	type II thyroxine 5'-deiodinase	EC:1.21.99.4	1	ko04919 Thyroid hormone signaling pathway;
ENSMUSG00000007783	K19524	CPT1C	carnitine O-palmitoyltransferase 1, brain isoform	EC:2.3.1.21	7	ko00071 Fatty acid degradation;ko01212 Fatty acid metabolism;ko03320 PPAR signaling pathway;ko04152 AMPK signaling pathway;ko04714 Thermogenesis;ko04920 Adipocytokine signaling pathway;ko04922 Glucagon signaling pathway;
ENSMUSG00000007805	K09069	TWIST	twist	--	1	ko05205 Proteoglycans in cancer;
ENSMUSG00000007872	K17694	ID3	DNA-binding protein inhibitor ID3	--	2	ko04350 TGF-beta signaling pathway;ko04550 Signaling pathways regulating pluripotency of stem cells;
ENSMUSG00000007880	K11653	ARID1	AT-rich interactive domain-containing protein 1	--	2	ko04714 Thermogenesis;ko05225 Hepatocellular carcinoma;
ENSMUSG00000007891	K01379	CTSD	cathepsin D	EC:3.4.23.5	6	ko04071 Sphingolipid signaling pathway;ko04140 Autophagy - animal;ko04142 Lysosome;ko04210 Apoptosis;ko04915 Estrogen signaling pathway;ko05152 Tuberculosis;
ENSMUSG00000007892	K02942	RP-LP1, RPLP1	large subunit ribosomal protein LP1	--	1	ko03010 Ribosome;
ENSMUSG00000007908	K01640	E4.1.3.4, HMGCL, hmgL	hydroxymethylglutaryl-CoA lyase	EC:4.1.3.4	5	ko00072 Synthesis and degradation of ketone bodies;ko00280 Valine, leucine and isoleucine degradation;ko00650 Butanoate metabolism;ko01100 Metabolic pathways;ko04146 Peroxisome;
ENSMUSG00000007989	K02329	FZD3	frizzled 3	--	16	ko04150 mTOR signaling pathway;ko04310 Wnt signaling pathway;ko04360 Axon guidance;ko04390 Hippo signaling pathway;ko04550 Signaling pathways regulating pluripotency of stem cells;ko04916 Melanogenesis;ko04934 Cushing's syndrome;ko05165 Human papillomavirus infection;ko05166 HTLV-I infection;ko05200 Pathways in cancer;ko05205 Proteoglycans in cancer;ko05206 MicroRNAs in cancer;ko05217 Basal cell …
ENSMUSG00000008036	K11827	AP2S1	AP-2 complex subunit sigma-1	--	4	ko04144 Endocytosis;ko04721 Synaptic vesicle cycle;ko04961 Endocrine and other factor-regulated calcium reabsorption;ko05016 Huntington's disease;
ENSMUSG00000008136	K14380	FHL2	four and a half LIM domains protein 2	--	1	ko04380 Osteoclast differentiation;
ENSMUSG00000008206	K04710	CERS	ceramide synthetase	EC:2.3.1.24	3	ko00600 Sphingolipid metabolism;ko01100 Metabolic pathways;ko04071 Sphingolipid signaling pathway;
ENSMUSG00000008301	K14291	PHAX	phosphorylated adapter RNA export protein	--	1	ko03013 RNA transport;
ENSMUSG00000008318	K05156	TNFRSF19L, RELT	tumor necrosis factor receptor superfamily member 19-like	--	1	ko04060 Cytokine-cytokine receptor interaction;
ENSMUSG00000008333	K11094	SNRPB2	U2 small nuclear ribonucleoprotein B''	--	1	ko03040 Spliceosome;
ENSMUSG00000008348	K08770	UBC	ubiquitin C	--	1	ko03320 PPAR signaling pathway;
ENSMUSG00000008373	K12844	PRPF31	U4/U6 small nuclear ribonucleoprotein PRP31	--	1	ko03040 Spliceosome;
ENSMUSG00000008461	K00718	FUT1_2	galactoside 2-L-fucosyltransferase 1/2	EC:2.4.1.69	3	ko00601 Glycosphingolipid biosynthesis - lacto and neolacto series;ko00603 Glycosphingolipid biosynthesis - globo and isoglobo series;ko01100 Metabolic pathways;
ENSMUSG00000008475	K05754	ARPC5	actin related protein 2/3 complex, subunit 5	--	7	ko04144 Endocytosis;ko04666 Fc gamma R-mediated phagocytosis;ko04810 Regulation of actin cytoskeleton;ko05100 Bacterial invasion of epithelial cells;ko05130 Pathogenic Escherichia coli infection;ko05131 Shigellosis;ko05132 Salmonella infection;
ENSMUSG00000008540	K00799	GST, gst	glutathione S-transferase	EC:2.5.1.18	9	ko00480 Glutathione metabolism;ko00980 Metabolism of xenobiotics by cytochrome P450;ko00982 Drug metabolism - cytochrome P450;ko00983 Drug metabolism - other enzymes;ko01524 Platinum drug resistance;ko05200 Pathways in cancer;ko05204 Chemical carcinogenesis;ko05225 Hepatocellular carcinoma;ko05418 Fluid shear stress and atherosclerosis;
ENSMUSG00000008590	K04819	HTR3	5-hydroxytryptamine receptor 3	--	2	ko04726 Serotonergic synapse;ko04742 Taste transduction;
ENSMUSG00000008604	K04523	UBQLN, DSK2	ubiquilin	--	1	ko04141 Protein processing in endoplasmic reticulum;
ENSMUSG00000008668	K02964	RP-S18e, RPS18	small subunit ribosomal protein S18e	--	1	ko03010 Ribosome;
ENSMUSG00000008682	K02866	RP-L10e, RPL10	large subunit ribosomal protein L10e	--	1	ko03010 Ribosome;
ENSMUSG00000008683	K02957	RP-S15Ae, RPS15A	small subunit ribosomal protein S15Ae	--	1	ko03010 Ribosome;
ENSMUSG00000008730	K08826	HIPK	homeodomain interacting protein kinase	EC:2.7.11.1	1	ko04218 Cellular senescence;
ENSMUSG00000008763	K01230	MAN1	mannosyl-oligosaccharide alpha-1,2-mannosidase	EC:3.2.1.113	3	ko00510 N-Glycan biosynthesis;ko01100 Metabolic pathways;ko04141 Protein processing in endoplasmic reticulum;
ENSMUSG00000008822	K01512	acyP	acylphosphatase	EC:3.6.1.7	1	ko00620 Pyruvate metabolism;
ENSMUSG00000008843	K06087	CLDN	claudin	--	4	ko04514 Cell adhesion molecules (CAMs);ko04530 Tight junction;ko04670 Leukocyte transendothelial migration;ko05160 Hepatitis C;
ENSMUSG00000008855	K11406	HDAC4_5	histone deacetylase 4/5	EC:3.5.1.98	5	ko04371 Apelin signaling pathway;ko05034 Alcoholism;ko05165 Human papillomavirus infection;ko05169 Epstein-Barr virus infection;ko05203 Viral carcinogenesis;
ENSMUSG00000008859	K07834	RALA	Ras-related protein Ral-A	--	6	ko04014 Ras signaling pathway;ko04015 Rap1 signaling pathway;ko04072 Phospholipase D signaling pathway;ko05200 Pathways in cancer;ko05210 Colorectal cancer;ko05212 Pancreatic cancer;
ENSMUSG00000008892	K15041	VDAC3	voltage-dependent anion channel protein 3	--	12	ko04020 Calcium signaling pathway;ko04022 cGMP-PKG signaling pathway;ko04216 Ferroptosis;ko04217 Necroptosis;ko04218 Cellular senescence;ko04621 NOD-like receptor signaling pathway;ko04979 Cholesterol metabolism;ko05012 Parkinson's disease;ko05016 Huntington's disease;ko05161 Hepatitis B;ko05166 HTLV-I infection;ko05203 Viral carcinogenesis;
ENSMUSG00000008932	K05618	SLC1A7, EAAT5	solute carrier family 1 (glutamate transporter), member 7	--	1	ko04724 Glutamatergic synapse;
ENSMUSG00000008999	K16621	BMP7	bone morphogenetic protein 7	--	4	ko04060 Cytokine-cytokine receptor interaction;ko04350 TGF-beta signaling pathway;ko04360 Axon guidance;ko04390 Hippo signaling pathway;
ENSMUSG00000009013	K10418	DYNLL	dynein light chain LC8-type	--	1	ko04962 Vasopressin-regulated water reabsorption;
ENSMUSG00000009073	K16684	NF2	merlin	--	4	ko04390 Hippo signaling pathway;ko04391 Hippo signaling pathway - fly;ko04392 Hippo signaling pathway - multiple species;ko04530 Tight junction;
ENSMUSG00000009079	K13209	EWSR1	RNA-binding protein EWS	--	1	ko05202 Transcriptional misregulation in cancer;
ENSMUSG00000009090	K12392	AP1B1	AP-1 complex subunit beta-1	--	1	ko04142 Lysosome;
ENSMUSG00000009092	K13989	DERL2_3	Derlin-2/3	--	1	ko04141 Protein processing in endoplasmic reticulum;
ENSMUSG00000009108	K04631	GNAT1_2	guanine nucleotide-binding protein G(t) subunit alpha 1/2	--	1	ko04744 Phototransduction;
ENSMUSG00000009112	K15485	BCL2L13, BCL-RAMBO	Bcl-2-like protein 13	--	2	ko04137 Mitophagy - animal;ko05134 Legionellosis;
ENSMUSG00000009185	K16596	CCL8	C-C motif chemokine 8	--	2	ko04060 Cytokine-cytokine receptor interaction;ko04062 Chemokine signaling pathway;
ENSMUSG00000009246	K04980	TRPM5	transient receptor potential cation channel subfamily M member 5	--	1	ko04742 Taste transduction;
ENSMUSG00000009292	K04977	TRPM2	transient receptor potential cation channel subfamily M member 2	EC:3.6.1.13	2	ko04621 NOD-like receptor signaling pathway;ko04921 Oxytocin signaling pathway;
ENSMUSG00000009293	K04555	UBE2G2, UBC7	ubiquitin-conjugating enzyme E2 G2	EC:2.3.2.23	3	ko04120 Ubiquitin mediated proteolysis;ko04141 Protein processing in endoplasmic reticulum;ko05012 Parkinson's disease;
ENSMUSG00000009350	K10789	MPO	myeloperoxidase	EC:1.11.2.2	4	ko00983 Drug metabolism - other enzymes;ko04145 Phagosome;ko05202 Transcriptional misregulation in cancer;ko05221 Acute myeloid leukemia;
ENSMUSG00000009356	K12550	LPO	lactoperoxidase	EC:1.11.1.7	1	ko04970 Salivary secretion;
ENSMUSG00000009376	K05099	MET, HGFR	proto-oncogene tyrosine-protein kinase Met	EC:2.7.10.1	21	ko01521 EGFR tyrosine kinase inhibitor resistance;ko04010 MAPK signaling pathway;ko04014 Ras signaling pathway;ko04015 Rap1 signaling pathway;ko04060 Cytokine-cytokine receptor interaction;ko04151 PI3K-Akt signaling pathway;ko04360 Axon guidance;ko04510 Focal adhesion;ko04520 Adherens junction;ko05100 Bacterial invasion of epithelial cells;ko05120 Epithelial cell signaling in Helicobacter pylori …
ENSMUSG00000009406	K04375	ELK1	ETS domain-containing protein Elk-1	--	15	ko04010 MAPK signaling pathway;ko04012 ErbB signaling pathway;ko04014 Ras signaling pathway;ko04510 Focal adhesion;ko04910 Insulin signaling pathway;ko04912 GnRH signaling pathway;ko04921 Oxytocin signaling pathway;ko05020 Prion diseases;ko05140 Leishmaniasis;ko05161 Hepatitis B;ko05166 HTLV-I infection;ko05200 Pathways in cancer;ko05205 Proteoglycans in cancer;ko05213 Endometrial cancer;ko05225 …
ENSMUSG00000009535	K00565	RNMT	mRNA (guanine-N7-)-methyltransferase	EC:2.1.1.56	1	ko03015 mRNA surveillance pathway;
ENSMUSG00000009545	K04926	KCNQ1	potassium voltage-gated channel KQT-like subfamily member 1	--	6	ko04261 Adrenergic signaling in cardiomyocytes;ko04725 Cholinergic synapse;ko04971 Gastric acid secretion;ko04972 Pancreatic secretion;ko04974 Protein digestion and absorption;ko05110 Vibrio cholerae infection;
ENSMUSG00000009549	K03104	SRP14	signal recognition particle subunit SRP14	--	1	ko03060 Protein export;
ENSMUSG00000009555	K02211	CDK9	cyclin-dependent kinase 9	EC:2.7.11.22 2.7.11.23	1	ko05202 Transcriptional misregulation in cancer;
ENSMUSG00000009563	K05705	YES1	tyrosine-protein kinase Yes	EC:2.7.10.2	1	ko04520 Adherens junction;
ENSMUSG00000009566	K01930	FPGS	folylpolyglutamate synthase	EC:6.3.2.17	3	ko00790 Folate biosynthesis;ko01100 Metabolic pathways;ko01523 Antifolate resistance;
ENSMUSG00000009588	K03479	SIAT7A, ST6GalNAc I	alpha-N-acetylgalactosaminide alpha-2,6-sialyltransferase (sialyltransferase 7A)	EC:2.4.99.3	2	ko00512 Mucin type O-glycan biosynthesis;ko01100 Metabolic pathways;
ENSMUSG00000009596	K03132	TAF7	transcription initiation factor TFIID subunit 7	--	1	ko03022 Basal transcription factors;
ENSMUSG00000009614	K00314	SARDH	sarcosine dehydrogenase	EC:1.5.8.3	2	ko00260 Glycine, serine and threonine metabolism;ko01100 Metabolic pathways;
ENSMUSG00000009621	K05730	VAV	guanine nucleotide exchange factor VAV	--	10	ko04024 cAMP signaling pathway;ko04062 Chemokine signaling pathway;ko04510 Focal adhesion;ko04650 Natural killer cell mediated cytotoxicity;ko04660 T cell receptor signaling pathway;ko04662 B cell receptor signaling pathway;ko04664 Fc epsilon RI signaling pathway;ko04666 Fc gamma R-mediated phagocytosis;ko04670 Leukocyte transendothelial migration;ko04810 Regulation of actin cytoskeleton;
ENSMUSG00000009630	K04382	PPP2C	serine/threonine-protein phosphatase 2A catalytic subunit	EC:3.1.3.16	18	ko03015 mRNA surveillance pathway;ko04013 MAPK signaling pathway - fly;ko04071 Sphingolipid signaling pathway;ko04114 Oocyte meiosis;ko04136 Autophagy - other;ko04140 Autophagy - animal;ko04151 PI3K-Akt signaling pathway;ko04152 AMPK signaling pathway;ko04261 Adrenergic signaling in cardiomyocytes;ko04350 TGF-beta signaling pathway;ko04390 Hippo signaling pathway;ko04391 Hippo signaling pathway -…
ENSMUSG00000009646	K01047	PLA2G, SPLA2	secretory phospholipase A2	EC:3.1.1.4	10	ko00564 Glycerophospholipid metabolism;ko00565 Ether lipid metabolism;ko00590 Arachidonic acid metabolism;ko00591 Linoleic acid metabolism;ko00592 alpha-Linolenic acid metabolism;ko01100 Metabolic pathways;ko04014 Ras signaling pathway;ko04270 Vascular smooth muscle contraction;ko04972 Pancreatic secretion;ko04975 Fat digestion and absorption;
ENSMUSG00000009681	K08878	BCR1, BCR	breakpoint cluster region protein	EC:2.7.11.1	2	ko05200 Pathways in cancer;ko05220 Chronic myeloid leukemia;
ENSMUSG00000009863	K00235	SDHB, SDH2	succinate dehydrogenase (ubiquinone) iron-sulfur subunit	EC:1.3.5.1	9	ko00020 Citrate cycle (TCA cycle);ko00190 Oxidative phosphorylation;ko01100 Metabolic pathways;ko01200 Carbon metabolism;ko04714 Thermogenesis;ko04932 Non-alcoholic fatty liver disease (NAFLD);ko05010 Alzheimer's disease;ko05012 Parkinson's disease;ko05016 Huntington's disease;
ENSMUSG00000009876	K02263	COX4	cytochrome c oxidase subunit 4	--	8	ko00190 Oxidative phosphorylation;ko01100 Metabolic pathways;ko04260 Cardiac muscle contraction;ko04714 Thermogenesis;ko04932 Non-alcoholic fatty liver disease (NAFLD);ko05010 Alzheimer's disease;ko05012 Parkinson's disease;ko05016 Huntington's disease;
ENSMUSG00000009900	K00312	WNT3	wingless-type MMTV integration site family, member 3	--	15	ko04150 mTOR signaling pathway;ko04310 Wnt signaling pathway;ko04390 Hippo signaling pathway;ko04550 Signaling pathways regulating pluripotency of stem cells;ko04916 Melanogenesis;ko04934 Cushing's syndrome;ko05165 Human papillomavirus infection;ko05166 HTLV-I infection;ko05200 Pathways in cancer;ko05205 Proteoglycans in cancer;ko05206 MicroRNAs in cancer;ko05217 Basal cell carcinoma;ko05224 Brea…
ENSMUSG00000009905	K04708	E1.1.1.102	3-dehydrosphinganine reductase	EC:1.1.1.102	2	ko00600 Sphingolipid metabolism;ko01100 Metabolic pathways;
ENSMUSG00000009907	K12196	VPS4	vacuolar protein-sorting-associated protein 4	--	2	ko04144 Endocytosis;ko04217 Necroptosis;
ENSMUSG00000009927	K02975	RP-S25e, RPS25	small subunit ribosomal protein S25e	--	1	ko03010 Ribosome;
ENSMUSG00000009941	K14284	NXF, TAP, MEX67	nuclear RNA export factor	--	5	ko03008 Ribosome biogenesis in eukaryotes;ko03013 RNA transport;ko03015 mRNA surveillance pathway;ko05164 Influenza A;ko05168 Herpes simplex infection;
ENSMUSG00000009995	K13511	TAZ	monolysocardiolipin acyltransferase	EC:2.3.1.-	1	ko00564 Glycerophospholipid metabolism;
ENSMUSG00000010025	K00128	ALDH	aldehyde dehydrogenase (NAD+)	EC:1.2.1.3	13	ko00010 Glycolysis / Gluconeogenesis;ko00053 Ascorbate and aldarate metabolism;ko00071 Fatty acid degradation;ko00280 Valine, leucine and isoleucine degradation;ko00310 Lysine degradation;ko00330 Arginine and proline metabolism;ko00340 Histidine metabolism;ko00380 Tryptophan metabolism;ko00410 beta-Alanine metabolism;ko00561 Glycerolipid metabolism;ko00620 Pyruvate metabolism;ko00981 Insect hormo…
ENSMUSG00000010047	K01197	hya	hyaluronoglucosaminidase	EC:3.2.1.35	2	ko00531 Glycosaminoglycan degradation;ko01100 Metabolic pathways;
ENSMUSG00000010051	K01197	hya	hyaluronoglucosaminidase	EC:3.2.1.35	2	ko00531 Glycosaminoglycan degradation;ko01100 Metabolic pathways;
ENSMUSG00000010064	K13576	SLC38A3, SNAT3	solute carrier family 38 (sodium-coupled neutral amino acid transporter), member 3	--	3	ko04724 Glutamatergic synapse;ko04727 GABAergic synapse;ko04964 Proximal tubule bicarbonate reclamation;
ENSMUSG00000010066	K04859	CACNA2D2	voltage-dependent calcium channel alpha-2/delta-2	--	7	ko04010 MAPK signaling pathway;ko04260 Cardiac muscle contraction;ko04261 Adrenergic signaling in cardiomyocytes;ko04921 Oxytocin signaling pathway;ko05410 Hypertrophic cardiomyopathy (HCM);ko05412 Arrhythmogenic right ventricular cardiomyopathy (ARVC);ko05414 Dilated cardiomyopathy (DCM);
ENSMUSG00000010067	K09850	RASSF1	Ras association domain-containing protein 1	--	7	ko04014 Ras signaling pathway;ko04390 Hippo signaling pathway;ko04392 Hippo signaling pathway - multiple species;ko05200 Pathways in cancer;ko05206 MicroRNAs in cancer;ko05219 Bladder cancer;ko05223 Non-small cell lung cancer;
ENSMUSG00000010080	K12471	EPN	epsin	--	1	ko04144 Endocytosis;
ENSMUSG00000010095	K06519	SLC3A2, MDU1, CD98	solute carrier family 3, member 2	--	3	ko04150 mTOR signaling pathway;ko04216 Ferroptosis;ko04974 Protein digestion and absorption;
ENSMUSG00000010097	K14284	NXF, TAP, MEX67	nuclear RNA export factor	--	5	ko03008 Ribosome biogenesis in eukaryotes;ko03013 RNA transport;ko03015 mRNA surveillance pathway;ko05164 Influenza A;ko05168 Herpes simplex infection;
ENSMUSG00000010110	K08490	STX5	syntaxin 5	--	1	ko04130 SNARE interactions in vesicular transport;
ENSMUSG00000010142	K05150	TNFRSF13B, TACI, CD267	tumor necrosis factor receptor superfamily member 13B	--	3	ko04060 Cytokine-cytokine receptor interaction;ko04672 Intestinal immune network for IgA production;ko05340 Primary immunodeficiency;
ENSMUSG00000010154	K02098	SPIR	spire	--	1	ko04320 Dorso-ventral axis formation;
ENSMUSG00000010392	K08495	GOSR1, GOS1	golgi SNAP receptor complex member 1	--	1	ko04130 SNARE interactions in vesicular transport;
ENSMUSG00000010607	K11001	PIGY	phosphatidylinositol glycan anchor biosynthesis, class Y	--	2	ko00563 Glycosylphosphatidylinositol (GPI)-anchor biosynthesis;ko01100 Metabolic pathways;
ENSMUSG00000010608	K12822	RBM25, S164	RNA-binding protein 25	--	1	ko03040 Spliceosome;
ENSMUSG00000010609	K04522	PSEN2, PS2	presenilin 2	EC:3.4.23.-	3	ko04330 Notch signaling pathway;ko04722 Neurotrophin signaling pathway;ko05010 Alzheimer's disease;
ENSMUSG00000010651	K07513	ACAA1	acetyl-CoA acyltransferase 1	EC:2.3.1.16	8	ko00071 Fatty acid degradation;ko00280 Valine, leucine and isoleucine degradation;ko00592 alpha-Linolenic acid metabolism;ko01040 Biosynthesis of unsaturated fatty acids;ko01100 Metabolic pathways;ko01212 Fatty acid metabolism;ko03320 PPAR signaling pathway;ko04146 Peroxisome;
ENSMUSG00000010660	K05857	PLCD	phosphatidylinositol phospholipase C, delta	EC:3.1.4.11	6	ko00562 Inositol phosphate metabolism;ko01100 Metabolic pathways;ko04020 Calcium signaling pathway;ko04070 Phosphatidylinositol signaling system;ko04919 Thyroid hormone signaling pathway;ko04933 AGE-RAGE signaling pathway in diabetic complications;
ENSMUSG00000010663	K10224	FADS1	acyl-CoA (8-3)-desaturase (Delta-5 desaturase)	EC:1.14.19.44	2	ko01040 Biosynthesis of unsaturated fatty acids;ko01212 Fatty acid metabolism;
ENSMUSG00000010755	K01883	CARS, cysS	cysteinyl-tRNA synthetase	EC:6.1.1.16	1	ko00970 Aminoacyl-tRNA biosynthesis;
ENSMUSG00000010797	K00182	WNT2	wingless-type MMTV integration site family, member 2	--	14	ko04150 mTOR signaling pathway;ko04310 Wnt signaling pathway;ko04390 Hippo signaling pathway;ko04550 Signaling pathways regulating pluripotency of stem cells;ko04916 Melanogenesis;ko04934 Cushing's syndrome;ko05165 Human papillomavirus infection;ko05166 HTLV-I infection;ko05200 Pathways in cancer;ko05205 Proteoglycans in cancer;ko05217 Basal cell carcinoma;ko05224 Breast cancer;ko05225 Hepatocell…
ENSMUSG00000010803	K05175	GABRA	gamma-aminobutyric acid receptor subunit alpha	--	6	ko04080 Neuroactive ligand-receptor interaction;ko04723 Retrograde endocannabinoid signaling;ko04727 GABAergic synapse;ko04742 Taste transduction;ko05032 Morphine addiction;ko05033 Nicotine addiction;
ENSMUSG00000010830	K10949	KDELR	ER lumen protein retaining receptor	--	1	ko05110 Vibrio cholerae infection;
ENSMUSG00000010911	K08964	mtnB	methylthioribulose-1-phosphate dehydratase	EC:4.2.1.109	2	ko00270 Cysteine and methionine metabolism;ko01100 Metabolic pathways;
ENSMUSG00000010914	K13997	PDHX	dihydrolipoamide dehydrogenase-binding protein of pyruvate dehydrogenase complex	--	1	ko01100 Metabolic pathways;
ENSMUSG00000010936	K15305	VAC14, TAX1BP2	vacuole morphology and inheritance protein 14	--	2	ko05166 HTLV-I infection;ko05203 Viral carcinogenesis;
ENSMUSG00000011034	K14158	SLC5A1, SGLT1	solute carrier family 5 (sodium/glucose cotransporter), member 1	--	3	ko04973 Carbohydrate digestion and absorption;ko04976 Bile secretion;ko04978 Mineral absorption;
ENSMUSG00000011096	K16184	AKT1S1, PRAS40	proline-rich AKT1 substrate 1	--	6	ko04140 Autophagy - animal;ko04150 mTOR signaling pathway;ko04152 AMPK signaling pathway;ko04211 Longevity regulating pathway;ko04213 Longevity regulating pathway - multiple species;ko04714 Thermogenesis;
ENSMUSG00000011118	K03443	PANX1	pannexin 1	--	1	ko04621 NOD-like receptor signaling pathway;
ENSMUSG00000011148	K01939	purA, ADSS	adenylosuccinate synthase	EC:6.3.4.4	3	ko00230 Purine metabolism;ko00250 Alanine, aspartate and glutamate metabolism;ko01100 Metabolic pathways;
ENSMUSG00000011171	K04590	VIPR2	vasoactive intestinal peptide receptor 2	--	2	ko04024 cAMP signaling pathway;ko04080 Neuroactive ligand-receptor interaction;
ENSMUSG00000011179	K01581	E4.1.1.17, ODC1, speC, speF	ornithine decarboxylase	EC:4.1.1.17	3	ko00330 Arginine and proline metabolism;ko00480 Glutathione metabolism;ko01100 Metabolic pathways;
ENSMUSG00000011257	K13126	PABPC	polyadenylate-binding protein	--	3	ko03013 RNA transport;ko03015 mRNA surveillance pathway;ko03018 RNA degradation;
ENSMUSG00000011382	K00078	DHDH	dihydrodiol dehydrogenase / D-xylose 1-dehydrogenase (NADP)	EC:1.3.1.20 1.1.1.179	2	ko00040 Pentose and glucuronate interconversions;ko00980 Metabolism of xenobiotics by cytochrome P450;
ENSMUSG00000011463	K01291	CPB1	carboxypeptidase B	EC:3.4.17.2	2	ko04972 Pancreatic secretion;ko04974 Protein digestion and absorption;
ENSMUSG00000011752	K01834	PGAM, gpmA	2,3-bisphosphoglycerate-dependent phosphoglycerate mutase	EC:5.4.2.11	7	ko00010 Glycolysis / Gluconeogenesis;ko00260 Glycine, serine and threonine metabolism;ko01100 Metabolic pathways;ko01200 Carbon metabolism;ko01230 Biosynthesis of amino acids;ko04922 Glucagon signaling pathway;ko05230 Central carbon metabolism in cancer;
ENSMUSG00000011877	K05737	GIT1	G protein-coupled receptor kinase interactor 1	--	3	ko04144 Endocytosis;ko04810 Regulation of actin cytoskeleton;ko05120 Epithelial cell signaling in Helicobacter pylori infection;
ENSMUSG00000011960	K15188	CCNT	cyclin T	--	1	ko05202 Transcriptional misregulation in cancer;
ENSMUSG00000012117	K11778	DHDDS, RER2, SRT1	ditrans,polycis-polyprenyl diphosphate synthase	EC:2.5.1.87	1	ko00900 Terpenoid backbone biosynthesis;
ENSMUSG00000012187	K14458	MOGAT1, MGAT1	2-acylglycerol O-acyltransferase 1	EC:2.3.1.22	1	ko00561 Glycerolipid metabolism;
ENSMUSG00000012282	K00714	WNT8	wingless-type MMTV integration site family, member 8	--	14	ko04150 mTOR signaling pathway;ko04310 Wnt signaling pathway;ko04390 Hippo signaling pathway;ko04550 Signaling pathways regulating pluripotency of stem cells;ko04916 Melanogenesis;ko04934 Cushing's syndrome;ko05165 Human papillomavirus infection;ko05166 HTLV-I infection;ko05200 Pathways in cancer;ko05205 Proteoglycans in cancer;ko05217 Basal cell carcinoma;ko05224 Breast cancer;ko05225 Hepatocell…
ENSMUSG00000012296	K06105	TJP4, PILT	tight junction protein 4	--	1	ko04530 Tight junction;
ENSMUSG00000012396	K10164	NANOG	homeobox protein Nanog	--	2	ko04550 Signaling pathways regulating pluripotency of stem cells;ko05205 Proteoglycans in cancer;
ENSMUSG00000012405	K02877	RP-L15e, RPL15	large subunit ribosomal protein L15e	--	1	ko03010 Ribosome;
ENSMUSG00000012483	K10740	RPA3	replication factor A3	--	5	ko03030 DNA replication;ko03420 Nucleotide excision repair;ko03430 Mismatch repair;ko03440 Homologous recombination;ko03460 Fanconi anemia pathway;
ENSMUSG00000012519	K08849	MLKL	mixed lineage kinase domain-like	EC:2.7.11.1	2	ko04217 Necroptosis;ko04668 TNF signaling pathway;
ENSMUSG00000012848	K02989	RP-S5e, RPS5	small subunit ribosomal protein S5e	--	1	ko03010 Ribosome;
ENSMUSG00000013076	K06104	AMOTL	angiomotin like	--	1	ko04530 Tight junction;
ENSMUSG00000013089	K15593	ETV5	ets translocation variant 5	--	2	ko05202 Transcriptional misregulation in cancer;ko05215 Prostate cancer;
ENSMUSG00000013160	K02146	ATPeV0D, ATP6D	V-type H+-transporting ATPase subunit d	--	11	ko00190 Oxidative phosphorylation;ko01100 Metabolic pathways;ko04142 Lysosome;ko04145 Phagosome;ko04721 Synaptic vesicle cycle;ko04966 Collecting duct acid secretion;ko05110 Vibrio cholerae infection;ko05120 Epithelial cell signaling in Helicobacter pylori infection;ko05152 Tuberculosis;ko05203 Viral carcinogenesis;ko05323 Rheumatoid arthritis;
ENSMUSG00000013415	K17391	IGF2BP1	insulin-like growth factor 2 mRNA-binding protein 1	--	1	ko05206 MicroRNAs in cancer;
ENSMUSG00000013495	K00901	dgkA, DGK	diacylglycerol kinase (ATP)	EC:2.7.1.107	6	ko00561 Glycerolipid metabolism;ko00564 Glycerophospholipid metabolism;ko01100 Metabolic pathways;ko04070 Phosphatidylinositol signaling system;ko04072 Phospholipase D signaling pathway;ko05231 Choline metabolism in cancer;
ENSMUSG00000013584	K07249	ALDH1A	retinal dehydrogenase	EC:1.2.1.36	2	ko00830 Retinol metabolism;ko01100 Metabolic pathways;
ENSMUSG00000013593	K03935	NDUFS2	NADH dehydrogenase (ubiquinone) Fe-S protein 2	EC:1.6.5.3 1.6.99.3	8	ko00190 Oxidative phosphorylation;ko01100 Metabolic pathways;ko04714 Thermogenesis;ko04723 Retrograde endocannabinoid signaling;ko04932 Non-alcoholic fatty liver disease (NAFLD);ko05010 Alzheimer's disease;ko05012 Parkinson's disease;ko05016 Huntington's disease;
ENSMUSG00000013629	K11540	CAD	carbamoyl-phosphate synthase / aspartate carbamoyltransferase / dihydroorotase	EC:6.3.5.5 2.1.3.2 3.5.2.3	3	ko00240 Pyrimidine metabolism;ko00250 Alanine, aspartate and glutamate metabolism;ko01100 Metabolic pathways;
ENSMUSG00000013663	K01110	PTEN	phosphatidylinositol-3,4,5-trisphosphate 3-phosphatase and dual-specificity protein phosphatase PTEN	EC:3.1.3.16 3.1.3.48 3.1.3.67	25	ko00562 Inositol phosphate metabolism;ko01521 EGFR tyrosine kinase inhibitor resistance;ko04068 FoxO signaling pathway;ko04070 Phosphatidylinositol signaling system;ko04071 Sphingolipid signaling pathway;ko04115 p53 signaling pathway;ko04140 Autophagy - animal;ko04150 mTOR signaling pathway;ko04151 PI3K-Akt signaling pathway;ko04212 Longevity regulating pathway - worm;ko04218 Cellular senescence;…
ENSMUSG00000013701	K17794	TIM23	mitochondrial import inner membrane translocase subunit TIM23	--	1	ko04212 Longevity regulating pathway - worm;
ENSMUSG00000013736	K00974	cca	tRNA nucleotidyltransferase (CCA-adding enzyme)	EC:2.7.7.72 3.1.3.- 3.1.4.-	1	ko03013 RNA transport;
ENSMUSG00000013787	K11420	EHMT	euchromatic histone-lysine N-methyltransferase	EC:2.1.1.43	2	ko00310 Lysine degradation;ko04211 Longevity regulating pathway;
ENSMUSG00000013833	K15159	MED16	mediator of RNA polymerase II transcription subunit 16	--	1	ko04919 Thyroid hormone signaling pathway;
ENSMUSG00000013846	K00780	SIAT4A	beta-galactoside alpha-2,3-sialyltransferase (sialyltransferase 4A)	EC:2.4.99.4	5	ko00512 Mucin type O-glycan biosynthesis;ko00533 Glycosaminoglycan biosynthesis - keratan sulfate;ko00603 Glycosphingolipid biosynthesis - globo and isoglobo series;ko00604 Glycosphingolipid biosynthesis - ganglio series;ko01100 Metabolic pathways;
ENSMUSG00000013858	K05214	GRIN3B	glutamate receptor ionotropic, NMDA 3B	--	7	ko04024 cAMP signaling pathway;ko04080 Neuroactive ligand-receptor interaction;ko04724 Glutamatergic synapse;ko05030 Cocaine addiction;ko05031 Amphetamine addiction;ko05033 Nicotine addiction;ko05034 Alcoholism;
ENSMUSG00000013936	K10351	MYL2	myosin regulatory light chain 2	--	9	ko04260 Cardiac muscle contraction;ko04261 Adrenergic signaling in cardiomyocytes;ko04371 Apelin signaling pathway;ko04510 Focal adhesion;ko04530 Tight junction;ko04670 Leukocyte transendothelial migration;ko04810 Regulation of actin cytoskeleton;ko05410 Hypertrophic cardiomyopathy (HCM);ko05414 Dilated cardiomyopathy (DCM);
ENSMUSG00000014030	K09383	PAX5	paired box protein 5	--	1	ko05202 Transcriptional misregulation in cancer;
ENSMUSG00000014158	K04973	TRPV4	transient receptor potential cation channel subfamily V member 4	--	3	ko04218 Cellular senescence;ko04750 Inflammatory mediator regulation of TRP channels;ko05418 Fluid shear stress and atherosclerosis;
ENSMUSG00000014226	K04507	CACYBP, SIP	calcyclin binding protein	--	1	ko04310 Wnt signaling pathway;
ENSMUSG00000014245	K03434	PIGL	N-acetylglucosaminylphosphatidylinositol deacetylase	EC:3.5.1.89	2	ko00563 Glycosylphosphatidylinositol (GPI)-anchor biosynthesis;ko01100 Metabolic pathways;
ENSMUSG00000014294	K03946	NDUFA2	NADH dehydrogenase (ubiquinone) 1 alpha subcomplex subunit 2	--	8	ko00190 Oxidative phosphorylation;ko01100 Metabolic pathways;ko04714 Thermogenesis;ko04723 Retrograde endocannabinoid signaling;ko04932 Non-alcoholic fatty liver disease (NAFLD);ko05010 Alzheimer's disease;ko05012 Parkinson's disease;ko05016 Huntington's disease;
ENSMUSG00000014349	K10585	UBE2Z	ubiquitin-conjugating enzyme E2 Z	EC:2.3.2.23	1	ko04120 Ubiquitin mediated proteolysis;
ENSMUSG00000014351	K05258	GIP	gastric inhibitory polypeptide	--	1	ko04911 Insulin secretion;
ENSMUSG00000014355	K03348	APC1	anaphase-promoting complex subunit 1	--	5	ko04110 Cell cycle;ko04114 Oocyte meiosis;ko04120 Ubiquitin mediated proteolysis;ko04914 Progesterone-mediated oocyte maturation;ko05166 HTLV-I infection;
ENSMUSG00000014402	K12183	TSG101, STP22, VPS23	ESCRT-I complex subunit TSG101	--	1	ko04144 Endocytosis;
ENSMUSG00000014426	K04428	MAP3K4, MEKK4	mitogen-activated protein kinase kinase kinase 4	EC:2.7.11.25	4	ko04010 MAPK signaling pathway;ko04013 MAPK signaling pathway - fly;ko04624 Toll and Imd signaling pathway;ko04912 GnRH signaling pathway;
ENSMUSG00000014504	K03105	SRP19	signal recognition particle subunit SRP19	--	1	ko03060 Protein export;
ENSMUSG00000014550	K12481	RBSN, ZFYVE20	rabenosyn-5	--	1	ko04144 Endocytosis;
ENSMUSG00000014554	K00904	DGUOK	deoxyguanosine kinase	EC:2.7.1.113	2	ko00230 Purine metabolism;ko01100 Metabolic pathways;
ENSMUSG00000014599	K05453	CSF1, MCSF	macrophage colony-stimulating factor 1	--	9	ko04010 MAPK signaling pathway;ko04014 Ras signaling pathway;ko04015 Rap1 signaling pathway;ko04060 Cytokine-cytokine receptor interaction;ko04151 PI3K-Akt signaling pathway;ko04380 Osteoclast differentiation;ko04640 Hematopoietic cell lineage;ko04668 TNF signaling pathway;ko05323 Rheumatoid arthritis;
ENSMUSG00000014609	K04817	CHRNE	nicotinic acetylcholine receptor epsilon	--	1	ko04080 Neuroactive ligand-receptor interaction;
ENSMUSG00000014763	K13238	ECI1, DCI	Delta3-Delta2-enoyl-CoA isomerase	EC:5.3.3.8	1	ko00071 Fatty acid degradation;
ENSMUSG00000014767	K03120	TBP, tbp	transcription initiation factor TFIID TATA-box-binding protein	--	7	ko03022 Basal transcription factors;ko05016 Huntington's disease;ko05165 Human papillomavirus infection;ko05166 HTLV-I infection;ko05168 Herpes simplex infection;ko05169 Epstein-Barr virus infection;ko05203 Viral carcinogenesis;
ENSMUSG00000014769	K02732	PSMB1	20S proteasome subunit beta 6	EC:3.4.25.1	1	ko03050 Proteasome;
ENSMUSG00000014773	K06051	DLL	delta	--	5	ko01522 Endocrine resistance;ko04330 Notch signaling pathway;ko04658 Th1 and Th2 cell differentiation;ko05200 Pathways in cancer;ko05224 Breast cancer;
ENSMUSG00000014791	K19241	ELMO3	engulfment and cell motility protein 3	--	2	ko05100 Bacterial invasion of epithelial cells;ko05131 Shigellosis;
ENSMUSG00000014850	K08736	MSH3	DNA mismatch repair protein MSH3	--	4	ko01524 Platinum drug resistance;ko03430 Mismatch repair;ko05200 Pathways in cancer;ko05210 Colorectal cancer;
ENSMUSG00000014859	K04682	E2F4_5	transcription factor E2F4/5	--	3	ko04110 Cell cycle;ko04218 Cellular senescence;ko04350 TGF-beta signaling pathway;
ENSMUSG00000014956	K06269	PPP1C	serine/threonine-protein phosphatase PP1 catalytic subunit	EC:3.1.3.16	21	ko03015 mRNA surveillance pathway;ko04022 cGMP-PKG signaling pathway;ko04024 cAMP signaling pathway;ko04114 Oocyte meiosis;ko04218 Cellular senescence;ko04261 Adrenergic signaling in cardiomyocytes;ko04270 Vascular smooth muscle contraction;ko04390 Hippo signaling pathway;ko04510 Focal adhesion;ko04611 Platelet activation;ko04720 Long-term potentiation;ko04728 Dopaminergic synapse;ko04750 Inflamm…
ENSMUSG00000015016	K18660	ACSF3	malonyl-CoA/methylmalonyl-CoA synthetase	EC:6.2.1.-	1	ko00280 Valine, leucine and isoleucine degradation;
ENSMUSG00000015027	K01132	GALNS	N-acetylgalactosamine-6-sulfatase	EC:3.1.6.4	3	ko00531 Glycosaminoglycan degradation;ko01100 Metabolic pathways;ko04142 Lysosome;
ENSMUSG00000015083	K03999	C8G	complement component 8 subunit gamma	--	4	ko04610 Complement and coagulation cascades;ko05020 Prion diseases;ko05146 Amoebiasis;ko05322 Systemic lupus erythematosus;
ENSMUSG00000015085	K01509	ENTPD2	adenosinetriphosphatase	EC:3.6.1.3	2	ko00230 Purine metabolism;ko04742 Taste transduction;
ENSMUSG00000015090	K01830	PTGDS	prostaglandin-H2 D-isomerase	EC:5.3.99.2	2	ko00590 Arachidonic acid metabolism;ko01100 Metabolic pathways;
ENSMUSG00000015094	K01509	ENTPD2	adenosinetriphosphatase	EC:3.6.1.3	2	ko00230 Purine metabolism;ko04742 Taste transduction;
ENSMUSG00000015120	K10577	UBE2I, UBC9	ubiquitin-conjugating enzyme E2 I	--	4	ko03013 RNA transport;ko04064 NF-kappa B signaling pathway;ko04120 Ubiquitin mediated proteolysis;ko05206 MicroRNAs in cancer;
ENSMUSG00000015134	K00129	E1.2.1.5	aldehyde dehydrogenase (NAD(P)+)	EC:1.2.1.5	9	ko00010 Glycolysis / Gluconeogenesis;ko00340 Histidine metabolism;ko00350 Tyrosine metabolism;ko00360 Phenylalanine metabolism;ko00410 beta-Alanine metabolism;ko00980 Metabolism of xenobiotics by cytochrome P450;ko00982 Drug metabolism - cytochrome P450;ko01100 Metabolic pathways;ko05204 Chemical carcinogenesis;
ENSMUSG00000015143	K05699	ACTN1_4	actinin alpha 1/4	--	8	ko04510 Focal adhesion;ko04520 Adherens junction;ko04530 Tight junction;ko04670 Leukocyte transendothelial migration;ko04810 Regulation of actin cytoskeleton;ko05146 Amoebiasis;ko05203 Viral carcinogenesis;ko05322 Systemic lupus erythematosus;
ENSMUSG00000015214	K18081	MTMR1_2	myotubularin-related protein 1/2	EC:3.1.3.64 3.1.3.95	3	ko00562 Inositol phosphate metabolism;ko01100 Metabolic pathways;ko04070 Phosphatidylinositol signaling system;
ENSMUSG00000015224	K07418	CYP2J	cytochrome P450 family 2 subfamily J	EC:1.14.14.1	7	ko00590 Arachidonic acid metabolism;ko00591 Linoleic acid metabolism;ko01100 Metabolic pathways;ko04212 Longevity regulating pathway - worm;ko04726 Serotonergic synapse;ko04750 Inflammatory mediator regulation of TRP channels;ko04913 Ovarian steroidogenesis;
ENSMUSG00000015243	K05641	ABCA1	ATP-binding cassette, subfamily A (ABC1), member 1	--	3	ko02010 ABC transporters;ko04975 Fat digestion and absorption;ko04979 Cholesterol metabolism;
ENSMUSG00000015312	K04402	GADD45	growth arrest and DNA-damage-inducible protein	--	21	ko04010 MAPK signaling pathway;ko04068 FoxO signaling pathway;ko04110 Cell cycle;ko04115 p53 signaling pathway;ko04210 Apoptosis;ko04218 Cellular senescence;ko05200 Pathways in cancer;ko05202 Transcriptional misregulation in cancer;ko05210 Colorectal cancer;ko05212 Pancreatic cancer;ko05213 Endometrial cancer;ko05214 Glioma;ko05216 Thyroid cancer;ko05217 Basal cell carcinoma;ko05218 Melanoma;ko05…
ENSMUSG00000015316	K06536	SLAMF1, CD150	signaling lymphocytic activation molecule family member 1	--	1	ko05162 Measles;
ENSMUSG00000015337	K01173	ENDOG	endonuclease G, mitochondrial	--	1	ko04210 Apoptosis;
ENSMUSG00000015340	K08008	NOX1, MOX1	NADPH oxidase 1	--	3	ko04380 Osteoclast differentiation;ko04933 AGE-RAGE signaling pathway in diabetic complications;ko05418 Fluid shear stress and atherosclerosis;
ENSMUSG00000015355	K06479	CD48, BCM1	CD48 antigen	--	1	ko04650 Natural killer cell mediated cytotoxicity;
ENSMUSG00000015405	K09708	ACE2, ACEH	angiotensin-converting enzyme 2	EC:3.4.17.23	2	ko04614 Renin-angiotensin system;ko04974 Protein digestion and absorption;
ENSMUSG00000015437	K01353	GZMB	granzyme B	EC:3.4.21.79	7	ko04210 Apoptosis;ko04650 Natural killer cell mediated cytotoxicity;ko04940 Type I diabetes mellitus;ko05202 Transcriptional misregulation in cancer;ko05320 Autoimmune thyroid disease;ko05330 Allograft rejection;ko05332 Graft-versus-host disease;
ENSMUSG00000015441	K01353	GZMB	granzyme B	EC:3.4.21.79	7	ko04210 Apoptosis;ko04650 Natural killer cell mediated cytotoxicity;ko04940 Type I diabetes mellitus;ko05202 Transcriptional misregulation in cancer;ko05320 Autoimmune thyroid disease;ko05330 Allograft rejection;ko05332 Graft-versus-host disease;
ENSMUSG00000015443	K01353	GZMB	granzyme B	EC:3.4.21.79	7	ko04210 Apoptosis;ko04650 Natural killer cell mediated cytotoxicity;ko04940 Type I diabetes mellitus;ko05202 Transcriptional misregulation in cancer;ko05320 Autoimmune thyroid disease;ko05330 Allograft rejection;ko05332 Graft-versus-host disease;
ENSMUSG00000015452	K19722	AGER, RAGE	receptor for advanced glycosylation end products	--	1	ko04933 AGE-RAGE signaling pathway in diabetic complications;
ENSMUSG00000015461	K09049	ATF6B, CREBL1	cyclic AMP-dependent transcription factor ATF-6 beta	--	20	ko04022 cGMP-PKG signaling pathway;ko04141 Protein processing in endoplasmic reticulum;ko04151 PI3K-Akt signaling pathway;ko04211 Longevity regulating pathway;ko04261 Adrenergic signaling in cardiomyocytes;ko04668 TNF signaling pathway;ko04728 Dopaminergic synapse;ko04911 Insulin secretion;ko04915 Estrogen signaling pathway;ko04918 Thyroid hormone synthesis;ko04925 Aldosterone synthesis and secre…
ENSMUSG00000015468	K02599	NOTCH1	Notch 1	--	10	ko01522 Endocrine resistance;ko04320 Dorso-ventral axis formation;ko04330 Notch signaling pathway;ko04658 Th1 and Th2 cell differentiation;ko04919 Thyroid hormone signaling pathway;ko05020 Prion diseases;ko05165 Human papillomavirus infection;ko05200 Pathways in cancer;ko05206 MicroRNAs in cancer;ko05224 Breast cancer;
ENSMUSG00000015474	K01074	PPT	palmitoyl-protein thioesterase	EC:3.1.2.22	4	ko00062 Fatty acid elongation;ko01100 Metabolic pathways;ko01212 Fatty acid metabolism;ko04142 Lysosome;
ENSMUSG00000015478	K10666	RNF5	E3 ubiquitin-protein ligase RNF5	EC:2.3.2.27	1	ko04141 Protein processing in endoplasmic reticulum;
ENSMUSG00000015522	K09097	ARNT	aryl hydrocarbon receptor nuclear translocator	--	5	ko04066 HIF-1 signaling pathway;ko04934 Cushing's syndrome;ko05200 Pathways in cancer;ko05204 Chemical carcinogenesis;ko05211 Renal cell carcinoma;
ENSMUSG00000015533	K06481	ITGA2, CD49b	integrin alpha 2	--	14	ko04145 Phagosome;ko04151 PI3K-Akt signaling pathway;ko04510 Focal adhesion;ko04512 ECM-receptor interaction;ko04611 Platelet activation;ko04640 Hematopoietic cell lineage;ko04810 Regulation of actin cytoskeleton;ko05165 Human papillomavirus infection;ko05200 Pathways in cancer;ko05205 Proteoglycans in cancer;ko05222 Small cell lung cancer;ko05410 Hypertrophic cardiomyopathy (HCM);ko05412 Arrhyth…
ENSMUSG00000015536	K03635	MOCS2B, moaE	molybdopterin synthase catalytic subunit	EC:2.8.1.12	3	ko00790 Folate biosynthesis;ko01100 Metabolic pathways;ko04122 Sulfur relay system;
ENSMUSG00000015568	K01059	LPL	lipoprotein lipase	EC:3.1.1.34	4	ko00561 Glycerolipid metabolism;ko03320 PPAR signaling pathway;ko04979 Cholesterol metabolism;ko05010 Alzheimer's disease;
ENSMUSG00000015575	K02153	ATPeV0E, ATP6H	V-type H+-transporting ATPase subunit e	--	8	ko00190 Oxidative phosphorylation;ko01100 Metabolic pathways;ko04145 Phagosome;ko04721 Synaptic vesicle cycle;ko04966 Collecting duct acid secretion;ko05110 Vibrio cholerae infection;ko05120 Epithelial cell signaling in Helicobacter pylori infection;ko05323 Rheumatoid arthritis;
ENSMUSG00000015605	K04378	SRF	serum response factor	--	4	ko04010 MAPK signaling pathway;ko04022 cGMP-PKG signaling pathway;ko05166 HTLV-I infection;ko05203 Viral carcinogenesis;
ENSMUSG00000015619	K17895	GATA3	GATA-binding protein 3	--	3	ko04658 Th1 and Th2 cell differentiation;ko04659 Th17 cell differentiation;ko04928 Parathyroid hormone synthesis, secretion and action;
ENSMUSG00000015647	K06240	LAMA3_5	laminin, alpha 3/5	--	9	ko01100 Metabolic pathways;ko04151 PI3K-Akt signaling pathway;ko04510 Focal adhesion;ko04512 ECM-receptor interaction;ko05145 Toxoplasmosis;ko05146 Amoebiasis;ko05165 Human papillomavirus infection;ko05200 Pathways in cancer;ko05222 Small cell lung cancer;
ENSMUSG00000015652	K14737	STEAP1	metalloreductase STEAP1	EC:1.16.1.-	1	ko04978 Mineral absorption;
ENSMUSG00000015653	K14738	STEAP2	metalloreductase STEAP2	EC:1.16.1.-	1	ko04978 Mineral absorption;
ENSMUSG00000015656	K03283	HSPA1s	heat shock 70kDa protein 1/2/6/8	--	12	ko03040 Spliceosome;ko04010 MAPK signaling pathway;ko04141 Protein processing in endoplasmic reticulum;ko04144 Endocytosis;ko04213 Longevity regulating pathway - multiple species;ko04612 Antigen processing and presentation;ko04915 Estrogen signaling pathway;ko05134 Legionellosis;ko05145 Toxoplasmosis;ko05162 Measles;ko05164 Influenza A;ko05169 Epstein-Barr virus infection;
ENSMUSG00000015671	K02726	PSMA2	20S proteasome subunit alpha 2	EC:3.4.25.1	1	ko03050 Proteasome;
ENSMUSG00000015672	K02911	RP-L32, MRPL32, rpmF	large subunit ribosomal protein L32	--	1	ko03010 Ribosome;
ENSMUSG00000015697	K11421	SETDB1	histone-lysine N-methyltransferase SETDB1	EC:2.1.1.43	2	ko00310 Lysine degradation;ko04550 Signaling pathways regulating pluripotency of stem cells;
ENSMUSG00000015709	K15589	ARNT2	aryl hydrocarbon receptor nuclear translocator 2	--	3	ko05200 Pathways in cancer;ko05202 Transcriptional misregulation in cancer;ko05211 Renal cell carcinoma;
ENSMUSG00000015711	K01514	PRUNE, PPX1	exopolyphosphatase	EC:3.6.1.11	1	ko00230 Purine metabolism;
ENSMUSG00000015714	K04710	CERS	ceramide synthetase	EC:2.3.1.24	3	ko00600 Sphingolipid metabolism;ko01100 Metabolic pathways;ko04071 Sphingolipid signaling pathway;
ENSMUSG00000015733	K10364	CAPZA	capping protein (actin filament) muscle Z-line, alpha	--	1	ko04144 Endocytosis;
ENSMUSG00000015747	K12479	VPS45	vacuolar protein sorting-associated protein 45	--	1	ko04144 Endocytosis;
ENSMUSG00000015748	K12843	PRPF3, PRP3	U4/U6 small nuclear ribonucleoprotein PRP3	--	1	ko03040 Spliceosome;
ENSMUSG00000015750	K06172	APH1A	gamma-secretase subunit APH-1A	--	2	ko04330 Notch signaling pathway;ko05010 Alzheimer's disease;
ENSMUSG00000015755	K04404	MAP3K7IP2, TAB2	TAK1-binding protein 2	--	15	ko04010 MAPK signaling pathway;ko04013 MAPK signaling pathway - fly;ko04064 NF-kappa B signaling pathway;ko04214 Apoptosis - fly;ko04380 Osteoclast differentiation;ko04620 Toll-like receptor signaling pathway;ko04621 NOD-like receptor signaling pathway;ko04624 Toll and Imd signaling pathway;ko04657 IL-17 signaling pathway;ko04668 TNF signaling pathway;ko05140 Leishmaniasis;ko05145 Toxoplasmosis;k…
ENSMUSG00000015787	K00709	ABO	histo-blood group ABO system transferase	EC:2.4.1.40 2.4.1.37	2	ko00601 Glycosphingolipid biosynthesis - lacto and neolacto series;ko01100 Metabolic pathways;
ENSMUSG00000015806	K00357	QDPR	dihydropteridine reductase	EC:1.5.1.34	2	ko00790 Folate biosynthesis;ko01100 Metabolic pathways;
ENSMUSG00000015812	K05252	GNRH	gonadotropin-releasing hormone	--	1	ko04912 GnRH signaling pathway;
ENSMUSG00000015829	K06252	TN	tenascin	--	5	ko04151 PI3K-Akt signaling pathway;ko04510 Focal adhesion;ko04512 ECM-receptor interaction;ko05165 Human papillomavirus infection;ko05206 MicroRNAs in cancer;
ENSMUSG00000015837	K14381	SQSTM1	sequestosome 1	--	5	ko04137 Mitophagy - animal;ko04217 Necroptosis;ko04218 Cellular senescence;ko04380 Osteoclast differentiation;ko05418 Fluid shear stress and atherosclerosis;
ENSMUSG00000015839	K05638	NFE2L2, NRF2	nuclear factor erythroid 2-related factor 2	--	5	ko04141 Protein processing in endoplasmic reticulum;ko04212 Longevity regulating pathway - worm;ko05200 Pathways in cancer;ko05225 Hepatocellular carcinoma;ko05418 Fluid shear stress and atherosclerosis;
ENSMUSG00000015843	K08526	RXRG, NR2B3	retinoid X receptor gamma	--	11	ko03320 PPAR signaling pathway;ko04659 Th17 cell differentiation;ko04919 Thyroid hormone signaling pathway;ko04920 Adipocytokine signaling pathway;ko04928 Parathyroid hormone synthesis, secretion and action;ko05200 Pathways in cancer;ko05202 Transcriptional misregulation in cancer;ko05216 Thyroid cancer;ko05222 Small cell lung cancer;ko05223 Non-small cell lung cancer;ko05226 Gastric cancer;
ENSMUSG00000015846	K08524	RXRA, NR2B1	retinoid X receptor alpha	--	15	ko03320 PPAR signaling pathway;ko04151 PI3K-Akt signaling pathway;ko04659 Th17 cell differentiation;ko04919 Thyroid hormone signaling pathway;ko04920 Adipocytokine signaling pathway;ko04928 Parathyroid hormone synthesis, secretion and action;ko04932 Non-alcoholic fatty liver disease (NAFLD);ko04976 Bile secretion;ko05160 Hepatitis C;ko05200 Pathways in cancer;ko05202 Transcriptional misregulation…
ENSMUSG00000015889	K01254	LTA4H	leukotriene-A4 hydrolase	EC:3.3.2.6	2	ko00590 Arachidonic acid metabolism;ko01100 Metabolic pathways;
ENSMUSG00000015890	K01468	hutI, AMDHD1	imidazolonepropionase	EC:3.5.2.7	2	ko00340 Histidine metabolism;ko01100 Metabolic pathways;
ENSMUSG00000015937	K11251	H2A	histone H2A	--	3	ko04217 Necroptosis;ko05034 Alcoholism;ko05322 Systemic lupus erythematosus;
ENSMUSG00000015942	K03121	TFII-I, GTF2I	transcription initiation factor TFII-I	--	3	ko03022 Basal transcription factors;ko04022 cGMP-PKG signaling pathway;ko05168 Herpes simplex infection;
ENSMUSG00000015947	K06498	FCGR1A, CD64	high affinity immunoglobulin gamma Fc receptor I	--	10	ko04145 Phagosome;ko04380 Osteoclast differentiation;ko04640 Hematopoietic cell lineage;ko04666 Fc gamma R-mediated phagocytosis;ko05140 Leishmaniasis;ko05150 Staphylococcus aureus infection;ko05152 Tuberculosis;ko05202 Transcriptional misregulation in cancer;ko05221 Acute myeloid leukemia;ko05322 Systemic lupus erythematosus;
ENSMUSG00000015950	K08011	NCF1, P47PHOX	neutrophil cytosolic factor 1	--	7	ko04062 Chemokine signaling pathway;ko04145 Phagosome;ko04380 Osteoclast differentiation;ko04666 Fc gamma R-mediated phagocytosis;ko04670 Leukocyte transendothelial migration;ko05140 Leishmaniasis;ko05418 Fluid shear stress and atherosclerosis;
ENSMUSG00000015957	K01384	WNT11	wingless-type MMTV integration site family, member 11	--	14	ko04150 mTOR signaling pathway;ko04310 Wnt signaling pathway;ko04390 Hippo signaling pathway;ko04550 Signaling pathways regulating pluripotency of stem cells;ko04916 Melanogenesis;ko04934 Cushing's syndrome;ko05165 Human papillomavirus infection;ko05166 HTLV-I infection;ko05200 Pathways in cancer;ko05205 Proteoglycans in cancer;ko05217 Basal cell carcinoma;ko05224 Breast cancer;ko05225 Hepatocell…
ENSMUSG00000015961	K01939	purA, ADSS	adenylosuccinate synthase	EC:6.3.4.4	3	ko00230 Purine metabolism;ko00250 Alanine, aspartate and glutamate metabolism;ko01100 Metabolic pathways;
ENSMUSG00000015966	K05165	IL17RB, IL17RH1	interleukin 17 receptor B	--	2	ko04060 Cytokine-cytokine receptor interaction;ko04657 IL-17 signaling pathway;
ENSMUSG00000015968	K04851	CACNA1D	voltage-dependent calcium channel L type alpha-1D	--	30	ko04010 MAPK signaling pathway;ko04020 Calcium signaling pathway;ko04022 cGMP-PKG signaling pathway;ko04024 cAMP signaling pathway;ko04218 Cellular senescence;ko04260 Cardiac muscle contraction;ko04261 Adrenergic signaling in cardiomyocytes;ko04270 Vascular smooth muscle contraction;ko04530 Tight junction;ko04713 Circadian entrainment;ko04723 Retrograde endocannabinoid signaling;ko04724 Glutamate…
ENSMUSG00000015970	K00108	betA, CHDH	choline dehydrogenase	EC:1.1.99.1	2	ko00260 Glycine, serine and threonine metabolism;ko01100 Metabolic pathways;
ENSMUSG00000015994	K05955	FNTA	protein farnesyltransferase/geranylgeranyltransferase type-1 subunit alpha	EC:2.5.1.58 2.5.1.59	1	ko00900 Terpenoid backbone biosynthesis;
ENSMUSG00000016018	K12598	MTR4, SKIV2L2	ATP-dependent RNA helicase DOB1	EC:3.6.4.13	1	ko03018 RNA degradation;
ENSMUSG00000016024	K05399	LBP	lipopolysaccharide-binding protein	--	4	ko04064 NF-kappa B signaling pathway;ko04620 Toll-like receptor signaling pathway;ko05132 Salmonella infection;ko05152 Tuberculosis;
ENSMUSG00000016087	K09436	FLI1	friend leukemia integration 1 transcription factor	--	1	ko05202 Transcriptional misregulation in cancer;
ENSMUSG00000016179	K08794	CAMK1	calcium/calmodulin-dependent protein kinase I	EC:2.7.11.17	2	ko04921 Oxytocin signaling pathway;ko04925 Aldosterone synthesis and secretion;
ENSMUSG00000016194	K15680	HSD11B1	corticosteroid 11-beta-dehydrogenase isozyme 1	EC:1.1.1.146	4	ko00140 Steroid hormone biosynthesis;ko00980 Metabolism of xenobiotics by cytochrome P450;ko01100 Metabolic pathways;ko05204 Chemical carcinogenesis;
ENSMUSG00000016206	K06751	MHC1	major histocompatibility complex, class I	--	16	ko04144 Endocytosis;ko04145 Phagosome;ko04218 Cellular senescence;ko04514 Cell adhesion molecules (CAMs);ko04612 Antigen processing and presentation;ko04940 Type I diabetes mellitus;ko05165 Human papillomavirus infection;ko05166 HTLV-I infection;ko05167 Kaposi's sarcoma-associated herpesvirus infection;ko05168 Herpes simplex infection;ko05169 Epstein-Barr virus infection;ko05203 Viral carcinogene…
ENSMUSG00000016252	K02135	ATPeF1E, ATP5E, ATP15	F-type H+-transporting ATPase subunit epsilon	--	6	ko00190 Oxidative phosphorylation;ko01100 Metabolic pathways;ko04714 Thermogenesis;ko05010 Alzheimer's disease;ko05012 Parkinson's disease;ko05016 Huntington's disease;
ENSMUSG00000016255	K07375	TUBB	tubulin beta	--	3	ko04145 Phagosome;ko04540 Gap junction;ko05130 Pathogenic Escherichia coli infection;
ENSMUSG00000016256	K08568	CTSZ	cathepsin X	EC:3.4.18.1	2	ko04142 Lysosome;ko04210 Apoptosis;
ENSMUSG00000016283	K06751	MHC1	major histocompatibility complex, class I	--	16	ko04144 Endocytosis;ko04145 Phagosome;ko04218 Cellular senescence;ko04514 Cell adhesion molecules (CAMs);ko04612 Antigen processing and presentation;ko04940 Type I diabetes mellitus;ko05165 Human papillomavirus infection;ko05166 HTLV-I infection;ko05167 Kaposi's sarcoma-associated herpesvirus infection;ko05168 Herpes simplex infection;ko05169 Epstein-Barr virus infection;ko05203 Viral carcinogene…
ENSMUSG00000016308	K10573	UBE2A, UBC2, RAD6A	ubiquitin-conjugating enzyme E2 A	EC:2.3.2.23	1	ko04120 Ubiquitin mediated proteolysis;
ENSMUSG00000016319	K05863	SLC25A4S, ANT	solute carrier family 25 (mitochondrial adenine nucleotide translocator), member 4/5/6/31	--	7	ko04020 Calcium signaling pathway;ko04022 cGMP-PKG signaling pathway;ko04217 Necroptosis;ko04218 Cellular senescence;ko05012 Parkinson's disease;ko05016 Huntington's disease;ko05166 HTLV-I infection;
ENSMUSG00000016327	K01540	ATP1B, CD298	sodium/potassium-transporting ATPase subunit beta	--	18	ko04022 cGMP-PKG signaling pathway;ko04024 cAMP signaling pathway;ko04260 Cardiac muscle contraction;ko04261 Adrenergic signaling in cardiomyocytes;ko04911 Insulin secretion;ko04918 Thyroid hormone synthesis;ko04919 Thyroid hormone signaling pathway;ko04925 Aldosterone synthesis and secretion;ko04960 Aldosterone-regulated sodium reabsorption;ko04961 Endocrine and other factor-regulated calcium re…
ENSMUSG00000016346	K04927	KCNQ2	potassium voltage-gated channel KQT-like subfamily member 2	--	1	ko04725 Cholinergic synapse;
ENSMUSG00000016349	K03231	EEF1A	elongation factor 1-alpha	--	2	ko03013 RNA transport;ko05134 Legionellosis;
ENSMUSG00000016427	K03945	NDUFA1	NADH dehydrogenase (ubiquinone) 1 alpha subcomplex subunit 1	--	8	ko00190 Oxidative phosphorylation;ko01100 Metabolic pathways;ko04714 Thermogenesis;ko04723 Retrograde endocannabinoid signaling;ko04932 Non-alcoholic fatty liver disease (NAFLD);ko05010 Alzheimer's disease;ko05012 Parkinson's disease;ko05016 Huntington's disease;
ENSMUSG00000016458	K09234	WT1	Wilms tumor protein 1	--	1	ko05202 Transcriptional misregulation in cancer;
ENSMUSG00000016477	K06620	E2F3	transcription factor E2F3	--	20	ko01522 Endocrine resistance;ko04110 Cell cycle;ko04218 Cellular senescence;ko04934 Cushing's syndrome;ko05161 Hepatitis B;ko05166 HTLV-I infection;ko05167 Kaposi's sarcoma-associated herpesvirus infection;ko05200 Pathways in cancer;ko05206 MicroRNAs in cancer;ko05212 Pancreatic cancer;ko05214 Glioma;ko05215 Prostate cancer;ko05218 Melanoma;ko05219 Bladder cancer;ko05220 Chronic myeloid leukemia;…
ENSMUSG00000016493	K04007	CD46, MCP	membrane cofactor protein	--	2	ko04610 Complement and coagulation cascades;ko05162 Measles;
ENSMUSG00000016494	K06474	CD34	CD34 antigen	--	2	ko04514 Cell adhesion molecules (CAMs);ko04640 Hematopoietic cell lineage;
ENSMUSG00000016496	K06745	PDL1, CD274	programmed cell death 1 ligand 1	--	1	ko04514 Cell adhesion molecules (CAMs);
ENSMUSG00000016498	K06708	PDCD1LG2, CD273	programmed cell death 1 ligand 2	--	1	ko04514 Cell adhesion molecules (CAMs);
ENSMUSG00000016524	K05444	IL19_20_24	interleukin 19/20/24	--	1	ko04630 Jak-STAT signaling pathway;
ENSMUSG00000016528	K04443	MAPKAPK2	mitogen-activated protein kinase-activated protein kinase 2	EC:2.7.11.1	7	ko04010 MAPK signaling pathway;ko04218 Cellular senescence;ko04370 VEGF signaling pathway;ko04625 C-type lectin receptor signaling pathway;ko04722 Neurotrophin signaling pathway;ko05167 Kaposi's sarcoma-associated herpesvirus infection;ko05203 Viral carcinogenesis;
ENSMUSG00000016529	K05443	IL10, CSIF	interleukin 10	--	21	ko04060 Cytokine-cytokine receptor interaction;ko04068 FoxO signaling pathway;ko04625 C-type lectin receptor signaling pathway;ko04630 Jak-STAT signaling pathway;ko04660 T cell receptor signaling pathway;ko04672 Intestinal immune network for IgA production;ko05133 Pertussis;ko05140 Leishmaniasis;ko05142 Chagas disease (American trypanosomiasis);ko05143 African trypanosomiasis;ko05144 Malaria;ko05…
ENSMUSG00000016534	K06528	LAMP1_2, CD107	lysosomal-associated membrane protein 1/2	--	4	ko04140 Autophagy - animal;ko04142 Lysosome;ko04145 Phagosome;ko05152 Tuberculosis;
ENSMUSG00000016554	K03251	EIF3D	translation initiation factor 3 subunit D	--	1	ko03013 RNA transport;
ENSMUSG00000016559	K11253	H3	histone H3	--	3	ko05034 Alcoholism;ko05202 Transcriptional misregulation in cancer;ko05322 Systemic lupus erythematosus;
ENSMUSG00000016619	K14295	NUP50, NPAP60	nuclear pore complex protein Nup50	--	1	ko03013 RNA transport;
ENSMUSG00000016756	K08080	CMAH	CMP-N-acetylneuraminate monooxygenase	EC:1.14.18.2	1	ko00520 Amino sugar and nucleotide sugar metabolism;
ENSMUSG00000016758	K18452	BIK	Bcl-2-interacting killer	--	1	ko01522 Endocrine resistance;
ENSMUSG00000016833	K02963	RP-S18, MRPS18, rpsR	small subunit ribosomal protein S18	--	1	ko03010 Ribosome;
ENSMUSG00000016921	K12893	SFRS4_5_6	splicing factor, arginine/serine-rich 4/5/6	--	2	ko03040 Spliceosome;ko05168 Herpes simplex infection;
ENSMUSG00000016933	K01116	PLCG1	phosphatidylinositol phospholipase C, gamma-1	EC:3.1.4.11	35	ko00562 Inositol phosphate metabolism;ko01100 Metabolic pathways;ko01521 EGFR tyrosine kinase inhibitor resistance;ko04012 ErbB signaling pathway;ko04014 Ras signaling pathway;ko04015 Rap1 signaling pathway;ko04020 Calcium signaling pathway;ko04064 NF-kappa B signaling pathway;ko04066 HIF-1 signaling pathway;ko04070 Phosphatidylinositol signaling system;ko04072 Phospholipase D signaling pathway;k…
ENSMUSG00000016982	K14316	POM121, NUP121	nuclear pore complex protein Nup121	--	1	ko03013 RNA transport;
ENSMUSG00000016995	K06053	RBPSUH, RBPJK	recombining binding protein suppressor of hairless	--	5	ko04330 Notch signaling pathway;ko04658 Th1 and Th2 cell differentiation;ko05165 Human papillomavirus infection;ko05169 Epstein-Barr virus infection;ko05203 Viral carcinogenesis;
ENSMUSG00000017007	K06053	RBPSUH, RBPJK	recombining binding protein suppressor of hairless	--	5	ko04330 Notch signaling pathway;ko04658 Th1 and Th2 cell differentiation;ko05165 Human papillomavirus infection;ko05169 Epstein-Barr virus infection;ko05203 Viral carcinogenesis;
ENSMUSG00000017009	K16338	SDC4	syndecan 4	--	4	ko04512 ECM-receptor interaction;ko04514 Cell adhesion molecules (CAMs);ko05205 Proteoglycans in cancer;ko05418 Fluid shear stress and atherosclerosis;
ENSMUSG00000017057	K05076	IL13RA1, CD213A1	interleukin 13 receptor alpha-1	--	3	ko04060 Cytokine-cytokine receptor interaction;ko04630 Jak-STAT signaling pathway;ko05200 Pathways in cancer;
ENSMUSG00000017064	K05439	PRL	prolactin	--	5	ko04060 Cytokine-cytokine receptor interaction;ko04080 Neuroactive ligand-receptor interaction;ko04151 PI3K-Akt signaling pathway;ko04630 Jak-STAT signaling pathway;ko04917 Prolactin signaling pathway;
ENSMUSG00000017119	K17987	NBR1	next to BRCA1 gene 1 protein	--	1	ko04137 Mitophagy - animal;
ENSMUSG00000017132	K18441	CYTH	cytohesin	--	2	ko04072 Phospholipase D signaling pathway;ko04144 Endocytosis;
ENSMUSG00000017146	K10605	BRCA1	breast cancer type 1 susceptibility protein	EC:2.3.2.27	7	ko01524 Platinum drug resistance;ko03440 Homologous recombination;ko03460 Fanconi anemia pathway;ko04120 Ubiquitin mediated proteolysis;ko04151 PI3K-Akt signaling pathway;ko05206 MicroRNAs in cancer;ko05224 Breast cancer;
ENSMUSG00000017165	K13768	GAST	gastrin	--	1	ko04971 Gastric acid secretion;
ENSMUSG00000017167	K07379	CNTNAP1	contactin associated protein 1	--	1	ko04514 Cell adhesion molecules (CAMs);
ENSMUSG00000017176	K01081	E3.1.3.5	5'-nucleotidase	EC:3.1.3.5	4	ko00230 Purine metabolism;ko00240 Pyrimidine metabolism;ko00760 Nicotinate and nicotinamide metabolism;ko01100 Metabolic pathways;
ENSMUSG00000017188	K18175	CCDC56, COA3	cytochrome c oxidase assembly factor 3, animal type	--	1	ko04714 Thermogenesis;
ENSMUSG00000017210	K15167	MED24	mediator of RNA polymerase II transcription subunit 24	--	1	ko04919 Thyroid hormone signaling pathway;
ENSMUSG00000017221	K03033	PSMD3, RPN3	26S proteasome regulatory subunit N3	--	2	ko03050 Proteasome;ko05169 Epstein-Barr virus infection;
ENSMUSG00000017264	K12591	RRP6, EXOSC10	exosome complex exonuclease RRP6	EC:3.1.13.-	1	ko03018 RNA degradation;
ENSMUSG00000017286	K13132	GEMIN4	gem associated protein 4	--	1	ko03013 RNA transport;
ENSMUSG00000017291	K04429	TAO	thousand and one amino acid protein kinase	EC:2.7.11.1	1	ko04010 MAPK signaling pathway;
ENSMUSG00000017300	K12042	TNNC2	troponin C, skeletal muscle	--	1	ko04020 Calcium signaling pathway;
ENSMUSG00000017307	K11992	ACOT8, PTE	acyl-CoA thioesterase 8	EC:3.1.2.27	3	ko00120 Primary bile acid biosynthesis;ko01100 Metabolic pathways;ko04146 Peroxisome;
ENSMUSG00000017344	K06251	VTN	vitronectin	--	6	ko04151 PI3K-Akt signaling pathway;ko04510 Focal adhesion;ko04512 ECM-receptor interaction;ko04610 Complement and coagulation cascades;ko05165 Human papillomavirus infection;ko05205 Proteoglycans in cancer;
ENSMUSG00000017376	K04468	NLK	nemo like kinase	EC:2.7.11.24	4	ko04010 MAPK signaling pathway;ko04068 FoxO signaling pathway;ko04310 Wnt signaling pathway;ko04520 Adherens junction;
ENSMUSG00000017386	K09848	TRAF4	TNF receptor-associated factor 4	--	4	ko04214 Apoptosis - fly;ko04657 IL-17 signaling pathway;ko05200 Pathways in cancer;ko05222 Small cell lung cancer;
ENSMUSG00000017390	K01623	ALDO	fructose-bisphosphate aldolase, class I	EC:4.1.2.13	6	ko00010 Glycolysis / Gluconeogenesis;ko00030 Pentose phosphate pathway;ko00051 Fructose and mannose metabolism;ko01100 Metabolic pathways;ko01200 Carbon metabolism;ko01230 Biosynthesis of amino acids;
ENSMUSG00000017404	K02885	RP-L19e, RPL19	large subunit ribosomal protein L19e	--	1	ko03010 Ribosome;
ENSMUSG00000017412	K04865	CACNB4	voltage-dependent calcium channel beta-4	--	7	ko04010 MAPK signaling pathway;ko04260 Cardiac muscle contraction;ko04261 Adrenergic signaling in cardiomyocytes;ko04921 Oxytocin signaling pathway;ko05410 Hypertrophic cardiomyopathy (HCM);ko05412 Arrhythmogenic right ventricular cardiomyopathy (ARVC);ko05414 Dilated cardiomyopathy (DCM);
ENSMUSG00000017428	K03036	PSMD11, RPN6	26S proteasome regulatory subunit N6	--	2	ko03050 Proteasome;ko05169 Epstein-Barr virus infection;
ENSMUSG00000017453	K00306	PIPOX	sarcosine oxidase / L-pipecolate oxidase	EC:1.5.3.1 1.5.3.7	4	ko00260 Glycine, serine and threonine metabolism;ko00310 Lysine degradation;ko01100 Metabolic pathways;ko04146 Peroxisome;
ENSMUSG00000017485	K03164	TOP2	DNA topoisomerase II	EC:5.99.1.3	1	ko01524 Platinum drug resistance;
ENSMUSG00000017491	K08528	RARB, NR1B2	retinoic acid receptor beta	--	4	ko05200 Pathways in cancer;ko05222 Small cell lung cancer;ko05223 Non-small cell lung cancer;ko05226 Gastric cancer;
ENSMUSG00000017499	K02213	CDC6	cell division control protein 6	--	1	ko04110 Cell cycle;
ENSMUSG00000017588	K07604	KRT1	type I keratin, acidic	--	1	ko04915 Estrogen signaling pathway;
ENSMUSG00000017631	K08878	BCR1, BCR	breakpoint cluster region protein	EC:2.7.11.1	2	ko05200 Pathways in cancer;ko05220 Chronic myeloid leukemia;
ENSMUSG00000017639	K12485	RAB11FIP3_4	Rab11 family-interacting protein 3/4	--	1	ko04144 Endocytosis;
ENSMUSG00000017652	K03160	TNFRSF5, CD40	tumor necrosis factor receptor superfamily member 5	--	16	ko04060 Cytokine-cytokine receptor interaction;ko04064 NF-kappa B signaling pathway;ko04514 Cell adhesion molecules (CAMs);ko04620 Toll-like receptor signaling pathway;ko04672 Intestinal immune network for IgA production;ko05144 Malaria;ko05145 Toxoplasmosis;ko05166 HTLV-I infection;ko05169 Epstein-Barr virus infection;ko05202 Transcriptional misregulation in cancer;ko05310 Asthma;ko05320 Autoimm…
ENSMUSG00000017670	K18985	ELMO2, CED12A	engulfment and cell motility protein 2	--	2	ko05100 Bacterial invasion of epithelial cells;ko05131 Shigellosis;
ENSMUSG00000017686	K07870	RHOT1, ARHT1	mitochondrial Rho GTPase 1	EC:3.6.5.-	2	ko04137 Mitophagy - animal;ko04214 Apoptosis - fly;
ENSMUSG00000017688	K08037	NR2A2, HNF4G	hepatocyte nuclear factor 4-gamma	--	1	ko04950 Maturity onset diabetes of the young;
ENSMUSG00000017697	K01488	add, ADA	adenosine deaminase	EC:3.5.4.4	3	ko00230 Purine metabolism;ko01100 Metabolic pathways;ko05340 Primary immunodeficiency;
ENSMUSG00000017713	K01620	ltaE	threonine aldolase	EC:4.1.2.48	3	ko00260 Glycine, serine and threonine metabolism;ko01100 Metabolic pathways;ko01230 Biosynthesis of amino acids;
ENSMUSG00000017715	K00995	pgsA, PGS1	CDP-diacylglycerol---glycerol-3-phosphate 3-phosphatidyltransferase	EC:2.7.8.5	2	ko00564 Glycerophospholipid metabolism;ko01100 Metabolic pathways;
ENSMUSG00000017716	K08731	BIRC5	baculoviral IAP repeat-containing protein 5	--	7	ko01524 Platinum drug resistance;ko04210 Apoptosis;ko04215 Apoptosis - multiple species;ko04390 Hippo signaling pathway;ko05161 Hepatitis B;ko05200 Pathways in cancer;ko05210 Colorectal cancer;
ENSMUSG00000017718	K01432	AFMID	arylformamidase	EC:3.5.1.9	3	ko00380 Tryptophan metabolism;ko00630 Glyoxylate and dicarboxylate metabolism;ko01100 Metabolic pathways;
ENSMUSG00000017721	K05292	PIGT	phosphatidylinositol glycan, class T	--	2	ko00563 Glycosylphosphatidylinositol (GPI)-anchor biosynthesis;ko01100 Metabolic pathways;
ENSMUSG00000017724	K15592	ETV4	ets translocation variant 4	--	1	ko05202 Transcriptional misregulation in cancer;
ENSMUSG00000017737	K01403	MMP9	matrix metalloproteinase-9 (gelatinase B)	EC:3.4.24.35	14	ko01522 Endocrine resistance;ko04657 IL-17 signaling pathway;ko04668 TNF signaling pathway;ko04670 Leukocyte transendothelial migration;ko04915 Estrogen signaling pathway;ko04926 Relaxin signaling pathway;ko05161 Hepatitis B;ko05200 Pathways in cancer;ko05202 Transcriptional misregulation in cancer;ko05205 Proteoglycans in cancer;ko05206 MicroRNAs in cancer;ko05215 Prostate cancer;ko05219 Bladder…
ENSMUSG00000017754	K08761	PLTP	phospholipid transfer protein	--	2	ko03320 PPAR signaling pathway;ko04979 Cholesterol metabolism;
ENSMUSG00000017756	K13627	SLC12A7, KCC4	solute carrier family 12 (potassium/chloride transporter), member 7	--	1	ko04966 Collecting duct acid secretion;
ENSMUSG00000017776	K04438	CRK, CRKII	proto-oncogene C-crk	--	15	ko04010 MAPK signaling pathway;ko04012 ErbB signaling pathway;ko04015 Rap1 signaling pathway;ko04062 Chemokine signaling pathway;ko04510 Focal adhesion;ko04666 Fc gamma R-mediated phagocytosis;ko04722 Neurotrophin signaling pathway;ko04810 Regulation of actin cytoskeleton;ko04910 Insulin signaling pathway;ko05100 Bacterial invasion of epithelial cells;ko05131 Shigellosis;ko05200 Pathways in cance…
ENSMUSG00000017778	K02272	COX7C	cytochrome c oxidase subunit 7c	--	8	ko00190 Oxidative phosphorylation;ko01100 Metabolic pathways;ko04260 Cardiac muscle contraction;ko04714 Thermogenesis;ko04932 Non-alcoholic fatty liver disease (NAFLD);ko05010 Alzheimer's disease;ko05012 Parkinson's disease;ko05016 Huntington's disease;
ENSMUSG00000017801	K09113	MLX	MAX-like protein X	--	2	ko04931 Insulin resistance;ko04932 Non-alcoholic fatty liver disease (NAFLD);
ENSMUSG00000017830	K12649	DHX58, LGP2	ATP-dependent RNA helicase DHX58	EC:3.6.3.14	1	ko04622 RIG-I-like receptor signaling pathway;
ENSMUSG00000017831	K07887	RAB5A	Ras-related protein Rab-5A	--	7	ko04014 Ras signaling pathway;ko04144 Endocytosis;ko04145 Phagosome;ko04962 Vasopressin-regulated water reabsorption;ko05014 Amyotrophic lateral sclerosis (ALS);ko05146 Amoebiasis;ko05152 Tuberculosis;
ENSMUSG00000017843	K11584	PPP2R5	serine/threonine-protein phosphatase 2A regulatory subunit B'	--	8	ko03015 mRNA surveillance pathway;ko04071 Sphingolipid signaling pathway;ko04114 Oocyte meiosis;ko04151 PI3K-Akt signaling pathway;ko04152 AMPK signaling pathway;ko04261 Adrenergic signaling in cardiomyocytes;ko04728 Dopaminergic synapse;ko05165 Human papillomavirus infection;
ENSMUSG00000017868	K13303	SGK2	serum/glucocorticoid-regulated kinase 2	EC:2.7.11.1	2	ko04068 FoxO signaling pathway;ko04151 PI3K-Akt signaling pathway;
ENSMUSG00000017929	K09905	B4GALT5	beta-1,4-galactosyltransferase 5	EC:2.4.1.-	1	ko00512 Mucin type O-glycan biosynthesis;
ENSMUSG00000017950	K07292	NR2A1, HNF4A	hepatocyte nuclear factor 4-alpha	--	2	ko04152 AMPK signaling pathway;ko04950 Maturity onset diabetes of the young;
ENSMUSG00000017969	K01831	PTGIS, CYP8A	prostacyclin synthase	EC:5.3.99.4	2	ko00590 Arachidonic acid metabolism;ko01100 Metabolic pathways;
ENSMUSG00000018001	K18441	CYTH	cytohesin	--	2	ko04072 Phospholipase D signaling pathway;ko04144 Endocytosis;
ENSMUSG00000018008	K18441	CYTH	cytohesin	--	2	ko04072 Phospholipase D signaling pathway;ko04144 Endocytosis;
ENSMUSG00000018012	K07861	RAC3	Ras-related C3 botulinum toxin substrate 3	--	20	ko04010 MAPK signaling pathway;ko04014 Ras signaling pathway;ko04015 Rap1 signaling pathway;ko04024 cAMP signaling pathway;ko04071 Sphingolipid signaling pathway;ko04310 Wnt signaling pathway;ko04360 Axon guidance;ko04370 VEGF signaling pathway;ko04510 Focal adhesion;ko04520 Adherens junction;ko04650 Natural killer cell mediated cytotoxicity;ko04662 B cell receptor signaling pathway;ko04664 Fc ep…
ENSMUSG00000018040	K14545	RRP7	ribosomal RNA-processing protein 7	--	1	ko03008 Ribosome biogenesis in eukaryotes;
ENSMUSG00000018042	K00326	E1.6.2.2	cytochrome-b5 reductase	EC:1.6.2.2	1	ko00520 Amino sugar and nucleotide sugar metabolism;
ENSMUSG00000018076	K15164	MED13	mediator of RNA polymerase II transcription subunit 13	--	1	ko04919 Thyroid hormone signaling pathway;
ENSMUSG00000018102	K11252	H2B	histone H2B	--	3	ko05034 Alcoholism;ko05203 Viral carcinogenesis;ko05322 Systemic lupus erythematosus;
ENSMUSG00000018160	K15144	MED1	mediator of RNA polymerase II transcription subunit 1	--	2	ko01522 Endocrine resistance;ko04919 Thyroid hormone signaling pathway;
ENSMUSG00000018166	K05084	ERBB3, HER3	receptor tyrosine-protein kinase erbB-3	EC:2.7.10.1	7	ko01521 EGFR tyrosine kinase inhibitor resistance;ko04010 MAPK signaling pathway;ko04012 ErbB signaling pathway;ko04020 Calcium signaling pathway;ko04151 PI3K-Akt signaling pathway;ko05205 Proteoglycans in cancer;ko05206 MicroRNAs in cancer;
ENSMUSG00000018169	K05948	FNG	fringe	EC:2.4.1.222	3	ko00514 Other types of O-glycan biosynthesis;ko04330 Notch signaling pathway;ko05165 Human papillomavirus infection;
ENSMUSG00000018199	K11089	TROVE2, SSA2	60 kDa SS-A/Ro ribonucleoprotein	--	1	ko05322 Systemic lupus erythematosus;
ENSMUSG00000018209	K04411	STK4, MST1	serine/threonine kinase 4	--	5	ko04010 MAPK signaling pathway;ko04014 Ras signaling pathway;ko04068 FoxO signaling pathway;ko05200 Pathways in cancer;ko05223 Non-small cell lung cancer;
ENSMUSG00000018238	K05498	GDF9_9B	growth differentiation factor 9/9B	--	1	ko04913 Ovarian steroidogenesis;
ENSMUSG00000018286	K02738	PSMB6	20S proteasome subunit beta 1	EC:3.4.25.1	1	ko03050 Proteasome;
ENSMUSG00000018293	K05759	PFN	profilin	--	5	ko04013 MAPK signaling pathway - fly;ko04015 Rap1 signaling pathway;ko04810 Regulation of actin cytoskeleton;ko05131 Shigellosis;ko05132 Salmonella infection;
ENSMUSG00000018326	K16197	YWHAB_Q_Z	14-3-3 protein beta/theta/zeta	--	10	ko04013 MAPK signaling pathway - fly;ko04110 Cell cycle;ko04114 Oocyte meiosis;ko04151 PI3K-Akt signaling pathway;ko04212 Longevity regulating pathway - worm;ko04390 Hippo signaling pathway;ko04391 Hippo signaling pathway - fly;ko05161 Hepatitis B;ko05169 Epstein-Barr virus infection;ko05203 Viral carcinogenesis;
ENSMUSG00000018334	K14958	KSR1	kinase suppressor of Ras 1	--	3	ko04014 Ras signaling pathway;ko04625 C-type lectin receptor signaling pathway;ko05152 Tuberculosis;
ENSMUSG00000018339	K00432	gpx	glutathione peroxidase	EC:1.11.1.9	3	ko00480 Glutathione metabolism;ko00590 Arachidonic acid metabolism;ko04918 Thyroid hormone synthesis;
ENSMUSG00000018341	K05064	IL12RB2	interleukin 12 receptor beta-2	--	5	ko04060 Cytokine-cytokine receptor interaction;ko04630 Jak-STAT signaling pathway;ko04658 Th1 and Th2 cell differentiation;ko05200 Pathways in cancer;ko05321 Inflammatory bowel disease (IBD);
ENSMUSG00000018362	K15043	KPNA2	importin subunit alpha-2	--	1	ko05164 Influenza A;
ENSMUSG00000018363	K04678	SMURF	E3 ubiquitin ligase SMURF1/2	EC:2.3.2.26	5	ko04120 Ubiquitin mediated proteolysis;ko04144 Endocytosis;ko04340 Hedgehog signaling pathway;ko04341 Hedgehog signaling pathway - fly;ko04350 TGF-beta signaling pathway;
ENSMUSG00000018379	K12890	SFRS1, ASF, SF2	splicing factor, arginine/serine-rich 1	--	3	ko03040 Spliceosome;ko04657 IL-17 signaling pathway;ko05168 Herpes simplex infection;
ENSMUSG00000018381	K06124	PHOSPHO1	phosphoethanolamine/phosphocholine phosphatase	EC:3.1.3.75	2	ko00564 Glycerophospholipid metabolism;ko01100 Metabolic pathways;
ENSMUSG00000018395	K10394	KIF3A	kinesin family member 3A	--	1	ko04340 Hedgehog signaling pathway;
ENSMUSG00000018398	K16939	SEPT6_8_11	septin 6/8/11	--	1	ko05100 Bacterial invasion of epithelial cells;
ENSMUSG00000018401	K18082	MTMR3_4, ZFYVE10_11	myotubularin-related protein 3/4	EC:3.1.3.48 3.1.3.64 3.1.3.95	4	ko00562 Inositol phosphate metabolism;ko01100 Metabolic pathways;ko04070 Phosphatidylinositol signaling system;ko04140 Autophagy - animal;
ENSMUSG00000018411	K04380	MAPT, TAU	microtubule-associated protein tau	--	2	ko04010 MAPK signaling pathway;ko05010 Alzheimer's disease;
ENSMUSG00000018442	K13989	DERL2_3	Derlin-2/3	--	1	ko04141 Protein processing in endoplasmic reticulum;
ENSMUSG00000018446	K15414	C1QBP	complement component 1 Q subcomponent-binding protein, mitochondrial	--	1	ko05168 Herpes simplex infection;
ENSMUSG00000018486	K01064	WNT9	wingless-type MMTV integration site family, member 9	--	14	ko04150 mTOR signaling pathway;ko04310 Wnt signaling pathway;ko04390 Hippo signaling pathway;ko04550 Signaling pathways regulating pluripotency of stem cells;ko04916 Melanogenesis;ko04934 Cushing's syndrome;ko05165 Human papillomavirus infection;ko05166 HTLV-I infection;ko05200 Pathways in cancer;ko05205 Proteoglycans in cancer;ko05217 Basal cell carcinoma;ko05224 Breast cancer;ko05225 Hepatocell…
ENSMUSG00000018500	K04267	ADORA2B	adenosine receptor A2b	--	5	ko04015 Rap1 signaling pathway;ko04020 Calcium signaling pathway;ko04080 Neuroactive ligand-receptor interaction;ko04270 Vascular smooth muscle contraction;ko05034 Alcoholism;
ENSMUSG00000018501	K04650	NCOR1, N-CoR	nuclear receptor co-repressor 1	--	3	ko01522 Endocrine resistance;ko04919 Thyroid hormone signaling pathway;ko05202 Transcriptional misregulation in cancer;
ENSMUSG00000018507	K04971	TRPV2	transient receptor potential cation channel subfamily V member 2	--	2	ko04621 NOD-like receptor signaling pathway;ko04750 Inflammatory mediator regulation of TRP channels;
ENSMUSG00000018547	K00920	PIP4K2	1-phosphatidylinositol-5-phosphate 4-kinase	EC:2.7.1.149	3	ko00562 Inositol phosphate metabolism;ko04070 Phosphatidylinositol signaling system;ko04810 Regulation of actin cytoskeleton;
ENSMUSG00000018548	K10608	TRIM37, MUL	tripartite motif-containing protein 37	EC:2.3.2.27	1	ko04120 Ubiquitin mediated proteolysis;
ENSMUSG00000018566	K07191	SLC2A4, GLUT4	MFS transporter, SP family, solute carrier family 2 (facilitated glucose transporter), member 4	--	6	ko04068 FoxO signaling pathway;ko04152 AMPK signaling pathway;ko04910 Insulin signaling pathway;ko04920 Adipocytokine signaling pathway;ko04930 Type II diabetes mellitus;ko04931 Insulin resistance;
ENSMUSG00000018567	K08341	GABARAP, ATG8, LC3	GABA(A) receptor-associated protein	--	9	ko04068 FoxO signaling pathway;ko04136 Autophagy - other;ko04137 Mitophagy - animal;ko04140 Autophagy - animal;ko04212 Longevity regulating pathway - worm;ko04371 Apelin signaling pathway;ko04621 NOD-like receptor signaling pathway;ko04727 GABAergic synapse;ko05167 Kaposi's sarcoma-associated herpesvirus infection;
ENSMUSG00000018569	K06087	CLDN	claudin	--	4	ko04514 Cell adhesion molecules (CAMs);ko04530 Tight junction;ko04670 Leukocyte transendothelial migration;ko05160 Hepatitis C;
ENSMUSG00000018574	K09479	ACADVL	very long chain acyl-CoA dehydrogenase	EC:1.3.8.9	3	ko00071 Fatty acid degradation;ko01100 Metabolic pathways;ko01212 Fatty acid metabolism;
ENSMUSG00000018581	K10408	DNAH	dynein heavy chain, axonemal	--	1	ko05016 Huntington's disease;
ENSMUSG00000018585	K07213	ATOX1, ATX1, copZ, golB	copper chaperone	--	1	ko04978 Mineral absorption;
ENSMUSG00000018589	K05194	GLRA2	glycine receptor alpha-2	--	1	ko04080 Neuroactive ligand-receptor interaction;
ENSMUSG00000018604	K10177	TBX3	T-box protein 3	--	1	ko04550 Signaling pathways regulating pluripotency of stem cells;
ENSMUSG00000018623	K01397	MMP7	matrix metalloproteinase-7 (matrilysin, uterine)	EC:3.4.24.23	1	ko04310 Wnt signaling pathway;
ENSMUSG00000018634	K04578	CRHR1	corticotropin releasing hormone receptor 1	--	3	ko04080 Neuroactive ligand-receptor interaction;ko04730 Long-term depression;ko04934 Cushing's syndrome;
ENSMUSG00000018659	K00275	pdxH, PNPO	pyridoxamine 5'-phosphate oxidase	EC:1.4.3.5	2	ko00750 Vitamin B6 metabolism;ko01100 Metabolic pathways;
ENSMUSG00000018707	K10413	DYNC1H	dynein heavy chain 1, cytosolic	--	3	ko04145 Phagosome;ko04962 Vasopressin-regulated water reabsorption;ko05132 Salmonella infection;
ENSMUSG00000018727	K14404	CPSF4, YTH1	cleavage and polyadenylation specificity factor subunit 4	--	2	ko03015 mRNA surveillance pathway;ko05164 Influenza A;
ENSMUSG00000018733	K13345	PEX12, PAF3	peroxin-12	--	1	ko04146 Peroxisome;
ENSMUSG00000018752	K05474	TNFSF12, TWEAK	tumor necrosis factor ligand superfamily member 12	--	1	ko04060 Cytokine-cytokine receptor interaction;
ENSMUSG00000018765	K15516	FMR	fragile X mental retardation protein	--	1	ko03013 RNA transport;
ENSMUSG00000018770	K02128	ATPeF0C, ATP5G, ATP9	F-type H+-transporting ATPase subunit c	--	6	ko00190 Oxidative phosphorylation;ko01100 Metabolic pathways;ko04714 Thermogenesis;ko05010 Alzheimer's disease;ko05012 Parkinson's disease;ko05016 Huntington's disease;
ENSMUSG00000018774	K06501	CD68	CD68 antigen	--	1	ko04142 Lysosome;
ENSMUSG00000018796	K01897	ACSL, fadD	long-chain acyl-CoA synthetase	EC:6.2.1.3	9	ko00061 Fatty acid biosynthesis;ko00071 Fatty acid degradation;ko01100 Metabolic pathways;ko01212 Fatty acid metabolism;ko03320 PPAR signaling pathway;ko04146 Peroxisome;ko04216 Ferroptosis;ko04714 Thermogenesis;ko04920 Adipocytokine signaling pathway;
ENSMUSG00000018800	K05648	ABCA5	ATP-binding cassette, subfamily A (ABC1), member 5	--	1	ko02010 ABC transporters;
ENSMUSG00000018819	K14957	LSP1	lymphocyte-specific protein 1	--	2	ko04625 C-type lectin receptor signaling pathway;ko05152 Tuberculosis;
ENSMUSG00000018820	K19368	ZFYVE27	protrudin	--	1	ko04144 Endocytosis;
ENSMUSG00000018822	K02222	SFRP5	secreted frizzled-related protein 5	--	1	ko04310 Wnt signaling pathway;
ENSMUSG00000018830	K10352	MYH	myosin heavy chain	--	1	ko04530 Tight junction;
ENSMUSG00000018841	K10871	RAD51L3, RAD51D	RAD51-like protein 3	--	1	ko03440 Homologous recombination;
ENSMUSG00000018846	K09680	coaW	type II pantothenate kinase	EC:2.7.1.33	2	ko00770 Pantothenate and CoA biosynthesis;ko01100 Metabolic pathways;
ENSMUSG00000018848	K01887	RARS, argS	arginyl-tRNA synthetase	EC:6.1.1.19	1	ko00970 Aminoacyl-tRNA biosynthesis;
ENSMUSG00000018849	K16685	WWC1	protein KIBRA	--	3	ko04390 Hippo signaling pathway;ko04391 Hippo signaling pathway - fly;ko04392 Hippo signaling pathway - multiple species;
ENSMUSG00000018899	K09444	IRF1	interferon regulatory factor 1	--	5	ko04625 C-type lectin receptor signaling pathway;ko04917 Prolactin signaling pathway;ko05133 Pertussis;ko05160 Hepatitis C;ko05165 Human papillomavirus infection;
ENSMUSG00000018900	K08202	SLC22A4_5, OCTN	MFS transporter, OCT family, solute carrier family 22 (organic cation transporter), member 4/5	--	1	ko05231 Choline metabolism in cancer;
ENSMUSG00000018906	K00472	P4HA	prolyl 4-hydroxylase	EC:1.14.11.2	2	ko00330 Arginine and proline metabolism;ko01100 Metabolic pathways;
ENSMUSG00000018907	K00458	ALOX12	arachidonate 12-lipoxygenase	EC:1.13.11.31	5	ko00590 Arachidonic acid metabolism;ko01100 Metabolic pathways;ko01523 Antifolate resistance;ko04726 Serotonergic synapse;ko04750 Inflammatory mediator regulation of TRP channels;
ENSMUSG00000018909	K04439	ARRB	beta-arrestin	--	8	ko04010 MAPK signaling pathway;ko04062 Chemokine signaling pathway;ko04144 Endocytosis;ko04340 Hedgehog signaling pathway;ko04740 Olfactory transduction;ko04926 Relaxin signaling pathway;ko04928 Parathyroid hormone synthesis, secretion and action;ko05032 Morphine addiction;
ENSMUSG00000018914	K04736	IL3	interleukin 3	--	10	ko04060 Cytokine-cytokine receptor interaction;ko04151 PI3K-Akt signaling pathway;ko04210 Apoptosis;ko04630 Jak-STAT signaling pathway;ko04640 Hematopoietic cell lineage;ko04664 Fc epsilon RI signaling pathway;ko05200 Pathways in cancer;ko05202 Transcriptional misregulation in cancer;ko05221 Acute myeloid leukemia;ko05310 Asthma;
ENSMUSG00000018916	K05427	CSF2, GMCSF	granulocyte-macrophage colony-stimulating factor	--	15	ko04060 Cytokine-cytokine receptor interaction;ko04630 Jak-STAT signaling pathway;ko04640 Hematopoietic cell lineage;ko04650 Natural killer cell mediated cytotoxicity;ko04657 IL-17 signaling pathway;ko04660 T cell receptor signaling pathway;ko04664 Fc epsilon RI signaling pathway;ko04668 TNF signaling pathway;ko05132 Salmonella infection;ko05146 Amoebiasis;ko05166 HTLV-I infection;ko05167 Kaposi'…
ENSMUSG00000018920	K10035	CXCL16	C-X-C motif chemokine 16	--	2	ko04060 Cytokine-cytokine receptor interaction;ko04062 Chemokine signaling pathway;
ENSMUSG00000018924	K00460	ALOX15	arachidonate 15-lipoxygenase	EC:1.13.11.33	6	ko00590 Arachidonic acid metabolism;ko00591 Linoleic acid metabolism;ko01100 Metabolic pathways;ko04216 Ferroptosis;ko04217 Necroptosis;ko04726 Serotonergic synapse;
ENSMUSG00000018927	K05510	CCL6_9	C-C motif chemokine 6/9	--	1	ko04062 Chemokine signaling pathway;
ENSMUSG00000018930	K12964	CCL4	C-C motif chemokine 4	--	6	ko04060 Cytokine-cytokine receptor interaction;ko04062 Chemokine signaling pathway;ko04064 NF-kappa B signaling pathway;ko04620 Toll-like receptor signaling pathway;ko04623 Cytosolic DNA-sensing pathway;ko05132 Salmonella infection;
ENSMUSG00000018932	K04432	MAP2K3, MKK3	mitogen-activated protein kinase kinase 3	EC:2.7.12.2	15	ko04010 MAPK signaling pathway;ko04013 MAPK signaling pathway - fly;ko04015 Rap1 signaling pathway;ko04218 Cellular senescence;ko04620 Toll-like receptor signaling pathway;ko04624 Toll and Imd signaling pathway;ko04664 Fc epsilon RI signaling pathway;ko04668 TNF signaling pathway;ko04714 Thermogenesis;ko04750 Inflammatory mediator regulation of TRP channels;ko04912 GnRH signaling pathway;ko05014 …
ENSMUSG00000018965	K16198	YWHAG_H	14-3-3 protein gamma/eta	--	6	ko04110 Cell cycle;ko04114 Oocyte meiosis;ko04151 PI3K-Akt signaling pathway;ko04390 Hippo signaling pathway;ko05169 Epstein-Barr virus infection;ko05203 Viral carcinogenesis;
ENSMUSG00000018983	K09389	E2F2	transcription factor E2F2	--	20	ko01522 Endocrine resistance;ko04110 Cell cycle;ko04218 Cellular senescence;ko04934 Cushing's syndrome;ko05161 Hepatitis B;ko05166 HTLV-I infection;ko05167 Kaposi's sarcoma-associated herpesvirus infection;ko05200 Pathways in cancer;ko05206 MicroRNAs in cancer;ko05212 Pancreatic cancer;ko05214 Glioma;ko05215 Prostate cancer;ko05218 Melanoma;ko05219 Bladder cancer;ko05220 Chronic myeloid leukemia;…
ENSMUSG00000018995	K01893	NARS, asnS	asparaginyl-tRNA synthetase	EC:6.1.1.22	1	ko00970 Aminoacyl-tRNA biosynthesis;
ENSMUSG00000019027	K10408	DNAH	dynein heavy chain, axonemal	--	1	ko05016 Huntington's disease;
ENSMUSG00000019054	K17969	FIS1, TTC11, MDV2	mitochondrial fission 1 protein	--	1	ko04137 Mitophagy - animal;
ENSMUSG00000019055	K00473	PLOD1	procollagen-lysine,2-oxoglutarate 5-dioxygenase 1	EC:1.14.11.4	1	ko00310 Lysine degradation;
ENSMUSG00000019066	K07884	RAB3D	Ras-related protein Rab-3D	--	1	ko04972 Pancreatic secretion;
ENSMUSG00000019087	K03662	ATPeVS1, ATP6S1	V-type H+-transporting ATPase S1 subunit	--	9	ko00190 Oxidative phosphorylation;ko01100 Metabolic pathways;ko04142 Lysosome;ko04145 Phagosome;ko05110 Vibrio cholerae infection;ko05120 Epithelial cell signaling in Helicobacter pylori infection;ko05152 Tuberculosis;ko05161 Hepatitis B;ko05323 Rheumatoid arthritis;
ENSMUSG00000019102	K00129	E1.2.1.5	aldehyde dehydrogenase (NAD(P)+)	EC:1.2.1.5	9	ko00010 Glycolysis / Gluconeogenesis;ko00340 Histidine metabolism;ko00350 Tyrosine metabolism;ko00360 Phenylalanine metabolism;ko00410 beta-Alanine metabolism;ko00980 Metabolism of xenobiotics by cytochrome P450;ko00982 Drug metabolism - cytochrome P450;ko01100 Metabolic pathways;ko05204 Chemical carcinogenesis;
ENSMUSG00000019122	K05510	CCL6_9	C-C motif chemokine 6/9	--	1	ko04062 Chemokine signaling pathway;
ENSMUSG00000019139	K01858	INO1, ISYNA1	myo-inositol-1-phosphate synthase	EC:5.5.1.4	2	ko00562 Inositol phosphate metabolism;ko01100 Metabolic pathways;
ENSMUSG00000019143	K01892	HARS, hisS	histidyl-tRNA synthetase	EC:6.1.1.21	1	ko00970 Aminoacyl-tRNA biosynthesis;
ENSMUSG00000019146	K04867	CACNG2	voltage-dependent calcium channel gamma-2	--	7	ko04010 MAPK signaling pathway;ko04260 Cardiac muscle contraction;ko04261 Adrenergic signaling in cardiomyocytes;ko04921 Oxytocin signaling pathway;ko05410 Hypertrophic cardiomyopathy (HCM);ko05412 Arrhythmogenic right ventricular cardiomyopathy (ARVC);ko05414 Dilated cardiomyopathy (DCM);
ENSMUSG00000019173	K07889	RAB5C	Ras-related protein Rab-5C	--	6	ko04014 Ras signaling pathway;ko04144 Endocytosis;ko04145 Phagosome;ko04962 Vasopressin-regulated water reabsorption;ko05146 Amoebiasis;ko05152 Tuberculosis;
ENSMUSG00000019179	K00026	MDH2	malate dehydrogenase	EC:1.1.1.37	6	ko00020 Citrate cycle (TCA cycle);ko00270 Cysteine and methionine metabolism;ko00620 Pyruvate metabolism;ko00630 Glyoxylate and dicarboxylate metabolism;ko01100 Metabolic pathways;ko01200 Carbon metabolism;
ENSMUSG00000019194	K04845	SCN1B	voltage-gated sodium channel type I beta	--	1	ko04261 Adrenergic signaling in cardiomyocytes;
ENSMUSG00000019210	K02150	ATPeV1E, ATP6E	V-type H+-transporting ATPase subunit E	--	9	ko00190 Oxidative phosphorylation;ko01100 Metabolic pathways;ko04145 Phagosome;ko04150 mTOR signaling pathway;ko04721 Synaptic vesicle cycle;ko04966 Collecting duct acid secretion;ko05110 Vibrio cholerae infection;ko05120 Epithelial cell signaling in Helicobacter pylori infection;ko05323 Rheumatoid arthritis;
ENSMUSG00000019232	K14286	AGXT2L1, ETNPPL	ethanolamine-phosphate phospho-lyase	EC:4.2.3.2	2	ko00564 Glycerophospholipid metabolism;ko01100 Metabolic pathways;
ENSMUSG00000019254	K17457	PPP1R12C, MBS85	protein phosphatase 1 regulatory subunit 12C	--	5	ko04270 Vascular smooth muscle contraction;ko04510 Focal adhesion;ko04810 Regulation of actin cytoskeleton;ko04921 Oxytocin signaling pathway;ko05205 Proteoglycans in cancer;
ENSMUSG00000019256	K09093	AHR	aryl hydrocarbon receptor	--	2	ko04659 Th17 cell differentiation;ko04934 Cushing's syndrome;
ENSMUSG00000019301	K00044	HSD17B1	17beta-estradiol 17-dehydrogenase	EC:1.1.1.62	3	ko00140 Steroid hormone biosynthesis;ko01100 Metabolic pathways;ko04913 Ovarian steroidogenesis;
ENSMUSG00000019302	K02154	ATPeV0A, ATP6N	V-type H+-transporting ATPase subunit a	--	11	ko00190 Oxidative phosphorylation;ko01100 Metabolic pathways;ko04142 Lysosome;ko04145 Phagosome;ko04721 Synaptic vesicle cycle;ko04966 Collecting duct acid secretion;ko05110 Vibrio cholerae infection;ko05120 Epithelial cell signaling in Helicobacter pylori infection;ko05152 Tuberculosis;ko05165 Human papillomavirus infection;ko05323 Rheumatoid arthritis;
ENSMUSG00000019326	K00276	AOC3, AOC2, tynA	primary-amine oxidase	EC:1.4.3.21	5	ko00260 Glycine, serine and threonine metabolism;ko00350 Tyrosine metabolism;ko00360 Phenylalanine metabolism;ko00410 beta-Alanine metabolism;ko01100 Metabolic pathways;
ENSMUSG00000019370	K02183	CALM	calmodulin	--	39	ko04014 Ras signaling pathway;ko04015 Rap1 signaling pathway;ko04020 Calcium signaling pathway;ko04022 cGMP-PKG signaling pathway;ko04024 cAMP signaling pathway;ko04070 Phosphatidylinositol signaling system;ko04114 Oocyte meiosis;ko04218 Cellular senescence;ko04261 Adrenergic signaling in cardiomyocytes;ko04270 Vascular smooth muscle contraction;ko04371 Apelin signaling pathway;ko04625 C-type lec…
ENSMUSG00000019432	K12812	UAP56, BAT1, SUB2	ATP-dependent RNA helicase UAP56/SUB2	EC:3.6.4.13	4	ko03013 RNA transport;ko03015 mRNA surveillance pathway;ko03040 Spliceosome;ko05164 Influenza A;
ENSMUSG00000019437	K02893	RP-L23Ae, RPL23A	large subunit ribosomal protein L23Ae	--	1	ko03010 Ribosome;
ENSMUSG00000019464	K04258	PTGER1	prostaglandin E receptor 1	--	3	ko04020 Calcium signaling pathway;ko04080 Neuroactive ligand-receptor interaction;ko05200 Pathways in cancer;
ENSMUSG00000019470	K12867	SYF1, XAB2	pre-mRNA-splicing factor SYF1	--	1	ko03040 Spliceosome;
ENSMUSG00000019471	K09554	CDC37	cell division cycle protein 37	--	1	ko04151 PI3K-Akt signaling pathway;
ENSMUSG00000019478	K07879	RAB4A, RAB4	Ras-related protein Rab-4A	--	1	ko04144 Endocytosis;
ENSMUSG00000019487	K07196	TRIP10, CIP4	thyroid hormone receptor interactor 10	--	1	ko04910 Insulin signaling pathway;
ENSMUSG00000019489	K05470	TNFSF7, CD70	tumor necrosis factor ligand superfamily member 7	--	1	ko04060 Cytokine-cytokine receptor interaction;
ENSMUSG00000019505	K04551	UBB	ubiquitin B	--	4	ko04137 Mitophagy - animal;ko04144 Endocytosis;ko05012 Parkinson's disease;ko05167 Kaposi's sarcoma-associated herpesvirus infection;
ENSMUSG00000019518	K12402	AP4M1	AP-4 complex subunit mu-1	--	1	ko04142 Lysosome;
ENSMUSG00000019528	K00750	GYG1, GYG2	glycogenin	EC:2.4.1.186	2	ko00500 Starch and sucrose metabolism;ko01100 Metabolic pathways;
ENSMUSG00000019578	K14011	UBXN6, UBXD1	UBX domain-containing protein 6	--	1	ko04141 Protein processing in endoplasmic reticulum;
ENSMUSG00000019647	K06842	SEMA6	semaphorin 6	--	1	ko04360 Axon guidance;
ENSMUSG00000019659	K12871	CCDC12	coiled-coil domain-containing protein 12	--	1	ko03040 Spliceosome;
ENSMUSG00000019699	K04456	AKT	RAC serine/threonine-protein kinase	EC:2.7.11.1	84	ko01521 EGFR tyrosine kinase inhibitor resistance;ko01522 Endocrine resistance;ko01524 Platinum drug resistance;ko04010 MAPK signaling pathway;ko04012 ErbB signaling pathway;ko04014 Ras signaling pathway;ko04015 Rap1 signaling pathway;ko04022 cGMP-PKG signaling pathway;ko04024 cAMP signaling pathway;ko04062 Chemokine signaling pathway;ko04066 HIF-1 signaling pathway;ko04068 FoxO signaling pathway…
ENSMUSG00000019710	K02895	RP-L24, MRPL24, rplX	large subunit ribosomal protein L24	--	1	ko03010 Ribosome;
ENSMUSG00000019718	K18384	L3HYPDH	trans-L-3-hydroxyproline dehydratase	EC:4.2.1.77	1	ko00330 Arginine and proline metabolism;
ENSMUSG00000019738	K03017	RPB9, POLR2I	DNA-directed RNA polymerase II subunit RPB9	--	6	ko00230 Purine metabolism;ko00240 Pyrimidine metabolism;ko01100 Metabolic pathways;ko03020 RNA polymerase;ko05016 Huntington's disease;ko05169 Epstein-Barr virus infection;
ENSMUSG00000019761	K07604	KRT1	type I keratin, acidic	--	1	ko04915 Estrogen signaling pathway;
ENSMUSG00000019762	K17231	IYD, DEHAL1	iodotyrosine deiodinase	EC:1.21.1.1	1	ko04918 Thyroid hormone synthesis;
ENSMUSG00000019768	K08550	ESR1, NR3A1	estrogen receptor alpha	--	8	ko01522 Endocrine resistance;ko04915 Estrogen signaling pathway;ko04917 Prolactin signaling pathway;ko04919 Thyroid hormone signaling pathway;ko04961 Endocrine and other factor-regulated calcium reabsorption;ko05200 Pathways in cancer;ko05205 Proteoglycans in cancer;ko05224 Breast cancer;
ENSMUSG00000019773	K10292	FBXO5, EMI1	F-box protein 5	--	1	ko04114 Oocyte meiosis;
ENSMUSG00000019777	K06067	HDAC1_2	histone deacetylase 1/2	EC:3.5.1.98	12	ko04110 Cell cycle;ko04213 Longevity regulating pathway - multiple species;ko04330 Notch signaling pathway;ko04919 Thyroid hormone signaling pathway;ko05016 Huntington's disease;ko05034 Alcoholism;ko05165 Human papillomavirus infection;ko05169 Epstein-Barr virus infection;ko05200 Pathways in cancer;ko05202 Transcriptional misregulation in cancer;ko05203 Viral carcinogenesis;ko05220 Chronic myeloi…
ENSMUSG00000019779	K08892	FRK, PTK5	fyn-related kinase	EC:2.7.10.2	1	ko04013 MAPK signaling pathway - fly;
ENSMUSG00000019789	K09091	HEY	hairy and enhancer of split related with YRPW motif	--	3	ko05165 Human papillomavirus infection;ko05200 Pathways in cancer;ko05224 Breast cancer;
ENSMUSG00000019802	K09540	SEC63, DNAJC23	translocation protein SEC63	--	2	ko03060 Protein export;ko04141 Protein processing in endoplasmic reticulum;
ENSMUSG00000019803	K08545	NR2E1, TLX, tll	nuclear receptor subfamily 2 group E member 1	--	1	ko04013 MAPK signaling pathway - fly;
ENSMUSG00000019804	K17918	SNX3_12	sorting nexin-3/12	--	1	ko04144 Endocytosis;
ENSMUSG00000019809	K13336	PEX3	peroxin-3	--	1	ko04146 Peroxisome;
ENSMUSG00000019810	K01206	FUCA	alpha-L-fucosidase	EC:3.2.1.51	1	ko00511 Other glycan degradation;
ENSMUSG00000019818	K06546	CD164, MGC24	CD164 antigen	--	1	ko04142 Lysosome;
ENSMUSG00000019820	K10366	DMD	dystrophin	--	4	ko05410 Hypertrophic cardiomyopathy (HCM);ko05412 Arrhythmogenic right ventricular cardiomyopathy (ARVC);ko05414 Dilated cardiomyopathy (DCM);ko05416 Viral myocarditis;
ENSMUSG00000019822	K12351	SMPD2	sphingomyelin phosphodiesterase 2	EC:3.1.4.12	3	ko00600 Sphingolipid metabolism;ko01100 Metabolic pathways;ko04071 Sphingolipid signaling pathway;
ENSMUSG00000019828	K04603	GRM1	metabotropic glutamate receptor 1	--	11	ko04020 Calcium signaling pathway;ko04068 FoxO signaling pathway;ko04072 Phospholipase D signaling pathway;ko04080 Neuroactive ligand-receptor interaction;ko04540 Gap junction;ko04720 Long-term potentiation;ko04723 Retrograde endocannabinoid signaling;ko04724 Glutamatergic synapse;ko04730 Long-term depression;ko04742 Taste transduction;ko04915 Estrogen signaling pathway;
ENSMUSG00000019831	K05753	WASF1	WAS protein family, member 1	--	7	ko04520 Adherens junction;ko04666 Fc gamma R-mediated phagocytosis;ko04810 Regulation of actin cytoskeleton;ko05100 Bacterial invasion of epithelial cells;ko05131 Shigellosis;ko05132 Salmonella infection;ko05231 Choline metabolism in cancer;
ENSMUSG00000019836	K01611	speD, AMD1	S-adenosylmethionine decarboxylase	EC:4.1.1.50	3	ko00270 Cysteine and methionine metabolism;ko00330 Arginine and proline metabolism;ko01100 Metabolic pathways;
ENSMUSG00000019838	K08187	SLC16A10	MFS transporter, MCP family, solute carrier family 16 (monocarboxylic acid transporters), member 10	--	2	ko04919 Thyroid hormone signaling pathway;ko04974 Protein digestion and absorption;
ENSMUSG00000019841	K02350	REV3L, POLZ	DNA polymerase zeta	EC:2.7.7.7	3	ko01100 Metabolic pathways;ko01524 Platinum drug resistance;ko03460 Fanconi anemia pathway;
ENSMUSG00000019843	K05703	FYN	tyrosine-protein kinase Fyn	EC:2.7.10.2	15	ko04071 Sphingolipid signaling pathway;ko04072 Phospholipase D signaling pathway;ko04360 Axon guidance;ko04380 Osteoclast differentiation;ko04510 Focal adhesion;ko04520 Adherens junction;ko04611 Platelet activation;ko04650 Natural killer cell mediated cytotoxicity;ko04660 T cell receptor signaling pathway;ko04664 Fc epsilon RI signaling pathway;ko04725 Cholinergic synapse;ko05020 Prion diseases;k…
ENSMUSG00000019846	K06241	LAMA4	laminin, alpha 4	--	9	ko04151 PI3K-Akt signaling pathway;ko04510 Focal adhesion;ko04512 ECM-receptor interaction;ko05143 African trypanosomiasis;ko05145 Toxoplasmosis;ko05146 Amoebiasis;ko05165 Human papillomavirus infection;ko05200 Pathways in cancer;ko05222 Small cell lung cancer;
ENSMUSG00000019849	K01322	PREP	prolyl oligopeptidase	EC:3.4.21.26	1	ko04614 Renin-angiotensin system;
ENSMUSG00000019850	K11859	TNFAIP3, A20, OTUD7C	tumor necrosis factor, alpha-induced protein 3	EC:3.4.19.12	7	ko04064 NF-kappa B signaling pathway;ko04217 Necroptosis;ko04621 NOD-like receptor signaling pathway;ko04657 IL-17 signaling pathway;ko04668 TNF signaling pathway;ko05162 Measles;ko05169 Epstein-Barr virus infection;
ENSMUSG00000019851	K10136	PERP	TP53 apoptosis effector	--	1	ko04115 p53 signaling pathway;
ENSMUSG00000019863	K02433	gatA, QRSL1	aspartyl-tRNA(Asn)/glutamyl-tRNA(Gln) amidotransferase subunit A	EC:6.3.5.6 6.3.5.7	2	ko00970 Aminoacyl-tRNA biosynthesis;ko01100 Metabolic pathways;
ENSMUSG00000019865	K04168	NMBR	neuromedin B receptor	--	1	ko04080 Neuroactive ligand-receptor interaction;
ENSMUSG00000019868	K12199	VTA1, LIP5	vacuolar protein sorting-associated protein VTA1	--	1	ko04144 Endocytosis;
ENSMUSG00000019874	K08756	FABP7	fatty acid-binding protein 7, brain	--	1	ko03320 PPAR signaling pathway;
ENSMUSG00000019883	K18426	ECHDC1	ethylmalonyl-CoA/methylmalonyl-CoA decarboxylase	EC:4.1.1.94 4.1.1.41	1	ko00640 Propanoate metabolism;
ENSMUSG00000019888	K13748	MGAT4C	alpha-1,3-mannosylglycoprotein beta-1,4-N-acetylglucosaminyltransferase C	EC:2.4.1.201 2.4.1.145	2	ko00510 N-Glycan biosynthesis;ko01100 Metabolic pathways;
ENSMUSG00000019893	K05088	ROS1	proto-oncogene tyrosine-protein kinase ROS	EC:2.7.10.1	1	ko04013 MAPK signaling pathway - fly;
ENSMUSG00000019899	K05637	LAMA1_2	laminin, alpha 1/2	--	8	ko04151 PI3K-Akt signaling pathway;ko04510 Focal adhesion;ko04512 ECM-receptor interaction;ko05145 Toxoplasmosis;ko05146 Amoebiasis;ko05165 Human papillomavirus infection;ko05200 Pathways in cancer;ko05222 Small cell lung cancer;
ENSMUSG00000019900	K19521	RFX6	regulatory factor X 6	--	1	ko04950 Maturity onset diabetes of the young;
ENSMUSG00000019905	K04622	GPRC6A	G protein-coupled receptor family C group 6 member A	--	1	ko04621 NOD-like receptor signaling pathway;
ENSMUSG00000019907	K06270	PPP1R12A, MYPT1	protein phosphatase 1 regulatory subunit 12A	--	8	ko04022 cGMP-PKG signaling pathway;ko04024 cAMP signaling pathway;ko04270 Vascular smooth muscle contraction;ko04510 Focal adhesion;ko04611 Platelet activation;ko04810 Regulation of actin cytoskeleton;ko04921 Oxytocin signaling pathway;ko05205 Proteoglycans in cancer;
ENSMUSG00000019916	K00472	P4HA	prolyl 4-hydroxylase	EC:1.14.11.2	2	ko00330 Arginine and proline metabolism;ko01100 Metabolic pathways;
ENSMUSG00000019927	K06689	UBE2D, UBC4, UBC5	ubiquitin-conjugating enzyme E2 D	EC:2.3.2.23	4	ko04013 MAPK signaling pathway - fly;ko04120 Ubiquitin mediated proteolysis;ko04141 Protein processing in endoplasmic reticulum;ko04624 Toll and Imd signaling pathway;
ENSMUSG00000019929	K04660	DCN	decorin	--	2	ko04350 TGF-beta signaling pathway;ko05205 Proteoglycans in cancer;
ENSMUSG00000019935	K12302	SLC17A6_7_8	MFS transporter, ACS family, solute carrier family 17 (sodium-dependent inorganic phosphate cotransporter), member 6/7/8	--	4	ko04721 Synaptic vesicle cycle;ko04723 Retrograde endocannabinoid signaling;ko04724 Glutamatergic synapse;ko05033 Nicotine addiction;
ENSMUSG00000019942	K02087	CDK1, CDC2	cyclin-dependent kinase 1	EC:2.7.11.22 2.7.11.23	9	ko04110 Cell cycle;ko04114 Oocyte meiosis;ko04115 p53 signaling pathway;ko04218 Cellular senescence;ko04540 Gap junction;ko04914 Progesterone-mediated oocyte maturation;ko05168 Herpes simplex infection;ko05169 Epstein-Barr virus infection;ko05203 Viral carcinogenesis;
ENSMUSG00000019943	K05850	ATP2B	Ca2+ transporting ATPase, plasma membrane	EC:3.6.3.8	7	ko04020 Calcium signaling pathway;ko04022 cGMP-PKG signaling pathway;ko04024 cAMP signaling pathway;ko04261 Adrenergic signaling in cardiomyocytes;ko04925 Aldosterone synthesis and secretion;ko04970 Salivary secretion;ko04972 Pancreatic secretion;
ENSMUSG00000019944	K07868	RHOBTB1_2	Rho-related BTB domain-containing protein 1/2	--	1	ko04120 Ubiquitin mediated proteolysis;
ENSMUSG00000019960	K04459	DUSP, MKP	dual specificity MAP kinase phosphatase	EC:3.1.3.16 3.1.3.48	1	ko04010 MAPK signaling pathway;
ENSMUSG00000019966	K05461	KITLG	KIT ligand	--	9	ko04010 MAPK signaling pathway;ko04014 Ras signaling pathway;ko04015 Rap1 signaling pathway;ko04060 Cytokine-cytokine receptor interaction;ko04072 Phospholipase D signaling pathway;ko04151 PI3K-Akt signaling pathway;ko04640 Hematopoietic cell lineage;ko04916 Melanogenesis;ko05200 Pathways in cancer;
ENSMUSG00000019969	K04505	PSEN1, PS1	presenilin 1	EC:3.4.23.-	5	ko04310 Wnt signaling pathway;ko04330 Notch signaling pathway;ko04722 Neurotrophin signaling pathway;ko05010 Alzheimer's disease;ko05165 Human papillomavirus infection;
ENSMUSG00000019970	K13302	SGK1	serum/glucocorticoid-regulated kinase 1	EC:2.7.11.1	4	ko04068 FoxO signaling pathway;ko04150 mTOR signaling pathway;ko04151 PI3K-Akt signaling pathway;ko04960 Aldosterone-regulated sodium reabsorption;
ENSMUSG00000019977	K14416	HBS1	elongation factor 1 alpha-like protein	--	2	ko03015 mRNA surveillance pathway;ko05134 Legionellosis;
ENSMUSG00000019979	K02084	APAF1	apoptotic protease-activating factor	--	14	ko01524 Platinum drug resistance;ko04115 p53 signaling pathway;ko04210 Apoptosis;ko04214 Apoptosis - fly;ko04215 Apoptosis - multiple species;ko05010 Alzheimer's disease;ko05012 Parkinson's disease;ko05014 Amyotrophic lateral sclerosis (ALS);ko05016 Huntington's disease;ko05134 Legionellosis;ko05152 Tuberculosis;ko05161 Hepatitis B;ko05200 Pathways in cancer;ko05222 Small cell lung cancer;
ENSMUSG00000019982	K09420	MYB, C-MYB	transcriptional activator Myb	--	2	ko04151 PI3K-Akt signaling pathway;ko05166 HTLV-I infection;
ENSMUSG00000019987	K01476	E3.5.3.1, rocF, arg	arginase	EC:3.5.3.1	5	ko00220 Arginine biosynthesis;ko00330 Arginine and proline metabolism;ko01100 Metabolic pathways;ko01230 Biosynthesis of amino acids;ko05146 Amoebiasis;
ENSMUSG00000019989	K01513	ENPP1_3, CD203	ectonucleotide pyrophosphatase/phosphodiesterase family member 1/3	EC:3.1.4.1 3.6.1.9	7	ko00230 Purine metabolism;ko00240 Pyrimidine metabolism;ko00500 Starch and sucrose metabolism;ko00740 Riboflavin metabolism;ko00760 Nicotinate and nicotinamide metabolism;ko00770 Pantothenate and CoA biosynthesis;ko01100 Metabolic pathways;
ENSMUSG00000019990	K18436	PDE7	high affinity cAMP-specific 3',5'-cyclic phosphodiesterase 7	EC:3.1.4.53	2	ko00230 Purine metabolism;ko05032 Morphine addiction;
ENSMUSG00000019997	K06827	CTGF	connective tissue growth factor	--	2	ko04371 Apelin signaling pathway;ko04390 Hippo signaling pathway;
ENSMUSG00000019998	K08488	STX7	syntaxin 7	--	2	ko04130 SNARE interactions in vesicular transport;ko04145 Phagosome;
ENSMUSG00000020003	K13341	PEX7, PTS2R	peroxin-7	--	1	ko04146 Peroxisome;
ENSMUSG00000020007	K05136	IL20RA	interleukin 20 receptor alpha	--	2	ko04060 Cytokine-cytokine receptor interaction;ko04630 Jak-STAT signaling pathway;
ENSMUSG00000020009	K05132	IFNGR1, CD119	interferon gamma receptor 1	--	19	ko04060 Cytokine-cytokine receptor interaction;ko04066 HIF-1 signaling pathway;ko04217 Necroptosis;ko04380 Osteoclast differentiation;ko04630 Jak-STAT signaling pathway;ko04650 Natural killer cell mediated cytotoxicity;ko04658 Th1 and Th2 cell differentiation;ko04659 Th17 cell differentiation;ko05132 Salmonella infection;ko05140 Leishmaniasis;ko05142 Chagas disease (American trypanosomiasis);ko05…
ENSMUSG00000020010	K08069	VNN	pantetheine hydrolase	EC:3.5.1.92	1	ko00770 Pantothenate and CoA biosynthesis;
ENSMUSG00000020017	K01745	hutH, HAL	histidine ammonia-lyase	EC:4.3.1.3	2	ko00340 Histidine metabolism;ko01100 Metabolic pathways;
ENSMUSG00000020018	K11098	SNRPF, SMF	small nuclear ribonucleoprotein F	--	1	ko03040 Spliceosome;
ENSMUSG00000020019	K06845	NTN4	netrin 4	--	1	ko04360 Axon guidance;
ENSMUSG00000020022	K11352	NDUFA12	NADH dehydrogenase (ubiquinone) 1 alpha subcomplex subunit 12	--	8	ko00190 Oxidative phosphorylation;ko01100 Metabolic pathways;ko04714 Thermogenesis;ko04723 Retrograde endocannabinoid signaling;ko04932 Non-alcoholic fatty liver disease (NAFLD);ko05010 Alzheimer's disease;ko05012 Parkinson's disease;ko05016 Huntington's disease;
ENSMUSG00000020027	K04695	SOCS2, CIS2	suppressor of cytokine signaling 2	--	4	ko04630 Jak-STAT signaling pathway;ko04910 Insulin signaling pathway;ko04917 Prolactin signaling pathway;ko04930 Type II diabetes mellitus;
ENSMUSG00000020038	K02295	CRY	cryptochrome	--	1	ko04710 Circadian rhythm;
ENSMUSG00000020044	K16866	TIMP3	metalloproteinase inhibitor 3	--	2	ko05205 Proteoglycans in cancer;ko05206 MicroRNAs in cancer;
ENSMUSG00000020048	K09487	HSP90B, TRA1	heat shock protein 90kDa beta	--	8	ko04141 Protein processing in endoplasmic reticulum;ko04151 PI3K-Akt signaling pathway;ko04657 IL-17 signaling pathway;ko04915 Estrogen signaling pathway;ko04918 Thyroid hormone synthesis;ko05200 Pathways in cancer;ko05215 Prostate cancer;ko05418 Fluid shear stress and atherosclerosis;
ENSMUSG00000020051	K00500	phhA, PAH	phenylalanine-4-hydroxylase	EC:1.14.16.1	5	ko00360 Phenylalanine metabolism;ko00400 Phenylalanine, tyrosine and tryptophan biosynthesis;ko00790 Folate biosynthesis;ko01100 Metabolic pathways;ko01230 Biosynthesis of amino acids;
ENSMUSG00000020053	K05459	IGF1	insulin-like growth factor 1	--	30	ko01521 EGFR tyrosine kinase inhibitor resistance;ko01522 Endocrine resistance;ko04010 MAPK signaling pathway;ko04014 Ras signaling pathway;ko04015 Rap1 signaling pathway;ko04066 HIF-1 signaling pathway;ko04068 FoxO signaling pathway;ko04114 Oocyte meiosis;ko04115 p53 signaling pathway;ko04150 mTOR signaling pathway;ko04151 PI3K-Akt signaling pathway;ko04152 AMPK signaling pathway;ko04211 Longevi…
ENSMUSG00000020056	K18463	CCDC53	WASH complex subunit CCDC53	--	2	ko04144 Endocytosis;ko04212 Longevity regulating pathway - worm;
ENSMUSG00000020059	K19528	SYCP3	synaptonemal complex protein 3	--	1	ko03440 Homologous recombination;
ENSMUSG00000020063	K11411	SIRT1, SIR2L1	NAD-dependent deacetylase sirtuin 1	EC:3.5.1.-	9	ko04068 FoxO signaling pathway;ko04152 AMPK signaling pathway;ko04211 Longevity regulating pathway;ko04212 Longevity regulating pathway - worm;ko04213 Longevity regulating pathway - multiple species;ko04218 Cellular senescence;ko04922 Glucagon signaling pathway;ko05031 Amphetamine addiction;ko05206 MicroRNAs in cancer;
ENSMUSG00000020064	K10615	HERC4	E3 ubiquitin-protein ligase HERC4	EC:2.3.2.26	1	ko04120 Ubiquitin mediated proteolysis;
ENSMUSG00000020078	K18466	VPS26	vacuolar protein sorting-associated protein 26	--	1	ko04144 Endocytosis;
ENSMUSG00000020080	K00844	HK	hexokinase	EC:2.7.1.1	13	ko00010 Glycolysis / Gluconeogenesis;ko00051 Fructose and mannose metabolism;ko00052 Galactose metabolism;ko00500 Starch and sucrose metabolism;ko00520 Amino sugar and nucleotide sugar metabolism;ko00524 Neomycin, kanamycin and gentamicin biosynthesis;ko01100 Metabolic pathways;ko01200 Carbon metabolism;ko04066 HIF-1 signaling pathway;ko04910 Insulin signaling pathway;ko04930 Type II diabetes mel…
ENSMUSG00000020081	K04223	TACR2	tachykinin receptor 2	--	2	ko04020 Calcium signaling pathway;ko04080 Neuroactive ligand-receptor interaction;
ENSMUSG00000020086	K11251	H2A	histone H2A	--	3	ko04217 Necroptosis;ko05034 Alcoholism;ko05322 Systemic lupus erythematosus;
ENSMUSG00000020088	K07953	SAR1	GTP-binding protein SAR1	EC:3.6.5.-	2	ko04141 Protein processing in endoplasmic reticulum;ko05134 Legionellosis;
ENSMUSG00000020089	K01507	ppa	inorganic pyrophosphatase	EC:3.6.1.1	1	ko00190 Oxidative phosphorylation;
ENSMUSG00000020090	K04240	NPFFR1	neuropeptide FF receptor 1	--	1	ko04080 Neuroactive ligand-receptor interaction;
ENSMUSG00000020091	K18644	EIF4EBP2	eukaryotic translation initiation factor 4E binding protein 2	--	2	ko03013 RNA transport;ko04213 Longevity regulating pathway - multiple species;
ENSMUSG00000020097	K01634	SGPL1, DPL1	sphinganine-1-phosphate aldolase	EC:4.1.2.27	3	ko00600 Sphingolipid metabolism;ko01100 Metabolic pathways;ko04071 Sphingolipid signaling pathway;
ENSMUSG00000020098	K01724	PCBD, phhB	4a-hydroxytetrahydrobiopterin dehydratase	EC:4.2.1.96	1	ko00790 Folate biosynthesis;
ENSMUSG00000020099	K07521	UNC5	netrin receptor unc-5	--	1	ko04360 Axon guidance;
ENSMUSG00000020108	K08270	DDIT4, REDD1	DNA-damage-inducible transcript 4	--	4	ko04140 Autophagy - animal;ko04150 mTOR signaling pathway;ko04151 PI3K-Akt signaling pathway;ko05206 MicroRNAs in cancer;
ENSMUSG00000020109	K09518	DNAJB12	DnaJ homolog subfamily B member 12	--	1	ko04141 Protein processing in endoplasmic reticulum;
ENSMUSG00000020115	K05410	TBK1	TANK-binding kinase 1	EC:2.7.11.10	15	ko04014 Ras signaling pathway;ko04137 Mitophagy - animal;ko04620 Toll-like receptor signaling pathway;ko04621 NOD-like receptor signaling pathway;ko04622 RIG-I-like receptor signaling pathway;ko04623 Cytosolic DNA-sensing pathway;ko04657 IL-17 signaling pathway;ko05160 Hepatitis C;ko05161 Hepatitis B;ko05162 Measles;ko05164 Influenza A;ko05165 Human papillomavirus infection;ko05167 Kaposi's sarco…
ENSMUSG00000020121	K07526	SRGAP	SLIT-ROBO Rho GTPase activating protein	--	1	ko04360 Axon guidance;
ENSMUSG00000020122	K04361	EGFR, ERBB1	epidermal growth factor receptor	EC:2.7.10.1	46	ko01521 EGFR tyrosine kinase inhibitor resistance;ko01522 Endocrine resistance;ko04010 MAPK signaling pathway;ko04012 ErbB signaling pathway;ko04013 MAPK signaling pathway - fly;ko04014 Ras signaling pathway;ko04015 Rap1 signaling pathway;ko04020 Calcium signaling pathway;ko04060 Cytokine-cytokine receptor interaction;ko04066 HIF-1 signaling pathway;ko04068 FoxO signaling pathway;ko04072 Phosphol…
ENSMUSG00000020123	K04226	AVPR1A	arginine vasopressin receptor 1A	--	4	ko04020 Calcium signaling pathway;ko04072 Phospholipase D signaling pathway;ko04080 Neuroactive ligand-receptor interaction;ko04270 Vascular smooth muscle contraction;
ENSMUSG00000020125	K01327	ELANE	leukocyte elastase	EC:3.4.21.37	2	ko05202 Transcriptional misregulation in cancer;ko05322 Systemic lupus erythematosus;
ENSMUSG00000020135	K02085	APC	adenomatosis polyposis coli protein	--	15	ko04310 Wnt signaling pathway;ko04390 Hippo signaling pathway;ko04550 Signaling pathways regulating pluripotency of stem cells;ko04810 Regulation of actin cytoskeleton;ko04934 Cushing's syndrome;ko05165 Human papillomavirus infection;ko05166 HTLV-I infection;ko05200 Pathways in cancer;ko05206 MicroRNAs in cancer;ko05210 Colorectal cancer;ko05213 Endometrial cancer;ko05217 Basal cell carcinoma;ko0…
ENSMUSG00000020143	K12367	DOCK2	dedicator of cytokinesis protein 2	--	2	ko04062 Chemokine signaling pathway;ko04666 Fc gamma R-mediated phagocytosis;
ENSMUSG00000020149	K07874	RAB1A	Ras-related protein Rab-1A	--	1	ko05134 Legionellosis;
ENSMUSG00000020150	K00542	GAMT	guanidinoacetate N-methyltransferase	EC:2.1.1.2	3	ko00260 Glycine, serine and threonine metabolism;ko00330 Arginine and proline metabolism;ko01100 Metabolic pathways;
ENSMUSG00000020152	K17260	ACTR2, ARP2	actin-related protein 2	--	1	ko04530 Tight junction;
ENSMUSG00000020153	K03940	NDUFS7	NADH dehydrogenase (ubiquinone) Fe-S protein 7	EC:1.6.5.3 1.6.99.3	8	ko00190 Oxidative phosphorylation;ko01100 Metabolic pathways;ko04714 Thermogenesis;ko04723 Retrograde endocannabinoid signaling;ko04932 Non-alcoholic fatty liver disease (NAFLD);ko05010 Alzheimer's disease;ko05012 Parkinson's disease;ko05016 Huntington's disease;
ENSMUSG00000020154	K05694	PTPRB, PTPB	receptor-type tyrosine-protein phosphatase beta	EC:3.1.3.48	1	ko04520 Adherens junction;
ENSMUSG00000020155	K04937	KCNMB1	potassium large conductance calcium-activated channel subfamily M beta member 1	--	3	ko04022 cGMP-PKG signaling pathway;ko04270 Vascular smooth muscle contraction;ko04911 Insulin secretion;
ENSMUSG00000020159	K05189	GABRP	gamma-aminobutyric acid receptor subunit pi	--	5	ko04080 Neuroactive ligand-receptor interaction;ko04723 Retrograde endocannabinoid signaling;ko04727 GABAergic synapse;ko05032 Morphine addiction;ko05033 Nicotine addiction;
ENSMUSG00000020160	K15613	MEIS1	homeobox protein Meis1	--	2	ko04550 Signaling pathways regulating pluripotency of stem cells;ko05202 Transcriptional misregulation in cancer;
ENSMUSG00000020163	K00420	QCR10, UQCR	ubiquinol-cytochrome c reductase subunit 10	--	8	ko00190 Oxidative phosphorylation;ko01100 Metabolic pathways;ko04260 Cardiac muscle contraction;ko04714 Thermogenesis;ko04932 Non-alcoholic fatty liver disease (NAFLD);ko05010 Alzheimer's disease;ko05012 Parkinson's disease;ko05016 Huntington's disease;
ENSMUSG00000020166	K12605	CNOT2, NOT2	CCR4-NOT transcription complex subunit 2	--	1	ko03018 RNA degradation;
ENSMUSG00000020167	K09063	TCF3, E2A	transcription factor E2-alpha	--	3	ko04550 Signaling pathways regulating pluripotency of stem cells;ko05166 HTLV-I infection;ko05202 Transcriptional misregulation in cancer;
ENSMUSG00000020168	K04257	OLFR	olfactory receptor	--	1	ko04740 Olfactory transduction;
ENSMUSG00000020178	K04266	ADORA2A, ADOR	adenosine receptor A2a	--	7	ko04015 Rap1 signaling pathway;ko04020 Calcium signaling pathway;ko04024 cAMP signaling pathway;ko04080 Neuroactive ligand-receptor interaction;ko04270 Vascular smooth muscle contraction;ko05012 Parkinson's disease;ko05034 Alcoholism;
ENSMUSG00000020180	K11088	SNRPD3, SMD3	small nuclear ribonucleoprotein D3	--	2	ko03040 Spliceosome;ko05322 Systemic lupus erythematosus;
ENSMUSG00000020182	K01593	DDC, TDC	aromatic-L-amino-acid/L-tryptophan decarboxylase	EC:4.1.1.28 4.1.1.105	9	ko00350 Tyrosine metabolism;ko00360 Phenylalanine metabolism;ko00380 Tryptophan metabolism;ko01100 Metabolic pathways;ko04726 Serotonergic synapse;ko04728 Dopaminergic synapse;ko05030 Cocaine addiction;ko05031 Amphetamine addiction;ko05034 Alcoholism;
ENSMUSG00000020184	K06643	MDM2	E3 ubiquitin-protein ligase Mdm2	EC:2.3.2.27	23	ko01522 Endocrine resistance;ko01524 Platinum drug resistance;ko04068 FoxO signaling pathway;ko04110 Cell cycle;ko04115 p53 signaling pathway;ko04120 Ubiquitin mediated proteolysis;ko04144 Endocytosis;ko04151 PI3K-Akt signaling pathway;ko04218 Cellular senescence;ko04625 C-type lectin receptor signaling pathway;ko04919 Thyroid hormone signaling pathway;ko05165 Human papillomavirus infection;ko051…
ENSMUSG00000020190	K04372	MKNK, MNK	MAP kinase interacting serine/threonine kinase	EC:2.7.11.1	3	ko04010 MAPK signaling pathway;ko04066 HIF-1 signaling pathway;ko04910 Insulin signaling pathway;
ENSMUSG00000020198	K12396	AP3D	AP-3 complex subunit delta	--	1	ko04142 Lysosome;
ENSMUSG00000020211	K12826	SF3A2, SAP62	splicing factor 3A subunit 2	--	1	ko03040 Spliceosome;
ENSMUSG00000020218	K01691	WIF1	WNT inhibitory factor 1	--	1	ko04310 Wnt signaling pathway;
ENSMUSG00000020227	K04732	IRAK3	interleukin-1 receptor-associated kinase 3	EC:2.7.11.1	1	ko04722 Neurotrophin signaling pathway;
ENSMUSG00000020235	K03364	CDH1	cell division cycle 20-like protein 1, cofactor of APC complex	--	3	ko04110 Cell cycle;ko04120 Ubiquitin mediated proteolysis;ko04914 Progesterone-mediated oocyte maturation;
ENSMUSG00000020241	K06238	COL6A	collagen, type VI, alpha	--	5	ko04151 PI3K-Akt signaling pathway;ko04510 Focal adhesion;ko04512 ECM-receptor interaction;ko04974 Protein digestion and absorption;ko05165 Human papillomavirus infection;
ENSMUSG00000020246	K14966	HCFC	host cell factor	--	2	ko04212 Longevity regulating pathway - worm;ko05168 Herpes simplex infection;
ENSMUSG00000020248	K08065	NFYB	nuclear transcription Y subunit beta	--	3	ko04612 Antigen processing and presentation;ko05152 Tuberculosis;ko05166 HTLV-I infection;
ENSMUSG00000020250	K00384	trxB, TRR	thioredoxin reductase (NADPH)	EC:1.8.1.9	1	ko00450 Selenocompound metabolism;
ENSMUSG00000020256	K00289	ALDH1L	formyltetrahydrofolate dehydrogenase	EC:1.5.1.6	1	ko00670 One carbon pool by folate;
ENSMUSG00000020257	K14962	WDR82, SWD2, CPS35	COMPASS component SWD2	--	1	ko03015 mRNA surveillance pathway;
ENSMUSG00000020260	K03691	POFUT	peptide-O-fucosyltransferase	EC:2.4.1.221	1	ko00514 Other types of O-glycan biosynthesis;
ENSMUSG00000020265	K12160	SUMO, SMT3	small ubiquitin-related modifier	--	2	ko03013 RNA transport;ko05418 Fluid shear stress and atherosclerosis;
ENSMUSG00000020271	K03362	FBXW1_11, BTRC, beta-TRCP	F-box and WD-40 domain protein 1/11	--	10	ko04114 Oocyte meiosis;ko04120 Ubiquitin mediated proteolysis;ko04218 Cellular senescence;ko04310 Wnt signaling pathway;ko04340 Hedgehog signaling pathway;ko04341 Hedgehog signaling pathway - fly;ko04390 Hippo signaling pathway;ko04624 Toll and Imd signaling pathway;ko04710 Circadian rhythm;ko05131 Shigellosis;
ENSMUSG00000020272	K08837	STK10, LOK	serine/threonine kinase 10	EC:2.7.11.1	1	ko04914 Progesterone-mediated oocyte maturation;
ENSMUSG00000020273	K14376	PAP	poly(A) polymerase	EC:2.7.7.19	1	ko03015 mRNA surveillance pathway;
ENSMUSG00000020275	K09254	REL	c-Rel proto-oncogene protein	--	4	ko04014 Ras signaling pathway;ko04624 Toll and Imd signaling pathway;ko05202 Transcriptional misregulation in cancer;ko05203 Viral carcinogenesis;
ENSMUSG00000020277	K00850	pfkA, PFK	6-phosphofructokinase 1	EC:2.7.1.11	10	ko00010 Glycolysis / Gluconeogenesis;ko00030 Pentose phosphate pathway;ko00051 Fructose and mannose metabolism;ko00052 Galactose metabolism;ko01100 Metabolic pathways;ko01200 Carbon metabolism;ko01230 Biosynthesis of amino acids;ko03018 RNA degradation;ko04152 AMPK signaling pathway;ko05230 Central carbon metabolism in cancer;
ENSMUSG00000020279	K05073	IL9R, CD129	interleukin 9 receptor	--	3	ko04060 Cytokine-cytokine receptor interaction;ko04630 Jak-STAT signaling pathway;ko04640 Hematopoietic cell lineage;
ENSMUSG00000020283	K13344	PEX13	peroxin-13	--	1	ko04146 Peroxisome;
ENSMUSG00000020287	K03652	MPG	DNA-3-methyladenine glycosylase	EC:3.2.2.21	1	ko03410 Base excision repair;
ENSMUSG00000020290	K14290	XPO1, CRM1	exportin-1	--	6	ko03008 Ribosome biogenesis in eukaryotes;ko03013 RNA transport;ko04013 MAPK signaling pathway - fly;ko05164 Influenza A;ko05166 HTLV-I infection;ko05169 Epstein-Barr virus infection;
ENSMUSG00000020300	K02602	CPEB, ORB	cytoplasmic polyadenylation element-binding protein	--	3	ko04114 Oocyte meiosis;ko04320 Dorso-ventral axis formation;ko04914 Progesterone-mediated oocyte maturation;
ENSMUSG00000020307	K02207	UBE2R, UBC3, CDC34	ubiquitin-conjugating enzyme E2 R	EC:2.3.2.23	2	ko04120 Ubiquitin mediated proteolysis;ko05168 Herpes simplex infection;
ENSMUSG00000020310	K06779	MADCAM1	mucosal vascular addressin cell adhesion molecule 1	--	2	ko04514 Cell adhesion molecules (CAMs);ko04672 Intestinal immune network for IgA production;
ENSMUSG00000020311	K14008	ERLEC1, XTP3B	endoplasmic reticulum lectin 1	--	1	ko04141 Protein processing in endoplasmic reticulum;
ENSMUSG00000020312	K17447	SHC2	SHC-transforming protein 2	--	21	ko01521 EGFR tyrosine kinase inhibitor resistance;ko01522 Endocrine resistance;ko04012 ErbB signaling pathway;ko04014 Ras signaling pathway;ko04062 Chemokine signaling pathway;ko04072 Phospholipase D signaling pathway;ko04370 VEGF signaling pathway;ko04510 Focal adhesion;ko04650 Natural killer cell mediated cytotoxicity;ko04722 Neurotrophin signaling pathway;ko04910 Insulin signaling pathway;ko04…
ENSMUSG00000020321	K00025	MDH1	malate dehydrogenase	EC:1.1.1.37	7	ko00020 Citrate cycle (TCA cycle);ko00270 Cysteine and methionine metabolism;ko00620 Pyruvate metabolism;ko00630 Glyoxylate and dicarboxylate metabolism;ko01100 Metabolic pathways;ko01200 Carbon metabolism;ko04964 Proximal tubule bicarbonate reclamation;
ENSMUSG00000020326	K10145	CCNG1	cyclin G1	--	2	ko04115 p53 signaling pathway;ko05206 MicroRNAs in cancer;
ENSMUSG00000020327	K04358	FGF	fibroblast growth factor	--	9	ko04010 MAPK signaling pathway;ko04014 Ras signaling pathway;ko04015 Rap1 signaling pathway;ko04151 PI3K-Akt signaling pathway;ko04810 Regulation of actin cytoskeleton;ko05200 Pathways in cancer;ko05218 Melanoma;ko05224 Breast cancer;ko05226 Gastric cancer;
ENSMUSG00000020330	K06267	HMMR, RHAMM, CD168	hyaluronan-mediated motility receptor	--	1	ko04512 ECM-receptor interaction;
ENSMUSG00000020331	K04955	HCN2	hyperpolarization activated cyclic nucleotide-gated potassium channel 2	--	1	ko04024 cAMP signaling pathway;
ENSMUSG00000020333	K01897	ACSL, fadD	long-chain acyl-CoA synthetase	EC:6.2.1.3	9	ko00061 Fatty acid biosynthesis;ko00071 Fatty acid degradation;ko01100 Metabolic pathways;ko01212 Fatty acid metabolism;ko03320 PPAR signaling pathway;ko04146 Peroxisome;ko04216 Ferroptosis;ko04714 Thermogenesis;ko04920 Adipocytokine signaling pathway;
ENSMUSG00000020334	K08202	SLC22A4_5, OCTN	MFS transporter, OCT family, solute carrier family 22 (organic cation transporter), member 4/5	--	1	ko05231 Choline metabolism in cancer;
ENSMUSG00000020340	K05749	CYFIP	cytoplasmic FMR1 interacting protein	--	2	ko03013 RNA transport;ko04810 Regulation of actin cytoskeleton;
ENSMUSG00000020346	K00726	MGAT1	alpha-1,3-mannosyl-glycoprotein beta-1,2-N-acetylglucosaminyltransferase	EC:2.4.1.101	2	ko00510 N-Glycan biosynthesis;ko01100 Metabolic pathways;
ENSMUSG00000020349	K04382	PPP2C	serine/threonine-protein phosphatase 2A catalytic subunit	EC:3.1.3.16	18	ko03015 mRNA surveillance pathway;ko04013 MAPK signaling pathway - fly;ko04071 Sphingolipid signaling pathway;ko04114 Oocyte meiosis;ko04136 Autophagy - other;ko04140 Autophagy - animal;ko04151 PI3K-Akt signaling pathway;ko04152 AMPK signaling pathway;ko04261 Adrenergic signaling in cardiomyocytes;ko04350 TGF-beta signaling pathway;ko04390 Hippo signaling pathway;ko04391 Hippo signaling pathway -…
ENSMUSG00000020354	K12563	SGCD	delta-sarcoglycan	--	4	ko05410 Hypertrophic cardiomyopathy (HCM);ko05412 Arrhythmogenic right ventricular cardiomyopathy (ARVC);ko05414 Dilated cardiomyopathy (DCM);ko05416 Viral myocarditis;
ENSMUSG00000020357	K05097	FLT4, VEGFR3	FMS-like tyrosine kinase 4	EC:2.7.10.1	8	ko04010 MAPK signaling pathway;ko04014 Ras signaling pathway;ko04015 Rap1 signaling pathway;ko04060 Cytokine-cytokine receptor interaction;ko04151 PI3K-Akt signaling pathway;ko04510 Focal adhesion;ko05200 Pathways in cancer;ko05224 Breast cancer;
ENSMUSG00000020359	K18202	AGXT2L2	5-phosphonooxy-L-lysine phospho-lyase	EC:4.2.3.134	2	ko00310 Lysine degradation;ko01100 Metabolic pathways;
ENSMUSG00000020361	K09489	HSPA4	heat shock 70kDa protein 4	--	2	ko04530 Tight junction;ko04612 Antigen processing and presentation;
ENSMUSG00000020362	K12603	CNOT6, CCR4	CCR4-NOT transcription complex subunit 6	EC:3.1.13.4	1	ko03018 RNA degradation;
ENSMUSG00000020363	K00820	glmS, GFPT	glucosamine---fructose-6-phosphate aminotransferase (isomerizing)	EC:2.6.1.16	4	ko00250 Alanine, aspartate and glutamate metabolism;ko00520 Amino sugar and nucleotide sugar metabolism;ko01100 Metabolic pathways;ko04931 Insulin resistance;
ENSMUSG00000020366	K04440	JNK	c-Jun N-terminal kinase	EC:2.7.11.24	63	ko01522 Endocrine resistance;ko04010 MAPK signaling pathway;ko04012 ErbB signaling pathway;ko04013 MAPK signaling pathway - fly;ko04014 Ras signaling pathway;ko04024 cAMP signaling pathway;ko04068 FoxO signaling pathway;ko04071 Sphingolipid signaling pathway;ko04137 Mitophagy - animal;ko04140 Autophagy - animal;ko04141 Protein processing in endoplasmic reticulum;ko04210 Apoptosis;ko04212 Longevit…
ENSMUSG00000020368	K08054	CANX	calnexin	--	5	ko04141 Protein processing in endoplasmic reticulum;ko04145 Phagosome;ko04612 Antigen processing and presentation;ko04918 Thyroid hormone synthesis;ko05166 HTLV-I infection;
ENSMUSG00000020372	K14753	RACK1	guanine nucleotide-binding protein subunit beta-2-like 1 protein	--	1	ko05162 Measles;
ENSMUSG00000020375	K12482	RUFY1, RABIP4	RUN and FYVE domain-containing protein 1	--	1	ko04144 Endocytosis;
ENSMUSG00000020377	K00807	LTC4S	leukotriene-C4 synthase	EC:4.4.1.20	2	ko00590 Arachidonic acid metabolism;ko01100 Metabolic pathways;
ENSMUSG00000020380	K10866	RAD50	DNA repair protein RAD50	EC:3.6.-	3	ko03440 Homologous recombination;ko03450 Non-homologous end-joining;ko04218 Cellular senescence;
ENSMUSG00000020383	K05435	IL13	interleukin 13	--	9	ko04060 Cytokine-cytokine receptor interaction;ko04630 Jak-STAT signaling pathway;ko04657 IL-17 signaling pathway;ko04658 Th1 and Th2 cell differentiation;ko04664 Fc epsilon RI signaling pathway;ko05162 Measles;ko05200 Pathways in cancer;ko05310 Asthma;ko05321 Inflammatory bowel disease (IBD);
ENSMUSG00000020386	K07953	SAR1	GTP-binding protein SAR1	EC:3.6.5.-	2	ko04141 Protein processing in endoplasmic reticulum;ko05134 Legionellosis;
ENSMUSG00000020390	K10574	UBE2B, RAD6B	ubiquitin-conjugating enzyme E2 B	EC:2.3.2.23	1	ko04120 Ubiquitin mediated proteolysis;
ENSMUSG00000020395	K07363	ITK	IL2-inducible T-cell kinase	EC:2.7.10.2	3	ko04062 Chemokine signaling pathway;ko04660 T cell receptor signaling pathway;ko04670 Leukocyte transendothelial migration;
ENSMUSG00000020396	K04574	NEFH, NF-H	neurofilament heavy polypeptide	--	1	ko05014 Amyotrophic lateral sclerosis (ALS);
ENSMUSG00000020402	K05862	VDAC1	voltage-dependent anion channel protein 1	--	10	ko04020 Calcium signaling pathway;ko04022 cGMP-PKG signaling pathway;ko04217 Necroptosis;ko04218 Cellular senescence;ko04621 NOD-like receptor signaling pathway;ko04979 Cholesterol metabolism;ko05012 Parkinson's disease;ko05016 Huntington's disease;ko05164 Influenza A;ko05166 HTLV-I infection;
ENSMUSG00000020405	K08755	FABP6	fatty acid-binding protein 6, ileal (gastrotropin)	--	1	ko03320 PPAR signaling pathway;
ENSMUSG00000020407	K00757	udp, UPP	uridine phosphorylase	EC:2.4.2.3	3	ko00240 Pyrimidine metabolism;ko00983 Drug metabolism - other enzymes;ko01100 Metabolic pathways;
ENSMUSG00000020409	K12819	SLU7	pre-mRNA-processing factor SLU7	--	1	ko03040 Spliceosome;
ENSMUSG00000020413	K10903	HUS1	HUS1 checkpoint protein	--	1	ko04218 Cellular senescence;
ENSMUSG00000020415	K06635	PTTG	securin	--	3	ko04110 Cell cycle;ko04114 Oocyte meiosis;ko05166 HTLV-I infection;
ENSMUSG00000020423	K14443	TOB	protein Tob/BTG	--	1	ko03018 RNA degradation;
ENSMUSG00000020427	K10138	IGFBP3	insulin-like growth factor-binding protein 3	--	3	ko04115 p53 signaling pathway;ko04218 Cellular senescence;ko05202 Transcriptional misregulation in cancer;
ENSMUSG00000020428	K05175	GABRA	gamma-aminobutyric acid receptor subunit alpha	--	6	ko04080 Neuroactive ligand-receptor interaction;ko04723 Retrograde endocannabinoid signaling;ko04727 GABAergic synapse;ko04742 Taste transduction;ko05032 Morphine addiction;ko05033 Nicotine addiction;
ENSMUSG00000020431	K08041	ADCY1	adenylate cyclase 1	EC:4.6.1.1	48	ko00230 Purine metabolism;ko01522 Endocrine resistance;ko04015 Rap1 signaling pathway;ko04020 Calcium signaling pathway;ko04022 cGMP-PKG signaling pathway;ko04024 cAMP signaling pathway;ko04062 Chemokine signaling pathway;ko04072 Phospholipase D signaling pathway;ko04114 Oocyte meiosis;ko04211 Longevity regulating pathway;ko04213 Longevity regulating pathway - multiple species;ko04261 Adrenergic …
ENSMUSG00000020432	K14619	TCN2	transcobalamin-2	--	1	ko04977 Vitamin digestion and absorption;
ENSMUSG00000020436	K05186	GABRG	gamma-aminobutyric acid receptor subunit gamma	--	5	ko04080 Neuroactive ligand-receptor interaction;ko04723 Retrograde endocannabinoid signaling;ko04727 GABAergic synapse;ko05032 Morphine addiction;ko05033 Nicotine addiction;
ENSMUSG00000020440	K07940	ARF5	ADP-ribosylation factor 5	--	1	ko04144 Endocytosis;
ENSMUSG00000020444	K00942	E2.7.4.8, gmk	guanylate kinase	EC:2.7.4.8	2	ko00230 Purine metabolism;ko01100 Metabolic pathways;
ENSMUSG00000020447	K14461	NPC1L1	Niemann-Pick C1-like protein 1	--	1	ko04975 Fat digestion and absorption;
ENSMUSG00000020448	K10666	RNF5	E3 ubiquitin-protein ligase RNF5	EC:2.3.2.27	1	ko04141 Protein processing in endoplasmic reticulum;
ENSMUSG00000020456	K00164	OGDH, sucA	2-oxoglutarate dehydrogenase E1 component	EC:1.2.4.2	5	ko00020 Citrate cycle (TCA cycle);ko00310 Lysine degradation;ko00380 Tryptophan metabolism;ko01100 Metabolic pathways;ko01200 Carbon metabolism;
ENSMUSG00000020460	K02977	RP-S27Ae, RPS27A	small subunit ribosomal protein S27Ae	--	1	ko03010 Ribosome;
ENSMUSG00000020463	K17491	SMEK, PPP4R3	protein phosphatase 4 regulatory subunit 3	--	2	ko04212 Longevity regulating pathway - worm;ko04922 Glucagon signaling pathway;
ENSMUSG00000020464	K00962	pnp, PNPT1	polyribonucleotide nucleotidyltransferase	EC:2.7.7.8	3	ko00230 Purine metabolism;ko00240 Pyrimidine metabolism;ko03018 RNA degradation;
ENSMUSG00000020469	K12754	MYL7	myosin regulatory light chain 7	--	3	ko04510 Focal adhesion;ko04670 Leukocyte transendothelial migration;ko04810 Regulation of actin cytoskeleton;
ENSMUSG00000020471	K02328	POLD2	DNA polymerase delta subunit 2	--	9	ko00230 Purine metabolism;ko00240 Pyrimidine metabolism;ko01100 Metabolic pathways;ko03030 DNA replication;ko03410 Base excision repair;ko03420 Nucleotide excision repair;ko03430 Mismatch repair;ko03440 Homologous recombination;ko05166 HTLV-I infection;
ENSMUSG00000020474	K03513	POLM	DNA polymerase mu	EC:2.7.7.7	1	ko03450 Non-homologous end-joining;
ENSMUSG00000020475	K01834	PGAM, gpmA	2,3-bisphosphoglycerate-dependent phosphoglycerate mutase	EC:5.4.2.11	7	ko00010 Glycolysis / Gluconeogenesis;ko00260 Glycine, serine and threonine metabolism;ko01100 Metabolic pathways;ko01200 Carbon metabolism;ko01230 Biosynthesis of amino acids;ko04922 Glucagon signaling pathway;ko05230 Central carbon metabolism in cancer;
ENSMUSG00000020483	K10418	DYNLL	dynein light chain LC8-type	--	1	ko04962 Vasopressin-regulated water reabsorption;
ENSMUSG00000020484	K09027	XBP1	X box-binding protein 1	--	3	ko04141 Protein processing in endoplasmic reticulum;ko04932 Non-alcoholic fatty liver disease (NAFLD);ko05166 HTLV-I infection;
ENSMUSG00000020486	K16943	SEPT4	septin 4	--	2	ko04210 Apoptosis;ko04215 Apoptosis - multiple species;
ENSMUSG00000020514	K02890	RP-L22, MRPL22, rplV	large subunit ribosomal protein L22	--	1	ko03010 Ribosome;
ENSMUSG00000020515	K12581	CNOT7_8, CAF1, POP2	CCR4-NOT transcription complex subunit 7/8	--	1	ko03018 RNA degradation;
ENSMUSG00000020516	K04688	RPS6KB	ribosomal protein S6 kinase beta	EC:2.7.11.1	27	ko01521 EGFR tyrosine kinase inhibitor resistance;ko01522 Endocrine resistance;ko04012 ErbB signaling pathway;ko04066 HIF-1 signaling pathway;ko04140 Autophagy - animal;ko04150 mTOR signaling pathway;ko04151 PI3K-Akt signaling pathway;ko04152 AMPK signaling pathway;ko04211 Longevity regulating pathway;ko04212 Longevity regulating pathway - worm;ko04213 Longevity regulating pathway - multiple spec…
ENSMUSG00000020520	K00710	GALNT	polypeptide N-acetylgalactosaminyltransferase	EC:2.4.1.41	2	ko00512 Mucin type O-glycan biosynthesis;ko01100 Metabolic pathways;
ENSMUSG00000020524	K05197	GRIA1	glutamate receptor 1	--	11	ko04024 cAMP signaling pathway;ko04080 Neuroactive ligand-receptor interaction;ko04713 Circadian entrainment;ko04720 Long-term potentiation;ko04723 Retrograde endocannabinoid signaling;ko04724 Glutamatergic synapse;ko04728 Dopaminergic synapse;ko04730 Long-term depression;ko05014 Amyotrophic lateral sclerosis (ALS);ko05031 Amphetamine addiction;ko05033 Nicotine addiction;
ENSMUSG00000020525	K10147	PPM1D, WIP1	protein phosphatase 1D	EC:3.1.3.16	1	ko04115 p53 signaling pathway;
ENSMUSG00000020532	K11262	ACACA	acetyl-CoA carboxylase / biotin carboxylase 1	EC:6.4.1.2 6.3.4.14 2.1.3.15	8	ko00061 Fatty acid biosynthesis;ko00620 Pyruvate metabolism;ko00640 Propanoate metabolism;ko01100 Metabolic pathways;ko01212 Fatty acid metabolism;ko04152 AMPK signaling pathway;ko04910 Insulin signaling pathway;ko04922 Glucagon signaling pathway;
ENSMUSG00000020534	K00600	glyA, SHMT	glycine hydroxymethyltransferase	EC:2.1.2.1	7	ko00260 Glycine, serine and threonine metabolism;ko00630 Glyoxylate and dicarboxylate metabolism;ko00670 One carbon pool by folate;ko01100 Metabolic pathways;ko01200 Carbon metabolism;ko01230 Biosynthesis of amino acids;ko01523 Antifolate resistance;
ENSMUSG00000020536	K06094	LLGL	lethal(2) giant larvae protein	--	4	ko04390 Hippo signaling pathway;ko04391 Hippo signaling pathway - fly;ko04530 Tight junction;ko05165 Human papillomavirus infection;
ENSMUSG00000020538	K07197	SREBP1, SREBF1	sterol regulatory element-binding transcription factor 1	--	4	ko04152 AMPK signaling pathway;ko04910 Insulin signaling pathway;ko04931 Insulin resistance;ko04932 Non-alcoholic fatty liver disease (NAFLD);
ENSMUSG00000020541	K02258	COX11, ctaG	cytochrome c oxidase assembly protein subunit 11	--	3	ko00190 Oxidative phosphorylation;ko01100 Metabolic pathways;ko04714 Thermogenesis;
ENSMUSG00000020544	K02258	COX11, ctaG	cytochrome c oxidase assembly protein subunit 11	--	3	ko00190 Oxidative phosphorylation;ko01100 Metabolic pathways;ko04714 Thermogenesis;
ENSMUSG00000020549	K00784	rnz	ribonuclease Z	EC:3.1.26.11	1	ko03013 RNA transport;
ENSMUSG00000020561	K03004	RPA43	DNA-directed RNA polymerase I subunit RPA43	--	4	ko00230 Purine metabolism;ko00240 Pyrimidine metabolism;ko01100 Metabolic pathways;ko03020 RNA polymerase;
ENSMUSG00000020566	K02148	ATPeV1C, ATP6C	V-type H+-transporting ATPase subunit C	--	9	ko00190 Oxidative phosphorylation;ko01100 Metabolic pathways;ko04145 Phagosome;ko04150 mTOR signaling pathway;ko04721 Synaptic vesicle cycle;ko04966 Collecting duct acid secretion;ko05110 Vibrio cholerae infection;ko05120 Epithelial cell signaling in Helicobacter pylori infection;ko05323 Rheumatoid arthritis;
ENSMUSG00000020571	K09584	PDIA6, TXNDC7	protein disulfide-isomerase A6	EC:5.3.4.1	1	ko04141 Protein processing in endoplasmic reticulum;
ENSMUSG00000020572	K03462	NAMPT	nicotinamide phosphoribosyltransferase	EC:2.4.2.12	3	ko00760 Nicotinate and nicotinamide metabolism;ko01100 Metabolic pathways;ko04621 NOD-like receptor signaling pathway;
ENSMUSG00000020573	K00922	PIK3CA_B_D	phosphatidylinositol-4,5-bisphosphate 3-kinase catalytic subunit alpha/beta/delta	EC:2.7.1.153	87	ko00562 Inositol phosphate metabolism;ko01521 EGFR tyrosine kinase inhibitor resistance;ko01522 Endocrine resistance;ko01524 Platinum drug resistance;ko04012 ErbB signaling pathway;ko04014 Ras signaling pathway;ko04015 Rap1 signaling pathway;ko04024 cAMP signaling pathway;ko04062 Chemokine signaling pathway;ko04066 HIF-1 signaling pathway;ko04068 FoxO signaling pathway;ko04070 Phosphatidylinosito…
ENSMUSG00000020580	K17388	ROCK2	Rho-associated protein kinase 2	EC:2.7.11.1	18	ko04022 cGMP-PKG signaling pathway;ko04024 cAMP signaling pathway;ko04062 Chemokine signaling pathway;ko04071 Sphingolipid signaling pathway;ko04270 Vascular smooth muscle contraction;ko04310 Wnt signaling pathway;ko04360 Axon guidance;ko04510 Focal adhesion;ko04530 Tight junction;ko04611 Platelet activation;ko04670 Leukocyte transendothelial migration;ko04810 Regulation of actin cytoskeleton;ko0…
ENSMUSG00000020585	K12387	LAPTM	lysosomal-associated transmembrane protein	--	1	ko04142 Lysosome;
ENSMUSG00000020591	K04212	NTSR2	neurotensin receptor 2	--	1	ko04080 Neuroactive ligand-receptor interaction;
ENSMUSG00000020592	K06257	SDC1, CD138	syndecan 1	--	5	ko04512 ECM-receptor interaction;ko04514 Cell adhesion molecules (CAMs);ko05144 Malaria;ko05205 Proteoglycans in cancer;ko05418 Fluid shear stress and atherosclerosis;
ENSMUSG00000020593	K15728	LPIN	phosphatidate phosphatase LPIN	EC:3.1.3.4	3	ko00561 Glycerolipid metabolism;ko00564 Glycerophospholipid metabolism;ko01100 Metabolic pathways;
ENSMUSG00000020598	K06756	NRCAM	neuronal cell adhesion molecule	--	1	ko04514 Cell adhesion molecules (CAMs);
ENSMUSG00000020599	K13765	RGS9	regulator of G-protein signaling 9	--	2	ko04744 Phototransduction;ko05030 Cocaine addiction;
ENSMUSG00000020609	K14462	APOB	apolipoprotein B	--	3	ko04975 Fat digestion and absorption;ko04977 Vitamin digestion and absorption;ko04979 Cholesterol metabolism;
ENSMUSG00000020611	K04639	GNA13	guanine nucleotide-binding protein subunit alpha-13	--	10	ko04022 cGMP-PKG signaling pathway;ko04071 Sphingolipid signaling pathway;ko04072 Phospholipase D signaling pathway;ko04270 Vascular smooth muscle contraction;ko04371 Apelin signaling pathway;ko04611 Platelet activation;ko04730 Long-term depression;ko04810 Regulation of actin cytoskeleton;ko04928 Parathyroid hormone synthesis, secretion and action;ko05200 Pathways in cancer;
ENSMUSG00000020612	K04739	PRKAR	cAMP-dependent protein kinase regulator	--	1	ko04910 Insulin signaling pathway;
ENSMUSG00000020620	K05650	ABCA8	ATP-binding cassette, subfamily A (ABC1), member 8	--	1	ko02010 ABC transporters;
ENSMUSG00000020622	K01081	E3.1.3.5	5'-nucleotidase	EC:3.1.3.5	4	ko00230 Purine metabolism;ko00240 Pyrimidine metabolism;ko00760 Nicotinate and nicotinamide metabolism;ko01100 Metabolic pathways;
ENSMUSG00000020623	K04433	MAP2K6, MKK6	mitogen-activated protein kinase kinase 6	EC:2.7.12.2	16	ko04010 MAPK signaling pathway;ko04015 Rap1 signaling pathway;ko04212 Longevity regulating pathway - worm;ko04218 Cellular senescence;ko04380 Osteoclast differentiation;ko04620 Toll-like receptor signaling pathway;ko04664 Fc epsilon RI signaling pathway;ko04668 TNF signaling pathway;ko04750 Inflammatory mediator regulation of TRP channels;ko04912 GnRH signaling pathway;ko05014 Amyotrophic lateral…
ENSMUSG00000020629	K08967	mtnD, mtnZ, ADI1	1,2-dihydroxy-3-keto-5-methylthiopentene dioxygenase	EC:1.13.11.53 1.13.11.54	2	ko00270 Cysteine and methionine metabolism;ko01100 Metabolic pathways;
ENSMUSG00000020630	K03469	rnhA, RNASEH1	ribonuclease HI	EC:3.1.26.4	1	ko03030 DNA replication;
ENSMUSG00000020636	K01477	alc, ALLC	allantoicase	EC:3.5.3.4	2	ko00230 Purine metabolism;ko01100 Metabolic pathways;
ENSMUSG00000020638	K13809	CMPK2	UMP-CMP kinase 2, mitochondrial	EC:2.7.4.14	2	ko00240 Pyrimidine metabolism;ko01100 Metabolic pathways;
ENSMUSG00000020639	K05759	PFN	profilin	--	5	ko04013 MAPK signaling pathway - fly;ko04015 Rap1 signaling pathway;ko04810 Regulation of actin cytoskeleton;ko05131 Shigellosis;ko05132 Salmonella infection;
ENSMUSG00000020641	K15045	RSAD2	radical S-adenosyl methionine domain-containing protein 2	--	1	ko05164 Influenza A;
ENSMUSG00000020644	K17693	ID2	DNA-binding protein inhibitor ID2	--	4	ko04350 TGF-beta signaling pathway;ko04390 Hippo signaling pathway;ko04550 Signaling pathways regulating pluripotency of stem cells;ko05202 Transcriptional misregulation in cancer;
ENSMUSG00000020646	K13517	MBOAT1_2	lysophospholipid acyltransferase 1/2	EC:2.3.1.51 2.3.1.-	3	ko00561 Glycerolipid metabolism;ko00564 Glycerophospholipid metabolism;ko01100 Metabolic pathways;
ENSMUSG00000020647	K09101	NCOA1, SRC1, KAT13A	nuclear receptor coactivator 1	EC:2.3.1.48	4	ko04915 Estrogen signaling pathway;ko04919 Thyroid hormone signaling pathway;ko05200 Pathways in cancer;ko05224 Breast cancer;
ENSMUSG00000020649	K10808	RRM2	ribonucleoside-diphosphate reductase subunit M2	EC:1.17.4.1	6	ko00230 Purine metabolism;ko00240 Pyrimidine metabolism;ko00480 Glutathione metabolism;ko00983 Drug metabolism - other enzymes;ko01100 Metabolic pathways;ko04115 p53 signaling pathway;
ENSMUSG00000020651	K14702	SLC26A4, PDS	solute carrier family 26 (sodium-independent chloride/iodide transporter), member 4	--	1	ko04918 Thyroid hormone synthesis;
ENSMUSG00000020654	K08043	ADCY3	adenylate cyclase 3	EC:4.6.1.1	48	ko00230 Purine metabolism;ko01522 Endocrine resistance;ko04015 Rap1 signaling pathway;ko04020 Calcium signaling pathway;ko04022 cGMP-PKG signaling pathway;ko04024 cAMP signaling pathway;ko04062 Chemokine signaling pathway;ko04072 Phospholipase D signaling pathway;ko04114 Oocyte meiosis;ko04211 Longevity regulating pathway;ko04213 Longevity regulating pathway - multiple species;ko04261 Adrenergic …
ENSMUSG00000020660	K05228	POMC	proopiomelanocortin	--	5	ko04916 Melanogenesis;ko04920 Adipocytokine signaling pathway;ko04925 Aldosterone synthesis and secretion;ko04927 Cortisol synthesis and secretion;ko04934 Cushing's syndrome;
ENSMUSG00000020661	K17398	DNMT3A	DNA (cytosine-5)-methyltransferase 3A	EC:2.1.1.37	3	ko00270 Cysteine and methionine metabolism;ko01100 Metabolic pathways;ko05206 MicroRNAs in cancer;
ENSMUSG00000020664	K00382	DLD, lpd, pdhD	dihydrolipoamide dehydrogenase	EC:1.8.1.4	9	ko00010 Glycolysis / Gluconeogenesis;ko00020 Citrate cycle (TCA cycle);ko00260 Glycine, serine and threonine metabolism;ko00280 Valine, leucine and isoleucine degradation;ko00620 Pyruvate metabolism;ko00630 Glyoxylate and dicarboxylate metabolism;ko00640 Propanoate metabolism;ko01100 Metabolic pathways;ko01200 Carbon metabolism;
ENSMUSG00000020668	K10394	KIF3A	kinesin family member 3A	--	1	ko04340 Hedgehog signaling pathway;
ENSMUSG00000020671	K07903	RAB10	Ras-related protein Rab-10	--	2	ko04144 Endocytosis;ko04152 AMPK signaling pathway;
ENSMUSG00000020673	K00431	TPO	thyroid peroxidase	EC:1.11.1.8	4	ko00350 Tyrosine metabolism;ko01100 Metabolic pathways;ko04918 Thyroid hormone synthesis;ko05320 Autoimmune thyroid disease;
ENSMUSG00000020676	K16597	CCL11	C-C motif chemokine 11	--	4	ko04060 Cytokine-cytokine receptor interaction;ko04062 Chemokine signaling pathway;ko04657 IL-17 signaling pathway;ko05310 Asthma;
ENSMUSG00000020679	K08034	TCF2, HNF1B	transcription factor 2, hepatocyte nuclear factor 1-beta	--	1	ko04950 Maturity onset diabetes of the young;
ENSMUSG00000020680	K14651	TAF15, NPL3	transcription initiation factor TFIID subunit 15	--	2	ko03022 Basal transcription factors;ko05202 Transcriptional misregulation in cancer;
ENSMUSG00000020681	K01283	ACE, CD143	peptidyl-dipeptidase A	EC:3.4.15.1	4	ko04614 Renin-angiotensin system;ko04924 Renin secretion;ko05142 Chagas disease (American trypanosomiasis);ko05410 Hypertrophic cardiomyopathy (HCM);
ENSMUSG00000020687	K03350	APC3, CDC27	anaphase-promoting complex subunit 3	--	5	ko04110 Cell cycle;ko04114 Oocyte meiosis;ko04120 Ubiquitin mediated proteolysis;ko04914 Progesterone-mediated oocyte maturation;ko05166 HTLV-I infection;
ENSMUSG00000020689	K06493	ITGB3, CD61	integrin beta 3	--	17	ko04015 Rap1 signaling pathway;ko04145 Phagosome;ko04151 PI3K-Akt signaling pathway;ko04380 Osteoclast differentiation;ko04510 Focal adhesion;ko04512 ECM-receptor interaction;ko04611 Platelet activation;ko04640 Hematopoietic cell lineage;ko04810 Regulation of actin cytoskeleton;ko04919 Thyroid hormone signaling pathway;ko05165 Human papillomavirus infection;ko05205 Proteoglycans in cancer;ko05206…
ENSMUSG00000020695	K06560	MRC, CD206, CD280	mannose receptor, C type	--	2	ko04145 Phagosome;ko05152 Tuberculosis;
ENSMUSG00000020696	K10871	RAD51L3, RAD51D	RAD51-like protein 3	--	1	ko03440 Homologous recombination;
ENSMUSG00000020697	K10776	LIG3	DNA ligase 3	EC:6.5.1.1	1	ko03410 Base excision repair;
ENSMUSG00000020700	K04421	MAP3K3, MEKK3	mitogen-activated protein kinase kinase kinase 3	EC:2.7.11.25	4	ko04010 MAPK signaling pathway;ko04722 Neurotrophin signaling pathway;ko04912 GnRH signaling pathway;ko05166 HTLV-I infection;
ENSMUSG00000020702	K05514	CCL1	C-C motif chemokine 1	--	2	ko04060 Cytokine-cytokine receptor interaction;ko04062 Chemokine signaling pathway;
ENSMUSG00000020704	K04828	ASIC2, ACCN1, BNAC1	acid-sensing ion channel 2	--	2	ko04742 Taste transduction;ko04750 Inflammatory mediator regulation of TRP channels;
ENSMUSG00000020705	K12835	DDX42, SF3B125	ATP-dependent RNA helicase DDX42	EC:3.6.4.13	1	ko03040 Spliceosome;
ENSMUSG00000020708	K03066	PSMC5, RPT6	26S proteasome regulatory subunit T6	--	2	ko03050 Proteasome;ko05169 Epstein-Barr virus infection;
ENSMUSG00000020713	K05438	GH	growth hormone	--	3	ko04080 Neuroactive ligand-receptor interaction;ko04151 PI3K-Akt signaling pathway;ko04630 Jak-STAT signaling pathway;
ENSMUSG00000020715	K08852	ERN1	serine/threonine-protein kinase/endoribonuclease IRE1	EC:2.7.11.1 3.1.26.-	5	ko04140 Autophagy - animal;ko04141 Protein processing in endoplasmic reticulum;ko04210 Apoptosis;ko04932 Non-alcoholic fatty liver disease (NAFLD);ko05010 Alzheimer's disease;
ENSMUSG00000020716	K08052	NF1	neurofibromin 1	--	3	ko01521 EGFR tyrosine kinase inhibitor resistance;ko04010 MAPK signaling pathway;ko04014 Ras signaling pathway;
ENSMUSG00000020717	K06471	PECAM1, CD31	platelet/endothelial cell adhesion molecule	--	4	ko04514 Cell adhesion molecules (CAMs);ko04670 Leukocyte transendothelial migration;ko05144 Malaria;ko05418 Fluid shear stress and atherosclerosis;
ENSMUSG00000020718	K02333	POLG2	DNA polymerase gamma 2	--	1	ko01100 Metabolic pathways;
ENSMUSG00000020719	K12823	DDX5, DBP2	ATP-dependent RNA helicase DDX5/DBP2	EC:3.6.4.13	3	ko03040 Spliceosome;ko05202 Transcriptional misregulation in cancer;ko05205 Proteoglycans in cancer;
ENSMUSG00000020720	K03035	PSMD12, RPN5	26S proteasome regulatory subunit N5	--	2	ko03050 Proteasome;ko05169 Epstein-Barr virus infection;
ENSMUSG00000020722	K04866	CACNG1	voltage-dependent calcium channel gamma-1	--	7	ko04010 MAPK signaling pathway;ko04260 Cardiac muscle contraction;ko04261 Adrenergic signaling in cardiomyocytes;ko04921 Oxytocin signaling pathway;ko05410 Hypertrophic cardiomyopathy (HCM);ko05412 Arrhythmogenic right ventricular cardiomyopathy (ARVC);ko05414 Dilated cardiomyopathy (DCM);
ENSMUSG00000020723	K04869	CACNG4	voltage-dependent calcium channel gamma-4	--	7	ko04010 MAPK signaling pathway;ko04260 Cardiac muscle contraction;ko04261 Adrenergic signaling in cardiomyocytes;ko04921 Oxytocin signaling pathway;ko05410 Hypertrophic cardiomyopathy (HCM);ko05412 Arrhythmogenic right ventricular cardiomyopathy (ARVC);ko05414 Dilated cardiomyopathy (DCM);
ENSMUSG00000020733	K13365	SLC9A3R1, NHERF1	Na(+)/H(+) exchange regulatory cofactor NHE-RF1	--	3	ko04530 Tight junction;ko04928 Parathyroid hormone synthesis, secretion and action;ko05165 Human papillomavirus infection;
ENSMUSG00000020734	K05211	GRIN2C	glutamate receptor ionotropic, NMDA 2C	--	12	ko04020 Calcium signaling pathway;ko04024 cAMP signaling pathway;ko04080 Neuroactive ligand-receptor interaction;ko04713 Circadian entrainment;ko04720 Long-term potentiation;ko04724 Glutamatergic synapse;ko05010 Alzheimer's disease;ko05014 Amyotrophic lateral sclerosis (ALS);ko05030 Cocaine addiction;ko05031 Amphetamine addiction;ko05033 Nicotine addiction;ko05034 Alcoholism;
ENSMUSG00000020736	K01081	E3.1.3.5	5'-nucleotidase	EC:3.1.3.5	4	ko00230 Purine metabolism;ko00240 Pyrimidine metabolism;ko00760 Nicotinate and nicotinamide metabolism;ko01100 Metabolic pathways;
ENSMUSG00000020738	K12160	SUMO, SMT3	small ubiquitin-related modifier	--	2	ko03013 RNA transport;ko05418 Fluid shear stress and atherosclerosis;
ENSMUSG00000020739	K14304	NUP85	nuclear pore complex protein Nup85	--	1	ko03013 RNA transport;
ENSMUSG00000020740	K12404	GGA	ADP-ribosylation factor-binding protein GGA	--	1	ko04142 Lysosome;
ENSMUSG00000020745	K16794	PAFAH1B1, LIS1	platelet-activating factor acetylhydrolase IB subunit alpha	--	2	ko00565 Ether lipid metabolism;ko01100 Metabolic pathways;
ENSMUSG00000020758	K06525	ITGB4, CD104	integrin beta 4	--	8	ko04151 PI3K-Akt signaling pathway;ko04510 Focal adhesion;ko04512 ECM-receptor interaction;ko04810 Regulation of actin cytoskeleton;ko05165 Human papillomavirus infection;ko05410 Hypertrophic cardiomyopathy (HCM);ko05412 Arrhythmogenic right ventricular cardiomyopathy (ARVC);ko05414 Dilated cardiomyopathy (DCM);
ENSMUSG00000020766	K00849	galK	galactokinase	EC:2.7.1.6	3	ko00052 Galactose metabolism;ko00520 Amino sugar and nucleotide sugar metabolism;ko01100 Metabolic pathways;
ENSMUSG00000020770	K11253	H3	histone H3	--	3	ko05034 Alcoholism;ko05202 Transcriptional misregulation in cancer;ko05322 Systemic lupus erythematosus;
ENSMUSG00000020774	K01437	ASPA, aspA	aspartoacylase	EC:3.5.1.15	3	ko00250 Alanine, aspartate and glutamate metabolism;ko00340 Histidine metabolism;ko01100 Metabolic pathways;
ENSMUSG00000020777	K00232	E1.3.3.6, ACOX1, ACOX3	acyl-CoA oxidase	EC:1.3.3.6	8	ko00071 Fatty acid degradation;ko00592 alpha-Linolenic acid metabolism;ko01040 Biosynthesis of unsaturated fatty acids;ko01100 Metabolic pathways;ko01212 Fatty acid metabolism;ko03320 PPAR signaling pathway;ko04024 cAMP signaling pathway;ko04146 Peroxisome;
ENSMUSG00000020780	K03107	SRP68	signal recognition particle subunit SRP68	--	1	ko03060 Protein export;
ENSMUSG00000020782	K06094	LLGL	lethal(2) giant larvae protein	--	4	ko04390 Hippo signaling pathway;ko04391 Hippo signaling pathway - fly;ko04530 Tight junction;ko05165 Human papillomavirus infection;
ENSMUSG00000020785	K07359	CAMKK2	calcium/calmodulin-dependent protein kinase kinase 2	EC:2.7.11.17	6	ko04140 Autophagy - animal;ko04152 AMPK signaling pathway;ko04211 Longevity regulating pathway;ko04920 Adipocytokine signaling pathway;ko04921 Oxytocin signaling pathway;ko05034 Alcoholism;
ENSMUSG00000020787	K05215	P2RX1	P2X purinoceptor 1	--	3	ko04020 Calcium signaling pathway;ko04080 Neuroactive ligand-receptor interaction;ko04611 Platelet activation;
ENSMUSG00000020788	K05853	ATP2A	Ca2+ transporting ATPase, sarcoplasmic/endoplasmic reticulum	EC:3.6.3.8	4	ko04020 Calcium signaling pathway;ko04022 cGMP-PKG signaling pathway;ko04972 Pancreatic secretion;ko05010 Alzheimer's disease;
ENSMUSG00000020792	K07195	EXOC7, EXO70	exocyst complex component 7	--	1	ko04910 Insulin signaling pathway;
ENSMUSG00000020793	K04231	GALR2	galanin receptor 2	--	1	ko04080 Neuroactive ligand-receptor interaction;
ENSMUSG00000020794	K10575	UBE2G1, UBC7	ubiquitin-conjugating enzyme E2 G1	EC:2.3.2.23	3	ko04120 Ubiquitin mediated proteolysis;ko04141 Protein processing in endoplasmic reticulum;ko05012 Parkinson's disease;
ENSMUSG00000020802	K10581	UBE2O	ubiquitin-conjugating enzyme E2 O	EC:2.3.2.24	1	ko04120 Ubiquitin mediated proteolysis;
ENSMUSG00000020804	K00669	AANAT	arylalkylamine N-acetyltransferase	EC:2.3.1.87	2	ko00380 Tryptophan metabolism;ko01100 Metabolic pathways;
ENSMUSG00000020817	K12480	RABEP1	Rab GTPase-binding effector protein 1	--	1	ko04144 Endocytosis;
ENSMUSG00000020826	K13241	NOS2	nitric-oxide synthase, inducible	EC:1.14.13.39	17	ko00220 Arginine biosynthesis;ko00330 Arginine and proline metabolism;ko01100 Metabolic pathways;ko04020 Calcium signaling pathway;ko04066 HIF-1 signaling pathway;ko04146 Peroxisome;ko04371 Apelin signaling pathway;ko04926 Relaxin signaling pathway;ko05132 Salmonella infection;ko05133 Pertussis;ko05140 Leishmaniasis;ko05142 Chagas disease (American trypanosomiasis);ko05145 Toxoplasmosis;ko05146 A…
ENSMUSG00000020828	K01115	PLD1_2	phospholipase D1/2	EC:3.1.4.4	13	ko00564 Glycerophospholipid metabolism;ko00565 Ether lipid metabolism;ko01100 Metabolic pathways;ko04014 Ras signaling pathway;ko04024 cAMP signaling pathway;ko04071 Sphingolipid signaling pathway;ko04072 Phospholipase D signaling pathway;ko04144 Endocytosis;ko04666 Fc gamma R-mediated phagocytosis;ko04724 Glutamatergic synapse;ko04912 GnRH signaling pathway;ko04928 Parathyroid hormone synthesis,…
ENSMUSG00000020829	K14613	SLC46A1	MFS transporter, PCFT/HCP family, solute carrier family 46 (folate transporter), member 1	--	1	ko01523 Antifolate resistance;
ENSMUSG00000020838	K05037	SLC6A4	solute carrier family 6 (neurotransmitter transporter, serotonin) member 4	--	1	ko04726 Serotonergic synapse;
ENSMUSG00000020849	K06630	YWHAE	14-3-3 protein epsilon	--	8	ko04110 Cell cycle;ko04114 Oocyte meiosis;ko04151 PI3K-Akt signaling pathway;ko04390 Hippo signaling pathway;ko04391 Hippo signaling pathway - fly;ko04722 Neurotrophin signaling pathway;ko05169 Epstein-Barr virus infection;ko05203 Viral carcinogenesis;
ENSMUSG00000020850	K12856	PRPF8, PRP8	pre-mRNA-processing factor 8	--	1	ko03040 Spliceosome;
ENSMUSG00000020857	K00940	ndk, NME	nucleoside-diphosphate kinase	EC:2.7.4.6	4	ko00230 Purine metabolism;ko00240 Pyrimidine metabolism;ko00983 Drug metabolism - other enzymes;ko01100 Metabolic pathways;
ENSMUSG00000020859	K04436	MAPK8IP3, JIP3	mitogen-activated protein kinase 8 interacting protein 3	--	1	ko04010 MAPK signaling pathway;
ENSMUSG00000020865	K05667	ABCC3	ATP-binding cassette, subfamily C (CFTR/MRP), member 3	--	3	ko01523 Antifolate resistance;ko02010 ABC transporters;ko04976 Bile secretion;
ENSMUSG00000020866	K04854	CACNA1G	voltage-dependent calcium channel T type alpha-1G	--	7	ko04010 MAPK signaling pathway;ko04020 Calcium signaling pathway;ko04713 Circadian entrainment;ko04925 Aldosterone synthesis and secretion;ko04927 Cortisol synthesis and secretion;ko04930 Type II diabetes mellitus;ko04934 Cushing's syndrome;
ENSMUSG00000020868	K00771	XYLT	protein xylosyltransferase	EC:2.4.2.26	3	ko00532 Glycosaminoglycan biosynthesis - chondroitin sulfate / dermatan sulfate;ko00534 Glycosaminoglycan biosynthesis - heparan sulfate / heparin;ko01100 Metabolic pathways;
ENSMUSG00000020869	K10882	EME1, MMS4	crossover junction endonuclease EME1	EC:3.1.22.-	2	ko03440 Homologous recombination;ko03460 Fanconi anemia pathway;
ENSMUSG00000020870	K02207	UBE2R, UBC3, CDC34	ubiquitin-conjugating enzyme E2 R	EC:2.3.2.23	2	ko04120 Ubiquitin mediated proteolysis;ko05168 Herpes simplex infection;
ENSMUSG00000020882	K04862	CACNB1	voltage-dependent calcium channel beta-1	--	7	ko04010 MAPK signaling pathway;ko04260 Cardiac muscle contraction;ko04261 Adrenergic signaling in cardiomyocytes;ko04921 Oxytocin signaling pathway;ko05410 Hypertrophic cardiomyopathy (HCM);ko05412 Arrhythmogenic right ventricular cardiomyopathy (ARVC);ko05414 Dilated cardiomyopathy (DCM);
ENSMUSG00000020884	K10063	ASGR1	asialoglycoprotein receptor 1	--	1	ko04918 Thyroid hormone synthesis;
ENSMUSG00000020886	K11828	DLG4, PSD95	discs large protein 4	--	4	ko04390 Hippo signaling pathway;ko04724 Glutamatergic synapse;ko05016 Huntington's disease;ko05030 Cocaine addiction;
ENSMUSG00000020888	K02353	DVL	segment polarity protein dishevelled	--	14	ko04150 mTOR signaling pathway;ko04310 Wnt signaling pathway;ko04330 Notch signaling pathway;ko04390 Hippo signaling pathway;ko04550 Signaling pathways regulating pluripotency of stem cells;ko04916 Melanogenesis;ko04934 Cushing's syndrome;ko05165 Human papillomavirus infection;ko05166 HTLV-I infection;ko05200 Pathways in cancer;ko05217 Basal cell carcinoma;ko05224 Breast cancer;ko05225 Hepatocell…
ENSMUSG00000020889	K03728	NR1D1	nuclear receptor subfamily 1 group D member 1	--	1	ko04710 Circadian rhythm;
ENSMUSG00000020890	K12321	GUCY2D_E	guanylate cyclase 2D/E	EC:4.6.1.2	3	ko00230 Purine metabolism;ko04740 Olfactory transduction;ko04744 Phototransduction;
ENSMUSG00000020891	K08022	ALOX15B	arachidonate 15-lipoxygenase (second type) / 8-lipoxygenase (S-type)	EC:1.13.11.33 1.13.11.-	3	ko00590 Arachidonic acid metabolism;ko01100 Metabolic pathways;ko04726 Serotonergic synapse;
ENSMUSG00000020893	K02633	PER2	period circadian protein 2	--	6	ko04710 Circadian rhythm;ko04711 Circadian rhythm - fly;ko04713 Circadian entrainment;ko05168 Herpes simplex infection;ko05202 Transcriptional misregulation in cancer;ko05221 Acute myeloid leukemia;
ENSMUSG00000020894	K13504	VAMP2	vesicle-associated membrane protein 2	--	5	ko04130 SNARE interactions in vesicular transport;ko04721 Synaptic vesicle cycle;ko04911 Insulin secretion;ko04962 Vasopressin-regulated water reabsorption;ko04970 Salivary secretion;
ENSMUSG00000020899	K01952	purL, PFAS	phosphoribosylformylglycinamidine synthase	EC:6.3.5.3	2	ko00230 Purine metabolism;ko01100 Metabolic pathways;
ENSMUSG00000020900	K10352	MYH	myosin heavy chain	--	1	ko04530 Tight junction;
ENSMUSG00000020901	K02649	PIK3R1_2_3	phosphoinositide-3-kinase regulatory subunit alpha/beta/delta	--	85	ko01521 EGFR tyrosine kinase inhibitor resistance;ko01522 Endocrine resistance;ko01524 Platinum drug resistance;ko04012 ErbB signaling pathway;ko04014 Ras signaling pathway;ko04015 Rap1 signaling pathway;ko04024 cAMP signaling pathway;ko04062 Chemokine signaling pathway;ko04066 HIF-1 signaling pathway;ko04068 FoxO signaling pathway;ko04070 Phosphatidylinositol signaling system;ko04071 Sphingolipi…
ENSMUSG00000020902	K06843	NTN1	netrin 1	--	1	ko04360 Axon guidance;
ENSMUSG00000020903	K08501	STX8	syntaxin 8	--	1	ko04130 SNARE interactions in vesicular transport;
ENSMUSG00000020907	K13764	RCVRN	recoverin	--	1	ko04744 Phototransduction;
ENSMUSG00000020908	K10352	MYH	myosin heavy chain	--	1	ko04530 Tight junction;
ENSMUSG00000020910	K01517	ADPRM	manganese-dependent ADP-ribose/CDP-alcohol diphosphatase	EC:3.6.1.13 3.6.1.16 3.6.1.53	2	ko00230 Purine metabolism;ko00564 Glycerophospholipid metabolism;
ENSMUSG00000020911	K07604	KRT1	type I keratin, acidic	--	1	ko04915 Estrogen signaling pathway;
ENSMUSG00000020912	K07604	KRT1	type I keratin, acidic	--	1	ko04915 Estrogen signaling pathway;
ENSMUSG00000020913	K07604	KRT1	type I keratin, acidic	--	1	ko04915 Estrogen signaling pathway;
ENSMUSG00000020914	K03164	TOP2	DNA topoisomerase II	EC:5.99.1.3	1	ko01524 Platinum drug resistance;
ENSMUSG00000020916	K07604	KRT1	type I keratin, acidic	--	1	ko04915 Estrogen signaling pathway;
ENSMUSG00000020917	K01648	ACLY	ATP citrate (pro-S)-lyase	EC:2.3.3.8	2	ko00020 Citrate cycle (TCA cycle);ko01100 Metabolic pathways;
ENSMUSG00000020918	K06062	PCAF, KAT2, GCN5	histone acetyltransferase	EC:2.3.1.48	4	ko04330 Notch signaling pathway;ko04919 Thyroid hormone signaling pathway;ko05166 HTLV-I infection;ko05203 Viral carcinogenesis;
ENSMUSG00000020919	K11224	STAT5B	signal transducer and activator of transcription 5B	--	16	ko04012 ErbB signaling pathway;ko04062 Chemokine signaling pathway;ko04217 Necroptosis;ko04630 Jak-STAT signaling pathway;ko04658 Th1 and Th2 cell differentiation;ko04659 Th17 cell differentiation;ko04917 Prolactin signaling pathway;ko04933 AGE-RAGE signaling pathway in diabetic complications;ko05161 Hepatitis B;ko05162 Measles;ko05166 HTLV-I infection;ko05200 Pathways in cancer;ko05203 Viral car…
ENSMUSG00000020929	K12852	EFTUD2	116 kDa U5 small nuclear ribonucleoprotein component	--	1	ko03040 Spliceosome;
ENSMUSG00000020932	K05640	GFAP	glial fibrillary acidic protein	--	1	ko04630 Jak-STAT signaling pathway;
ENSMUSG00000020937	K05857	PLCD	phosphatidylinositol phospholipase C, delta	EC:3.1.4.11	6	ko00562 Inositol phosphate metabolism;ko01100 Metabolic pathways;ko04020 Calcium signaling pathway;ko04070 Phosphatidylinositol signaling system;ko04919 Thyroid hormone signaling pathway;ko04933 AGE-RAGE signaling pathway in diabetic complications;
ENSMUSG00000020941	K04466	MAP3K14, NIK	mitogen-activated protein kinase kinase kinase 14	EC:2.7.11.25	11	ko04010 MAPK signaling pathway;ko04064 NF-kappa B signaling pathway;ko04210 Apoptosis;ko04380 Osteoclast differentiation;ko04625 C-type lectin receptor signaling pathway;ko04660 T cell receptor signaling pathway;ko04668 TNF signaling pathway;ko04672 Intestinal immune network for IgA production;ko05120 Epithelial cell signaling in Helicobacter pylori infection;ko05166 HTLV-I infection;ko05169 Epst…
ENSMUSG00000020946	K08496	GOSR2, BOS1	golgi SNAP receptor complex member 2	--	1	ko04130 SNARE interactions in vesicular transport;
ENSMUSG00000020950	K09385	FOXG	forkhead box protein G	--	1	ko04068 FoxO signaling pathway;
ENSMUSG00000020954	K17608	STRN1_3_4	striatin 1/3/4	--	1	ko04013 MAPK signaling pathway - fly;
ENSMUSG00000020955	K12403	AP4S1	AP-4 complex subunit sigma-1	--	1	ko04142 Lysosome;
ENSMUSG00000020962	K03122	TFIIA1, GTF2A1, TOA1	transcription initiation factor TFIIA large subunit	--	2	ko03022 Basal transcription factors;ko05203 Viral carcinogenesis;
ENSMUSG00000020963	K04249	TSHR	thyroid stimulating hormone receptor	--	5	ko04024 cAMP signaling pathway;ko04080 Neuroactive ligand-receptor interaction;ko04918 Thyroid hormone synthesis;ko04923 Regulation of lipolysis in adipocytes;ko05320 Autoimmune thyroid disease;
ENSMUSG00000020964	K14026	SEL1, SEL1L	SEL1 protein	--	1	ko04141 Protein processing in endoplasmic reticulum;
ENSMUSG00000020974	K02325	POLE2	DNA polymerase epsilon subunit 2	EC:2.7.7.7	7	ko00230 Purine metabolism;ko00240 Pyrimidine metabolism;ko01100 Metabolic pathways;ko03030 DNA replication;ko03410 Base excision repair;ko03420 Nucleotide excision repair;ko05166 HTLV-I infection;
ENSMUSG00000020986	K14006	SEC23	protein transport protein SEC23	--	1	ko04141 Protein processing in endoplasmic reticulum;
ENSMUSG00000020988	K00109	L2HGDH	2-hydroxyglutarate dehydrogenase	EC:1.1.99.2	1	ko00650 Butanoate metabolism;
ENSMUSG00000020994	K13114	PNN	pinin	--	2	ko03013 RNA transport;ko03015 mRNA surveillance pathway;
ENSMUSG00000021003	K01202	GALC	galactosylceramidase	EC:3.2.1.46	3	ko00600 Sphingolipid metabolism;ko01100 Metabolic pathways;ko04142 Lysosome;
ENSMUSG00000021018	K03016	RPB8, POLR2H	DNA-directed RNA polymerases I, II, and III subunit RPABC3	--	7	ko00230 Purine metabolism;ko00240 Pyrimidine metabolism;ko01100 Metabolic pathways;ko03020 RNA polymerase;ko04623 Cytosolic DNA-sensing pathway;ko05016 Huntington's disease;ko05169 Epstein-Barr virus infection;
ENSMUSG00000021022	K11583	PPP2R3	serine/threonine-protein phosphatase 2A regulatory subunit B''	--	7	ko03015 mRNA surveillance pathway;ko04071 Sphingolipid signaling pathway;ko04151 PI3K-Akt signaling pathway;ko04152 AMPK signaling pathway;ko04261 Adrenergic signaling in cardiomyocytes;ko04728 Dopaminergic synapse;ko05165 Human papillomavirus infection;
ENSMUSG00000021024	K02730	PSMA6	20S proteasome subunit alpha 1	EC:3.4.25.1	1	ko03050 Proteasome;
ENSMUSG00000021025	K04734	NFKBIA	NF-kappa-B inhibitor alpha	--	40	ko04024 cAMP signaling pathway;ko04062 Chemokine signaling pathway;ko04064 NF-kappa B signaling pathway;ko04210 Apoptosis;ko04380 Osteoclast differentiation;ko04620 Toll-like receptor signaling pathway;ko04621 NOD-like receptor signaling pathway;ko04622 RIG-I-like receptor signaling pathway;ko04623 Cytosolic DNA-sensing pathway;ko04624 Toll and Imd signaling pathway;ko04625 C-type lectin receptor…
ENSMUSG00000021033	K01800	maiA, GSTZ1	maleylacetoacetate isomerase	EC:5.2.1.2	2	ko00350 Tyrosine metabolism;ko01100 Metabolic pathways;
ENSMUSG00000021036	K00654	SPT	serine palmitoyltransferase	EC:2.3.1.50	3	ko00600 Sphingolipid metabolism;ko01100 Metabolic pathways;ko04071 Sphingolipid signaling pathway;
ENSMUSG00000021039	K06063	SNW1, SKIIP, SKIP	SNW domain-containing protein 1	--	4	ko03040 Spliceosome;ko04330 Notch signaling pathway;ko05169 Epstein-Barr virus infection;ko05203 Viral carcinogenesis;
ENSMUSG00000021040	K06063	SNW1, SKIIP, SKIP	SNW domain-containing protein 1	--	4	ko03040 Spliceosome;ko04330 Notch signaling pathway;ko05169 Epstein-Barr virus infection;ko05203 Viral carcinogenesis;
ENSMUSG00000021048	K00288	MTHFD	methylenetetrahydrofolate dehydrogenase (NADP+) / methenyltetrahydrofolate cyclohydrolase / formyltetrahydrofolate synthetase	EC:1.5.1.5 3.5.4.9 6.3.4.3	2	ko00670 One carbon pool by folate;ko01100 Metabolic pathways;
ENSMUSG00000021051	K11584	PPP2R5	serine/threonine-protein phosphatase 2A regulatory subunit B'	--	8	ko03015 mRNA surveillance pathway;ko04071 Sphingolipid signaling pathway;ko04114 Oocyte meiosis;ko04151 PI3K-Akt signaling pathway;ko04152 AMPK signaling pathway;ko04261 Adrenergic signaling in cardiomyocytes;ko04728 Dopaminergic synapse;ko05165 Human papillomavirus infection;
ENSMUSG00000021054	K04716	SGPP1	sphingosine-1-phosphate phosphatase 1	EC:3.1.3.-	2	ko00600 Sphingolipid metabolism;ko04071 Sphingolipid signaling pathway;
ENSMUSG00000021055	K08551	ESR2, NR3A2	estrogen receptor beta	--	5	ko01522 Endocrine resistance;ko04915 Estrogen signaling pathway;ko04917 Prolactin signaling pathway;ko05200 Pathways in cancer;ko05224 Breast cancer;
ENSMUSG00000021065	K00717	FUT8	glycoprotein 6-alpha-L-fucosyltransferase	EC:2.4.1.68	4	ko00510 N-Glycan biosynthesis;ko00533 Glycosaminoglycan biosynthesis - keratan sulfate;ko01100 Metabolic pathways;ko05202 Transcriptional misregulation in cancer;
ENSMUSG00000021067	K16686	SAV1, Sav	scaffold protein salvador	--	4	ko04214 Apoptosis - fly;ko04390 Hippo signaling pathway;ko04391 Hippo signaling pathway - fly;ko04392 Hippo signaling pathway - multiple species;
ENSMUSG00000021069	K00688	PYG, glgP	glycogen phosphorylase	EC:2.4.1.1	6	ko00500 Starch and sucrose metabolism;ko01100 Metabolic pathways;ko04217 Necroptosis;ko04910 Insulin signaling pathway;ko04922 Glucagon signaling pathway;ko04931 Insulin resistance;
ENSMUSG00000021070	K03916	BDKRB2	bradykinin receptor B2	--	10	ko04020 Calcium signaling pathway;ko04022 cGMP-PKG signaling pathway;ko04071 Sphingolipid signaling pathway;ko04080 Neuroactive ligand-receptor interaction;ko04610 Complement and coagulation cascades;ko04750 Inflammatory mediator regulation of TRP channels;ko04810 Regulation of actin cytoskeleton;ko04961 Endocrine and other factor-regulated calcium reabsorption;ko05142 Chagas disease (American tr…
ENSMUSG00000021096	K04457	PPM1A, PP2CA	protein phosphatase 1A	EC:3.1.3.16	1	ko04010 MAPK signaling pathway;
ENSMUSG00000021103	K10842	MNAT1	CDK-activating kinase assembly factor MAT1	--	2	ko03022 Basal transcription factors;ko03420 Nucleotide excision repair;
ENSMUSG00000021108	K18051	PRKCH	novel protein kinase C eta type	EC:2.7.11.13	2	ko04270 Vascular smooth muscle contraction;ko04750 Inflammatory mediator regulation of TRP channels;
ENSMUSG00000021109	K08268	HIF1A	hypoxia-inducible factor 1 alpha	--	12	ko04066 HIF-1 signaling pathway;ko04137 Mitophagy - animal;ko04140 Autophagy - animal;ko04212 Longevity regulating pathway - worm;ko04659 Th17 cell differentiation;ko04919 Thyroid hormone signaling pathway;ko05167 Kaposi's sarcoma-associated herpesvirus infection;ko05200 Pathways in cancer;ko05205 Proteoglycans in cancer;ko05211 Renal cell carcinoma;ko05230 Central carbon metabolism in cancer;ko0…
ENSMUSG00000021111	K14376	PAP	poly(A) polymerase	EC:2.7.7.19	1	ko03015 mRNA surveillance pathway;
ENSMUSG00000021112	K06091	MPP5, PALS1	MAGUK p55 subfamily member 5	--	4	ko04390 Hippo signaling pathway;ko04391 Hippo signaling pathway - fly;ko04530 Tight junction;ko05165 Human papillomavirus infection;
ENSMUSG00000021114	K02149	ATPeV1D, ATP6M	V-type H+-transporting ATPase subunit D	--	9	ko00190 Oxidative phosphorylation;ko01100 Metabolic pathways;ko04145 Phagosome;ko04150 mTOR signaling pathway;ko04721 Synaptic vesicle cycle;ko04966 Collecting duct acid secretion;ko05110 Vibrio cholerae infection;ko05120 Epithelial cell signaling in Helicobacter pylori infection;ko05323 Rheumatoid arthritis;
ENSMUSG00000021116	K03237	EIF2S1	translation initiation factor 2 subunit 1	--	9	ko03013 RNA transport;ko04140 Autophagy - animal;ko04141 Protein processing in endoplasmic reticulum;ko04210 Apoptosis;ko04932 Non-alcoholic fatty liver disease (NAFLD);ko05160 Hepatitis C;ko05162 Measles;ko05164 Influenza A;ko05168 Herpes simplex infection;
ENSMUSG00000021120	K03858	PIGH, GPI15	phosphatidylinositol glycan, class H	--	2	ko00563 Glycosylphosphatidylinositol (GPI)-anchor biosynthesis;ko01100 Metabolic pathways;
ENSMUSG00000021123	K11153	RDH12	retinol dehydrogenase 12	EC:1.1.1.300	2	ko00830 Retinol metabolism;ko01100 Metabolic pathways;
ENSMUSG00000021124	K08493	VTI1	vesicle transport through interaction with t-SNAREs 1	--	1	ko04130 SNARE interactions in vesicular transport;
ENSMUSG00000021125	K01476	E3.5.3.1, rocF, arg	arginase	EC:3.5.3.1	5	ko00220 Arginine biosynthesis;ko00330 Arginine and proline metabolism;ko01100 Metabolic pathways;ko01230 Biosynthesis of amino acids;ko05146 Amoebiasis;
ENSMUSG00000021127	K18753	ZFP36L	butyrate response factor	--	1	ko04218 Cellular senescence;
ENSMUSG00000021130	K00710	GALNT	polypeptide N-acetylgalactosaminyltransferase	EC:2.4.1.41	2	ko00512 Mucin type O-glycan biosynthesis;ko01100 Metabolic pathways;
ENSMUSG00000021134	K12893	SFRS4_5_6	splicing factor, arginine/serine-rich 4/5/6	--	2	ko03040 Spliceosome;ko05168 Herpes simplex infection;
ENSMUSG00000021135	K14341	SLC10A1, NTCP	solute carrier family 10 (sodium/bile acid cotransporter), member 1	--	1	ko04976 Bile secretion;
ENSMUSG00000021139	K18182	COX16	cytochrome c oxidase assembly protein subunit 16	--	1	ko04714 Thermogenesis;
ENSMUSG00000021148	K01823	idi, IDI	isopentenyl-diphosphate Delta-isomerase	EC:5.3.3.2	2	ko00900 Terpenoid backbone biosynthesis;ko01100 Metabolic pathways;
ENSMUSG00000021149	K06943	NOG1	nucleolar GTP-binding protein	--	1	ko03008 Ribosome biogenesis in eukaryotes;
ENSMUSG00000021178	K03062	PSMC1, RPT2	26S proteasome regulatory subunit T2	--	4	ko03050 Proteasome;ko05165 Human papillomavirus infection;ko05169 Epstein-Barr virus infection;ko05203 Viral carcinogenesis;
ENSMUSG00000021180	K04445	RPS6KA5, MSK1	ribosomal protein S6 kinase alpha-5	EC:2.7.11.1	8	ko04010 MAPK signaling pathway;ko04261 Adrenergic signaling in cardiomyocytes;ko04668 TNF signaling pathway;ko04713 Circadian entrainment;ko04722 Neurotrophin signaling pathway;ko05200 Pathways in cancer;ko05206 MicroRNAs in cancer;ko05219 Bladder cancer;
ENSMUSG00000021189	K11863	ATXN3, MJD	Ataxin-3	EC:3.4.22.-	1	ko04141 Protein processing in endoplasmic reticulum;
ENSMUSG00000021190	K01369	LGMN	legumain	EC:3.4.22.34	2	ko04142 Lysosome;ko04612 Antigen processing and presentation;
ENSMUSG00000021196	K00850	pfkA, PFK	6-phosphofructokinase 1	EC:2.7.1.11	10	ko00010 Glycolysis / Gluconeogenesis;ko00030 Pentose phosphate pathway;ko00051 Fructose and mannose metabolism;ko00052 Galactose metabolism;ko01100 Metabolic pathways;ko01200 Carbon metabolism;ko01230 Biosynthesis of amino acids;ko03018 RNA degradation;ko04152 AMPK signaling pathway;ko05230 Central carbon metabolism in cancer;
ENSMUSG00000021207	K04119	AKR1C3	aldo-keto reductase family 1 member C3	EC:1.1.1.51 1.1.1.188 1.1.1.213 1.1.1.357	5	ko00140 Steroid hormone biosynthesis;ko00590 Arachidonic acid metabolism;ko00790 Folate biosynthesis;ko01100 Metabolic pathways;ko04913 Ovarian steroidogenesis;
ENSMUSG00000021210	K04119	AKR1C3	aldo-keto reductase family 1 member C3	EC:1.1.1.51 1.1.1.188 1.1.1.213 1.1.1.357	5	ko00140 Steroid hormone biosynthesis;ko00590 Arachidonic acid metabolism;ko00790 Folate biosynthesis;ko01100 Metabolic pathways;ko04913 Ovarian steroidogenesis;
ENSMUSG00000021214	K05295	E1.1.1.149	20alpha-hydroxysteroid dehydrogenase	EC:1.1.1.149	1	ko00140 Steroid hormone biosynthesis;
ENSMUSG00000021215	K07374	TUBA	tubulin alpha	--	5	ko04145 Phagosome;ko04210 Apoptosis;ko04530 Tight junction;ko04540 Gap junction;ko05130 Pathogenic Escherichia coli infection;
ENSMUSG00000021216	K07374	TUBA	tubulin alpha	--	5	ko04145 Phagosome;ko04210 Apoptosis;ko04530 Tight junction;ko04540 Gap junction;ko05130 Pathogenic Escherichia coli infection;
ENSMUSG00000021217	K09236	TSHZ	teashirt	--	1	ko04391 Hippo signaling pathway - fly;
ENSMUSG00000021224	K06057	NUMBL	numb	--	1	ko04330 Notch signaling pathway;
ENSMUSG00000021226	K01068	ACOT1_2_4	acyl-coenzyme A thioesterase 1/2/4	EC:3.1.2.2	3	ko00062 Fatty acid elongation;ko01040 Biosynthesis of unsaturated fatty acids;ko01100 Metabolic pathways;
ENSMUSG00000021228	K01068	ACOT1_2_4	acyl-coenzyme A thioesterase 1/2/4	EC:3.1.2.2	3	ko00062 Fatty acid elongation;ko01040 Biosynthesis of unsaturated fatty acids;ko01100 Metabolic pathways;
ENSMUSG00000021235	K06126	COQ6	ubiquinone biosynthesis monooxygenase Coq6	EC:1.14.13.-	2	ko00130 Ubiquinone and other terpenoid-quinone biosynthesis;ko01100 Metabolic pathways;
ENSMUSG00000021236	K01511	ENTPD5_6	ectonucleoside triphosphate diphosphohydrolase 5/6	EC:3.6.1.6	2	ko00230 Purine metabolism;ko00240 Pyrimidine metabolism;
ENSMUSG00000021238	K00140	mmsA, iolA, ALDH6A1	malonate-semialdehyde dehydrogenase (acetylating) / methylmalonate-semialdehyde dehydrogenase	EC:1.2.1.18 1.2.1.27	6	ko00280 Valine, leucine and isoleucine degradation;ko00410 beta-Alanine metabolism;ko00562 Inositol phosphate metabolism;ko00640 Propanoate metabolism;ko01100 Metabolic pathways;ko01200 Carbon metabolism;
ENSMUSG00000021240	K05678	ABCD4, PXMP1L	ATP-binding cassette, subfamily D (ALD), member 4	--	2	ko02010 ABC transporters;ko04146 Peroxisome;
ENSMUSG00000021242	K13443	NPC2	Niemann-Pick C2 protein	--	2	ko04142 Lysosome;ko04979 Cholesterol metabolism;
ENSMUSG00000021243	K14566	UTP24, FCF1	U3 small nucleolar RNA-associated protein 24	--	1	ko03008 Ribosome biogenesis in eukaryotes;
ENSMUSG00000021245	K08739	MLH3	DNA mismatch repair protein MLH3	--	1	ko03430 Mismatch repair;
ENSMUSG00000021250	K04379	FOS	proto-oncogene protein c-fos	--	35	ko01522 Endocrine resistance;ko04010 MAPK signaling pathway;ko04024 cAMP signaling pathway;ko04210 Apoptosis;ko04380 Osteoclast differentiation;ko04620 Toll-like receptor signaling pathway;ko04657 IL-17 signaling pathway;ko04658 Th1 and Th2 cell differentiation;ko04659 Th17 cell differentiation;ko04660 T cell receptor signaling pathway;ko04662 B cell receptor signaling pathway;ko04668 TNF signali…
ENSMUSG00000021253	K13377	TGFB3	transforming growth factor beta-3	--	27	ko04010 MAPK signaling pathway;ko04060 Cytokine-cytokine receptor interaction;ko04068 FoxO signaling pathway;ko04110 Cell cycle;ko04218 Cellular senescence;ko04350 TGF-beta signaling pathway;ko04390 Hippo signaling pathway;ko04933 AGE-RAGE signaling pathway in diabetic complications;ko05140 Leishmaniasis;ko05142 Chagas disease (American trypanosomiasis);ko05144 Malaria;ko05145 Toxoplasmosis;ko051…
ENSMUSG00000021255	K08553	NR3B2, ESRRB	estrogen-related receptor beta	--	1	ko04550 Signaling pathways regulating pluripotency of stem cells;
ENSMUSG00000021259	K07440	CYP46A1	cholesterol 24-hydroxylase	EC:1.14.14.25	1	ko00120 Primary bile acid biosynthesis;
ENSMUSG00000021262	K05746	ENAH, MENA	enabled	--	2	ko04360 Axon guidance;ko04810 Regulation of actin cytoskeleton;
ENSMUSG00000021263	K04712	DEGS	sphingolipid 4-desaturase/C4-monooxygenase	EC:1.14.19.17 1.14.18.5	3	ko00600 Sphingolipid metabolism;ko01100 Metabolic pathways;ko04071 Sphingolipid signaling pathway;
ENSMUSG00000021265	K15109	SLC25A20_29, CACT, CACL, CRC1	solute carrier family 25 (mitochondrial carnitine/acylcarnitine transporter), member 20/29	--	1	ko04714 Thermogenesis;
ENSMUSG00000021266	K01867	WARS, trpS	tryptophanyl-tRNA synthetase	EC:6.1.1.2	1	ko00970 Aminoacyl-tRNA biosynthesis;
ENSMUSG00000021270	K04079	HSP90A, htpG	molecular chaperone HtpG	--	12	ko04141 Protein processing in endoplasmic reticulum;ko04151 PI3K-Akt signaling pathway;ko04217 Necroptosis;ko04612 Antigen processing and presentation;ko04621 NOD-like receptor signaling pathway;ko04657 IL-17 signaling pathway;ko04659 Th17 cell differentiation;ko04914 Progesterone-mediated oocyte maturation;ko04915 Estrogen signaling pathway;ko05200 Pathways in cancer;ko05215 Prostate cancer;ko05…
ENSMUSG00000021273	K00801	FDFT1	farnesyl-diphosphate farnesyltransferase	EC:2.5.1.21	2	ko00100 Steroid biosynthesis;ko01100 Metabolic pathways;
ENSMUSG00000021277	K03174	TRAF3	TNF receptor-associated factor 3	--	14	ko04064 NF-kappa B signaling pathway;ko04620 Toll-like receptor signaling pathway;ko04621 NOD-like receptor signaling pathway;ko04622 RIG-I-like receptor signaling pathway;ko04657 IL-17 signaling pathway;ko04668 TNF signaling pathway;ko05160 Hepatitis C;ko05165 Human papillomavirus infection;ko05167 Kaposi's sarcoma-associated herpesvirus infection;ko05168 Herpes simplex infection;ko05169 Epstein…
ENSMUSG00000021282	K03262	EIF5	translation initiation factor 5	--	2	ko03013 RNA transport;ko04214 Apoptosis - fly;
ENSMUSG00000021287	K10880	XRCC3	DNA-repair protein XRCC3	--	1	ko03440 Homologous recombination;
ENSMUSG00000021288	K10407	KLC	kinesin light chain	--	1	ko05132 Salmonella infection;
ENSMUSG00000021302	K00804	GGPS1	geranylgeranyl diphosphate synthase, type III	EC:2.5.1.1 2.5.1.10 2.5.1.29	2	ko00900 Terpenoid backbone biosynthesis;ko01100 Metabolic pathways;
ENSMUSG00000021303	K04541	GNG4	guanine nucleotide-binding protein G(I)/G(S)/G(O) subunit gamma-4	--	16	ko04014 Ras signaling pathway;ko04062 Chemokine signaling pathway;ko04151 PI3K-Akt signaling pathway;ko04371 Apelin signaling pathway;ko04713 Circadian entrainment;ko04723 Retrograde endocannabinoid signaling;ko04724 Glutamatergic synapse;ko04725 Cholinergic synapse;ko04726 Serotonergic synapse;ko04727 GABAergic synapse;ko04728 Dopaminergic synapse;ko04926 Relaxin signaling pathway;ko05032 Morphi…
ENSMUSG00000021311	K00548	metH, MTR	5-methyltetrahydrofolate--homocysteine methyltransferase	EC:2.1.1.13	5	ko00270 Cysteine and methionine metabolism;ko00450 Selenocompound metabolism;ko00670 One carbon pool by folate;ko01100 Metabolic pathways;ko01230 Biosynthesis of amino acids;
ENSMUSG00000021313	K04962	RYR2	ryanodine receptor 2	--	12	ko04020 Calcium signaling pathway;ko04024 cAMP signaling pathway;ko04260 Cardiac muscle contraction;ko04261 Adrenergic signaling in cardiomyocytes;ko04371 Apelin signaling pathway;ko04713 Circadian entrainment;ko04911 Insulin secretion;ko04921 Oxytocin signaling pathway;ko04972 Pancreatic secretion;ko05410 Hypertrophic cardiomyopathy (HCM);ko05412 Arrhythmogenic right ventricular cardiomyopathy (…
ENSMUSG00000021314	K12562	AMPH	amphiphysin	--	2	ko04144 Endocytosis;ko04666 Fc gamma R-mediated phagocytosis;
ENSMUSG00000021318	K06230	GLI3	zinc finger protein GLI3	--	4	ko04024 cAMP signaling pathway;ko04340 Hedgehog signaling pathway;ko05200 Pathways in cancer;ko05217 Basal cell carcinoma;
ENSMUSG00000021319	K02185	SFRP4	secreted frizzled-related protein 4	--	1	ko04310 Wnt signaling pathway;
ENSMUSG00000021340	K01127	E3.1.4.50	glycosylphosphatidylinositol phospholipase D	EC:3.1.4.50	1	ko00563 Glycosylphosphatidylinositol (GPI)-anchor biosynthesis;
ENSMUSG00000021342	K05439	PRL	prolactin	--	5	ko04060 Cytokine-cytokine receptor interaction;ko04080 Neuroactive ligand-receptor interaction;ko04151 PI3K-Akt signaling pathway;ko04630 Jak-STAT signaling pathway;ko04917 Prolactin signaling pathway;
ENSMUSG00000021356	K09445	IRF4	interferon regulatory factor 4	--	1	ko04659 Th17 cell differentiation;
ENSMUSG00000021357	K17637	EXOC2, SEC5	exocyst complex component 2	--	1	ko04014 Ras signaling pathway;
ENSMUSG00000021360	K00742	GCNT2	N-acetyllactosaminide beta-1,6-N-acetylglucosaminyltransferase	EC:2.4.1.150	2	ko00601 Glycosphingolipid biosynthesis - lacto and neolacto series;ko01100 Metabolic pathways;
ENSMUSG00000021364	K10205	ELOVL2	elongation of very long chain fatty acids protein 2	EC:2.3.1.199	3	ko00062 Fatty acid elongation;ko01040 Biosynthesis of unsaturated fatty acids;ko01212 Fatty acid metabolism;
ENSMUSG00000021367	K16366	EDN1	endothelin-1	--	6	ko04066 HIF-1 signaling pathway;ko04668 TNF signaling pathway;ko04916 Melanogenesis;ko04926 Relaxin signaling pathway;ko04933 AGE-RAGE signaling pathway in diabetic complications;ko05418 Fluid shear stress and atherosclerosis;
ENSMUSG00000021374	K14296	NUP153	nuclear pore complex protein Nup153	--	1	ko03013 RNA transport;
ENSMUSG00000021376	K00569	TPMT, tpmT	thiopurine S-methyltransferase	EC:2.1.1.67	1	ko00983 Drug metabolism - other enzymes;
ENSMUSG00000021379	K17695	ID4	DNA-binding protein inhibitor ID4	--	2	ko04350 TGF-beta signaling pathway;ko04550 Signaling pathways regulating pluripotency of stem cells;
ENSMUSG00000021385	K10572	IPPK	inositol-pentakisphosphate 2-kinase	EC:2.7.1.158	3	ko00562 Inositol phosphate metabolism;ko01100 Metabolic pathways;ko04070 Phosphatidylinositol signaling system;
ENSMUSG00000021403	K13963	SERPINB	serpin B	--	1	ko05146 Amoebiasis;
ENSMUSG00000021404	K13963	SERPINB	serpin B	--	1	ko05146 Amoebiasis;
ENSMUSG00000021408	K02861	RIPK1, RIP1	receptor-interacting serine/threonine-protein kinase 1	EC:2.7.11.1	10	ko04064 NF-kappa B signaling pathway;ko04210 Apoptosis;ko04217 Necroptosis;ko04620 Toll-like receptor signaling pathway;ko04621 NOD-like receptor signaling pathway;ko04622 RIG-I-like receptor signaling pathway;ko04623 Cytosolic DNA-sensing pathway;ko04668 TNF signaling pathway;ko05160 Hepatitis C;ko05169 Epstein-Barr virus infection;
ENSMUSG00000021416	K13239	ECI2, PECI	Delta3-Delta2-enoyl-CoA isomerase	EC:5.3.3.8	2	ko00071 Fatty acid degradation;ko04146 Peroxisome;
ENSMUSG00000021417	K13239	ECI2, PECI	Delta3-Delta2-enoyl-CoA isomerase	EC:5.3.3.8	2	ko00071 Fatty acid degradation;ko04146 Peroxisome;
ENSMUSG00000021418	K14530	RPP40	ribonucleases P/MRP protein subunit RPP40	EC:3.1.26.5	2	ko03008 Ribosome biogenesis in eukaryotes;ko03013 RNA transport;
ENSMUSG00000021420	K01889	FARSA, pheS	phenylalanyl-tRNA synthetase alpha chain	EC:6.1.1.20	1	ko00970 Aminoacyl-tRNA biosynthesis;
ENSMUSG00000021427	K13249	SSR1	translocon-associated protein subunit alpha	--	1	ko04141 Protein processing in endoplasmic reticulum;
ENSMUSG00000021428	K07178	RIOK1	RIO kinase 1	EC:2.7.11.1	1	ko03008 Ribosome biogenesis in eukaryotes;
ENSMUSG00000021439	K01365	CTSL	cathepsin L	EC:3.4.22.15	8	ko04140 Autophagy - animal;ko04142 Lysosome;ko04145 Phagosome;ko04210 Apoptosis;ko04612 Antigen processing and presentation;ko05205 Proteoglycans in cancer;ko05323 Rheumatoid arthritis;ko05418 Fluid shear stress and atherosclerosis;
ENSMUSG00000021441	K01365	CTSL	cathepsin L	EC:3.4.22.15	8	ko04140 Autophagy - animal;ko04142 Lysosome;ko04145 Phagosome;ko04210 Apoptosis;ko04612 Antigen processing and presentation;ko05205 Proteoglycans in cancer;ko05323 Rheumatoid arthritis;ko05418 Fluid shear stress and atherosclerosis;
ENSMUSG00000021448	K17448	SHC3	SHC-transforming protein 3	--	20	ko01521 EGFR tyrosine kinase inhibitor resistance;ko01522 Endocrine resistance;ko04012 ErbB signaling pathway;ko04014 Ras signaling pathway;ko04062 Chemokine signaling pathway;ko04072 Phospholipase D signaling pathway;ko04510 Focal adhesion;ko04650 Natural killer cell mediated cytotoxicity;ko04722 Neurotrophin signaling pathway;ko04910 Insulin signaling pathway;ko04915 Estrogen signaling pathway;…
ENSMUSG00000021451	K06521	SEMA4, CD100	semaphorin 4	--	1	ko04360 Axon guidance;
ENSMUSG00000021453	K04402	GADD45	growth arrest and DNA-damage-inducible protein	--	21	ko04010 MAPK signaling pathway;ko04068 FoxO signaling pathway;ko04110 Cell cycle;ko04115 p53 signaling pathway;ko04210 Apoptosis;ko04218 Cellular senescence;ko05200 Pathways in cancer;ko05202 Transcriptional misregulation in cancer;ko05210 Colorectal cancer;ko05212 Pancreatic cancer;ko05213 Endometrial cancer;ko05214 Glioma;ko05216 Thyroid cancer;ko05217 Basal cell carcinoma;ko05218 Melanoma;ko05…
ENSMUSG00000021456	K03841	FBP, fbp	fructose-1,6-bisphosphatase I	EC:3.1.3.11	7	ko00010 Glycolysis / Gluconeogenesis;ko00030 Pentose phosphate pathway;ko00051 Fructose and mannose metabolism;ko01100 Metabolic pathways;ko01200 Carbon metabolism;ko04152 AMPK signaling pathway;ko04910 Insulin signaling pathway;
ENSMUSG00000021457	K05855	SYK	spleen tyrosine kinase	EC:2.7.10.2	14	ko04064 NF-kappa B signaling pathway;ko04072 Phospholipase D signaling pathway;ko04151 PI3K-Akt signaling pathway;ko04380 Osteoclast differentiation;ko04611 Platelet activation;ko04625 C-type lectin receptor signaling pathway;ko04650 Natural killer cell mediated cytotoxicity;ko04662 B cell receptor signaling pathway;ko04664 Fc epsilon RI signaling pathway;ko04666 Fc gamma R-mediated phagocytosis;…
ENSMUSG00000021460	K05607	AUH	methylglutaconyl-CoA hydratase	EC:4.2.1.18	2	ko00280 Valine, leucine and isoleucine degradation;ko01100 Metabolic pathways;
ENSMUSG00000021461	K10890	FANCC	fanconi anemia group C protein	--	1	ko03460 Fanconi anemia pathway;
ENSMUSG00000021466	K06225	PTCH1	patched 1	--	7	ko04024 cAMP signaling pathway;ko04340 Hedgehog signaling pathway;ko04341 Hedgehog signaling pathway - fly;ko04360 Axon guidance;ko05200 Pathways in cancer;ko05205 Proteoglycans in cancer;ko05217 Basal cell carcinoma;
ENSMUSG00000021468	K00654	SPT	serine palmitoyltransferase	EC:2.3.1.50	3	ko00600 Sphingolipid metabolism;ko01100 Metabolic pathways;ko04071 Sphingolipid signaling pathway;
ENSMUSG00000021469	K09341	MSX	homeobox protein MSX	--	1	ko05166 HTLV-I infection;
ENSMUSG00000021477	K01365	CTSL	cathepsin L	EC:3.4.22.15	8	ko04140 Autophagy - animal;ko04142 Lysosome;ko04145 Phagosome;ko04210 Apoptosis;ko04612 Antigen processing and presentation;ko05205 Proteoglycans in cancer;ko05323 Rheumatoid arthritis;ko05418 Fluid shear stress and atherosclerosis;
ENSMUSG00000021478	K04144	DRD1	dopamine receptor D1	--	10	ko04020 Calcium signaling pathway;ko04024 cAMP signaling pathway;ko04080 Neuroactive ligand-receptor interaction;ko04540 Gap junction;ko04728 Dopaminergic synapse;ko05012 Parkinson's disease;ko05030 Cocaine addiction;ko05031 Amphetamine addiction;ko05032 Morphine addiction;ko05034 Alcoholism;
ENSMUSG00000021484	K10082	LMAN2, VIP36	lectin, mannose-binding 2	--	1	ko04141 Protein processing in endoplasmic reticulum;
ENSMUSG00000021488	K15588	NSD1	histone-lysine N-methyltransferase NSD1	EC:2.1.1.43	1	ko00310 Lysine degradation;
ENSMUSG00000021490	K14683	SLC34A, NPT, nptA	solute carrier family 34 (sodium-dependent phosphate cotransporter)	--	1	ko04928 Parathyroid hormone synthesis, secretion and action;
ENSMUSG00000021492	K01328	F12	coagulation factor XII (Hageman factor)	EC:3.4.21.38	1	ko04610 Complement and coagulation cascades;
ENSMUSG00000021496	K01724	PCBD, phhB	4a-hydroxytetrahydrobiopterin dehydratase	EC:4.2.1.96	1	ko00790 Folate biosynthesis;
ENSMUSG00000021500	K12811	DDX46, PRP5	ATP-dependent RNA helicase DDX46/PRP5	EC:3.6.4.13	1	ko03040 Spliceosome;
ENSMUSG00000021504	K00733	B4GALT7	xylosylprotein 4-beta-galactosyltransferase	EC:2.4.1.133	3	ko00532 Glycosaminoglycan biosynthesis - chondroitin sulfate / dermatan sulfate;ko00534 Glycosaminoglycan biosynthesis - heparan sulfate / heparin;ko01100 Metabolic pathways;
ENSMUSG00000021508	K10033	CXCL14, SCYB14	C-X-C motif chemokine 14	--	2	ko04060 Cytokine-cytokine receptor interaction;ko04062 Chemokine signaling pathway;
ENSMUSG00000021514	K12458	ZNF274	zinc finger protein 274	--	1	ko04722 Neurotrophin signaling pathway;
ENSMUSG00000021518	K08729	PTDSS1	phosphatidylserine synthase 1	EC:2.7.8.-	2	ko00564 Glycerophospholipid metabolism;ko01100 Metabolic pathways;
ENSMUSG00000021520	K00417	QCR7, UQCRB	ubiquinol-cytochrome c reductase subunit 7	--	8	ko00190 Oxidative phosphorylation;ko01100 Metabolic pathways;ko04260 Cardiac muscle contraction;ko04714 Thermogenesis;ko04932 Non-alcoholic fatty liver disease (NAFLD);ko05010 Alzheimer's disease;ko05012 Parkinson's disease;ko05016 Huntington's disease;
ENSMUSG00000021536	K08042	ADCY2	adenylate cyclase 2	EC:4.6.1.1	46	ko00230 Purine metabolism;ko01522 Endocrine resistance;ko04015 Rap1 signaling pathway;ko04020 Calcium signaling pathway;ko04022 cGMP-PKG signaling pathway;ko04024 cAMP signaling pathway;ko04062 Chemokine signaling pathway;ko04072 Phospholipase D signaling pathway;ko04114 Oocyte meiosis;ko04211 Longevity regulating pathway;ko04213 Longevity regulating pathway - multiple species;ko04261 Adrenergic …
ENSMUSG00000021538	K05432	IL9	interleukin 9	--	3	ko04060 Cytokine-cytokine receptor interaction;ko04630 Jak-STAT signaling pathway;ko05310 Asthma;
ENSMUSG00000021540	K16790	SMAD5	mothers against decapentaplegic homolog 5	--	2	ko04350 TGF-beta signaling pathway;ko04550 Signaling pathways regulating pluripotency of stem cells;
ENSMUSG00000021546	K12886	HNRNPK	heterogeneous nuclear ribonucleoprotein K	--	4	ko03040 Spliceosome;ko05168 Herpes simplex infection;ko05203 Viral carcinogenesis;ko05206 MicroRNAs in cancer;
ENSMUSG00000021548	K06634	CCNH	cyclin H	--	3	ko03022 Basal transcription factors;ko03420 Nucleotide excision repair;ko04110 Cell cycle;
ENSMUSG00000021549	K04352	RASA1, RASGAP	Ras GTPase-activating protein 1	--	4	ko04010 MAPK signaling pathway;ko04013 MAPK signaling pathway - fly;ko04014 Ras signaling pathway;ko04360 Axon guidance;
ENSMUSG00000021559	K08803	DAPK	death-associated protein kinase	EC:2.7.11.1	3	ko04140 Autophagy - animal;ko05200 Pathways in cancer;ko05219 Bladder cancer;
ENSMUSG00000021565	K05334	SLC6A19	solute carrier family 6 (neurotransmitter transporter) member 19	--	2	ko04974 Protein digestion and absorption;ko04978 Mineral absorption;
ENSMUSG00000021567	K03213	NKD	naked cuticle	--	1	ko04310 Wnt signaling pathway;
ENSMUSG00000021577	K00234	SDHA, SDH1	succinate dehydrogenase (ubiquinone) flavoprotein subunit	EC:1.3.5.1	9	ko00020 Citrate cycle (TCA cycle);ko00190 Oxidative phosphorylation;ko01100 Metabolic pathways;ko01200 Carbon metabolism;ko04714 Thermogenesis;ko04932 Non-alcoholic fatty liver disease (NAFLD);ko05010 Alzheimer's disease;ko05012 Parkinson's disease;ko05016 Huntington's disease;
ENSMUSG00000021594	K12343	SRD5A1	3-oxo-5-alpha-steroid 4-dehydrogenase 1	EC:1.3.1.22	1	ko00140 Steroid hormone biosynthesis;
ENSMUSG00000021606	K03939	NDUFS6	NADH dehydrogenase (ubiquinone) Fe-S protein 6	--	8	ko00190 Oxidative phosphorylation;ko01100 Metabolic pathways;ko04714 Thermogenesis;ko04723 Retrograde endocannabinoid signaling;ko04932 Non-alcoholic fatty liver disease (NAFLD);ko05010 Alzheimer's disease;ko05012 Parkinson's disease;ko05016 Huntington's disease;
ENSMUSG00000021607	K02919	RP-L36, MRPL36, rpmJ	large subunit ribosomal protein L36	--	1	ko03010 Ribosome;
ENSMUSG00000021608	K13510	LPCAT1_2	lysophosphatidylcholine acyltransferase / lyso-PAF acetyltransferase	EC:2.3.1.23 2.3.1.67	3	ko00564 Glycerophospholipid metabolism;ko00565 Ether lipid metabolism;ko01100 Metabolic pathways;
ENSMUSG00000021609	K05036	SLC6A3	solute carrier family 6 (neurotransmitter transporter, dopamine) member 3	--	5	ko04728 Dopaminergic synapse;ko05012 Parkinson's disease;ko05030 Cocaine addiction;ko05031 Amphetamine addiction;ko05034 Alcoholism;
ENSMUSG00000021611	K11126	TERT, EST2	telomerase reverse transcriptase	EC:2.7.7.49	5	ko05165 Human papillomavirus infection;ko05166 HTLV-I infection;ko05200 Pathways in cancer;ko05225 Hepatocellular carcinoma;ko05226 Gastric cancer;
ENSMUSG00000021614	K06793	VCAN, CSPG2	versican core protein	--	1	ko04514 Cell adhesion molecules (CAMs);
ENSMUSG00000021615	K10886	XRCC4	DNA-repair protein XRCC4	--	1	ko03450 Non-homologous end-joining;
ENSMUSG00000021619	K17888	ATG10L, ATG10	ubiquitin-like-conjugating enzyme ATG10	--	2	ko04136 Autophagy - other;ko04140 Autophagy - animal;
ENSMUSG00000021620	K01067	E3.1.2.1, ACH1	acetyl-CoA hydrolase	EC:3.1.2.1	1	ko00620 Pyruvate metabolism;
ENSMUSG00000021622	K00933	E2.7.3.2	creatine kinase	EC:2.7.3.2	2	ko00330 Arginine and proline metabolism;ko01100 Metabolic pathways;
ENSMUSG00000021636	K17291	MARVELD2	MARVEL domain-containing protein 2	--	1	ko04530 Tight junction;
ENSMUSG00000021638	K06088	OCLN	occludin	--	5	ko04514 Cell adhesion molecules (CAMs);ko04530 Tight junction;ko04670 Leukocyte transendothelial migration;ko05130 Pathogenic Escherichia coli infection;ko05160 Hepatitis C;
ENSMUSG00000021639	K03142	TFIIH2, GTF2H2, SSL1	transcription initiation factor TFIIH subunit 2	--	3	ko03022 Basal transcription factors;ko03420 Nucleotide excision repair;ko05203 Viral carcinogenesis;
ENSMUSG00000021640	K12807	NAIP, BIRC1	baculoviral IAP repeat-containing protein 1	--	2	ko04621 NOD-like receptor signaling pathway;ko05134 Legionellosis;
ENSMUSG00000021645	K13129	SMN	survival motor neuron protein	--	1	ko03013 RNA transport;
ENSMUSG00000021646	K01969	E6.4.1.4B	3-methylcrotonyl-CoA carboxylase beta subunit	EC:6.4.1.4	2	ko00280 Valine, leucine and isoleucine degradation;ko01100 Metabolic pathways;
ENSMUSG00000021660	K01527	EGD1, BTF3	nascent polypeptide-associated complex subunit beta	--	1	ko04214 Apoptosis - fly;
ENSMUSG00000021662	K16529	ARHGEF13	A-kinase anchor protein 13	--	1	ko04928 Parathyroid hormone synthesis, secretion and action;
ENSMUSG00000021665	K12373	HEXA_B	hexosaminidase	EC:3.2.1.52	7	ko00511 Other glycan degradation;ko00520 Amino sugar and nucleotide sugar metabolism;ko00531 Glycosaminoglycan degradation;ko00603 Glycosphingolipid biosynthesis - globo and isoglobo series;ko00604 Glycosphingolipid biosynthesis - ganglio series;ko01100 Metabolic pathways;ko04142 Lysosome;
ENSMUSG00000021668	K03511	POLK	DNA polymerase kappa	EC:2.7.7.7	16	ko03460 Fanconi anemia pathway;ko05200 Pathways in cancer;ko05202 Transcriptional misregulation in cancer;ko05210 Colorectal cancer;ko05212 Pancreatic cancer;ko05213 Endometrial cancer;ko05214 Glioma;ko05216 Thyroid cancer;ko05217 Basal cell carcinoma;ko05218 Melanoma;ko05220 Chronic myeloid leukemia;ko05222 Small cell lung cancer;ko05223 Non-small cell lung cancer;ko05224 Breast cancer;ko05225 H…
ENSMUSG00000021670	K00021	HMGCR	hydroxymethylglutaryl-CoA reductase (NADPH)	EC:1.1.1.34	4	ko00900 Terpenoid backbone biosynthesis;ko01100 Metabolic pathways;ko04152 AMPK signaling pathway;ko04976 Bile secretion;
ENSMUSG00000021675	K04235	F2RL2, PAR3	coagulation factor II (thrombin) receptor-like 2	--	2	ko04080 Neuroactive ligand-receptor interaction;ko04610 Complement and coagulation cascades;
ENSMUSG00000021676	K05767	IQGAP2_3	Ras GTPase-activating-like protein IQGAP2/3	--	1	ko04810 Regulation of actin cytoskeleton;
ENSMUSG00000021678	K04234	F2RL1, PAR2	coagulation factor II (thrombin) receptor-like 1	--	3	ko04080 Neuroactive ligand-receptor interaction;ko04750 Inflammatory mediator regulation of TRP channels;ko05143 African trypanosomiasis;
ENSMUSG00000021684	K18437	PDE8	high affinity cAMP-specific and IBMX-insensitive 3',5'-cyclic phosphodiesterase 8	EC:3.1.4.53	4	ko00230 Purine metabolism;ko04927 Cortisol synthesis and secretion;ko04934 Cushing's syndrome;ko05032 Morphine addiction;
ENSMUSG00000021686	K12397	AP3B	AP-3 complex subunit beta	--	1	ko04142 Lysosome;
ENSMUSG00000021694	K10570	ERCC8, CKN1, CSA	DNA excision repair protein ERCC-8	--	2	ko03420 Nucleotide excision repair;ko04120 Ubiquitin mediated proteolysis;
ENSMUSG00000021696	K10250	ELOVL7	elongation of very long chain fatty acids protein 7	EC:2.3.1.199	1	ko00062 Fatty acid elongation;
ENSMUSG00000021699	K13293	PDE4	cAMP-specific phosphodiesterase 4	EC:3.1.4.53	4	ko00230 Purine metabolism;ko04024 cAMP signaling pathway;ko04928 Parathyroid hormone synthesis, secretion and action;ko05032 Morphine addiction;
ENSMUSG00000021701	K08861	PLK2	polo-like kinase 2	EC:2.7.11.21	1	ko04068 FoxO signaling pathway;
ENSMUSG00000021702	K04659	THBS2S	thrombospondin 2/3/4/5	--	6	ko04145 Phagosome;ko04151 PI3K-Akt signaling pathway;ko04510 Focal adhesion;ko04512 ECM-receptor interaction;ko05144 Malaria;ko05165 Human papillomavirus infection;
ENSMUSG00000021706	K04679	MADHIP, SARA	MAD, mothers against decapentaplegic interacting protein	--	2	ko04144 Endocytosis;ko04350 TGF-beta signaling pathway;
ENSMUSG00000021707	K00287	DHFR, folA	dihydrofolate reductase	EC:1.5.1.3	4	ko00670 One carbon pool by folate;ko00790 Folate biosynthesis;ko01100 Metabolic pathways;ko01523 Antifolate resistance;
ENSMUSG00000021708	K12326	RASGRF2	Ras-specific guanine nucleotide-releasing factor 2	--	2	ko04010 MAPK signaling pathway;ko04014 Ras signaling pathway;
ENSMUSG00000021709	K12796	ERBB2IP, ERBIN	erbb2-interacting protein	--	1	ko04621 NOD-like receptor signaling pathway;
ENSMUSG00000021710	K01393	NLN	neurolysin	EC:3.4.24.16	1	ko04614 Renin-angiotensin system;
ENSMUSG00000021711	K05705	YES1	tyrosine-protein kinase Yes	EC:2.7.10.2	1	ko04520 Adherens junction;
ENSMUSG00000021718	K01081	E3.1.3.5	5'-nucleotidase	EC:3.1.3.5	4	ko00230 Purine metabolism;ko00240 Pyrimidine metabolism;ko00760 Nicotinate and nicotinamide metabolism;ko01100 Metabolic pathways;
ENSMUSG00000021721	K04153	HTR1	5-hydroxytryptamine receptor 1	--	4	ko04024 cAMP signaling pathway;ko04080 Neuroactive ligand-receptor interaction;ko04726 Serotonergic synapse;ko04742 Taste transduction;
ENSMUSG00000021728	K10611	RBX2, ROC2, RNF7	RING-box protein 2	EC:2.3.2.32	1	ko04120 Ubiquitin mediated proteolysis;
ENSMUSG00000021732	K04358	FGF	fibroblast growth factor	--	9	ko04010 MAPK signaling pathway;ko04014 Ras signaling pathway;ko04015 Rap1 signaling pathway;ko04151 PI3K-Akt signaling pathway;ko04810 Regulation of actin cytoskeleton;ko05200 Pathways in cancer;ko05218 Melanoma;ko05224 Breast cancer;ko05226 Gastric cancer;
ENSMUSG00000021737	K03037	PSMD6, RPN7	26S proteasome regulatory subunit N7	--	2	ko03050 Proteasome;ko05169 Epstein-Barr virus infection;
ENSMUSG00000021741	K00417	QCR7, UQCRB	ubiquinol-cytochrome c reductase subunit 7	--	8	ko00190 Oxidative phosphorylation;ko01100 Metabolic pathways;ko04260 Cardiac muscle contraction;ko04714 Thermogenesis;ko04932 Non-alcoholic fatty liver disease (NAFLD);ko05010 Alzheimer's disease;ko05012 Parkinson's disease;ko05016 Huntington's disease;
ENSMUSG00000021748	K00162	PDHB, pdhB	pyruvate dehydrogenase E1 component beta subunit	EC:1.2.4.1	8	ko00010 Glycolysis / Gluconeogenesis;ko00020 Citrate cycle (TCA cycle);ko00620 Pyruvate metabolism;ko01100 Metabolic pathways;ko01200 Carbon metabolism;ko04066 HIF-1 signaling pathway;ko04922 Glucagon signaling pathway;ko05230 Central carbon metabolism in cancer;
ENSMUSG00000021751	K10214	ACOX2	3alpha,7alpha,12alpha-trihydroxy-5beta-cholestanoyl-CoA 24-hydroxylase	EC:1.17.99.3	4	ko00120 Primary bile acid biosynthesis;ko01100 Metabolic pathways;ko03320 PPAR signaling pathway;ko04146 Peroxisome;
ENSMUSG00000021754	K04416	MAP3K1, MEKK1	mitogen-activated protein kinase kinase kinase 1	EC:2.7.11.25	8	ko04010 MAPK signaling pathway;ko04120 Ubiquitin mediated proteolysis;ko04530 Tight junction;ko04622 RIG-I-like receptor signaling pathway;ko04722 Neurotrophin signaling pathway;ko04912 GnRH signaling pathway;ko05161 Hepatitis B;ko05166 HTLV-I infection;
ENSMUSG00000021756	K05060	IL6ST, GP130, CD130	interleukin 6 signal transducer	--	7	ko04060 Cytokine-cytokine receptor interaction;ko04550 Signaling pathways regulating pluripotency of stem cells;ko04630 Jak-STAT signaling pathway;ko04659 Th17 cell differentiation;ko05167 Kaposi's sarcoma-associated herpesvirus infection;ko05200 Pathways in cancer;ko05203 Viral carcinogenesis;
ENSMUSG00000021759	K01080	PLPP1_2_3	phosphatidate phosphatase	EC:3.1.3.4	9	ko00561 Glycerolipid metabolism;ko00564 Glycerophospholipid metabolism;ko00565 Ether lipid metabolism;ko00600 Sphingolipid metabolism;ko01100 Metabolic pathways;ko04072 Phospholipase D signaling pathway;ko04666 Fc gamma R-mediated phagocytosis;ko04975 Fat digestion and absorption;ko05231 Choline metabolism in cancer;
ENSMUSG00000021760	K00432	gpx	glutathione peroxidase	EC:1.11.1.9	3	ko00480 Glutathione metabolism;ko00590 Arachidonic acid metabolism;ko04918 Thyroid hormone synthesis;
ENSMUSG00000021764	K03937	NDUFS4	NADH dehydrogenase (ubiquinone) Fe-S protein 4	--	8	ko00190 Oxidative phosphorylation;ko01100 Metabolic pathways;ko04714 Thermogenesis;ko04723 Retrograde endocannabinoid signaling;ko04932 Non-alcoholic fatty liver disease (NAFLD);ko05010 Alzheimer's disease;ko05012 Parkinson's disease;ko05016 Huntington's disease;
ENSMUSG00000021765	K04661	FST	follistatin	--	1	ko04350 TGF-beta signaling pathway;
ENSMUSG00000021770	K12160	SUMO, SMT3	small ubiquitin-related modifier	--	2	ko03013 RNA transport;ko05418 Fluid shear stress and atherosclerosis;
ENSMUSG00000021771	K15040	VDAC2	voltage-dependent anion channel protein 2	--	10	ko04020 Calcium signaling pathway;ko04022 cGMP-PKG signaling pathway;ko04216 Ferroptosis;ko04217 Necroptosis;ko04218 Cellular senescence;ko04621 NOD-like receptor signaling pathway;ko04979 Cholesterol metabolism;ko05012 Parkinson's disease;ko05016 Huntington's disease;ko05166 HTLV-I infection;
ENSMUSG00000021774	K06689	UBE2D, UBC4, UBC5	ubiquitin-conjugating enzyme E2 D	EC:2.3.2.23	4	ko04013 MAPK signaling pathway - fly;ko04120 Ubiquitin mediated proteolysis;ko04141 Protein processing in endoplasmic reticulum;ko04624 Toll and Imd signaling pathway;
ENSMUSG00000021779	K08362	THRB, NR1A2	thyroid hormone receptor beta	--	2	ko04080 Neuroactive ligand-receptor interaction;ko04919 Thyroid hormone signaling pathway;
ENSMUSG00000021785	K01456	E3.5.1.52, NGLY1, PNG1	peptide-N4-(N-acetyl-beta-glucosaminyl)asparagine amidase	EC:3.5.1.52	1	ko04141 Protein processing in endoplasmic reticulum;
ENSMUSG00000021786	K09458	fabF	3-oxoacyl-[acyl-carrier-protein] synthase II	EC:2.3.1.179	4	ko00061 Fatty acid biosynthesis;ko00780 Biotin metabolism;ko01100 Metabolic pathways;ko01212 Fatty acid metabolism;
ENSMUSG00000021789	K10067	SFTPA	pulmonary surfactant-associated protein A	--	2	ko04145 Phagosome;ko05133 Pertussis;
ENSMUSG00000021794	K00261	GLUD1_2, gdhA	glutamate dehydrogenase (NAD(P)+)	EC:1.4.1.3	8	ko00220 Arginine biosynthesis;ko00250 Alanine, aspartate and glutamate metabolism;ko00471 D-Glutamine and D-glutamate metabolism;ko00910 Nitrogen metabolism;ko01100 Metabolic pathways;ko01200 Carbon metabolism;ko04217 Necroptosis;ko04964 Proximal tubule bicarbonate reclamation;
ENSMUSG00000021795	K10068	SFTPD, SFTP4	pulmonary surfactant-associated protein D	--	1	ko04145 Phagosome;
ENSMUSG00000021796	K04673	BMPR1A, ALK3, CD292	bone morphogenetic protein receptor type-1A	EC:2.7.11.30	5	ko04060 Cytokine-cytokine receptor interaction;ko04350 TGF-beta signaling pathway;ko04390 Hippo signaling pathway;ko04550 Signaling pathways regulating pluripotency of stem cells;ko05418 Fluid shear stress and atherosclerosis;
ENSMUSG00000021809	K03426	E3.6.1.22, NUDT12, nudC	NAD+ diphosphatase	EC:3.6.1.22	3	ko00760 Nicotinate and nicotinamide metabolism;ko01100 Metabolic pathways;ko04146 Peroxisome;
ENSMUSG00000021816	K04348	PPP3C, CNA	serine/threonine-protein phosphatase 2B catalytic subunit	EC:3.1.3.16	27	ko04010 MAPK signaling pathway;ko04020 Calcium signaling pathway;ko04022 cGMP-PKG signaling pathway;ko04114 Oocyte meiosis;ko04218 Cellular senescence;ko04310 Wnt signaling pathway;ko04360 Axon guidance;ko04370 VEGF signaling pathway;ko04380 Osteoclast differentiation;ko04625 C-type lectin receptor signaling pathway;ko04650 Natural killer cell mediated cytotoxicity;ko04658 Th1 and Th2 cell differ…
ENSMUSG00000021820	K04515	CAMK2	calcium/calmodulin-dependent protein kinase (CaM kinase) II	EC:2.7.11.17	30	ko04012 ErbB signaling pathway;ko04020 Calcium signaling pathway;ko04024 cAMP signaling pathway;ko04066 HIF-1 signaling pathway;ko04114 Oocyte meiosis;ko04217 Necroptosis;ko04261 Adrenergic signaling in cardiomyocytes;ko04310 Wnt signaling pathway;ko04360 Axon guidance;ko04713 Circadian entrainment;ko04720 Long-term potentiation;ko04722 Neurotrophin signaling pathway;ko04725 Cholinergic synapse;k…
ENSMUSG00000021822	K01348	PLAU	urokinase plasminogen activator	EC:3.4.21.73	6	ko04064 NF-kappa B signaling pathway;ko04610 Complement and coagulation cascades;ko05202 Transcriptional misregulation in cancer;ko05205 Proteoglycans in cancer;ko05206 MicroRNAs in cancer;ko05215 Prostate cancer;
ENSMUSG00000021823	K05700	VCL	vinculin	--	7	ko04510 Focal adhesion;ko04520 Adherens junction;ko04670 Leukocyte transendothelial migration;ko04810 Regulation of actin cytoskeleton;ko05100 Bacterial invasion of epithelial cells;ko05131 Shigellosis;ko05146 Amoebiasis;
ENSMUSG00000021824	K12398	AP3M	AP-3 complex subunit mu	--	1	ko04142 Lysosome;
ENSMUSG00000021831	K10950	ERO1L	ERO1-like protein alpha	EC:1.8.4.-	2	ko04141 Protein processing in endoplasmic reticulum;ko05110 Vibrio cholerae infection;
ENSMUSG00000021832	K03064	PSMC6, RPT4	26S proteasome regulatory subunit T4	--	2	ko03050 Proteasome;ko05169 Epstein-Barr virus infection;
ENSMUSG00000021835	K04662	BMP4	bone morphogenetic protein 4	--	9	ko04013 MAPK signaling pathway - fly;ko04341 Hedgehog signaling pathway - fly;ko04350 TGF-beta signaling pathway;ko04390 Hippo signaling pathway;ko04550 Signaling pathways regulating pluripotency of stem cells;ko04919 Thyroid hormone signaling pathway;ko05200 Pathways in cancer;ko05217 Basal cell carcinoma;ko05418 Fluid shear stress and atherosclerosis;
ENSMUSG00000021868	K09565	PPIF	peptidyl-prolyl isomerase F (cyclophilin D)	EC:5.2.1.8	5	ko04020 Calcium signaling pathway;ko04022 cGMP-PKG signaling pathway;ko05012 Parkinson's disease;ko05016 Huntington's disease;ko05145 Toxoplasmosis;
ENSMUSG00000021871	K03783	punA, PNP	purine-nucleoside phosphorylase	EC:2.4.2.1	4	ko00230 Purine metabolism;ko00240 Pyrimidine metabolism;ko00760 Nicotinate and nicotinamide metabolism;ko01100 Metabolic pathways;
ENSMUSG00000021879	K10408	DNAH	dynein heavy chain, axonemal	--	1	ko05016 Huntington's disease;
ENSMUSG00000021884	K12261	HACL1	2-hydroxyacyl-CoA lyase 1	EC:4.1.-	1	ko04146 Peroxisome;
ENSMUSG00000021900	K01435	BTD	biotinidase	EC:3.5.1.12	3	ko00780 Biotin metabolism;ko01100 Metabolic pathways;ko04977 Vitamin digestion and absorption;
ENSMUSG00000021903	K00710	GALNT	polypeptide N-acetylgalactosaminyltransferase	EC:2.4.1.41	2	ko00512 Mucin type O-glycan biosynthesis;ko01100 Metabolic pathways;
ENSMUSG00000021904	K06840	SEMA3	semaphorin 3	--	1	ko04360 Axon guidance;
ENSMUSG00000021908	K09289	NCOA4, PTC3	nuclear receptor coactivator 4	--	3	ko04216 Ferroptosis;ko05200 Pathways in cancer;ko05216 Thyroid cancer;
ENSMUSG00000021913	K00164	OGDH, sucA	2-oxoglutarate dehydrogenase E1 component	EC:1.2.4.2	5	ko00020 Citrate cycle (TCA cycle);ko00310 Lysine degradation;ko00380 Tryptophan metabolism;ko01100 Metabolic pathways;ko01200 Carbon metabolism;
ENSMUSG00000021917	K12946	SPCS1	signal peptidase complex subunit 1	EC:3.4.-	1	ko03060 Protein export;
ENSMUSG00000021919	K00623	CHAT	choline O-acetyltransferase	EC:2.3.1.6	2	ko00564 Glycerophospholipid metabolism;ko04725 Cholinergic synapse;
ENSMUSG00000021927	K12741	HNRNPA1_3	heterogeneous nuclear ribonucleoprotein A1/A3	--	1	ko03040 Spliceosome;
ENSMUSG00000021932	K10744	RNASEH2B	ribonuclease H2 subunit B	--	1	ko03030 DNA replication;
ENSMUSG00000021933	K12319	GUCY1B	guanylate cyclase soluble subunit beta	EC:4.6.1.2	10	ko00230 Purine metabolism;ko04022 cGMP-PKG signaling pathway;ko04270 Vascular smooth muscle contraction;ko04540 Gap junction;ko04611 Platelet activation;ko04713 Circadian entrainment;ko04730 Long-term depression;ko04921 Oxytocin signaling pathway;ko04924 Renin secretion;ko04970 Salivary secretion;
ENSMUSG00000021936	K04440	JNK	c-Jun N-terminal kinase	EC:2.7.11.24	63	ko01522 Endocrine resistance;ko04010 MAPK signaling pathway;ko04012 ErbB signaling pathway;ko04013 MAPK signaling pathway - fly;ko04014 Ras signaling pathway;ko04024 cAMP signaling pathway;ko04068 FoxO signaling pathway;ko04071 Sphingolipid signaling pathway;ko04137 Mitophagy - animal;ko04140 Autophagy - animal;ko04141 Protein processing in endoplasmic reticulum;ko04210 Apoptosis;ko04212 Longevit…
ENSMUSG00000021939	K01363	CTSB	cathepsin B	EC:3.4.22.1	6	ko04140 Autophagy - animal;ko04142 Lysosome;ko04210 Apoptosis;ko04612 Antigen processing and presentation;ko04621 NOD-like receptor signaling pathway;ko04924 Renin secretion;
ENSMUSG00000021944	K09183	GATA4	GATA-binding protein 4	--	4	ko04022 cGMP-PKG signaling pathway;ko04218 Cellular senescence;ko04530 Tight junction;ko04919 Thyroid hormone signaling pathway;
ENSMUSG00000021947	K13247	CRYL1	L-gulonate 3-dehydrogenase	EC:1.1.1.45	2	ko00040 Pentose and glucuronate interconversions;ko01100 Metabolic pathways;
ENSMUSG00000021948	K06068	PRKCD	novel protein kinase C delta type	EC:2.7.11.13	13	ko04062 Chemokine signaling pathway;ko04140 Autophagy - animal;ko04270 Vascular smooth muscle contraction;ko04621 NOD-like receptor signaling pathway;ko04625 C-type lectin receptor signaling pathway;ko04666 Fc gamma R-mediated phagocytosis;ko04722 Neurotrophin signaling pathway;ko04750 Inflammatory mediator regulation of TRP channels;ko04912 GnRH signaling pathway;ko04915 Estrogen signaling pathw…
ENSMUSG00000021953	K15789	TDH	threonine 3-dehydrogenase	EC:1.1.1.103	1	ko00260 Glycine, serine and threonine metabolism;
ENSMUSG00000021957	K00615	E2.2.1.1, tktA, tktB	transketolase	EC:2.2.1.1	4	ko00030 Pentose phosphate pathway;ko01100 Metabolic pathways;ko01200 Carbon metabolism;ko01230 Biosynthesis of amino acids;
ENSMUSG00000021959	K08791	LATS1_2, Wts	serine/threonine-protein kinase LATS1/2	EC:2.7.11.1	4	ko04214 Apoptosis - fly;ko04390 Hippo signaling pathway;ko04391 Hippo signaling pathway - fly;ko04392 Hippo signaling pathway - multiple species;
ENSMUSG00000021962	K12610	DCP1A	mRNA-decapping enzyme 1A	EC:3.-	1	ko03018 RNA degradation;
ENSMUSG00000021963	K14324	SAP18	histone deacetylase complex subunit SAP18	--	2	ko03013 RNA transport;ko03015 mRNA surveillance pathway;
ENSMUSG00000021974	K04358	FGF	fibroblast growth factor	--	9	ko04010 MAPK signaling pathway;ko04014 Ras signaling pathway;ko04015 Rap1 signaling pathway;ko04151 PI3K-Akt signaling pathway;ko04810 Regulation of actin cytoskeleton;ko05200 Pathways in cancer;ko05218 Melanoma;ko05224 Breast cancer;ko05226 Gastric cancer;
ENSMUSG00000021978	K02370	EXTL3	alpha-1,4-N-acetylglucosaminyltransferase EXTL3	EC:2.4.1.223 2.4.1.224	2	ko00534 Glycosaminoglycan biosynthesis - heparan sulfate / heparin;ko01100 Metabolic pathways;
ENSMUSG00000021981	K08272	CAB39, MO25	calcium binding protein 39	--	2	ko04150 mTOR signaling pathway;ko04152 AMPK signaling pathway;
ENSMUSG00000021987	K18083	MTMR6_7_8	myotubularin-related protein 6/7/8	EC:3.1.3.64 3.1.3.95	3	ko00562 Inositol phosphate metabolism;ko01100 Metabolic pathways;ko04070 Phosphatidylinositol signaling system;
ENSMUSG00000021990	K05769	ARHGEF4_29, ASEF1_2	Rho guanine nucleotide exchange factor 4/29	--	1	ko04810 Regulation of actin cytoskeleton;
ENSMUSG00000021991	K04860	CACNA2D3	voltage-dependent calcium channel alpha-2/delta-3	--	7	ko04010 MAPK signaling pathway;ko04260 Cardiac muscle contraction;ko04261 Adrenergic signaling in cardiomyocytes;ko04921 Oxytocin signaling pathway;ko05410 Hypertrophic cardiomyopathy (HCM);ko05412 Arrhythmogenic right ventricular cardiomyopathy (ARVC);ko05414 Dilated cardiomyopathy (DCM);
ENSMUSG00000021994	K00444	WNT5	wingless-type MMTV integration site family, member 5	--	15	ko04150 mTOR signaling pathway;ko04310 Wnt signaling pathway;ko04360 Axon guidance;ko04390 Hippo signaling pathway;ko04550 Signaling pathways regulating pluripotency of stem cells;ko04916 Melanogenesis;ko04934 Cushing's syndrome;ko05165 Human papillomavirus infection;ko05166 HTLV-I infection;ko05200 Pathways in cancer;ko05205 Proteoglycans in cancer;ko05217 Basal cell carcinoma;ko05224 Breast can…
ENSMUSG00000021996	K01070	frmB, ESD, fghA	S-formylglutathione hydrolase	EC:3.1.2.12	1	ko01200 Carbon metabolism;
ENSMUSG00000021999	K01300	CPB2	carboxypeptidase B2	EC:3.4.17.20	3	ko04610 Complement and coagulation cascades;ko04972 Pancreatic secretion;ko04974 Protein digestion and absorption;
ENSMUSG00000022015	K05473	TNFSF11, RANKL, CD254	tumor necrosis factor ligand superfamily member 11	--	7	ko04060 Cytokine-cytokine receptor interaction;ko04064 NF-kappa B signaling pathway;ko04380 Osteoclast differentiation;ko04917 Prolactin signaling pathway;ko04928 Parathyroid hormone synthesis, secretion and action;ko05224 Breast cancer;ko05323 Rheumatoid arthritis;
ENSMUSG00000022021	K05745	DIAPH3, DRF3	diaphanous 3	--	1	ko04810 Regulation of actin cytoskeleton;
ENSMUSG00000022024	K12795	SUGT1, SGT1	suppressor of G2 allele of SKP1	--	1	ko04621 NOD-like receptor signaling pathway;
ENSMUSG00000022037	K17252	CLU	clusterin	--	1	ko04610 Complement and coagulation cascades;
ENSMUSG00000022040	K08726	EPHX2	soluble epoxide hydrolase / lipid-phosphate phosphatase	EC:3.3.2.10 3.1.3.76	3	ko00590 Arachidonic acid metabolism;ko01100 Metabolic pathways;ko04146 Peroxisome;
ENSMUSG00000022041	K04804	CHRNA2	nicotinic acetylcholine receptor alpha-2	--	1	ko04080 Neuroactive ligand-receptor interaction;
ENSMUSG00000022048	K07528	DPYSL2, CRMP2	dihydropyrimidinase-like 2	--	1	ko04360 Axon guidance;
ENSMUSG00000022051	K15465	BNIP3L	BCL2/adenovirus E1B 19 kDa protein-interacting protein 3-like	--	1	ko04137 Mitophagy - animal;
ENSMUSG00000022052	K04354	PPP2R2	serine/threonine-protein phosphatase 2A regulatory subunit B	--	12	ko03015 mRNA surveillance pathway;ko04071 Sphingolipid signaling pathway;ko04151 PI3K-Akt signaling pathway;ko04152 AMPK signaling pathway;ko04261 Adrenergic signaling in cardiomyocytes;ko04390 Hippo signaling pathway;ko04391 Hippo signaling pathway - fly;ko04530 Tight junction;ko04728 Dopaminergic synapse;ko05142 Chagas disease (American trypanosomiasis);ko05160 Hepatitis C;ko05165 Human papillo…
ENSMUSG00000022054	K04573	NEF3, NF-M	neurofilament medium polypeptide (neurofilament 3)	--	1	ko05014 Amyotrophic lateral sclerosis (ALS);
ENSMUSG00000022055	K04572	NEFL, NF-L	neurofilament light polypeptide	--	1	ko05014 Amyotrophic lateral sclerosis (ALS);
ENSMUSG00000022061	K09348	NKX3-1	homeobox protein Nkx-3.1	--	2	ko05200 Pathways in cancer;ko05215 Prostate cancer;
ENSMUSG00000022066	K12305	ENTPD4, LALP70	ectonucleoside triphosphate diphosphohydrolase 4	EC:3.6.1.6	3	ko00230 Purine metabolism;ko00240 Pyrimidine metabolism;ko04142 Lysosome;
ENSMUSG00000022074	K04722	TNFRSF10, TRAILR, CD261_4	tumor necrosis factor receptor superfamily member 10	--	5	ko04210 Apoptosis;ko04217 Necroptosis;ko04650 Natural killer cell mediated cytotoxicity;ko05162 Measles;ko05164 Influenza A;
ENSMUSG00000022075	K07868	RHOBTB1_2	Rho-related BTB domain-containing protein 1/2	--	1	ko04120 Ubiquitin mediated proteolysis;
ENSMUSG00000022092	K04348	PPP3C, CNA	serine/threonine-protein phosphatase 2B catalytic subunit	EC:3.1.3.16	27	ko04010 MAPK signaling pathway;ko04020 Calcium signaling pathway;ko04022 cGMP-PKG signaling pathway;ko04114 Oocyte meiosis;ko04218 Cellular senescence;ko04310 Wnt signaling pathway;ko04360 Axon guidance;ko04370 VEGF signaling pathway;ko04380 Osteoclast differentiation;ko04625 C-type lectin receptor signaling pathway;ko04650 Natural killer cell mediated cytotoxicity;ko04658 Th1 and Th2 cell differ…
ENSMUSG00000022094	K14720	SLC39A14, ZIP14	solute carrier family 39 (zinc transporter), member 14	--	1	ko04216 Ferroptosis;
ENSMUSG00000022101	K04358	FGF	fibroblast growth factor	--	9	ko04010 MAPK signaling pathway;ko04014 Ras signaling pathway;ko04015 Rap1 signaling pathway;ko04151 PI3K-Akt signaling pathway;ko04810 Regulation of actin cytoskeleton;ko05200 Pathways in cancer;ko05218 Melanoma;ko05224 Breast cancer;ko05226 Gastric cancer;
ENSMUSG00000022109	K15146	MED4	mediator of RNA polymerase II transcription subunit 4	--	1	ko04919 Thyroid hormone signaling pathway;
ENSMUSG00000022110	K01900	LSC2	succinyl-CoA synthetase beta subunit	EC:6.2.1.4 6.2.1.5	4	ko00020 Citrate cycle (TCA cycle);ko00640 Propanoate metabolism;ko01100 Metabolic pathways;ko01200 Carbon metabolism;
ENSMUSG00000022114	K17383	SPRY2	protein sprouty homolog 2	--	2	ko04013 MAPK signaling pathway - fly;ko05206 MicroRNAs in cancer;
ENSMUSG00000022122	K04198	EDNRB	endothelin receptor type B	--	6	ko04020 Calcium signaling pathway;ko04022 cGMP-PKG signaling pathway;ko04080 Neuroactive ligand-receptor interaction;ko04916 Melanogenesis;ko04926 Relaxin signaling pathway;ko05200 Pathways in cancer;
ENSMUSG00000022124	K10269	FBXL3	F-box and leucine-rich repeat protein 3	--	1	ko04710 Circadian rhythm;
ENSMUSG00000022125	K12390	CLN5	ceroid-lipofuscinosis neuronal protein 5	--	1	ko04142 Lysosome;
ENSMUSG00000022126	K17724	IRG1	aconitate decarboxylase	EC:4.1.1.6	1	ko00660 C5-Branched dibasic acid metabolism;
ENSMUSG00000022130	K01710	E4.2.1.46, rfbB, rffG	dTDP-glucose 4,6-dehydratase	EC:4.2.1.46	1	ko00523 Polyketide sugar unit biosynthesis;
ENSMUSG00000022132	K06087	CLDN	claudin	--	4	ko04514 Cell adhesion molecules (CAMs);ko04530 Tight junction;ko04670 Leukocyte transendothelial migration;ko05160 Hepatitis C;
ENSMUSG00000022136	K09523	DNAJC3	DnaJ homolog subfamily C member 3	--	2	ko04141 Protein processing in endoplasmic reticulum;ko05164 Influenza A;
ENSMUSG00000022142	K14312	NUP155, NUP170, NUP157	nuclear pore complex protein Nup155	--	1	ko03013 RNA transport;
ENSMUSG00000022146	K05057	OSMR	oncostatin M receptor	--	3	ko04060 Cytokine-cytokine receptor interaction;ko04151 PI3K-Akt signaling pathway;ko04630 Jak-STAT signaling pathway;
ENSMUSG00000022149	K04000	C9	complement component 9	--	4	ko04610 Complement and coagulation cascades;ko05020 Prion diseases;ko05146 Amoebiasis;ko05322 Systemic lupus erythematosus;
ENSMUSG00000022150	K12475	DAB2	disabled homolog 2	--	1	ko04144 Endocytosis;
ENSMUSG00000022156	K01353	GZMB	granzyme B	EC:3.4.21.79	7	ko04210 Apoptosis;ko04650 Natural killer cell mediated cytotoxicity;ko04940 Type I diabetes mellitus;ko05202 Transcriptional misregulation in cancer;ko05320 Autoimmune thyroid disease;ko05330 Allograft rejection;ko05332 Graft-versus-host disease;
ENSMUSG00000022157	K01319	CTSG	cathepsin G	EC:3.4.21.20	5	ko04080 Neuroactive ligand-receptor interaction;ko04142 Lysosome;ko04614 Renin-angiotensin system;ko05146 Amoebiasis;ko05322 Systemic lupus erythematosus;
ENSMUSG00000022174	K12668	OST2, DAD1	oligosaccharyltransferase complex subunit epsilon	--	3	ko00510 N-Glycan biosynthesis;ko01100 Metabolic pathways;ko04141 Protein processing in endoplasmic reticulum;
ENSMUSG00000022178	K16682	AJUBA, LIMD1, WTIP	LIM domain-containing protein	--	3	ko04390 Hippo signaling pathway;ko04391 Hippo signaling pathway - fly;ko04392 Hippo signaling pathway - multiple species;
ENSMUSG00000022180	K13781	SLC7A8, LAT2	solute carrier family 7 (L-type amino acid transporter), member 8	--	1	ko04974 Protein digestion and absorption;
ENSMUSG00000022181	K03995	C6	complement component 6	--	3	ko04610 Complement and coagulation cascades;ko05020 Prion diseases;ko05322 Systemic lupus erythematosus;
ENSMUSG00000022184	K10291	FBXO4	F-box protein 4	--	1	ko04120 Ubiquitin mediated proteolysis;
ENSMUSG00000022185	K12875	ACIN1, ACINUS	apoptotic chromatin condensation inducer in the nucleus	--	3	ko03013 RNA transport;ko03015 mRNA surveillance pathway;ko03040 Spliceosome;
ENSMUSG00000022186	K01027	OXCT	3-oxoacid CoA-transferase	EC:2.8.3.5	3	ko00072 Synthesis and degradation of ketone bodies;ko00280 Valine, leucine and isoleucine degradation;ko00650 Butanoate metabolism;
ENSMUSG00000022191	K03685	rnc, DROSHA, RNT1	ribonuclease III	EC:3.1.26.3	2	ko03008 Ribosome biogenesis in eukaryotes;ko05205 Proteoglycans in cancer;
ENSMUSG00000022193	K02737	PSMB5	20S proteasome subunit beta 5	EC:3.4.25.1	1	ko03050 Proteasome;
ENSMUSG00000022194	K14396	PABPN1, PABP2	polyadenylate-binding protein 2	--	2	ko03015 mRNA surveillance pathway;ko05164 Influenza A;
ENSMUSG00000022210	K11147	DHRS4	dehydrogenase/reductase SDR family member 4	EC:1.1.-	3	ko00830 Retinol metabolism;ko01100 Metabolic pathways;ko04146 Peroxisome;
ENSMUSG00000022216	K06696	PSME1	proteasome activator subunit 1 (PA28 alpha)	--	2	ko03050 Proteasome;ko04612 Antigen processing and presentation;
ENSMUSG00000022220	K08044	ADCY4	adenylate cyclase 4	EC:4.6.1.1	46	ko00230 Purine metabolism;ko01522 Endocrine resistance;ko04015 Rap1 signaling pathway;ko04020 Calcium signaling pathway;ko04022 cGMP-PKG signaling pathway;ko04024 cAMP signaling pathway;ko04062 Chemokine signaling pathway;ko04072 Phospholipase D signaling pathway;ko04114 Oocyte meiosis;ko04211 Longevity regulating pathway;ko04213 Longevity regulating pathway - multiple species;ko04261 Adrenergic …
ENSMUSG00000022221	K08847	RIPK3	receptor-interacting serine/threonine-protein kinase 3	EC:2.7.11.1	4	ko04217 Necroptosis;ko04621 NOD-like receptor signaling pathway;ko04623 Cytosolic DNA-sensing pathway;ko04668 TNF signaling pathway;
ENSMUSG00000022225	K01329	CMA1	chymase	EC:3.4.21.39	1	ko04614 Renin-angiotensin system;
ENSMUSG00000022229	K01544	ATP12A	non-gastric H+/K+-exchanging ATPase	EC:3.6.3.10	1	ko00190 Oxidative phosphorylation;
ENSMUSG00000022231	K06841	SEMA5	semaphorin 5	--	1	ko04360 Axon guidance;
ENSMUSG00000022235	K01061	E3.1.1.45	carboxymethylenebutenolidase	EC:3.1.1.45	1	ko01100 Metabolic pathways;
ENSMUSG00000022240	K04534	GNAO, G-ALPHA-O	guanine nucleotide-binding protein G(o) subunit alpha	--	17	ko04015 Rap1 signaling pathway;ko04713 Circadian entrainment;ko04723 Retrograde endocannabinoid signaling;ko04724 Glutamatergic synapse;ko04725 Cholinergic synapse;ko04726 Serotonergic synapse;ko04727 GABAergic synapse;ko04728 Dopaminergic synapse;ko04730 Long-term depression;ko04915 Estrogen signaling pathway;ko04916 Melanogenesis;ko04921 Oxytocin signaling pathway;ko04926 Relaxin signaling path…
ENSMUSG00000022241	K01868	TARS, thrS	threonyl-tRNA synthetase	EC:6.1.1.3	1	ko00970 Aminoacyl-tRNA biosynthesis;
ENSMUSG00000022244	K01796	E5.1.99.4, AMACR, mcr	alpha-methylacyl-CoA racemase	EC:5.1.99.4	3	ko00120 Primary bile acid biosynthesis;ko01100 Metabolic pathways;ko04146 Peroxisome;
ENSMUSG00000022248	K02830	HRAD1, RAD17	cell cycle checkpoint protein	EC:3.1.11.2	1	ko04218 Cellular senescence;
ENSMUSG00000022253	K00858	ppnK, NADK	NAD+ kinase	EC:2.7.1.23	2	ko00760 Nicotinate and nicotinamide metabolism;ko01100 Metabolic pathways;
ENSMUSG00000022257	K12387	LAPTM	lysosomal-associated transmembrane protein	--	1	ko04142 Lysosome;
ENSMUSG00000022261	K16336	SDC2, CD362	syndecan 2	--	4	ko04514 Cell adhesion molecules (CAMs);ko05144 Malaria;ko05205 Proteoglycans in cancer;ko05418 Fluid shear stress and atherosclerosis;
ENSMUSG00000022262	K10408	DNAH	dynein heavy chain, axonemal	--	1	ko05016 Huntington's disease;
ENSMUSG00000022272	K12559	MYO10	myosin X	--	1	ko04666 Fc gamma R-mediated phagocytosis;
ENSMUSG00000022283	K13126	PABPC	polyadenylate-binding protein	--	3	ko03013 RNA transport;ko03015 mRNA surveillance pathway;ko03018 RNA degradation;
ENSMUSG00000022285	K16197	YWHAB_Q_Z	14-3-3 protein beta/theta/zeta	--	10	ko04013 MAPK signaling pathway - fly;ko04110 Cell cycle;ko04114 Oocyte meiosis;ko04151 PI3K-Akt signaling pathway;ko04212 Longevity regulating pathway - worm;ko04390 Hippo signaling pathway;ko04391 Hippo signaling pathway - fly;ko05161 Hepatitis B;ko05169 Epstein-Barr virus infection;ko05203 Viral carcinogenesis;
ENSMUSG00000022292	K10808	RRM2	ribonucleoside-diphosphate reductase subunit M2	EC:1.17.4.1	6	ko00230 Purine metabolism;ko00240 Pyrimidine metabolism;ko00480 Glutathione metabolism;ko00983 Drug metabolism - other enzymes;ko01100 Metabolic pathways;ko04115 p53 signaling pathway;
ENSMUSG00000022295	K02148	ATPeV1C, ATP6C	V-type H+-transporting ATPase subunit C	--	9	ko00190 Oxidative phosphorylation;ko01100 Metabolic pathways;ko04145 Phagosome;ko04150 mTOR signaling pathway;ko04721 Synaptic vesicle cycle;ko04966 Collecting duct acid secretion;ko05110 Vibrio cholerae infection;ko05120 Epithelial cell signaling in Helicobacter pylori infection;ko05323 Rheumatoid arthritis;
ENSMUSG00000022297	K02376	FZD6	frizzled 6	--	14	ko04150 mTOR signaling pathway;ko04310 Wnt signaling pathway;ko04390 Hippo signaling pathway;ko04550 Signaling pathways regulating pluripotency of stem cells;ko04916 Melanogenesis;ko04934 Cushing's syndrome;ko05165 Human papillomavirus infection;ko05166 HTLV-I infection;ko05200 Pathways in cancer;ko05205 Proteoglycans in cancer;ko05217 Basal cell carcinoma;ko05224 Breast cancer;ko05225 Hepatocell…
ENSMUSG00000022304	K01464	DPYS, dht, hydA	dihydropyrimidinase	EC:3.5.2.2	5	ko00240 Pyrimidine metabolism;ko00410 beta-Alanine metabolism;ko00770 Pantothenate and CoA biosynthesis;ko00983 Drug metabolism - other enzymes;ko01100 Metabolic pathways;
ENSMUSG00000022306	K17442	ZFPM2, FOG2	zinc finger protein ZFPM2	--	1	ko05206 MicroRNAs in cancer;
ENSMUSG00000022309	K05465	ANGPT1	angiopoietin 1	--	6	ko04010 MAPK signaling pathway;ko04014 Ras signaling pathway;ko04015 Rap1 signaling pathway;ko04066 HIF-1 signaling pathway;ko04151 PI3K-Akt signaling pathway;ko05323 Rheumatoid arthritis;
ENSMUSG00000022312	K03247	EIF3H	translation initiation factor 3 subunit H	--	2	ko03013 RNA transport;ko05162 Measles;
ENSMUSG00000022314	K06670	SCC1, MCD1, RAD21	cohesin complex subunit SCC1	--	1	ko04110 Cell cycle;
ENSMUSG00000022325	K01164	POP1	ribonuclease P/MRP protein subunit POP1	EC:3.1.26.5	2	ko03008 Ribosome biogenesis in eukaryotes;ko03013 RNA transport;
ENSMUSG00000022329	K04412	STK3, MST2	serine/threonine kinase 3	--	5	ko04010 MAPK signaling pathway;ko04214 Apoptosis - fly;ko04390 Hippo signaling pathway;ko04391 Hippo signaling pathway - fly;ko04392 Hippo signaling pathway - multiple species;
ENSMUSG00000022336	K03250	EIF3E, INT6	translation initiation factor 3 subunit E	--	2	ko03013 RNA transport;ko05160 Hepatitis C;
ENSMUSG00000022346	K04377	MYC	Myc proto-oncogene protein	--	31	ko04010 MAPK signaling pathway;ko04012 ErbB signaling pathway;ko04110 Cell cycle;ko04151 PI3K-Akt signaling pathway;ko04218 Cellular senescence;ko04310 Wnt signaling pathway;ko04350 TGF-beta signaling pathway;ko04390 Hippo signaling pathway;ko04391 Hippo signaling pathway - fly;ko04550 Signaling pathways regulating pluripotency of stem cells;ko04630 Jak-STAT signaling pathway;ko04919 Thyroid horm…
ENSMUSG00000022350	K18464	RTSC, SPG8	WASH complex subunit strumpellin	--	1	ko04144 Endocytosis;
ENSMUSG00000022351	K00511	SQLE, ERG1	squalene monooxygenase	EC:1.14.14.17	2	ko00100 Steroid biosynthesis;ko01100 Metabolic pathways;
ENSMUSG00000022354	K03965	NDUFB9	NADH dehydrogenase (ubiquinone) 1 beta subcomplex subunit 9	--	8	ko00190 Oxidative phosphorylation;ko01100 Metabolic pathways;ko04714 Thermogenesis;ko04723 Retrograde endocannabinoid signaling;ko04932 Non-alcoholic fatty liver disease (NAFLD);ko05010 Alzheimer's disease;ko05012 Parkinson's disease;ko05016 Huntington's disease;
ENSMUSG00000022358	K10305	FBXO25_32	F-box protein 25/32	--	1	ko04068 FoxO signaling pathway;
ENSMUSG00000022365	K11519	DERL1	Derlin-1	--	2	ko04141 Protein processing in endoplasmic reticulum;ko05014 Amyotrophic lateral sclerosis (ALS);
ENSMUSG00000022370	K02871	RP-L13, MRPL13, rplM	large subunit ribosomal protein L13	--	1	ko03010 Ribosome;
ENSMUSG00000022371	K08133	COL14A	collagen, type XIV, alpha	--	1	ko04974 Protein digestion and absorption;
ENSMUSG00000022376	K08048	ADCY8	adenylate cyclase 8	EC:4.6.1.1	47	ko00230 Purine metabolism;ko01522 Endocrine resistance;ko04015 Rap1 signaling pathway;ko04020 Calcium signaling pathway;ko04022 cGMP-PKG signaling pathway;ko04024 cAMP signaling pathway;ko04062 Chemokine signaling pathway;ko04072 Phospholipase D signaling pathway;ko04114 Oocyte meiosis;ko04211 Longevity regulating pathway;ko04213 Longevity regulating pathway - multiple species;ko04261 Adrenergic …
ENSMUSG00000022377	K12488	ASAP	Arf-GAP with SH3 domain, ANK repeat and PH domain-containing protein	--	2	ko04144 Endocytosis;ko04666 Fc gamma R-mediated phagocytosis;
ENSMUSG00000022382	K00572	WNT7	wingless-type MMTV integration site family, member 7	--	14	ko04150 mTOR signaling pathway;ko04310 Wnt signaling pathway;ko04390 Hippo signaling pathway;ko04550 Signaling pathways regulating pluripotency of stem cells;ko04916 Melanogenesis;ko04934 Cushing's syndrome;ko05165 Human papillomavirus infection;ko05166 HTLV-I infection;ko05200 Pathways in cancer;ko05205 Proteoglycans in cancer;ko05217 Basal cell carcinoma;ko05224 Breast cancer;ko05225 Hepatocell…
ENSMUSG00000022383	K07294	NR1C1, PPARA	peroxisome proliferator-activated receptor alpha	--	7	ko03320 PPAR signaling pathway;ko04024 cAMP signaling pathway;ko04920 Adipocytokine signaling pathway;ko04922 Glucagon signaling pathway;ko04931 Insulin resistance;ko04932 Non-alcoholic fatty liver disease (NAFLD);ko05160 Hepatitis C;
ENSMUSG00000022385	K10129	GTSE1, B99	G-2 and S-phase expressed protein 1	--	1	ko04115 p53 signaling pathway;
ENSMUSG00000022386	K00566	mnmA, trmU	tRNA-uridine 2-sulfurtransferase	EC:2.8.1.13	1	ko04122 Sulfur relay system;
ENSMUSG00000022391	K14319	RANGAP1	Ran GTPase-activating protein 1	--	1	ko03013 RNA transport;
ENSMUSG00000022400	K03868	RBX1, ROC1	RING-box protein 1	EC:2.3.2.32	12	ko03420 Nucleotide excision repair;ko04066 HIF-1 signaling pathway;ko04110 Cell cycle;ko04114 Oocyte meiosis;ko04120 Ubiquitin mediated proteolysis;ko04141 Protein processing in endoplasmic reticulum;ko04310 Wnt signaling pathway;ko04341 Hedgehog signaling pathway - fly;ko04350 TGF-beta signaling pathway;ko04710 Circadian rhythm;ko05200 Pathways in cancer;ko05211 Renal cell carcinoma;
ENSMUSG00000022404	K13354	SLC25A17, PMP34	solute carrier family 25 (peroxisomal adenine nucleotide transporter), member 17	--	1	ko04146 Peroxisome;
ENSMUSG00000022407	K01756	purB, ADSL	adenylosuccinate lyase	EC:4.3.2.2	3	ko00230 Purine metabolism;ko00250 Alanine, aspartate and glutamate metabolism;ko01100 Metabolic pathways;
ENSMUSG00000022408	K02973	RP-S23e, RPS23	small subunit ribosomal protein S23e	--	1	ko03010 Ribosome;
ENSMUSG00000022414	K04403	MAP3K7IP1, TAB1	TAK1-binding protein 1	--	10	ko04010 MAPK signaling pathway;ko04064 NF-kappa B signaling pathway;ko04380 Osteoclast differentiation;ko04620 Toll-like receptor signaling pathway;ko04621 NOD-like receptor signaling pathway;ko04668 TNF signaling pathway;ko05140 Leishmaniasis;ko05145 Toxoplasmosis;ko05168 Herpes simplex infection;ko05169 Epstein-Barr virus infection;
ENSMUSG00000022415	K04403	MAP3K7IP1, TAB1	TAK1-binding protein 1	--	10	ko04010 MAPK signaling pathway;ko04064 NF-kappa B signaling pathway;ko04380 Osteoclast differentiation;ko04620 Toll-like receptor signaling pathway;ko04621 NOD-like receptor signaling pathway;ko04668 TNF signaling pathway;ko05140 Leishmaniasis;ko05145 Toxoplasmosis;ko05168 Herpes simplex infection;ko05169 Epstein-Barr virus infection;
ENSMUSG00000022416	K04856	CACNA1I	voltage-dependent calcium channel T type alpha-1I	--	6	ko04010 MAPK signaling pathway;ko04020 Calcium signaling pathway;ko04713 Circadian entrainment;ko04925 Aldosterone synthesis and secretion;ko04927 Cortisol synthesis and secretion;ko04934 Cushing's syndrome;
ENSMUSG00000022420	K10412	DNAL4	dynein light chain 4, axonemal	--	1	ko05016 Huntington's disease;
ENSMUSG00000022425	K01122	ENPP2	ectonucleotide pyrophosphatase/phosphodiesterase family member 2	EC:3.1.4.39	1	ko00565 Ether lipid metabolism;
ENSMUSG00000022432	K06636	SMC1	structural maintenance of chromosome 1	--	2	ko04110 Cell cycle;ko04114 Oocyte meiosis;
ENSMUSG00000022433	K08960	CSNK1E	casein kinase 1, epsilon	EC:2.7.11.1	9	ko04068 FoxO signaling pathway;ko04310 Wnt signaling pathway;ko04340 Hedgehog signaling pathway;ko04341 Hedgehog signaling pathway - fly;ko04390 Hippo signaling pathway;ko04391 Hippo signaling pathway - fly;ko04392 Hippo signaling pathway - multiple species;ko04710 Circadian rhythm;ko04711 Circadian rhythm - fly;
ENSMUSG00000022434	K05476	TNFSF13B, TNFSF20, CD257	tumor necrosis factor ligand superfamily member 13B	--	4	ko04060 Cytokine-cytokine receptor interaction;ko04064 NF-kappa B signaling pathway;ko04672 Intestinal immune network for IgA production;ko05323 Rheumatoid arthritis;
ENSMUSG00000022435	K19520	UPK3A, UPIII	uroplakin-3a	--	1	ko05219 Bladder cancer;
ENSMUSG00000022438	K06275	PARV	parvin	--	1	ko04510 Focal adhesion;
ENSMUSG00000022439	K06275	PARV	parvin	--	1	ko04510 Focal adhesion;
ENSMUSG00000022443	K10352	MYH	myosin heavy chain	--	1	ko04530 Tight junction;
ENSMUSG00000022445	K07414	CYP2D	cytochrome P450 family 2 subfamily D	EC:1.14.14.1	2	ko00140 Steroid hormone biosynthesis;ko04726 Serotonergic synapse;
ENSMUSG00000022450	K03950	NDUFA6	NADH dehydrogenase (ubiquinone) 1 alpha subcomplex subunit 6	--	8	ko00190 Oxidative phosphorylation;ko01100 Metabolic pathways;ko04714 Thermogenesis;ko04723 Retrograde endocannabinoid signaling;ko04932 Non-alcoholic fatty liver disease (NAFLD);ko05010 Alzheimer's disease;ko05012 Parkinson's disease;ko05016 Huntington's disease;
ENSMUSG00000022453	K01204	NAGA	alpha-N-acetylgalactosaminidase	EC:3.2.1.49	2	ko00603 Glycosphingolipid biosynthesis - globo and isoglobo series;ko04142 Lysosome;
ENSMUSG00000022456	K16938	SEPT3_9_12	septin 3/9/12	--	1	ko05100 Bacterial invasion of epithelial cells;
ENSMUSG00000022462	K14207	SLC38A2, SNAT2	solute carrier family 38 (sodium-coupled neutral amino acid transporter), member 2	--	3	ko04724 Glutamatergic synapse;ko04727 GABAergic synapse;ko04974 Protein digestion and absorption;
ENSMUSG00000022469	K08014	RAPGEF3, EPAC1	Rap guanine nucleotide exchange factor 3	--	7	ko04015 Rap1 signaling pathway;ko04024 cAMP signaling pathway;ko04072 Phospholipase D signaling pathway;ko04261 Adrenergic signaling in cardiomyocytes;ko04670 Leukocyte transendothelial migration;ko04720 Long-term potentiation;ko04726 Serotonergic synapse;
ENSMUSG00000022471	K10884	XRCC6, KU70, G22P1	ATP-dependent DNA helicase 2 subunit 1	--	1	ko03450 Non-homologous end-joining;
ENSMUSG00000022474	K17497	PMM	phosphomannomutase	EC:5.4.2.8	3	ko00051 Fructose and mannose metabolism;ko00520 Amino sugar and nucleotide sugar metabolism;ko01100 Metabolic pathways;
ENSMUSG00000022475	K11408	HDAC7	histone deacetylase 7	EC:3.5.1.98	3	ko05034 Alcoholism;ko05165 Human papillomavirus infection;ko05203 Viral carcinogenesis;
ENSMUSG00000022477	K01681	ACO, acnA	aconitate hydratase	EC:4.2.1.3	6	ko00020 Citrate cycle (TCA cycle);ko00630 Glyoxylate and dicarboxylate metabolism;ko01100 Metabolic pathways;ko01200 Carbon metabolism;ko01210 2-Oxocarboxylic acid metabolism;ko01230 Biosynthesis of amino acids;
ENSMUSG00000022479	K08539	VDR, NR1I1	vitamin D3 receptor	--	4	ko04928 Parathyroid hormone synthesis, secretion and action;ko04961 Endocrine and other factor-regulated calcium reabsorption;ko04978 Mineral absorption;ko05152 Tuberculosis;
ENSMUSG00000022488	K05750	NCKAP1, NAP125	NCK-associated protein 1	--	1	ko04810 Regulation of actin cytoskeleton;
ENSMUSG00000022489	K13755	PDE1	calcium/calmodulin-dependent 3',5'-cyclic nucleotide phosphodiesterase	EC:3.1.4.17	6	ko00230 Purine metabolism;ko04020 Calcium signaling pathway;ko04740 Olfactory transduction;ko04742 Taste transduction;ko04924 Renin secretion;ko05032 Morphine addiction;
ENSMUSG00000022490	K08050	PPP1R1A	protein phosphatase 1 regulatory subunit 1A	--	2	ko04261 Adrenergic signaling in cardiomyocytes;ko04720 Long-term potentiation;
ENSMUSG00000022491	K06815	GLYCAM1	glycosylation dependent cell adhesion molecule 1	--	1	ko04514 Cell adhesion molecules (CAMs);
ENSMUSG00000022496	K05153	TNFRSF17, BCMA, CD269	tumor necrosis factor receptor superfamily member 17	--	2	ko04060 Cytokine-cytokine receptor interaction;ko04672 Intestinal immune network for IgA production;
ENSMUSG00000022500	K19363	LITAF	lipopolysaccharide-induced tumor necrosis factor-alpha factor	--	1	ko04142 Lysosome;
ENSMUSG00000022504	K08060	CIITA	class II, major histocompatibility complex, transactivator	--	5	ko04612 Antigen processing and presentation;ko05145 Toxoplasmosis;ko05152 Tuberculosis;ko05164 Influenza A;ko05340 Primary immunodeficiency;
ENSMUSG00000022508	K15618	BCL6	B-cell lymphoma 6 protein	--	2	ko04068 FoxO signaling pathway;ko05202 Transcriptional misregulation in cancer;
ENSMUSG00000022510	K10149	TP63	tumor protein p63	--	3	ko04214 Apoptosis - fly;ko04391 Hippo signaling pathway - fly;ko05206 MicroRNAs in cancer;
ENSMUSG00000022512	K06087	CLDN	claudin	--	4	ko04514 Cell adhesion molecules (CAMs);ko04530 Tight junction;ko04670 Leukocyte transendothelial migration;ko05160 Hepatitis C;
ENSMUSG00000022514	K04723	IL1RAP	interleukin 1 receptor accessory protein	--	4	ko04010 MAPK signaling pathway;ko04060 Cytokine-cytokine receptor interaction;ko04659 Th17 cell differentiation;ko04750 Inflammatory mediator regulation of TRP channels;
ENSMUSG00000022516	K16867	NUDT16L1, SDOS	NUDT16-like protein 1	--	1	ko05205 Proteoglycans in cancer;
ENSMUSG00000022517	K10604	MGRN1	E3 ubiquitin-protein ligase MGRN1	EC:2.3.2.27	1	ko04120 Ubiquitin mediated proteolysis;
ENSMUSG00000022521	K04498	EP300, CREBBP, KAT3	E1A/CREB-binding protein	EC:2.3.1.48	27	ko04024 cAMP signaling pathway;ko04066 HIF-1 signaling pathway;ko04068 FoxO signaling pathway;ko04110 Cell cycle;ko04310 Wnt signaling pathway;ko04330 Notch signaling pathway;ko04350 TGF-beta signaling pathway;ko04520 Adherens junction;ko04630 Jak-STAT signaling pathway;ko04720 Long-term potentiation;ko04916 Melanogenesis;ko04919 Thyroid hormone signaling pathway;ko04922 Glucagon signaling pathwa…
ENSMUSG00000022523	K04358	FGF	fibroblast growth factor	--	9	ko04010 MAPK signaling pathway;ko04014 Ras signaling pathway;ko04015 Rap1 signaling pathway;ko04151 PI3K-Akt signaling pathway;ko04810 Regulation of actin cytoskeleton;ko05200 Pathways in cancer;ko05218 Melanoma;ko05224 Breast cancer;ko05226 Gastric cancer;
ENSMUSG00000022528	K06054	HES1	hairy and enhancer of split 1	--	6	ko03460 Fanconi anemia pathway;ko04330 Notch signaling pathway;ko04950 Maturity onset diabetes of the young;ko05165 Human papillomavirus infection;ko05200 Pathways in cancer;ko05224 Breast cancer;
ENSMUSG00000022534	K12803	MEFV	pyrin	--	1	ko04621 NOD-like receptor signaling pathway;
ENSMUSG00000022538	K14539	LSG1	large subunit GTPase 1	EC:3.6.1.-	1	ko03008 Ribosome biogenesis in eukaryotes;
ENSMUSG00000022540	K16938	SEPT3_9_12	septin 3/9/12	--	1	ko05100 Bacterial invasion of epithelial cells;
ENSMUSG00000022542	K16938	SEPT3_9_12	septin 3/9/12	--	1	ko05100 Bacterial invasion of epithelial cells;
ENSMUSG00000022545	K10848	ERCC4, XPF	DNA excision repair protein ERCC-4	EC:3.1.-	2	ko03420 Nucleotide excision repair;ko03460 Fanconi anemia pathway;
ENSMUSG00000022546	K00814	GPT, ALT	alanine transaminase	EC:2.6.1.2	6	ko00220 Arginine biosynthesis;ko00250 Alanine, aspartate and glutamate metabolism;ko01100 Metabolic pathways;ko01200 Carbon metabolism;ko01210 2-Oxocarboxylic acid metabolism;ko01230 Biosynthesis of amino acids;
ENSMUSG00000022551	K00413	CYC1, CYT1, petC	ubiquinol-cytochrome c reductase cytochrome c1 subunit	--	8	ko00190 Oxidative phosphorylation;ko01100 Metabolic pathways;ko04260 Cardiac muscle contraction;ko04714 Thermogenesis;ko04932 Non-alcoholic fatty liver disease (NAFLD);ko05010 Alzheimer's disease;ko05012 Parkinson's disease;ko05016 Huntington's disease;
ENSMUSG00000022555	K11155	DGAT1	diacylglycerol O-acyltransferase 1	EC:2.3.1.20 2.3.1.75 2.3.1.76	4	ko00561 Glycerolipid metabolism;ko00830 Retinol metabolism;ko01100 Metabolic pathways;ko04975 Fat digestion and absorption;
ENSMUSG00000022556	K09414	HSF1	heat shock transcription factor 1	--	2	ko04212 Longevity regulating pathway - worm;ko05134 Legionellosis;
ENSMUSG00000022561	K05289	GAA1	glycosylphosphatidylinositol transamidase	--	2	ko00563 Glycosylphosphatidylinositol (GPI)-anchor biosynthesis;ko01100 Metabolic pathways;
ENSMUSG00000022568	K16175	SCRIB	protein scribble	--	5	ko04390 Hippo signaling pathway;ko04391 Hippo signaling pathway - fly;ko04530 Tight junction;ko05165 Human papillomavirus infection;ko05203 Viral carcinogenesis;
ENSMUSG00000022570	K02377	TSTA3, fcl	GDP-L-fucose synthase	EC:1.1.1.271	3	ko00051 Fructose and mannose metabolism;ko00520 Amino sugar and nucleotide sugar metabolism;ko01100 Metabolic pathways;
ENSMUSG00000022571	K00286	proC	pyrroline-5-carboxylate reductase	EC:1.5.1.2	3	ko00330 Arginine and proline metabolism;ko01100 Metabolic pathways;ko01230 Biosynthesis of amino acids;
ENSMUSG00000022574	K00763	pncB, NAPRT1	nicotinate phosphoribosyltransferase	EC:6.3.4.21	2	ko00760 Nicotinate and nicotinamide metabolism;ko01100 Metabolic pathways;
ENSMUSG00000022579	K07756	IP6K, IHPK	inositol-hexakisphosphate 5-kinase	EC:2.7.4.21	1	ko04070 Phosphatidylinositol signaling system;
ENSMUSG00000022589	K00497	CYP11B1	steroid 11beta-monooxygenase	EC:1.14.15.4	4	ko00140 Steroid hormone biosynthesis;ko01100 Metabolic pathways;ko04927 Cortisol synthesis and secretion;ko04934 Cushing's syndrome;
ENSMUSG00000022602	K15867	ARC	activity-regulated cytoskeleton-associated protein	--	1	ko05031 Amphetamine addiction;
ENSMUSG00000022610	K04441	P38	p38 MAP kinase	EC:2.7.11.24	50	ko01522 Endocrine resistance;ko04010 MAPK signaling pathway;ko04013 MAPK signaling pathway - fly;ko04015 Rap1 signaling pathway;ko04068 FoxO signaling pathway;ko04071 Sphingolipid signaling pathway;ko04212 Longevity regulating pathway - worm;ko04218 Cellular senescence;ko04261 Adrenergic signaling in cardiomyocytes;ko04370 VEGF signaling pathway;ko04380 Osteoclast differentiation;ko04550 Signalin…
ENSMUSG00000022613	K00469	MIOX	inositol oxygenase	EC:1.13.99.1	2	ko00053 Ascorbate and aldarate metabolism;ko00562 Inositol phosphate metabolism;
ENSMUSG00000022615	K00758	deoA, TYMP	thymidine phosphorylase	EC:2.4.2.4	4	ko00240 Pyrimidine metabolism;ko00983 Drug metabolism - other enzymes;ko01100 Metabolic pathways;ko05219 Bladder cancer;
ENSMUSG00000022617	K14156	CHK	choline/ethanolamine kinase	EC:2.7.1.32 2.7.1.82	3	ko00564 Glycerophospholipid metabolism;ko01100 Metabolic pathways;ko05231 Choline metabolism in cancer;
ENSMUSG00000022619	K04435	MAPK8IP2, JIP2	mitogen-activated protein kinase 8 interacting protein 2	--	1	ko04010 MAPK signaling pathway;
ENSMUSG00000022620	K01134	ARSA	arylsulfatase A	EC:3.1.6.8	2	ko00600 Sphingolipid metabolism;ko04142 Lysosome;
ENSMUSG00000022623	K15009	SHANK	SH3 and multiple ankyrin repeat domains protein	--	1	ko04724 Glutamatergic synapse;
ENSMUSG00000022636	K06547	ALCAM, CD166	activated leukocyte cell adhesion molecule	--	1	ko04514 Cell adhesion molecules (CAMs);
ENSMUSG00000022637	K04707	CBL	E3 ubiquitin-protein ligase CBL	EC:2.3.2.27	8	ko04012 ErbB signaling pathway;ko04120 Ubiquitin mediated proteolysis;ko04144 Endocytosis;ko04910 Insulin signaling pathway;ko05100 Bacterial invasion of epithelial cells;ko05200 Pathways in cancer;ko05205 Proteoglycans in cancer;ko05220 Chronic myeloid leukemia;
ENSMUSG00000022656	K06592	PVRL3, CD113	poliovirus receptor-related protein 3	--	2	ko04514 Cell adhesion molecules (CAMs);ko04520 Adherens junction;
ENSMUSG00000022663	K08343	ATG3	ubiquitin-like-conjugating enzyme ATG3	--	3	ko04136 Autophagy - other;ko04140 Autophagy - animal;ko05167 Kaposi's sarcoma-associated herpesvirus infection;
ENSMUSG00000022672	K06642	PRKDC	DNA-dependent protein kinase catalytic subunit	EC:2.7.11.1	2	ko03450 Non-homologous end-joining;ko04110 Cell cycle;
ENSMUSG00000022673	K02212	MCM4, CDC54	DNA replication licensing factor MCM4	EC:3.6.4.12	2	ko03030 DNA replication;ko04110 Cell cycle;
ENSMUSG00000022674	K10704	UBE2V	ubiquitin-conjugating enzyme E2 variant	--	1	ko04624 Toll and Imd signaling pathway;
ENSMUSG00000022676	K05706	SNAI2, SLUG	snail 2	--	2	ko04390 Hippo signaling pathway;ko04520 Adherens junction;
ENSMUSG00000022679	K13349	MPV17L	Mpv17-like protein	--	1	ko04146 Peroxisome;
ENSMUSG00000022683	K01047	PLA2G, SPLA2	secretory phospholipase A2	EC:3.1.1.4	10	ko00564 Glycerophospholipid metabolism;ko00565 Ether lipid metabolism;ko00590 Arachidonic acid metabolism;ko00591 Linoleic acid metabolism;ko00592 alpha-Linolenic acid metabolism;ko01100 Metabolic pathways;ko04014 Ras signaling pathway;ko04270 Vascular smooth muscle contraction;ko04972 Pancreatic secretion;ko04975 Fat digestion and absorption;
ENSMUSG00000022685	K01148	PARN, PNLDC1	poly(A)-specific ribonuclease	EC:3.1.13.4	1	ko03018 RNA degradation;
ENSMUSG00000022686	K03766	B3GNT5	beta-1,3-N-acetylglucosaminyltransferase 5	EC:2.4.1.206	2	ko00601 Glycosphingolipid biosynthesis - lacto and neolacto series;ko01100 Metabolic pathways;
ENSMUSG00000022705	K04146	DRD3	dopamine receptor D3	--	2	ko04080 Neuroactive ligand-receptor interaction;ko04728 Dopaminergic synapse;
ENSMUSG00000022707	K00700	GBE1, glgB	1,4-alpha-glucan branching enzyme	EC:2.4.1.18	2	ko00500 Starch and sucrose metabolism;ko01100 Metabolic pathways;
ENSMUSG00000022710	K11838	USP7, UBP15	ubiquitin carboxyl-terminal hydrolase 7	EC:3.4.19.12	4	ko04068 FoxO signaling pathway;ko05168 Herpes simplex infection;ko05169 Epstein-Barr virus infection;ko05203 Viral carcinogenesis;
ENSMUSG00000022711	K17497	PMM	phosphomannomutase	EC:5.4.2.8	3	ko00051 Fructose and mannose metabolism;ko00520 Amino sugar and nucleotide sugar metabolism;ko01100 Metabolic pathways;
ENSMUSG00000022742	K00228	CPOX, hemF	coproporphyrinogen III oxidase	EC:1.3.3.3	2	ko00860 Porphyrin and chlorophyll metabolism;ko01100 Metabolic pathways;
ENSMUSG00000022747	K03792	SIAT10, ST3GAL6	neolactotetraosylceramide alpha-2,3-sialyltransferase (sialyltransferase 10)	EC:2.4.99.6	2	ko00601 Glycosphingolipid biosynthesis - lacto and neolacto series;ko01100 Metabolic pathways;
ENSMUSG00000022751	K13566	NIT2, yafV	omega-amidase	EC:3.5.1.3	1	ko00250 Alanine, aspartate and glutamate metabolism;
ENSMUSG00000022757	K09292	TFG	protein TFG	--	2	ko05200 Pathways in cancer;ko05216 Thyroid cancer;
ENSMUSG00000022758	K05221	P2RX6, P2RXL1	P2X purinoceptor 6	--	2	ko04020 Calcium signaling pathway;ko04080 Neuroactive ligand-receptor interaction;
ENSMUSG00000022762	K06491	NCAM, CD56	neural cell adhesion molecule	--	2	ko04514 Cell adhesion molecules (CAMs);ko05020 Prion diseases;
ENSMUSG00000022765	K08509	SNAP29	synaptosomal-associated protein 29	--	2	ko04130 SNARE interactions in vesicular transport;ko04140 Autophagy - animal;
ENSMUSG00000022766	K03912	SERPIND1, HCF2	heparin cofactor II	--	1	ko04610 Complement and coagulation cascades;
ENSMUSG00000022770	K12076	DLG1	disks large protein 1	--	7	ko04390 Hippo signaling pathway;ko04391 Hippo signaling pathway - fly;ko04530 Tight junction;ko04660 T cell receptor signaling pathway;ko05165 Human papillomavirus infection;ko05166 HTLV-I infection;ko05203 Viral carcinogenesis;
ENSMUSG00000022771	K10598	PPIL2, CYC4, CHP60	peptidyl-prolyl cis-trans isomerase-like 2	EC:5.2.1.8	1	ko04120 Ubiquitin mediated proteolysis;
ENSMUSG00000022774	K12883	NCBP2, CBP20	nuclear cap-binding protein subunit 2	--	3	ko03013 RNA transport;ko03015 mRNA surveillance pathway;ko03040 Spliceosome;
ENSMUSG00000022779	K03165	TOP3	DNA topoisomerase III	EC:5.99.1.2	2	ko03440 Homologous recombination;ko03460 Fanconi anemia pathway;
ENSMUSG00000022781	K04410	PAK2	p21-activated kinase 2	EC:2.7.11.1	8	ko04010 MAPK signaling pathway;ko04012 ErbB signaling pathway;ko04014 Ras signaling pathway;ko04360 Axon guidance;ko04510 Focal adhesion;ko04660 T cell receptor signaling pathway;ko04810 Regulation of actin cytoskeleton;ko05211 Renal cell carcinoma;
ENSMUSG00000022789	K17065	DNM1L	dynamin 1-like protein	EC:3.6.5.5	4	ko04214 Apoptosis - fly;ko04217 Necroptosis;ko04621 NOD-like receptor signaling pathway;ko04668 TNF signaling pathway;
ENSMUSG00000022792	K01866	YARS, tyrS	tyrosyl-tRNA synthetase	EC:6.1.1.1	1	ko00970 Aminoacyl-tRNA biosynthesis;
ENSMUSG00000022793	K07969	B4GALT4	beta-1,4-galactosyltransferase 4	EC:2.4.1.90 2.4.1.275 2.4.1.-	3	ko00533 Glycosaminoglycan biosynthesis - keratan sulfate;ko00601 Glycosphingolipid biosynthesis - lacto and neolacto series;ko01100 Metabolic pathways;
ENSMUSG00000022797	K06503	TFRC, CD71	transferrin receptor	--	5	ko04066 HIF-1 signaling pathway;ko04144 Endocytosis;ko04145 Phagosome;ko04216 Ferroptosis;ko04640 Hematopoietic cell lineage;
ENSMUSG00000022808	K17919	SNX4	sorting nexin-4	--	1	ko04144 Endocytosis;
ENSMUSG00000022812	K03083	GSK3B	glycogen synthase kinase 3 beta	EC:2.7.11.26	42	ko01521 EGFR tyrosine kinase inhibitor resistance;ko04012 ErbB signaling pathway;ko04062 Chemokine signaling pathway;ko04110 Cell cycle;ko04150 mTOR signaling pathway;ko04151 PI3K-Akt signaling pathway;ko04310 Wnt signaling pathway;ko04340 Hedgehog signaling pathway;ko04341 Hedgehog signaling pathway - fly;ko04360 Axon guidance;ko04390 Hippo signaling pathway;ko04510 Focal adhesion;ko04550 Signal…
ENSMUSG00000022814	K13421	UMPS	uridine monophosphate synthetase	EC:2.4.2.10 4.1.1.23	3	ko00240 Pyrimidine metabolism;ko00983 Drug metabolism - other enzymes;ko01100 Metabolic pathways;
ENSMUSG00000022817	K06588	ITGB5	integrin beta 5	--	10	ko04145 Phagosome;ko04151 PI3K-Akt signaling pathway;ko04510 Focal adhesion;ko04512 ECM-receptor interaction;ko04810 Regulation of actin cytoskeleton;ko05165 Human papillomavirus infection;ko05205 Proteoglycans in cancer;ko05410 Hypertrophic cardiomyopathy (HCM);ko05412 Arrhythmogenic right ventricular cardiomyopathy (ARVC);ko05414 Dilated cardiomyopathy (DCM);
ENSMUSG00000022820	K03960	NDUFB4	NADH dehydrogenase (ubiquinone) 1 beta subcomplex subunit 4	--	8	ko00190 Oxidative phosphorylation;ko01100 Metabolic pathways;ko04714 Thermogenesis;ko04723 Retrograde endocannabinoid signaling;ko04932 Non-alcoholic fatty liver disease (NAFLD);ko05010 Alzheimer's disease;ko05012 Parkinson's disease;ko05016 Huntington's disease;
ENSMUSG00000022821	K00451	HGD, hmgA	homogentisate 1,2-dioxygenase	EC:1.13.11.5	2	ko00350 Tyrosine metabolism;ko01100 Metabolic pathways;
ENSMUSG00000022822	K05668	ABCC5	ATP-binding cassette, subfamily C (CFTR/MRP), member 5	--	2	ko01523 Antifolate resistance;ko02010 ABC transporters;
ENSMUSG00000022828	K03136	TFIIE1, GTF2E1, TFA1, tfe	transcription initiation factor TFIIE subunit alpha	--	3	ko03022 Basal transcription factors;ko05169 Epstein-Barr virus infection;ko05203 Viral carcinogenesis;
ENSMUSG00000022831	K06106	CTTN, EMS1	cortactin	--	5	ko04530 Tight junction;ko05100 Bacterial invasion of epithelial cells;ko05130 Pathogenic Escherichia coli infection;ko05131 Shigellosis;ko05205 Proteoglycans in cancer;
ENSMUSG00000022836	K00907	MYLK	myosin-light-chain kinase	EC:2.7.11.18	9	ko04020 Calcium signaling pathway;ko04022 cGMP-PKG signaling pathway;ko04270 Vascular smooth muscle contraction;ko04371 Apelin signaling pathway;ko04510 Focal adhesion;ko04611 Platelet activation;ko04810 Regulation of actin cytoskeleton;ko04921 Oxytocin signaling pathway;ko04971 Gastric acid secretion;
ENSMUSG00000022840	K08045	ADCY5	adenylate cyclase 5	EC:4.6.1.1	51	ko00230 Purine metabolism;ko01522 Endocrine resistance;ko04015 Rap1 signaling pathway;ko04022 cGMP-PKG signaling pathway;ko04024 cAMP signaling pathway;ko04062 Chemokine signaling pathway;ko04072 Phospholipase D signaling pathway;ko04114 Oocyte meiosis;ko04211 Longevity regulating pathway;ko04213 Longevity regulating pathway - multiple species;ko04261 Adrenergic signaling in cardiomyocytes;ko0427…
ENSMUSG00000022841	K11826	AP2M1	AP-2 complex subunit mu-1	--	4	ko04144 Endocytosis;ko04721 Synaptic vesicle cycle;ko04961 Endocrine and other factor-regulated calcium reabsorption;ko05016 Huntington's disease;
ENSMUSG00000022843	K05011	CLCN2	chloride channel 2	--	1	ko04978 Mineral absorption;
ENSMUSG00000022847	K06854	THPO	thrombopoietin	--	3	ko04060 Cytokine-cytokine receptor interaction;ko04630 Jak-STAT signaling pathway;ko04640 Hematopoietic cell lineage;
ENSMUSG00000022853	K07514	EHHADH	enoyl-CoA hydratase / 3-hydroxyacyl-CoA dehydrogenase / 3,2-trans-enoyl-CoA isomerase	EC:4.2.1.17 1.1.1.35 5.3.3.8	12	ko00071 Fatty acid degradation;ko00280 Valine, leucine and isoleucine degradation;ko00310 Lysine degradation;ko00380 Tryptophan metabolism;ko00410 beta-Alanine metabolism;ko00640 Propanoate metabolism;ko00650 Butanoate metabolism;ko01100 Metabolic pathways;ko01200 Carbon metabolism;ko01212 Fatty acid metabolism;ko03320 PPAR signaling pathway;ko04146 Peroxisome;
ENSMUSG00000022855	K03345	SENP2, AXAM2	sentrin-specific protease 2 (axin associating molecule)	EC:3.4.22.68	2	ko03013 RNA transport;ko04310 Wnt signaling pathway;
ENSMUSG00000022858	K12897	TRA2	transformer-2 protein	--	1	ko03040 Spliceosome;
ENSMUSG00000022861	K00901	dgkA, DGK	diacylglycerol kinase (ATP)	EC:2.7.1.107	6	ko00561 Glycerolipid metabolism;ko00564 Glycerophospholipid metabolism;ko01100 Metabolic pathways;ko04070 Phosphatidylinositol signaling system;ko04072 Phospholipase D signaling pathway;ko05231 Choline metabolism in cancer;
ENSMUSG00000022863	K14443	TOB	protein Tob/BTG	--	1	ko03018 RNA degradation;
ENSMUSG00000022865	K06788	CXADR, CAR	coxsackievirus and adenovirus receptor	--	1	ko05416 Viral myocarditis;
ENSMUSG00000022867	K11849	USP25	ubiquitin carboxyl-terminal hydrolase 25	EC:3.4.19.12	1	ko04657 IL-17 signaling pathway;
ENSMUSG00000022875	K03898	KNG	kininogen	--	1	ko04610 Complement and coagulation cascades;
ENSMUSG00000022878	K07296	ACDC	adiponectin	--	6	ko03320 PPAR signaling pathway;ko04152 AMPK signaling pathway;ko04211 Longevity regulating pathway;ko04920 Adipocytokine signaling pathway;ko04930 Type II diabetes mellitus;ko04932 Non-alcoholic fatty liver disease (NAFLD);
ENSMUSG00000022881	K10755	RFC2_4	replication factor C subunit 2/4	--	3	ko03030 DNA replication;ko03420 Nucleotide excision repair;ko03430 Mismatch repair;
ENSMUSG00000022883	K06753	ROBO1	roundabout, axon guidance receptor 1	--	1	ko04360 Axon guidance;
ENSMUSG00000022884	K03257	EIF4A	translation initiation factor 4A	--	1	ko03013 RNA transport;
ENSMUSG00000022885	K00778	SIAT1, ST6GAL1	beta-galactoside alpha-2,6-sialyltransferase (sialyltransferase 1)	EC:2.4.99.1	3	ko00510 N-Glycan biosynthesis;ko00514 Other types of O-glycan biosynthesis;ko01100 Metabolic pathways;
ENSMUSG00000022887	K03992	MASP1	mannan-binding lectin serine protease 1	EC:3.4.21.-	2	ko04610 Complement and coagulation cascades;ko05150 Staphylococcus aureus infection;
ENSMUSG00000022890	K02131	ATPeF0F6, ATP5J	F-type H+-transporting ATPase subunit 6	--	6	ko00190 Oxidative phosphorylation;ko01100 Metabolic pathways;ko04714 Thermogenesis;ko05010 Alzheimer's disease;ko05012 Parkinson's disease;ko05016 Huntington's disease;
ENSMUSG00000022892	K04520	APP	amyloid beta A4 protein	--	2	ko04726 Serotonergic synapse;ko05010 Alzheimer's disease;
ENSMUSG00000022895	K02678	ETS1, pnt	C-ets-1	--	7	ko04013 MAPK signaling pathway - fly;ko04014 Ras signaling pathway;ko04218 Cellular senescence;ko04320 Dorso-ventral axis formation;ko05166 HTLV-I infection;ko05200 Pathways in cancer;ko05211 Renal cell carcinoma;
ENSMUSG00000022901	K05413	CD86	CD86 antigen	--	12	ko04514 Cell adhesion molecules (CAMs);ko04620 Toll-like receptor signaling pathway;ko04672 Intestinal immune network for IgA production;ko04940 Type I diabetes mellitus;ko05167 Kaposi's sarcoma-associated herpesvirus infection;ko05202 Transcriptional misregulation in cancer;ko05320 Autoimmune thyroid disease;ko05322 Systemic lupus erythematosus;ko05323 Rheumatoid arthritis;ko05330 Allograft reje…
ENSMUSG00000022905	K15042	KPNA1	importin subunit alpha-1	--	1	ko05164 Influenza A;
ENSMUSG00000022912	K03908	PROS1	protein S	--	1	ko04610 Complement and coagulation cascades;
ENSMUSG00000022935	K05201	GRIK1	glutamate receptor, ionotropic kainate 1	--	2	ko04080 Neuroactive ligand-receptor interaction;ko04724 Glutamatergic synapse;
ENSMUSG00000022940	K03861	PIGP, GPI19, DSCR5	phosphatidylinositol glycan, class P	--	2	ko00563 Glycosylphosphatidylinositol (GPI)-anchor biosynthesis;ko01100 Metabolic pathways;
ENSMUSG00000022947	K00084	CBR3	carbonyl reductase 3	EC:1.1.1.184	3	ko00590 Arachidonic acid metabolism;ko00980 Metabolism of xenobiotics by cytochrome P450;ko01100 Metabolic pathways;
ENSMUSG00000022951	K17901	RCAN1, MCIP1	calcipressin-1	--	3	ko04919 Thyroid hormone signaling pathway;ko04921 Oxytocin signaling pathway;ko05167 Kaposi's sarcoma-associated herpesvirus infection;
ENSMUSG00000022952	K08367	RUNX1, AML1	runt-related transcription factor 1	--	6	ko04530 Tight junction;ko04659 Th17 cell differentiation;ko05200 Pathways in cancer;ko05202 Transcriptional misregulation in cancer;ko05220 Chronic myeloid leukemia;ko05221 Acute myeloid leukemia;
ENSMUSG00000022956	K02137	ATPeF0O, ATP5O, ATP5	F-type H+-transporting ATPase subunit O	--	6	ko00190 Oxidative phosphorylation;ko01100 Metabolic pathways;ko04714 Thermogenesis;ko05010 Alzheimer's disease;ko05012 Parkinson's disease;ko05016 Huntington's disease;
ENSMUSG00000022962	K11787	GART	phosphoribosylamine--glycine ligase / phosphoribosylglycinamide formyltransferase / phosphoribosylformylglycinamidine cyclo-ligase	EC:6.3.4.13 2.1.2.2 6.3.3.1	4	ko00230 Purine metabolism;ko00670 One carbon pool by folate;ko01100 Metabolic pathways;ko01523 Antifolate resistance;
ENSMUSG00000022965	K05133	IFNGR2	interferon gamma receptor 2	--	18	ko04060 Cytokine-cytokine receptor interaction;ko04066 HIF-1 signaling pathway;ko04217 Necroptosis;ko04380 Osteoclast differentiation;ko04630 Jak-STAT signaling pathway;ko04650 Natural killer cell mediated cytotoxicity;ko04658 Th1 and Th2 cell differentiation;ko04659 Th17 cell differentiation;ko05132 Salmonella infection;ko05140 Leishmaniasis;ko05142 Chagas disease (American trypanosomiasis);ko05…
ENSMUSG00000022967	K05130	IFNAR1	interferon receptor 1	--	16	ko04060 Cytokine-cytokine receptor interaction;ko04151 PI3K-Akt signaling pathway;ko04217 Necroptosis;ko04380 Osteoclast differentiation;ko04620 Toll-like receptor signaling pathway;ko04621 NOD-like receptor signaling pathway;ko04630 Jak-STAT signaling pathway;ko04650 Natural killer cell mediated cytotoxicity;ko05160 Hepatitis C;ko05161 Hepatitis B;ko05162 Measles;ko05164 Influenza A;ko05165 Huma…
ENSMUSG00000022969	K05135	IL10RB, CD210B	interleukin 10 receptor beta	--	5	ko04060 Cytokine-cytokine receptor interaction;ko04630 Jak-STAT signaling pathway;ko05145 Toxoplasmosis;ko05152 Tuberculosis;ko05169 Epstein-Barr virus infection;
ENSMUSG00000022971	K05131	IFNAR2	interferon receptor 2	--	15	ko04060 Cytokine-cytokine receptor interaction;ko04151 PI3K-Akt signaling pathway;ko04217 Necroptosis;ko04380 Osteoclast differentiation;ko04620 Toll-like receptor signaling pathway;ko04621 NOD-like receptor signaling pathway;ko04630 Jak-STAT signaling pathway;ko04650 Natural killer cell mediated cytotoxicity;ko05160 Hepatitis C;ko05162 Measles;ko05164 Influenza A;ko05165 Human papillomavirus inf…
ENSMUSG00000022973	K01099	INPP5B_F	inositol polyphosphate 5-phosphatase INPP5B/F	EC:3.1.3.36	3	ko00562 Inositol phosphate metabolism;ko01100 Metabolic pathways;ko04070 Phosphatidylinositol signaling system;
ENSMUSG00000022982	K04565	SOD1	superoxide dismutase, Cu-Zn family	EC:1.15.1.1	5	ko04146 Peroxisome;ko04213 Longevity regulating pathway - multiple species;ko05014 Amyotrophic lateral sclerosis (ALS);ko05016 Huntington's disease;ko05020 Prion diseases;
ENSMUSG00000022991	K00704	LALBA	alpha-lactalbumin	EC:2.4.1.22	2	ko00052 Galactose metabolism;ko01100 Metabolic pathways;
ENSMUSG00000022994	K08046	ADCY6	adenylate cyclase 6	EC:4.6.1.1	48	ko00230 Purine metabolism;ko01522 Endocrine resistance;ko04015 Rap1 signaling pathway;ko04022 cGMP-PKG signaling pathway;ko04024 cAMP signaling pathway;ko04062 Chemokine signaling pathway;ko04072 Phospholipase D signaling pathway;ko04114 Oocyte meiosis;ko04211 Longevity regulating pathway;ko04213 Longevity regulating pathway - multiple species;ko04261 Adrenergic signaling in cardiomyocytes;ko0427…
ENSMUSG00000022995	K05746	ENAH, MENA	enabled	--	2	ko04360 Axon guidance;ko04810 Regulation of actin cytoskeleton;
ENSMUSG00000022996	K01357	WNT10	wingless-type MMTV integration site family, member 10	--	14	ko04150 mTOR signaling pathway;ko04310 Wnt signaling pathway;ko04390 Hippo signaling pathway;ko04550 Signaling pathways regulating pluripotency of stem cells;ko04916 Melanogenesis;ko04934 Cushing's syndrome;ko05165 Human papillomavirus infection;ko05166 HTLV-I infection;ko05200 Pathways in cancer;ko05205 Proteoglycans in cancer;ko05217 Basal cell carcinoma;ko05224 Breast cancer;ko05225 Hepatocell…
ENSMUSG00000022997	K03209	WNT1	wingless-type MMTV integration site family, member 1	--	15	ko04150 mTOR signaling pathway;ko04310 Wnt signaling pathway;ko04390 Hippo signaling pathway;ko04391 Hippo signaling pathway - fly;ko04550 Signaling pathways regulating pluripotency of stem cells;ko04916 Melanogenesis;ko04934 Cushing's syndrome;ko05165 Human papillomavirus infection;ko05166 HTLV-I infection;ko05200 Pathways in cancer;ko05205 Proteoglycans in cancer;ko05217 Basal cell carcinoma;ko…
ENSMUSG00000023000	K11990	DHH	desert hedgehog	--	1	ko04340 Hedgehog signaling pathway;
ENSMUSG00000023004	K07374	TUBA	tubulin alpha	--	5	ko04145 Phagosome;ko04210 Apoptosis;ko04530 Tight junction;ko04540 Gap junction;ko05130 Pathogenic Escherichia coli infection;
ENSMUSG00000023007	K12821	PRPF40, PRP40	pre-mRNA-processing factor 40	--	1	ko03040 Spliceosome;
ENSMUSG00000023013	K09865	AQP2	aquaporin-2	--	1	ko04962 Vasopressin-regulated water reabsorption;
ENSMUSG00000023017	K04829	ASIC1, ACCN2, BNAC2	acid-sensing ion channel 1	--	1	ko04750 Inflammatory mediator regulation of TRP channels;
ENSMUSG00000023018	K11650	SMARCD	SWI/SNF-related matrix-associated actin-dependent regulator of chromatin subfamily D	--	2	ko04714 Thermogenesis;ko05225 Hepatocellular carcinoma;
ENSMUSG00000023019	K00006	GPD1	glycerol-3-phosphate dehydrogenase (NAD+)	EC:1.1.1.8	1	ko00564 Glycerophospholipid metabolism;
ENSMUSG00000023021	K04710	CERS	ceramide synthetase	EC:2.3.1.24	3	ko00600 Sphingolipid metabolism;ko01100 Metabolic pathways;ko04071 Sphingolipid signaling pathway;
ENSMUSG00000023027	K09053	ATF1	activating transcription factor 1	--	3	ko04925 Aldosterone synthesis and secretion;ko05166 HTLV-I infection;ko05202 Transcriptional misregulation in cancer;
ENSMUSG00000023030	K12347	SLC11A1, NRAMP1	natural resistance-associated macrophage protein 1	--	1	ko04142 Lysosome;
ENSMUSG00000023034	K04465	NR4A1, HMR	nuclear receptor subfamily 4 group A member 1	--	5	ko04010 MAPK signaling pathway;ko04151 PI3K-Akt signaling pathway;ko04925 Aldosterone synthesis and secretion;ko04927 Cortisol synthesis and secretion;ko04934 Cushing's syndrome;
ENSMUSG00000023043	K07604	KRT1	type I keratin, acidic	--	1	ko04915 Estrogen signaling pathway;
ENSMUSG00000023044	K01594	CSAD	sulfinoalanine decarboxylase	EC:4.1.1.29	2	ko00430 Taurine and hypotaurine metabolism;ko01100 Metabolic pathways;
ENSMUSG00000023045	K00637	SOAT	sterol O-acyltransferase	EC:2.3.1.26	2	ko00100 Steroid biosynthesis;ko04979 Cholesterol metabolism;
ENSMUSG00000023047	K04672	AMHR2	anti-mullerian hormone receptor type-2	EC:2.7.11.30	2	ko04060 Cytokine-cytokine receptor interaction;ko04350 TGF-beta signaling pathway;
ENSMUSG00000023050	K04423	MAP3K12, MUK	mitogen-activated protein kinase kinase kinase 12	EC:2.7.11.25	1	ko04010 MAPK signaling pathway;
ENSMUSG00000023057	K08751	FABP2	fatty acid-binding protein 2, intestinal	--	2	ko03320 PPAR signaling pathway;ko04975 Fat digestion and absorption;
ENSMUSG00000023067	K06625	CDKN1A, P21, CIP1	cyclin-dependent kinase inhibitor 1A	--	40	ko01522 Endocrine resistance;ko01524 Platinum drug resistance;ko04012 ErbB signaling pathway;ko04066 HIF-1 signaling pathway;ko04068 FoxO signaling pathway;ko04110 Cell cycle;ko04115 p53 signaling pathway;ko04151 PI3K-Akt signaling pathway;ko04218 Cellular senescence;ko04630 Jak-STAT signaling pathway;ko04921 Oxytocin signaling pathway;ko04928 Parathyroid hormone synthesis, secretion and action;k…
ENSMUSG00000023068	K19177	NUS1	dehydrodolichyl diphosphate syntase complex subunit NUS1	EC:2.5.1.87	1	ko00900 Terpenoid backbone biosynthesis;
ENSMUSG00000023070	K01053	E3.1.1.17, gnl, RGN	gluconolactonase	EC:3.1.1.17	4	ko00030 Pentose phosphate pathway;ko00053 Ascorbate and aldarate metabolism;ko01100 Metabolic pathways;ko01200 Carbon metabolism;
ENSMUSG00000023073	K14342	SLC10A2, ASBT	solute carrier family 10 (sodium/bile acid cotransporter), member 2	--	1	ko04976 Bile secretion;
ENSMUSG00000023078	K10032	CXCL13	C-X-C motif chemokine 13	--	2	ko04060 Cytokine-cytokine receptor interaction;ko04062 Chemokine signaling pathway;
ENSMUSG00000023079	K03121	TFII-I, GTF2I	transcription initiation factor TFII-I	--	3	ko03022 Basal transcription factors;ko04022 cGMP-PKG signaling pathway;ko05168 Herpes simplex infection;
ENSMUSG00000023083	K06751	MHC1	major histocompatibility complex, class I	--	16	ko04144 Endocytosis;ko04145 Phagosome;ko04218 Cellular senescence;ko04514 Cell adhesion molecules (CAMs);ko04612 Antigen processing and presentation;ko04940 Type I diabetes mellitus;ko05165 Human papillomavirus infection;ko05166 HTLV-I infection;ko05167 Kaposi's sarcoma-associated herpesvirus infection;ko05168 Herpes simplex infection;ko05169 Epstein-Barr virus infection;ko05203 Viral carcinogene…
ENSMUSG00000023084	K12331	ARHGEF11	Rho guanine nucleotide exchange factor 11	--	3	ko04270 Vascular smooth muscle contraction;ko04928 Parathyroid hormone synthesis, secretion and action;ko05200 Pathways in cancer;
ENSMUSG00000023088	K05665	ABCC1	ATP-binding cassette, subfamily C (CFTR/MRP), member 1	--	5	ko01523 Antifolate resistance;ko02010 ABC transporters;ko04071 Sphingolipid signaling pathway;ko04977 Vitamin digestion and absorption;ko05206 MicroRNAs in cancer;
ENSMUSG00000023089	K03949	NDUFA5	NADH dehydrogenase (ubiquinone) 1 alpha subcomplex subunit 5	--	8	ko00190 Oxidative phosphorylation;ko01100 Metabolic pathways;ko04714 Thermogenesis;ko04723 Retrograde endocannabinoid signaling;ko04932 Non-alcoholic fatty liver disease (NAFLD);ko05010 Alzheimer's disease;ko05012 Parkinson's disease;ko05016 Huntington's disease;
ENSMUSG00000023092	K14365	FHL1, SLIM1	four and a half LIM domains protein 1	--	1	ko04630 Jak-STAT signaling pathway;
ENSMUSG00000023104	K10755	RFC2_4	replication factor C subunit 2/4	--	3	ko03030 DNA replication;ko03420 Nucleotide excision repair;ko03430 Mismatch repair;
ENSMUSG00000023110	K02516	PRMT5, HSL7	type II protein arginine methyltransferase	EC:2.1.1.320	1	ko03013 RNA transport;
ENSMUSG00000023118	K06100	SYMPK	symplekin	--	2	ko03015 mRNA surveillance pathway;ko04530 Tight junction;
ENSMUSG00000023120	K01581	E4.1.1.17, ODC1, speC, speF	ornithine decarboxylase	EC:4.1.1.17	3	ko00330 Arginine and proline metabolism;ko00480 Glutathione metabolism;ko01100 Metabolic pathways;
ENSMUSG00000023132	K01352	GZMA	granzyme A	EC:3.4.21.78	1	ko04080 Neuroactive ligand-receptor interaction;
ENSMUSG00000023143	K01125	NAGPA	N-acetylglucosamine-1-phosphodiester alpha-N-acetylglucosaminidase	EC:3.1.4.45	1	ko04142 Lysosome;
ENSMUSG00000023150	K15046	NS1BP	influenza virus NS1A-binding protein	--	1	ko05164 Influenza A;
ENSMUSG00000023156	K14529	RPP14	ribonuclease P protein subunit RPP14	EC:3.1.26.5	1	ko03013 RNA transport;
ENSMUSG00000023169	K14990	SLC38A1, SNAT1, GLNT	solute carrier family 38 (sodium-coupled neutral amino acid transporter), member 1	--	2	ko04724 Glutamatergic synapse;ko04727 GABAergic synapse;
ENSMUSG00000023170	K15307	GPS2	G protein pathway suppressor 2	--	1	ko05166 HTLV-I infection;
ENSMUSG00000023192	K04605	GRM2_3	metabotropic glutamate receptor 2/3	--	4	ko04072 Phospholipase D signaling pathway;ko04080 Neuroactive ligand-receptor interaction;ko04724 Glutamatergic synapse;ko05030 Cocaine addiction;
ENSMUSG00000023206	K05074	IL15RA, CD215	interleukin 15 receptor alpha	--	5	ko04060 Cytokine-cytokine receptor interaction;ko04630 Jak-STAT signaling pathway;ko04672 Intestinal immune network for IgA production;ko05166 HTLV-I infection;ko05200 Pathways in cancer;
ENSMUSG00000023224	K04001	SERPING1, C1INH	C1 inhibitor	--	2	ko04610 Complement and coagulation cascades;ko05133 Pertussis;
ENSMUSG00000023235	K13072	CCL25	C-C motif chemokine 25	--	3	ko04060 Cytokine-cytokine receptor interaction;ko04062 Chemokine signaling pathway;ko04672 Intestinal immune network for IgA production;
ENSMUSG00000023243	K04916	KCNK5	potassium channel subfamily K member 5	--	2	ko04742 Taste transduction;ko04974 Protein digestion and absorption;
ENSMUSG00000023249	K10798	PARP	poly [ADP-ribose] polymerase	EC:2.4.2.30	5	ko03410 Base excision repair;ko04210 Apoptosis;ko04212 Longevity regulating pathway - worm;ko04214 Apoptosis - fly;ko04217 Necroptosis;
ENSMUSG00000023259	K14704	SLC26A6	solute carrier family 26 (sulfate anion transporter), member 6	--	1	ko04978 Mineral absorption;
ENSMUSG00000023262	K14677	ACY1	aminoacylase	EC:3.5.1.14	4	ko00220 Arginine biosynthesis;ko01100 Metabolic pathways;ko01210 2-Oxocarboxylic acid metabolism;ko01230 Biosynthesis of amino acids;
ENSMUSG00000023267	K05190	GABRR	gamma-aminobutyric acid receptor subunit rho	--	5	ko04080 Neuroactive ligand-receptor interaction;ko04723 Retrograde endocannabinoid signaling;ko04727 GABAergic synapse;ko05032 Morphine addiction;ko05033 Nicotine addiction;
ENSMUSG00000023274	K06454	CD4	T-cell surface glycoprotein CD4	--	7	ko04514 Cell adhesion molecules (CAMs);ko04612 Antigen processing and presentation;ko04640 Hematopoietic cell lineage;ko04658 Th1 and Th2 cell differentiation;ko04659 Th17 cell differentiation;ko04660 T cell receptor signaling pathway;ko05340 Primary immunodeficiency;
ENSMUSG00000023279	K05498	GDF9_9B	growth differentiation factor 9/9B	--	1	ko04913 Ovarian steroidogenesis;
ENSMUSG00000023286	K04554	UBE2J2, NCUBE2, UBC6	ubiquitin-conjugating enzyme E2 J2	EC:2.3.2.23	3	ko04120 Ubiquitin mediated proteolysis;ko04141 Protein processing in endoplasmic reticulum;ko05012 Parkinson's disease;
ENSMUSG00000023328	K01049	ACHE	acetylcholinesterase	EC:3.1.1.7	2	ko00564 Glycerophospholipid metabolism;ko04725 Cholinergic synapse;
ENSMUSG00000023341	K14754	MX1	interferon-induced GTP-binding protein Mx1	--	3	ko05162 Measles;ko05164 Influenza A;ko05165 Human papillomavirus infection;
ENSMUSG00000023348	K12792	TRIP6	thyroid receptor-interacting protein 6	--	1	ko04621 NOD-like receptor signaling pathway;
ENSMUSG00000023349	K17514	CLEC6A	C-type lectin domain family 6 member A	--	1	ko04625 C-type lectin receptor signaling pathway;
ENSMUSG00000023353	K12491	AGAP1_3	Arf-GAP with GTPase, ANK repeat and PH domain-containing protein 1/3	--	1	ko04144 Endocytosis;
ENSMUSG00000023411	K17334	NFATC4, NFAT3	nuclear factor of activated T-cells, cytoplasmic 4	--	9	ko04022 cGMP-PKG signaling pathway;ko04218 Cellular senescence;ko04310 Wnt signaling pathway;ko04360 Axon guidance;ko04625 C-type lectin receptor signaling pathway;ko04921 Oxytocin signaling pathway;ko05161 Hepatitis B;ko05166 HTLV-I infection;ko05167 Kaposi's sarcoma-associated herpesvirus infection;
ENSMUSG00000023433	K01345	CELA3	pancreatic endopeptidase E	EC:3.4.21.70	2	ko04972 Pancreatic secretion;ko04974 Protein digestion and absorption;
ENSMUSG00000023439	K07825	GNB3	guanine nucleotide-binding protein G(I)/G(S)/G(T) subunit beta-3	--	17	ko04014 Ras signaling pathway;ko04062 Chemokine signaling pathway;ko04151 PI3K-Akt signaling pathway;ko04371 Apelin signaling pathway;ko04713 Circadian entrainment;ko04723 Retrograde endocannabinoid signaling;ko04724 Glutamatergic synapse;ko04725 Cholinergic synapse;ko04726 Serotonergic synapse;ko04727 GABAergic synapse;ko04728 Dopaminergic synapse;ko04742 Taste transduction;ko04926 Relaxin signa…
ENSMUSG00000023443	K18491	ESX1	homeobox protein ESX1	--	1	ko04550 Signaling pathways regulating pluripotency of stem cells;
ENSMUSG00000023452	K01613	psd, PISD	phosphatidylserine decarboxylase	EC:4.1.1.65	2	ko00564 Glycerophospholipid metabolism;ko01100 Metabolic pathways;
ENSMUSG00000023456	K01803	TPI, tpiA	triosephosphate isomerase (TIM)	EC:5.3.1.1	6	ko00010 Glycolysis / Gluconeogenesis;ko00051 Fructose and mannose metabolism;ko00562 Inositol phosphate metabolism;ko01100 Metabolic pathways;ko01200 Carbon metabolism;ko01230 Biosynthesis of amino acids;
ENSMUSG00000023467	K00078	DHDH	dihydrodiol dehydrogenase / D-xylose 1-dehydrogenase (NADP)	EC:1.3.1.20 1.1.1.179	2	ko00040 Pentose and glucuronate interconversions;ko00980 Metabolism of xenobiotics by cytochrome P450;
ENSMUSG00000023484	K07607	PRPH	peripherin	--	1	ko05014 Amyotrophic lateral sclerosis (ALS);
ENSMUSG00000023495	K13162	PCBP2	poly(rC)-binding protein 2	--	1	ko04216 Ferroptosis;
ENSMUSG00000023781	K09087	HES2_6_7	hairy and enhancer of split 2/6/7	--	1	ko05165 Human papillomavirus infection;
ENSMUSG00000023791	K07541	PIGX	phosphatidylinositol glycan, class X	--	2	ko00563 Glycosylphosphatidylinositol (GPI)-anchor biosynthesis;ko01100 Metabolic pathways;
ENSMUSG00000023795	K01613	psd, PISD	phosphatidylserine decarboxylase	EC:4.1.1.65	2	ko00564 Glycerophospholipid metabolism;ko01100 Metabolic pathways;
ENSMUSG00000023802	K08008	NOX1, MOX1	NADPH oxidase 1	--	3	ko04380 Osteoclast differentiation;ko04933 AGE-RAGE signaling pathway in diabetic complications;ko05418 Fluid shear stress and atherosclerosis;
ENSMUSG00000023805	K01099	INPP5B_F	inositol polyphosphate 5-phosphatase INPP5B/F	EC:3.1.3.36	3	ko00562 Inositol phosphate metabolism;ko01100 Metabolic pathways;ko04070 Phosphatidylinositol signaling system;
ENSMUSG00000023809	K04373	RPS6KA	ribosomal protein S6 kinase alpha-1/2/3/6	EC:2.7.11.1	8	ko04010 MAPK signaling pathway;ko04114 Oocyte meiosis;ko04150 mTOR signaling pathway;ko04714 Thermogenesis;ko04720 Long-term potentiation;ko04722 Neurotrophin signaling pathway;ko04914 Progesterone-mediated oocyte maturation;ko04931 Insulin resistance;
ENSMUSG00000023826	K04556	PARK2	parkin	EC:2.3.2.31	4	ko04120 Ubiquitin mediated proteolysis;ko04137 Mitophagy - animal;ko04141 Protein processing in endoplasmic reticulum;ko05012 Parkinson's disease;
ENSMUSG00000023827	K13523	AGPAT3_4	lysophosphatidic acid acyltransferase / lysophosphatidylinositol acyltransferase	EC:2.3.1.51 2.3.1.-	4	ko00561 Glycerolipid metabolism;ko00564 Glycerophospholipid metabolism;ko01100 Metabolic pathways;ko04072 Phospholipase D signaling pathway;
ENSMUSG00000023828	K08200	SLC22A3, OCT3	MFS transporter, OCT family, solute carrier family 22 (organic cation transporter), member 3	--	1	ko05231 Choline metabolism in cancer;
ENSMUSG00000023829	K08198	SLC22A1, OCT1	MFS transporter, OCT family, solute carrier family 22 (organic cation transporter), member 1	--	2	ko04976 Bile secretion;ko05231 Choline metabolism in cancer;
ENSMUSG00000023830	K06564	IGF2R, CD222	insulin-like growth factor 2 receptor	--	2	ko04142 Lysosome;ko04144 Endocytosis;
ENSMUSG00000023832	K00626	E2.3.1.9, atoB	acetyl-CoA C-acetyltransferase	EC:2.3.1.9	13	ko00071 Fatty acid degradation;ko00072 Synthesis and degradation of ketone bodies;ko00280 Valine, leucine and isoleucine degradation;ko00310 Lysine degradation;ko00380 Tryptophan metabolism;ko00620 Pyruvate metabolism;ko00630 Glyoxylate and dicarboxylate metabolism;ko00640 Propanoate metabolism;ko00650 Butanoate metabolism;ko00900 Terpenoid backbone biosynthesis;ko01100 Metabolic pathways;ko01200…
ENSMUSG00000023845	K01257	LNPEP	cystinyl aminopeptidase	EC:3.4.11.3	1	ko04614 Renin-angiotensin system;
ENSMUSG00000023868	K18438	PDE10	cAMP and cAMP-inhibited cGMP 3',5'-cyclic phosphodiesterase 10	EC:3.1.4.17 3.1.4.35	2	ko00230 Purine metabolism;ko05032 Morphine addiction;
ENSMUSG00000023885	K04659	THBS2S	thrombospondin 2/3/4/5	--	6	ko04145 Phagosome;ko04151 PI3K-Akt signaling pathway;ko04510 Focal adhesion;ko04512 ECM-receptor interaction;ko05144 Malaria;ko05165 Human papillomavirus infection;
ENSMUSG00000023903	K08003	MMP25	matrix metalloproteinase-25 (membrane-inserted)	EC:3.4.24.-	1	ko04928 Parathyroid hormone synthesis, secretion and action;
ENSMUSG00000023905	K05149	TNFRSF12A, FN14, TWEAKR, CD266	tumor necrosis factor receptor superfamily member 12A	--	1	ko04060 Cytokine-cytokine receptor interaction;
ENSMUSG00000023906	K06087	CLDN	claudin	--	4	ko04514 Cell adhesion molecules (CAMs);ko04530 Tight junction;ko04670 Leukocyte transendothelial migration;ko05160 Hepatitis C;
ENSMUSG00000023908	K06633	PKMYT	membrane-associated tyrosine- and threonine-specific cdc2-inhibitory kinase	EC:2.7.11.1	3	ko04110 Cell cycle;ko04114 Oocyte meiosis;ko04914 Progesterone-mediated oocyte maturation;
ENSMUSG00000023909	K06633	PKMYT	membrane-associated tyrosine- and threonine-specific cdc2-inhibitory kinase	EC:2.7.11.1	3	ko04110 Cell cycle;ko04114 Oocyte meiosis;ko04914 Progesterone-mediated oocyte maturation;
ENSMUSG00000023913	K01062	PLA2G7, PAFAH	platelet-activating factor acetylhydrolase	EC:3.1.1.47	2	ko00565 Ether lipid metabolism;ko01100 Metabolic pathways;
ENSMUSG00000023914	K01395	MEP1A	meprin A	EC:3.4.24.18	1	ko04974 Protein digestion and absorption;
ENSMUSG00000023915	K05157	TNFRSF21, DR6, CD358	tumor necrosis factor receptor superfamily member 21	--	1	ko04060 Cytokine-cytokine receptor interaction;
ENSMUSG00000023921	K01847	MUT	methylmalonyl-CoA mutase	EC:5.4.99.2	5	ko00280 Valine, leucine and isoleucine degradation;ko00630 Glyoxylate and dicarboxylate metabolism;ko00640 Propanoate metabolism;ko01100 Metabolic pathways;ko01200 Carbon metabolism;
ENSMUSG00000023932	K12860	CDC5L, CDC5, CEF1	pre-mRNA-splicing factor CDC5/CEF1	--	1	ko03040 Spliceosome;
ENSMUSG00000023938	K01872	AARS, alaS	alanyl-tRNA synthetase	EC:6.1.1.7	1	ko00970 Aminoacyl-tRNA biosynthesis;
ENSMUSG00000023939	K02874	RP-L14, MRPL14, rplN	large subunit ribosomal protein L14	--	1	ko03010 Ribosome;
ENSMUSG00000023940	K11580	SGOL1	shugoshin-like 1	--	1	ko04114 Oocyte meiosis;
ENSMUSG00000023944	K04079	HSP90A, htpG	molecular chaperone HtpG	--	12	ko04141 Protein processing in endoplasmic reticulum;ko04151 PI3K-Akt signaling pathway;ko04217 Necroptosis;ko04612 Antigen processing and presentation;ko04621 NOD-like receptor signaling pathway;ko04657 IL-17 signaling pathway;ko04659 Th17 cell differentiation;ko04914 Progesterone-mediated oocyte maturation;ko04915 Estrogen signaling pathway;ko05200 Pathways in cancer;ko05215 Prostate cancer;ko05…
ENSMUSG00000023945	K14387	SLC5A7, CHT1	solute carrier family 5 (high affinity choline transporter), member 7	--	2	ko04725 Cholinergic synapse;ko05231 Choline metabolism in cancer;
ENSMUSG00000023947	K05872	NFKBIE	NF-kappa-B inhibitor epsilon	--	7	ko04658 Th1 and Th2 cell differentiation;ko04659 Th17 cell differentiation;ko04660 T cell receptor signaling pathway;ko04662 B cell receptor signaling pathway;ko04722 Neurotrophin signaling pathway;ko04920 Adipocytokine signaling pathway;ko05169 Epstein-Barr virus infection;
ENSMUSG00000023951	K05448	VEGFA	vascular endothelial growth factor A	--	21	ko01521 EGFR tyrosine kinase inhibitor resistance;ko04010 MAPK signaling pathway;ko04014 Ras signaling pathway;ko04015 Rap1 signaling pathway;ko04060 Cytokine-cytokine receptor interaction;ko04066 HIF-1 signaling pathway;ko04151 PI3K-Akt signaling pathway;ko04370 VEGF signaling pathway;ko04510 Focal adhesion;ko04926 Relaxin signaling pathway;ko04933 AGE-RAGE signaling pathway in diabetic complica…
ENSMUSG00000023953	K03509	POLH	DNA polymerase eta	EC:2.7.7.7	2	ko01524 Platinum drug resistance;ko03460 Fanconi anemia pathway;
ENSMUSG00000023961	K18424	ENPP4	ectonucleotide pyrophosphatase/phosphodiesterase family member 4	EC:3.6.1.29	1	ko00230 Purine metabolism;
ENSMUSG00000023963	K07439	CYP39A1	24-hydroxycholesterol 7alpha-hydroxylase	EC:1.14.14.26	1	ko00120 Primary bile acid biosynthesis;
ENSMUSG00000023964	K04576	CALCR	calcitonin receptor	--	2	ko04080 Neuroactive ligand-receptor interaction;ko04380 Osteoclast differentiation;
ENSMUSG00000023967	K02963	RP-S18, MRPS18, rpsR	small subunit ribosomal protein S18	--	1	ko03010 Ribosome;
ENSMUSG00000023979	K08328	GUCA1	guanylate cyclase activator 1	--	1	ko04744 Phototransduction;
ENSMUSG00000023980	K14649	TAF8	transcription initiation factor TFIID subunit 8	--	1	ko03022 Basal transcription factors;
ENSMUSG00000023982	K08328	GUCA1	guanylate cyclase activator 1	--	1	ko04744 Phototransduction;
ENSMUSG00000023990	K15590	TFEB	transcription factor EB	--	1	ko04137 Mitophagy - animal;
ENSMUSG00000023992	K14378	TREM2	triggering receptor expressed on myeloid cells 2	--	1	ko04380 Osteoclast differentiation;
ENSMUSG00000023994	K08064	NFYA	nuclear transcription factor Y, alpha	--	2	ko04612 Antigen processing and presentation;ko05152 Tuberculosis;
ENSMUSG00000024007	K12733	PPIL1	peptidyl-prolyl cis-trans isomerase-like 1	EC:5.2.1.8	1	ko03040 Spliceosome;
ENSMUSG00000024014	K04702	PIM1	proto-oncogene serine/threonine-protein kinase Pim-1	EC:2.7.11.1	5	ko04630 Jak-STAT signaling pathway;ko04933 AGE-RAGE signaling pathway in diabetic complications;ko05200 Pathways in cancer;ko05206 MicroRNAs in cancer;ko05221 Acute myeloid leukemia;
ENSMUSG00000024026	K01759	GLO1, gloA	lactoylglutathione lyase	EC:4.4.1.5	1	ko00620 Pyruvate metabolism;
ENSMUSG00000024027	K04581	GLP1R	glucagon-like peptide 1 receptor	--	3	ko04024 cAMP signaling pathway;ko04080 Neuroactive ligand-receptor interaction;ko04911 Insulin secretion;
ENSMUSG00000024030	K05679	ABCG1	ATP-binding cassette, subfamily G (WHITE), member 1	--	1	ko02010 ABC transporters;
ENSMUSG00000024032	K08061	RFX5	regulatory factor X 5	--	3	ko04612 Antigen processing and presentation;ko05152 Tuberculosis;ko05340 Primary immunodeficiency;
ENSMUSG00000024038	K03944	NDUFV3	NADH dehydrogenase (ubiquinone) flavoprotein 3	--	8	ko00190 Oxidative phosphorylation;ko01100 Metabolic pathways;ko04714 Thermogenesis;ko04723 Retrograde endocannabinoid signaling;ko04932 Non-alcoholic fatty liver disease (NAFLD);ko05010 Alzheimer's disease;ko05012 Parkinson's disease;ko05016 Huntington's disease;
ENSMUSG00000024039	K01697	CBS	cystathionine beta-synthase	EC:4.2.1.22	4	ko00260 Glycine, serine and threonine metabolism;ko00270 Cysteine and methionine metabolism;ko01100 Metabolic pathways;ko01230 Biosynthesis of amino acids;
ENSMUSG00000024041	K09541	CRYAA	crystallin, alpha A	--	1	ko04141 Protein processing in endoplasmic reticulum;
ENSMUSG00000024042	K19008	SIK1	serine/threonine-protein kinase SIK1	EC:2.7.11.1	1	ko04922 Glucagon signaling pathway;
ENSMUSG00000024048	K12757	MYL12	myosin regulatory light chain 12	--	5	ko04510 Focal adhesion;ko04530 Tight junction;ko04611 Platelet activation;ko04670 Leukocyte transendothelial migration;ko04810 Regulation of actin cytoskeleton;
ENSMUSG00000024052	K15728	LPIN	phosphatidate phosphatase LPIN	EC:3.1.3.4	3	ko00561 Glycerolipid metabolism;ko00564 Glycerophospholipid metabolism;ko01100 Metabolic pathways;
ENSMUSG00000024055	K17726	CYP4F2_3	leukotriene-B4 20-monooxygenase / phylloquinone omega-hydroxylase	EC:1.14.13.30 1.14.13.194	2	ko00590 Arachidonic acid metabolism;ko01100 Metabolic pathways;
ENSMUSG00000024064	K00710	GALNT	polypeptide N-acetylgalactosaminyltransferase	EC:2.4.1.41	2	ko00512 Mucin type O-glycan biosynthesis;ko01100 Metabolic pathways;
ENSMUSG00000024065	K12476	EHD3	EH domain-containing protein 3	--	1	ko04144 Endocytosis;
ENSMUSG00000024066	K00106	XDH	xanthine dehydrogenase/oxidase	EC:1.17.1.4 1.17.3.2	5	ko00230 Purine metabolism;ko00232 Caffeine metabolism;ko00983 Drug metabolism - other enzymes;ko01100 Metabolic pathways;ko04146 Peroxisome;
ENSMUSG00000024070	K06070	PKD	protein kinase D	EC:2.7.11.13	2	ko04015 Rap1 signaling pathway;ko04925 Aldosterone synthesis and secretion;
ENSMUSG00000024073	K10586	BIRC6, BRUCE	baculoviral IAP repeat-containing protein 6 (apollon)	EC:2.3.2.23	3	ko04120 Ubiquitin mediated proteolysis;ko04214 Apoptosis - fly;ko04215 Apoptosis - multiple species;
ENSMUSG00000024077	K17608	STRN1_3_4	striatin 1/3/4	--	1	ko04013 MAPK signaling pathway - fly;
ENSMUSG00000024079	K16195	EIF2AK2	eukaryotic translation initiation factor 2-alpha kinase 2	EC:2.7.11.1	10	ko04141 Protein processing in endoplasmic reticulum;ko04217 Necroptosis;ko05160 Hepatitis C;ko05162 Measles;ko05164 Influenza A;ko05165 Human papillomavirus infection;ko05167 Kaposi's sarcoma-associated herpesvirus infection;ko05168 Herpes simplex infection;ko05169 Epstein-Barr virus infection;ko05203 Viral carcinogenesis;
ENSMUSG00000024082	K18164	NDUFAF7	NADH dehydrogenase [ubiquinone] 1 alpha subcomplex assembly factor 7	--	1	ko04714 Thermogenesis;
ENSMUSG00000024085	K01231	MAN2	alpha-mannosidase II	EC:3.2.1.114	2	ko00510 N-Glycan biosynthesis;ko01100 Metabolic pathways;
ENSMUSG00000024087	K07410	CYP1B1	cytochrome P450 family 1 subfamily B polypeptide 1	EC:1.14.14.1	6	ko00140 Steroid hormone biosynthesis;ko00380 Tryptophan metabolism;ko00980 Metabolism of xenobiotics by cytochrome P450;ko04913 Ovarian steroidogenesis;ko05204 Chemical carcinogenesis;ko05206 MicroRNAs in cancer;
ENSMUSG00000024091	K06096	VAPA	vesicle-associated membrane protein-associated protein A	--	1	ko04979 Cholesterol metabolism;
ENSMUSG00000024096	K08773	RALBP1	RalA-binding protein 1	--	3	ko04014 Ras signaling pathway;ko05200 Pathways in cancer;ko05212 Pancreatic cancer;
ENSMUSG00000024097	K12896	SFRS7	splicing factor, arginine/serine-rich 7	--	2	ko03040 Spliceosome;ko05168 Herpes simplex infection;
ENSMUSG00000024099	K03943	NDUFV2	NADH dehydrogenase (ubiquinone) flavoprotein 2	EC:1.6.5.3 1.6.99.3	8	ko00190 Oxidative phosphorylation;ko01100 Metabolic pathways;ko04714 Thermogenesis;ko04723 Retrograde endocannabinoid signaling;ko04932 Non-alcoholic fatty liver disease (NAFLD);ko05010 Alzheimer's disease;ko05012 Parkinson's disease;ko05016 Huntington's disease;
ENSMUSG00000024101	K18461	WASH1	WAS protein family homolog 1	--	2	ko04144 Endocytosis;ko04212 Longevity regulating pathway - worm;
ENSMUSG00000024104	K18462	FAM21	WASH complex subunit FAM21	--	1	ko04144 Endocytosis;
ENSMUSG00000024105	K05705	YES1	tyrosine-protein kinase Yes	EC:2.7.10.2	1	ko04520 Adherens junction;
ENSMUSG00000024107	K04248	LHCGR	luteinizing hormone/choriogonadotropin receptor	--	4	ko04020 Calcium signaling pathway;ko04080 Neuroactive ligand-receptor interaction;ko04913 Ovarian steroidogenesis;ko04917 Prolactin signaling pathway;
ENSMUSG00000024109	K07377	NRXN	neurexin	--	1	ko04514 Cell adhesion molecules (CAMs);
ENSMUSG00000024112	K04855	CACNA1H	voltage-dependent calcium channel T type alpha-1H	--	6	ko04010 MAPK signaling pathway;ko04020 Calcium signaling pathway;ko04713 Circadian entrainment;ko04925 Aldosterone synthesis and secretion;ko04927 Cortisol synthesis and secretion;ko04934 Cushing's syndrome;
ENSMUSG00000024121	K02155	ATPeV0C, ATP6L	V-type H+-transporting ATPase 16kDa proteolipid subunit	--	10	ko00190 Oxidative phosphorylation;ko01100 Metabolic pathways;ko04142 Lysosome;ko04145 Phagosome;ko04721 Synaptic vesicle cycle;ko04966 Collecting duct acid secretion;ko05110 Vibrio cholerae infection;ko05120 Epithelial cell signaling in Helicobacter pylori infection;ko05152 Tuberculosis;ko05323 Rheumatoid arthritis;
ENSMUSG00000024122	K06276	PDPK1	3-phosphoinositide dependent protein kinase-1	EC:2.7.11.1	24	ko01524 Platinum drug resistance;ko03320 PPAR signaling pathway;ko04068 FoxO signaling pathway;ko04071 Sphingolipid signaling pathway;ko04140 Autophagy - animal;ko04150 mTOR signaling pathway;ko04151 PI3K-Akt signaling pathway;ko04152 AMPK signaling pathway;ko04210 Apoptosis;ko04510 Focal adhesion;ko04660 T cell receptor signaling pathway;ko04664 Fc epsilon RI signaling pathway;ko04722 Neurotroph…
[truncated: 12,794 more rows]
