# Supplementary material for: Mogrol Attenuates Osteoclast Formation and Bone Resorption by Inhibiting the TRAF6/MAPK/NF-κB Signaling Pathway In vitro and Protects Against Osteoporosis in Postmenopausal Mice
Source: Front Pharmacol. 2022 Mar 9;13:803880. doi: 10.3389/fphar.2022.803880 (PMC9038946; doi:10.3389/fphar.2022.803880)
Supplement: Supplementary file 1 [file DataSheet3.ZIP › Data-figure4/RNA-Seq/KEGG/Control-VS-Treat_DE_significant_enrichment.xls]

Pathway ID	Pathway	Level1	Level2	DEGs with pathway annotation (57)	All genes with pathway annotation (14738)	Pvalue	Qvalue	Genelist
ko04080	Neuroactive ligand-receptor interaction	Environmental Information Processing	Signaling molecules and interaction	4(7.02%)	323(2.19%)	8.09E-03	0.030683125	"ENSMUSG00000039942,ENSMUSG00000031861,ENSMUSG00000045730,ENSMUSG00000062585,"
ko05414	Dilated cardiomyopathy (DCM)	Human Diseases	Cardiovascular diseases	1(1.75%)	147(1.00%)	1.11E-01	0.154101196	"ENSMUSG00000001281,"
ko04145	Phagosome	Cellular Processes	Transport and catabolism	4(7.02%)	347(2.35%)	1.08E-02	0.03838812	"ENSMUSG00000023885,ENSMUSG00000059498,ENSMUSG00000022797,ENSMUSG00000079293,"
ko05224	Breast cancer	Human Diseases	Cancers: Specific types	1(1.75%)	197(1.34%)	1.77E-01	0.200531087	"ENSMUSG00000032744,"
ko04976	Bile secretion	Organismal Systems	Digestive system	2(3.51%)	93(0.63%)	5.56E-03	0.026612618	"ENSMUSG00000040907,ENSMUSG00000026576,"
ko00982	Drug metabolism - cytochrome P450	Metabolism	Xenobiotics biodegradation and metabolism	2(3.51%)	104(0.71%)	7.58E-03	0.030683125	"ENSMUSG00000015134,ENSMUSG00000025934,"
ko04919	Thyroid hormone signaling pathway	Organismal Systems	Endocrine system	3(5.26%)	184(1.25%)	5.55E-03	0.026612618	"ENSMUSG00000040907,ENSMUSG00000075707,ENSMUSG00000026576,"
ko00350	Tyrosine metabolism	Metabolism	Amino acid metabolism	1(1.75%)	56(0.38%)	1.98E-02	0.055853195	"ENSMUSG00000015134,"
ko05145	Toxoplasmosis	Human Diseases	Infectious diseases: Parasitic	1(1.75%)	174(1.18%)	1.46E-01	0.177905149	"ENSMUSG00000079227,"
ko04261	Adrenergic signaling in cardiomyocytes	Organismal Systems	Circulatory system	3(5.26%)	188(1.28%)	5.98E-03	0.027421294	"ENSMUSG00000040907,ENSMUSG00000026576,ENSMUSG00000045730,"
ko04659	Th17 cell differentiation	Organismal Systems	Immune system	1(1.75%)	178(1.21%)	1.51E-01	0.180436189	"ENSMUSG00000030742,"
ko04924	Renin secretion	Organismal Systems	Endocrine system	2(3.51%)	83(0.56%)	4.05E-03	0.021206869	"ENSMUSG00000039942,ENSMUSG00000045730,"
ko01524	Platinum drug resistance	Human Diseases	Drug resistance: Antineoplastic	1(1.75%)	138(0.94%)	9.96E-02	0.146103928	"ENSMUSG00000025934,"
ko04960	Aldosterone-regulated sodium reabsorption	Organismal Systems	Excretory system	2(3.51%)	51(0.35%)	1.00E-03	0.012238717	"ENSMUSG00000040907,ENSMUSG00000026576,"
ko04137	Mitophagy - animal	Cellular Processes	Transport and catabolism	1(1.75%)	91(0.62%)	4.83E-02	0.1004145	"ENSMUSG00000038295,"
ko04672	Intestinal immune network for IgA production	Organismal Systems	Immune system	1(1.75%)	103(0.70%)	6.02E-02	0.114228888	"ENSMUSG00000001281,"
ko00410	beta-Alanine metabolism	Metabolism	Metabolism of other amino acids	1(1.75%)	48(0.33%)	1.48E-02	0.046491597	"ENSMUSG00000015134,"
ko04620	Toll-like receptor signaling pathway	Organismal Systems	Immune system	1(1.75%)	122(0.83%)	8.08E-02	0.132598029	"ENSMUSG00000028111,"
ko00340	Histidine metabolism	Metabolism	Amino acid metabolism	1(1.75%)	31(0.21%)	6.36E-03	0.027980746	"ENSMUSG00000015134,"
ko04510	Focal adhesion	Cellular Processes	Cellular community - eukaryotes	5(8.77%)	291(1.97%)	8.77E-04	0.012057897	"ENSMUSG00000023885,ENSMUSG00000020241,ENSMUSG00000001281,ENSMUSG00000029306,ENSMUSG00000026725,"
ko05332	Graft-versus-host disease	Human Diseases	Immune diseases	1(1.75%)	117(0.79%)	7.52E-02	0.129172579	"ENSMUSG00000079186,"
ko04144	Endocytosis	Cellular Processes	Transport and catabolism	2(3.51%)	457(3.10%)	2.60E-01	0.279892758	"ENSMUSG00000022797,ENSMUSG00000079227,"
ko04625	C-type lectin receptor signaling pathway	Organismal Systems	Immune system	1(1.75%)	141(0.96%)	1.03E-01	0.146930113	"ENSMUSG00000079293,"
ko05165	Human papillomavirus infection	Human Diseases	Infectious diseases: Viral	8(14.04%)	486(3.30%)	9.42E-05	0.002589177	"ENSMUSG00000023885,ENSMUSG00000020241,ENSMUSG00000001281,ENSMUSG00000029306,ENSMUSG00000039942,ENSMUSG00000035692,ENSMUSG00000032744,ENSMUSG00000026725,"
ko04978	Mineral absorption	Organismal Systems	Digestive system	2(3.51%)	66(0.45%)	2.11E-03	0.015487822	"ENSMUSG00000040907,ENSMUSG00000026576,"
ko05152	Tuberculosis	Human Diseases	Infectious diseases: Bacterial	3(5.26%)	280(1.90%)	2.29E-02	0.060051898	"ENSMUSG00000030789,ENSMUSG00000059498,ENSMUSG00000079293,"
ko05140	Leishmaniasis	Human Diseases	Infectious diseases: Parasitic	1(1.75%)	94(0.64%)	5.12E-02	0.102446768	"ENSMUSG00000059498,"
ko05330	Allograft rejection	Human Diseases	Immune diseases	1(1.75%)	136(0.92%)	9.72E-02	0.144493416	"ENSMUSG00000079186,"
ko04066	HIF-1 signaling pathway	Environmental Information Processing	Signal transduction	2(3.51%)	589(4.00%)	4.00E-01	0.418765498	"ENSMUSG00000031465,ENSMUSG00000022797,"
ko05225	Hepatocellular carcinoma	Human Diseases	Cancers: Specific types	1(1.75%)	280(1.90%)	2.95E-01	0.315089504	"ENSMUSG00000025934,"
ko04260	Cardiac muscle contraction	Organismal Systems	Circulatory system	2(3.51%)	140(0.95%)	1.69E-02	0.051190726	"ENSMUSG00000040907,ENSMUSG00000026576,"
ko05323	Rheumatoid arthritis	Human Diseases	Immune diseases	1(1.75%)	170(1.15%)	1.40E-01	0.175705426	"ENSMUSG00000028111,"
ko04666	Fc gamma R-mediated phagocytosis	Organismal Systems	Immune system	2(3.51%)	167(1.13%)	2.68E-02	0.062636231	"ENSMUSG00000020143,ENSMUSG00000030742,"
ko04064	NF-kappa B signaling pathway	Environmental Information Processing	Signal transduction	1(1.75%)	182(1.23%)	1.56E-01	0.18487276	"ENSMUSG00000030742,"
ko04072	Phospholipase D signaling pathway	Environmental Information Processing	Signal transduction	1(1.75%)	192(1.30%)	1.70E-01	0.19472032	"ENSMUSG00000031861,"
ko04062	Chemokine signaling pathway	Organismal Systems	Immune system	4(7.02%)	246(1.67%)	2.57E-03	0.015902047	"ENSMUSG00000020143,ENSMUSG00000052336,ENSMUSG00000028874,ENSMUSG00000079227,"
ko04961	Endocrine and other factor-regulated calcium reabsorption	Organismal Systems	Excretory system	2(3.51%)	71(0.48%)	2.60E-03	0.015902047	"ENSMUSG00000040907,ENSMUSG00000026576,"
ko00980	Metabolism of xenobiotics by cytochrome P450	Metabolism	Xenobiotics biodegradation and metabolism	3(5.26%)	122(0.83%)	1.26E-03	0.012583612	"ENSMUSG00000040703,ENSMUSG00000015134,ENSMUSG00000025934,"
ko04668	TNF signaling pathway	Environmental Information Processing	Signal transduction	1(1.75%)	140(0.95%)	1.02E-01	0.146930113	"ENSMUSG00000078921,"
ko04923	Regulation of lipolysis in adipocytes	Organismal Systems	Endocrine system	1(1.75%)	62(0.42%)	2.40E-02	0.061294465	"ENSMUSG00000045730,"
ko05410	Hypertrophic cardiomyopathy (HCM)	Human Diseases	Cardiovascular diseases	1(1.75%)	128(0.87%)	8.77E-02	0.13986809	"ENSMUSG00000001281,"
ko04971	Gastric acid secretion	Organismal Systems	Digestive system	2(3.51%)	83(0.56%)	4.05E-03	0.021206869	"ENSMUSG00000040907,ENSMUSG00000026576,"
ko00010	Glycolysis / Gluconeogenesis	Metabolism	Carbohydrate metabolism	1(1.75%)	547(3.71%)	6.30E-01	0.636071301	"ENSMUSG00000015134,"
ko04210	Apoptosis	Cellular Processes	Cell growth and death	2(3.51%)	278(1.89%)	9.25E-02	0.141358728	"ENSMUSG00000028111,ENSMUSG00000079186,"
ko04514	Cell adhesion molecules (CAMs)	Environmental Information Processing	Signaling molecules and interaction	3(5.26%)	237(1.61%)	1.32E-02	0.044124066	"ENSMUSG00000001281,ENSMUSG00000051457,ENSMUSG00000020598,"
ko04979	Cholesterol metabolism	Organismal Systems	Digestive system	1(1.75%)	59(0.40%)	2.18E-02	0.058594907	"ENSMUSG00000015568,"
ko04623	Cytosolic DNA-sensing pathway	Organismal Systems	Immune system	1(1.75%)	92(0.62%)	4.93E-02	0.1004145	"ENSMUSG00000054203,"
ko05200	Pathways in cancer	Human Diseases	Cancers: Overview	4(7.02%)	813(5.52%)	2.05E-01	0.225339728	"ENSMUSG00000025934,ENSMUSG00000039942,ENSMUSG00000032744,ENSMUSG00000031861,"
ko04360	Axon guidance	Organismal Systems	Development	1(1.75%)	223(1.51%)	2.13E-01	0.23232344	"ENSMUSG00000028064,"
ko00561	Glycerolipid metabolism	Metabolism	Lipid metabolism	1(1.75%)	87(0.59%)	4.46E-02	0.09618135	"ENSMUSG00000015568,"
ko04810	Regulation of actin cytoskeleton	Cellular Processes	Cell motility	2(3.51%)	312(2.12%)	1.20E-01	0.160043573	"ENSMUSG00000001281,ENSMUSG00000030789,"
ko04136	Autophagy - other	Cellular Processes	Transport and catabolism	1(1.75%)	47(0.32%)	1.42E-02	0.045977907	"ENSMUSG00000038295,"
ko04974	Protein digestion and absorption	Organismal Systems	Digestive system	4(7.02%)	99(0.67%)	3.92E-05	0.001438216	"ENSMUSG00000020241,ENSMUSG00000040907,ENSMUSG00000026576,ENSMUSG00000039462,"
ko04216	Ferroptosis	Cellular Processes	Cell growth and death	1(1.75%)	83(0.56%)	4.10E-02	0.090114906	"ENSMUSG00000022797,"
ko04512	ECM-receptor interaction	Environmental Information Processing	Signaling molecules and interaction	5(8.77%)	88(0.60%)	1.08E-06	0.000119243	"ENSMUSG00000023885,ENSMUSG00000020241,ENSMUSG00000001281,ENSMUSG00000029306,ENSMUSG00000026725,"
ko04380	Osteoclast differentiation	Organismal Systems	Development	5(8.77%)	162(1.10%)	3.67E-05	0.001438216	"ENSMUSG00000112023,ENSMUSG00000112148,ENSMUSG00000028111,ENSMUSG00000015340,ENSMUSG00000059498,"
ko04650	Natural killer cell mediated cytotoxicity	Organismal Systems	Immune system	2(3.51%)	143(0.97%)	1.79E-02	0.051730523	"ENSMUSG00000030742,ENSMUSG00000079186,"
ko05010	Alzheimer's disease	Human Diseases	Neurodegenerative diseases	2(3.51%)	743(5.04%)	5.54E-01	0.563812854	"ENSMUSG00000015568,ENSMUSG00000020788,"
ko05418	Fluid shear stress and atherosclerosis	Human Diseases	Cardiovascular diseases	2(3.51%)	293(1.99%)	1.04E-01	0.146930113	"ENSMUSG00000015340,ENSMUSG00000025934,"
ko04940	Type I diabetes mellitus	Human Diseases	Endocrine and metabolic diseases	1(1.75%)	150(1.02%)	1.14E-01	0.157338841	"ENSMUSG00000079186,"
ko04657	IL-17 signaling pathway	Organismal Systems	Immune system	2(3.51%)	151(1.02%)	2.06E-02	0.056690771	"ENSMUSG00000050578,ENSMUSG00000024558,"
ko04015	Rap1 signaling pathway	Environmental Information Processing	Signal transduction	3(5.26%)	335(2.27%)	4.04E-02	0.090114906	"ENSMUSG00000031465,ENSMUSG00000030742,ENSMUSG00000031861,"
ko03320	PPAR signaling pathway	Organismal Systems	Endocrine system	1(1.75%)	105(0.71%)	6.23E-02	0.116123304	"ENSMUSG00000015568,"
ko05144	Malaria	Human Diseases	Infectious diseases: Parasitic	1(1.75%)	92(0.62%)	4.93E-02	0.1004145	"ENSMUSG00000023885,"
ko04926	Relaxin signaling pathway	Organismal Systems	Endocrine system	1(1.75%)	161(1.09%)	1.28E-01	0.167934902	"ENSMUSG00000050578,"
ko04014	Ras signaling pathway	Environmental Information Processing	Signal transduction	2(3.51%)	341(2.31%)	1.45E-01	0.177905149	"ENSMUSG00000031465,ENSMUSG00000030742,"
ko04925	Aldosterone synthesis and secretion	Organismal Systems	Endocrine system	2(3.51%)	121(0.82%)	1.14E-02	0.039343703	"ENSMUSG00000040907,ENSMUSG00000026576,"
ko05150	Staphylococcus aureus infection	Human Diseases	Infectious diseases: Bacterial	1(1.75%)	121(0.82%)	7.97E-02	0.132598029	"ENSMUSG00000059498,"
ko04622	RIG-I-like receptor signaling pathway	Organismal Systems	Immune system	1(1.75%)	83(0.56%)	4.10E-02	0.090114906	"ENSMUSG00000035692,"
ko05167	Kaposi's sarcoma-associated herpesvirus infection	Human Diseases	Infectious diseases: Viral	2(3.51%)	336(2.28%)	1.41E-01	0.175705426	"ENSMUSG00000031465,ENSMUSG00000079227,"
ko00360	Phenylalanine metabolism	Metabolism	Amino acid metabolism	1(1.75%)	36(0.24%)	8.51E-03	0.031203273	"ENSMUSG00000015134,"
ko05206	MicroRNAs in cancer	Human Diseases	Cancers: Overview	3(5.26%)	205(1.39%)	8.08E-03	0.030683125	"ENSMUSG00000026725,ENSMUSG00000031995,ENSMUSG00000027500,"
ko04024	cAMP signaling pathway	Environmental Information Processing	Signal transduction	4(7.02%)	239(1.62%)	2.27E-03	0.015586724	"ENSMUSG00000040907,ENSMUSG00000026576,ENSMUSG00000045730,ENSMUSG00000027762,"
ko04610	Complement and coagulation cascades	Organismal Systems	Immune system	1(1.75%)	106(0.72%)	6.33E-02	0.116123304	"ENSMUSG00000030789,"
ko00330	Arginine and proline metabolism	Metabolism	Amino acid metabolism	1(1.75%)	107(0.73%)	6.44E-02	0.116123304	"ENSMUSG00000001270,"
ko04010	MAPK signaling pathway	Environmental Information Processing	Signal transduction	2(3.51%)	385(2.61%)	1.86E-01	0.20924127	"ENSMUSG00000031465,ENSMUSG00000027500,"
ko04670	Leukocyte transendothelial migration	Organismal Systems	Immune system	1(1.75%)	190(1.29%)	1.67E-01	0.193592579	"ENSMUSG00000032011,"
ko00983	Drug metabolism - other enzymes	Metabolism	Xenobiotics biodegradation and metabolism	1(1.75%)	166(1.13%)	1.35E-01	0.172655202	"ENSMUSG00000025934,"
ko00512	Mucin type O-glycan biosynthesis	Metabolism	Glycan biosynthesis and metabolism	1(1.75%)	35(0.24%)	8.06E-03	0.030683125	"ENSMUSG00000037280,"
ko04911	Insulin secretion	Organismal Systems	Endocrine system	3(5.26%)	96(0.65%)	5.13E-04	0.009399054	"ENSMUSG00000040907,ENSMUSG00000026576,ENSMUSG00000037386,"
ko04973	Carbohydrate digestion and absorption	Organismal Systems	Digestive system	2(3.51%)	53(0.36%)	1.12E-03	0.012322998	"ENSMUSG00000040907,ENSMUSG00000026576,"
ko05412	Arrhythmogenic right ventricular cardiomyopathy (ARVC)	Human Diseases	Cardiovascular diseases	1(1.75%)	108(0.73%)	6.55E-02	0.116124657	"ENSMUSG00000001281,"
ko01100	Metabolic pathways	Metabolism	Global and overview maps	5(8.77%)	2522(17.11%)	9.41E-01	0.941015037	"ENSMUSG00000040703,ENSMUSG00000037280,ENSMUSG00000001270,ENSMUSG00000015134,ENSMUSG00000063415,"
ko05169	Epstein-Barr virus infection	Human Diseases	Infectious diseases: Viral	2(3.51%)	397(2.69%)	1.98E-01	0.220232664	"ENSMUSG00000051457,ENSMUSG00000028874,"
ko04020	Calcium signaling pathway	Environmental Information Processing	Signal transduction	2(3.51%)	277(1.88%)	9.18E-02	0.141358728	"ENSMUSG00000045730,ENSMUSG00000020788,"
ko04664	Fc epsilon RI signaling pathway	Organismal Systems	Immune system	1(1.75%)	102(0.69%)	5.92E-02	0.114228888	"ENSMUSG00000030742,"
ko00480	Glutathione metabolism	Metabolism	Metabolism of other amino acids	1(1.75%)	114(0.77%)	7.19E-02	0.125560191	"ENSMUSG00000025934,"
ko05320	Autoimmune thyroid disease	Human Diseases	Immune diseases	1(1.75%)	155(1.05%)	1.21E-01	0.160043573	"ENSMUSG00000079186,"
ko04970	Salivary secretion	Organismal Systems	Digestive system	3(5.26%)	109(0.74%)	8.27E-04	0.012057897	"ENSMUSG00000040907,ENSMUSG00000026576,ENSMUSG00000045730,"
ko05204	Chemical carcinogenesis	Human Diseases	Cancers: Overview	2(3.51%)	166(1.13%)	2.64E-02	0.062636231	"ENSMUSG00000015134,ENSMUSG00000025934,"
ko00830	Retinol metabolism	Metabolism	Metabolism of cofactors and vitamins	2(3.51%)	141(0.96%)	1.72E-02	0.051190726	"ENSMUSG00000040703,ENSMUSG00000063415,"
ko04022	cGMP-PKG signaling pathway	Environmental Information Processing	Signal transduction	4(7.02%)	232(1.57%)	1.99E-03	0.015487822	"ENSMUSG00000040907,ENSMUSG00000026576,ENSMUSG00000045730,ENSMUSG00000020788,"
ko04140	Autophagy - animal	Cellular Processes	Transport and catabolism	1(1.75%)	328(2.23%)	3.63E-01	0.38419786	"ENSMUSG00000038295,"
ko04060	Cytokine-cytokine receptor interaction	Environmental Information Processing	Signaling molecules and interaction	3(5.26%)	287(1.95%)	2.48E-02	0.062069738	"ENSMUSG00000026700,ENSMUSG00000052336,ENSMUSG00000079227,"
ko05203	Viral carcinogenesis	Human Diseases	Cancers: Overview	1(1.75%)	408(2.77%)	4.71E-01	0.48868502	"ENSMUSG00000079227,"
ko04658	Th1 and Th2 cell differentiation	Organismal Systems	Immune system	1(1.75%)	136(0.92%)	9.72E-02	0.144493416	"ENSMUSG00000030742,"
ko05166	HTLV-I infection	Human Diseases	Infectious diseases: Viral	1(1.75%)	455(3.09%)	5.29E-01	0.543955096	"ENSMUSG00000026628,"
ko04660	T cell receptor signaling pathway	Organismal Systems	Immune system	1(1.75%)	177(1.20%)	1.50E-01	0.180436189	"ENSMUSG00000030742,"
ko05202	Transcriptional misregulation in cancer	Human Diseases	Cancers: Overview	3(5.26%)	369(2.50%)	5.42E-02	0.106375219	"ENSMUSG00000058254,ENSMUSG00000001281,ENSMUSG00000079186,"
ko04972	Pancreatic secretion	Organismal Systems	Digestive system	3(5.26%)	130(0.88%)	1.59E-03	0.014580182	"ENSMUSG00000040907,ENSMUSG00000026576,ENSMUSG00000020788,"
ko04918	Thyroid hormone synthesis	Organismal Systems	Endocrine system	2(3.51%)	77(0.52%)	3.28E-03	0.0189683	"ENSMUSG00000040907,ENSMUSG00000026576,"
ko04142	Lysosome	Cellular Processes	Transport and catabolism	2(3.51%)	164(1.11%)	2.55E-02	0.062438449	"ENSMUSG00000026177,ENSMUSG00000028111,"
ko04750	Inflammatory mediator regulation of TRP channels	Organismal Systems	Sensory system	1(1.75%)	162(1.10%)	1.30E-01	0.167934902	"ENSMUSG00000039942,"
ko04115	p53 signaling pathway	Cellular Processes	Cell growth and death	1(1.75%)	190(1.29%)	1.67E-01	0.193592579	"ENSMUSG00000034730,"
ko04640	Hematopoietic cell lineage	Organismal Systems	Immune system	1(1.75%)	118(0.80%)	7.63E-02	0.129172579	"ENSMUSG00000022797,"
ko04964	Proximal tubule bicarbonate reclamation	Organismal Systems	Excretory system	2(3.51%)	27(0.18%)	1.50E-04	0.003304473	"ENSMUSG00000040907,ENSMUSG00000026576,"
ko04151	PI3K-Akt signaling pathway	Environmental Information Processing	Signal transduction	7(12.28%)	594(4.03%)	1.92E-03	0.015487822	"ENSMUSG00000023885,ENSMUSG00000020241,ENSMUSG00000001281,ENSMUSG00000031465,ENSMUSG00000029306,ENSMUSG00000031861,ENSMUSG00000026725,"
ko04933	AGE-RAGE signaling pathway in diabetic complications	Human Diseases	Endocrine and metabolic diseases	1(1.75%)	131(0.89%)	9.13E-02	0.141358728	"ENSMUSG00000015340,"
ko04928	"Parathyroid hormone synthesis, secretion and action"	Organismal Systems	Endocrine system	1(1.75%)	123(0.83%)	8.20E-02	0.132598029	"ENSMUSG00000050578,"
ko00140	Steroid hormone biosynthesis	Metabolism	Lipid metabolism	1(1.75%)	155(1.05%)	1.21E-01	0.160043573	"ENSMUSG00000021214,"
