# Supplementary material for: Mogrol Attenuates Osteoclast Formation and Bone Resorption by Inhibiting the TRAF6/MAPK/NF-κB Signaling Pathway In vitro and Protects Against Osteoporosis in Postmenopausal Mice
Source: Front Pharmacol. 2022 Mar 9;13:803880. doi: 10.3389/fphar.2022.803880 (PMC9038946; doi:10.3389/fphar.2022.803880)
Supplement: Supplementary file 1 [file DataSheet3.ZIP › Data-figure4/RNA-Seq/KEGG/Control-VS-Treat.xlsx]

## Sheet: Sheet1
Pathway ID	Pathway	Level1	Level2	DEGs with pathway annotation (57)	All genes with pathway annotation (14738)	Pvalue	Qvalue	GeneNumber(Up)	GeneNumber(Down)	PathwayLink
ko04080	Neuroactive ligand-receptor interaction	Environmental Information Processing	Signaling molecules and interaction	4(7.02%)	323(2.19%)	0.00808919	0.0306831	3	1	http://www.kegg.jp/kegg-bin/show_pathway?scale=1.0&query=&map=ko04080&use=reference&multi_query=K04261+red%0D%0AK04291+blue%0D%0AK04142+red%0D%0AK04278+red%0D%0A
ko04145	Phagosome	Cellular Processes	Transport and catabolism	4(7.02%)	347(2.35%)	0.0108185	0.0383881	2	2	http://www.kegg.jp/kegg-bin/show_pathway?scale=1.0&query=&map=ko04145&use=reference&multi_query=K04659+blue%0D%0AK16824+red%0D%0AK06503+blue%0D%0AK10074+red%0D%0A
ko04976	Bile secretion	Organismal Systems	Digestive system	2(3.51%)	93(0.63%)	0.00556446	0.0266126	1	1	http://www.kegg.jp/kegg-bin/show_pathway?scale=1.0&query=&map=ko04976&use=reference&multi_query=K01539+red%0D%0AK01540+blue%0D%0A
ko00982	Drug metabolism - cytochrome P450	Metabolism	Xenobiotics biodegradation and metabolism	2(3.51%)	104(0.71%)	0.00757886	0.0306831	1	1	http://www.kegg.jp/kegg-bin/show_pathway?scale=1.0&query=&map=ko00982&use=reference&multi_query=K00129+blue%0D%0AK00799+red%0D%0A
ko04919	Thyroid hormone signaling pathway	Organismal Systems	Endocrine system	3(5.26%)	184(1.25%)	0.00554857	0.0266126	1	2	http://www.kegg.jp/kegg-bin/show_pathway?scale=1.0&query=&map=ko04919&use=reference&multi_query=K01539+red%0D%0AK07754+blue%0D%0AK01540+blue%0D%0A
ko04261	Adrenergic signaling in cardiomyocytes	Organismal Systems	Circulatory system	3(5.26%)	188(1.28%)	0.00598283	0.0274213	2	1	http://www.kegg.jp/kegg-bin/show_pathway?scale=1.0&query=&map=ko04261&use=reference&multi_query=K01539+red%0D%0AK01540+blue%0D%0AK04142+red%0D%0A
ko04924	Renin secretion	Organismal Systems	Endocrine system	2(3.51%)	83(0.56%)	0.00404858	0.0212069	2	0	http://www.kegg.jp/kegg-bin/show_pathway?scale=1.0&query=&map=ko04924&use=reference&multi_query=K04261+red%0D%0AK04142+red%0D%0A
ko04960	Aldosterone-regulated sodium reabsorption	Organismal Systems	Excretory system	2(3.51%)	51(0.35%)	0.00100135	0.0122387	1	1	http://www.kegg.jp/kegg-bin/show_pathway?scale=1.0&query=&map=ko04960&use=reference&multi_query=K01539+red%0D%0AK01540+blue%0D%0A
ko00410	beta-Alanine metabolism	Metabolism	Metabolism of other amino acids	1(1.75%)	48(0.33%)	0.0147928	0.0464916	0	1	http://www.kegg.jp/kegg-bin/show_pathway?scale=1.0&query=&map=ko00410&use=reference&multi_query=K00129+blue%0D%0A
ko00340	Histidine metabolism	Metabolism	Amino acid metabolism	1(1.75%)	31(0.21%)	0.00635926	0.0279807	0	1	http://www.kegg.jp/kegg-bin/show_pathway?scale=1.0&query=&map=ko00340&use=reference&multi_query=K00129+blue%0D%0A
ko04510	Focal adhesion	Cellular Processes	Cellular community - eukaryotes	5(8.77%)	291(1.97%)	0.000876938	0.0120579	0	5	http://www.kegg.jp/kegg-bin/show_pathway?scale=1.0&query=&map=ko04510&use=reference&multi_query=K04659+blue%0D%0AK06238+blue%0D%0AK06590+blue%0D%0AK06253+blue%0D%0AK06252+blue%0D%0A
ko05165	Human papillomavirus infection	Human Diseases	Infectious diseases: Viral	8(14.04%)	486(3.30%)	9.41519e-05	0.00258918	1	7	http://www.kegg.jp/kegg-bin/show_pathway?scale=1.0&query=&map=ko05165&use=reference&multi_query=K04659+blue%0D%0AK06238+blue%0D%0AK06590+blue%0D%0AK06253+blue%0D%0AK04261+red%0D%0AK12159+blue%0D%0AK09091+blue%0D%0AK06252+blue%0D%0A
ko04978	Mineral absorption	Organismal Systems	Digestive system	2(3.51%)	66(0.45%)	0.00211198	0.0154878	1	1	http://www.kegg.jp/kegg-bin/show_pathway?scale=1.0&query=&map=ko04978&use=reference&multi_query=K01539+red%0D%0AK01540+blue%0D%0A
ko04062	Chemokine signaling pathway	Organismal Systems	Immune system	4(7.02%)	246(1.67%)	0.00256928	0.015902	3	1	http://www.kegg.jp/kegg-bin/show_pathway?scale=1.0&query=&map=ko04062&use=reference&multi_query=K12367+red%0D%0AK04192+red%0D%0AK08891+red%0D%0AK04180+blue%0D%0A
ko04961	Endocrine and other factor-regulated calcium reabsorption	Organismal Systems	Excretory system	2(3.51%)	71(0.48%)	0.00260215	0.015902	1	1	http://www.kegg.jp/kegg-bin/show_pathway?scale=1.0&query=&map=ko04961&use=reference&multi_query=K01539+red%0D%0AK01540+blue%0D%0A
ko00980	Metabolism of xenobiotics by cytochrome P450	Metabolism	Xenobiotics biodegradation and metabolism	3(5.26%)	122(0.83%)	0.00125836	0.0125836	1	2	http://www.kegg.jp/kegg-bin/show_pathway?scale=1.0&query=&map=ko00980&use=reference&multi_query=K07420+blue%0D%0AK00129+blue%0D%0AK00799+red%0D%0A
ko04971	Gastric acid secretion	Organismal Systems	Digestive system	2(3.51%)	83(0.56%)	0.00404858	0.0212069	1	1	http://www.kegg.jp/kegg-bin/show_pathway?scale=1.0&query=&map=ko04971&use=reference&multi_query=K01539+red%0D%0AK01540+blue%0D%0A
ko04514	Cell adhesion molecules (CAMs)	Environmental Information Processing	Signaling molecules and interaction	3(5.26%)	237(1.61%)	0.0132372	0.0441241	2	1	http://www.kegg.jp/kegg-bin/show_pathway?scale=1.0&query=&map=ko04514&use=reference&multi_query=K06590+blue%0D%0AK06477+red%0D%0AK06756+red%0D%0A
ko04136	Autophagy - other	Cellular Processes	Transport and catabolism	1(1.75%)	47(0.32%)	0.0142113	0.0459779	0	1	http://www.kegg.jp/kegg-bin/show_pathway?scale=1.0&query=&map=ko04136&use=reference&multi_query=K17907+blue%0D%0A
ko04974	Protein digestion and absorption	Organismal Systems	Digestive system	4(7.02%)	99(0.67%)	3.92241e-05	0.00143822	1	3	http://www.kegg.jp/kegg-bin/show_pathway?scale=1.0&query=&map=ko04974&use=reference&multi_query=K06238+blue%0D%0AK01539+red%0D%0AK01540+blue%0D%0AK19479+blue%0D%0A
ko04512	ECM-receptor interaction	Environmental Information Processing	Signaling molecules and interaction	5(8.77%)	88(0.60%)	1.08403e-06	0.000119243	0	5	http://www.kegg.jp/kegg-bin/show_pathway?scale=1.0&query=&map=ko04512&use=reference&multi_query=K04659+blue%0D%0AK06238+blue%0D%0AK06590+blue%0D%0AK06253+blue%0D%0AK06252+blue%0D%0A
ko04380	Osteoclast differentiation	Organismal Systems	Development	5(8.77%)	162(1.10%)	3.67061e-05	0.00143822	4	1	http://www.kegg.jp/kegg-bin/show_pathway?scale=1.0&query=&map=ko04380&use=reference&multi_query=K06512+red%0D%0AK01371+blue%0D%0AK08008+red%0D%0AK16824+red%0D%0A
ko04925	Aldosterone synthesis and secretion	Organismal Systems	Endocrine system	2(3.51%)	121(0.82%)	0.0114454	0.0393437	1	1	http://www.kegg.jp/kegg-bin/show_pathway?scale=1.0&query=&map=ko04925&use=reference&multi_query=K01539+red%0D%0AK01540+blue%0D%0A
ko00360	Phenylalanine metabolism	Metabolism	Amino acid metabolism	1(1.75%)	36(0.24%)	0.00850998	0.0312033	0	1	http://www.kegg.jp/kegg-bin/show_pathway?scale=1.0&query=&map=ko00360&use=reference&multi_query=K00129+blue%0D%0A
ko05206	MicroRNAs in cancer	Human Diseases	Cancers: Overview	3(5.26%)	205(1.39%)	0.00808127	0.0306831	2	1	http://www.kegg.jp/kegg-bin/show_pathway?scale=1.0&query=&map=ko05206&use=reference&multi_query=K06252+blue%0D%0AK08670+red%0D%0AK04381+red%0D%0A
ko04024	cAMP signaling pathway	Environmental Information Processing	Signal transduction	4(7.02%)	239(1.62%)	0.00226716	0.0155867	3	1	http://www.kegg.jp/kegg-bin/show_pathway?scale=1.0&query=&map=ko04024&use=reference&multi_query=K01539+red%0D%0AK01540+blue%0D%0AK04142+red%0D%0AK10042+red%0D%0A
ko00512	Mucin type O-glycan biosynthesis	Metabolism	Glycan biosynthesis and metabolism	1(1.75%)	35(0.24%)	0.00805708	0.0306831	0	1	http://www.kegg.jp/kegg-bin/show_pathway?scale=1.0&query=&map=ko00512&use=reference&multi_query=K00710+blue%0D%0A
ko04911	Insulin secretion	Organismal Systems	Endocrine system	3(5.26%)	96(0.65%)	0.000512676	0.00939905	1	2	http://www.kegg.jp/kegg-bin/show_pathway?scale=1.0&query=&map=ko04911&use=reference&multi_query=K01539+red%0D%0AK01540+blue%0D%0AK15297+blue%0D%0A
ko04973	Carbohydrate digestion and absorption	Organismal Systems	Digestive system	2(3.51%)	53(0.36%)	0.00112027	0.012323	1	1	http://www.kegg.jp/kegg-bin/show_pathway?scale=1.0&query=&map=ko04973&use=reference&multi_query=K01539+red%0D%0AK01540+blue%0D%0A
ko04970	Salivary secretion	Organismal Systems	Digestive system	3(5.26%)	109(0.74%)	0.000827211	0.0120579	2	1	http://www.kegg.jp/kegg-bin/show_pathway?scale=1.0&query=&map=ko04970&use=reference&multi_query=K01539+red%0D%0AK01540+blue%0D%0AK04142+red%0D%0A
ko04022	cGMP-PKG signaling pathway	Environmental Information Processing	Signal transduction	4(7.02%)	232(1.57%)	0.00199187	0.0154878	3	1	http://www.kegg.jp/kegg-bin/show_pathway?scale=1.0&query=&map=ko04022&use=reference&multi_query=K01539+red%0D%0AK01540+blue%0D%0AK04142+red%0D%0AK05853+red%0D%0A
ko04972	Pancreatic secretion	Organismal Systems	Digestive system	3(5.26%)	130(0.88%)	0.00159056	0.0145802	2	1	http://www.kegg.jp/kegg-bin/show_pathway?scale=1.0&query=&map=ko04972&use=reference&multi_query=K01539+red%0D%0AK01540+blue%0D%0AK05853+red%0D%0A
ko04918	Thyroid hormone synthesis	Organismal Systems	Endocrine system	2(3.51%)	77(0.52%)	0.00327634	0.0189683	1	1	http://www.kegg.jp/kegg-bin/show_pathway?scale=1.0&query=&map=ko04918&use=reference&multi_query=K01539+red%0D%0AK01540+blue%0D%0A
ko04964	Proximal tubule bicarbonate reclamation	Organismal Systems	Excretory system	2(3.51%)	27(0.18%)	0.000150203	0.00330447	1	1	http://www.kegg.jp/kegg-bin/show_pathway?scale=1.0&query=&map=ko04964&use=reference&multi_query=K01539+red%0D%0AK01540+blue%0D%0A
ko04151	PI3K-Akt signaling pathway	Environmental Information Processing	Signal transduction	7(12.28%)	594(4.03%)	0.00192017	0.0154878	0	7	http://www.kegg.jp/kegg-bin/show_pathway?scale=1.0&query=&map=ko04151&use=reference&multi_query=K04659+blue%0D%0AK06238+blue%0D%0AK06590+blue%0D%0AK05466+blue%0D%0AK06253+blue%0D%0AK04291+blue%0D%0AK06252+blue%0D%0A
