# Supplementary material for: Mogrol Attenuates Osteoclast Formation and Bone Resorption by Inhibiting the TRAF6/MAPK/NF-κB Signaling Pathway In vitro and Protects Against Osteoporosis in Postmenopausal Mice
Source: Front Pharmacol. 2022 Mar 9;13:803880. doi: 10.3389/fphar.2022.803880 (PMC9038946; doi:10.3389/fphar.2022.803880)
Supplement: Supplementary file 1 [file DataSheet3.ZIP › Data-figure4/RNA-Seq/GO/Control-VS-Treat/Control-VS-Treat.GO_0042627_Ups.xlsx]

## Sheet: Sheet1
geneID	length	control-1.rawreads	control-1.FPKM	control-2.rawreads	control-2.FPKM	control-3.rawreads	control-3.FPKM	treat-1.rawreads	treat-1.FPKM	treat-2.rawreads	treat-2.FPKM	treat-3.rawreads	treat-3.FPKM	baseMean	log2FoldChange	lfcSE	stat	pvalue	padj	Regulation	Chr	Start	End	Strand	GeneSymbol	Description	GO_BP	GO_CC	GO_MF
ENSMUSG00000015568	10478	7047	36.31	8636	44.19	8882	46.55	22847	117.85	21724	114.56	21059	109.4	14860	1.24372	0.11435	10.8764	1.49274e-27	1.0345e-25	Ups	8	68880491	68907448	+	Lpl	lipoprotein lipase [Source:MGI Symbol%3BAcc:MGI:96820]	GO:0010890:positive regulation of sequestering of triglyceride;GO:0006633:fatty acid biosynthetic process;GO:0010886:positive regulation of cholesterol storage;GO:0034372:very-low-density lipoprotein particle remodeling;GO:0070328:triglyceride homeostasis;GO:0019433:triglyceride catabolic process;GO:0010744:positive regulation of macrophage derived foam cell differentiation;GO:0019432:triglycerid…	GO:0042627:chylomicron;GO:0009986:cell surface;GO:0031012:extracellular matrix;GO:0034361:very-low-density lipoprotein particle;GO:0031225:anchored component of membrane;GO:0005886:plasma membrane;	GO:0004465:lipoprotein lipase activity;GO:0017129:triglyceride binding;GO:0005102:receptor binding;GO:0034185:apolipoprotein binding;GO:0004806:triglyceride lipase activity;GO:0008201:heparin binding;
