# Supplementary material for: Mogrol Attenuates Osteoclast Formation and Bone Resorption by Inhibiting the TRAF6/MAPK/NF-κB Signaling Pathway In vitro and Protects Against Osteoporosis in Postmenopausal Mice
Source: Front Pharmacol. 2022 Mar 9;13:803880. doi: 10.3389/fphar.2022.803880 (PMC9038946; doi:10.3389/fphar.2022.803880)
Supplement: Supplementary file 1 [file DataSheet3.ZIP › Data-figure4/RNA-Seq/GO/Control-VS-Treat/Control-VS-Treat.GO_0002756_Ups.xlsx]

## Sheet: Sheet1
geneID	length	control-1.rawreads	control-1.FPKM	control-2.rawreads	control-2.FPKM	control-3.rawreads	control-3.FPKM	treat-1.rawreads	treat-1.FPKM	treat-2.rawreads	treat-2.FPKM	treat-3.rawreads	treat-3.FPKM	baseMean	log2FoldChange	lfcSE	stat	pvalue	padj	Regulation	Chr	Start	End	Strand	GeneSymbol	Description	GO_BP	GO_CC	GO_MF
ENSMUSG00000044162	10916	351	1.74	289	1.42	273	1.37	809	4.01	675	3.42	696	3.47	509.243	1.13969	0.0889116	12.8183	1.29588e-37	1.65798e-35	Ups	6	65525313	65634040	+	Tnip3	TNFAIP3 interacting protein 3 [Source:MGI Symbol%3BAcc:MGI:3041165]	GO:0002756:MyD88-independent toll-like receptor signaling pathway;GO:0034142:toll-like receptor 4 signaling pathway;GO:0071222:cellular response to lipopolysaccharide;GO:0043124:negative regulation of I-kappaB kinase/NF-kappaB signaling;	-	GO:0031593:polyubiquitin binding;
