# Supplementary material for: Mogrol Attenuates Osteoclast Formation and Bone Resorption by Inhibiting the TRAF6/MAPK/NF-κB Signaling Pathway In vitro and Protects Against Osteoporosis in Postmenopausal Mice
Source: Front Pharmacol. 2022 Mar 9;13:803880. doi: 10.3389/fphar.2022.803880 (PMC9038946; doi:10.3389/fphar.2022.803880)
Supplement: Supplementary file 1 [file DataSheet3.ZIP › Data-figure4/RNA-Seq/GO/Control-VS-Treat/Control-VS-Treat.GO_0002024_Down.xlsx]

## Sheet: Sheet1
geneID	length	control-1.rawreads	control-1.FPKM	control-2.rawreads	control-2.FPKM	control-3.rawreads	control-3.FPKM	treat-1.rawreads	treat-1.FPKM	treat-2.rawreads	treat-2.FPKM	treat-3.rawreads	treat-3.FPKM	baseMean	log2FoldChange	lfcSE	stat	pvalue	padj	Regulation	Chr	Start	End	Strand	GeneSymbol	Description	GO_BP	GO_CC	GO_MF
ENSMUSG00000023959	9669	133	0.74	184	1.02	159	0.9	74	0.41	52	0.3	49	0.28	109.406	-1.23346	0.159556	-7.73059	1.07047e-14	2.5435e-13	Down	17	44134768	44280172	+	Clic5	chloride intracellular channel 5 [Source:MGI Symbol%3BAcc:MGI:1917912]	GO:0002024:diet induced thermogenesis;GO:0060088:auditory receptor cell stereocilium organization;GO:0050885:neuromuscular process controlling balance;GO:0006821:chloride transport;GO:0007605:sensory perception of sound;GO:0008104:protein localization;	GO:0032420:stereocilium;GO:0015629:actin cytoskeleton;GO:0016020:membrane;	GO:0005247:voltage-gated chloride channel activity;
