# Supplementary material for: Mogrol Attenuates Osteoclast Formation and Bone Resorption by Inhibiting the TRAF6/MAPK/NF-κB Signaling Pathway In vitro and Protects Against Osteoporosis in Postmenopausal Mice
Source: Front Pharmacol. 2022 Mar 9;13:803880. doi: 10.3389/fphar.2022.803880 (PMC9038946; doi:10.3389/fphar.2022.803880)
Supplement: Supplementary file 1 [file DataSheet3.ZIP › Data-figure4/RNA-Seq/GO/Control-VS-Treat/Control-VS-Treat.GO_0014063_Ups.xlsx]

## Sheet: Sheet1
geneID	length	control-1.rawreads	control-1.FPKM	control-2.rawreads	control-2.FPKM	control-3.rawreads	control-3.FPKM	treat-1.rawreads	treat-1.FPKM	treat-2.rawreads	treat-2.FPKM	treat-3.rawreads	treat-3.FPKM	baseMean	log2FoldChange	lfcSE	stat	pvalue	padj	Regulation	Chr	Start	End	Strand	GeneSymbol	Description	GO_BP	GO_CC	GO_MF
ENSMUSG00000034652	4738	176	2.01	150	1.7	166	1.92	480	5.48	365	4.26	454	5.22	294.591	1.2399	0.109431	11.3304	9.27341e-30	7.13248e-28	Ups	11	114890041	114904654	+	Cd300a	CD300A molecule [Source:MGI Symbol%3BAcc:MGI:2443411]	GO:0002552:serotonin secretion by mast cell;GO:0043305:negative regulation of mast cell degranulation;GO:0014063:negative regulation of serotonin secretion;GO:0006898:receptor-mediated endocytosis;	GO:0016021:integral component of membrane;GO:0005886:plasma membrane;	GO:0019902:phosphatase binding;
