# Supplementary material for: Mogrol Attenuates Osteoclast Formation and Bone Resorption by Inhibiting the TRAF6/MAPK/NF-κB Signaling Pathway In vitro and Protects Against Osteoporosis in Postmenopausal Mice
Source: Front Pharmacol. 2022 Mar 9;13:803880. doi: 10.3389/fphar.2022.803880 (PMC9038946; doi:10.3389/fphar.2022.803880)
Supplement: Supplementary file 1 [file DataSheet3.ZIP › Data-figure4/RNA-Seq/GO/Control-VS-Treat/Control-VS-Treat.GO_0019901_Down.xlsx]

## Sheet: Sheet1
geneID	length	control-1.rawreads	control-1.FPKM	control-2.rawreads	control-2.FPKM	control-3.rawreads	control-3.FPKM	treat-1.rawreads	treat-1.FPKM	treat-2.rawreads	treat-2.FPKM	treat-3.rawreads	treat-3.FPKM	baseMean	log2FoldChange	lfcSE	stat	pvalue	padj	Regulation	Chr	Start	End	Strand	GeneSymbol	Description	GO_BP	GO_CC	GO_MF
ENSMUSG00000024558	5400	112	1.12	131	1.3	105	1.07	17	0.17	32	0.33	20	0.2	70.3412	-1.75578	0.180975	-9.70178	2.96282e-22	1.39305e-20	Down	18	73928486	74065359	-	Mapk4	mitogen-activated protein kinase 4 [Source:MGI Symbol%3BAcc:MGI:2444559]	GO:0007049:cell cycle;GO:0006468:protein phosphorylation;GO:0023014:signal transduction by protein phosphorylation;GO:0000165:MAPK cascade;	GO:0005737:cytoplasm;GO:0005634:nucleus;	GO:0004707:MAP kinase activity;GO:0005524:ATP binding;GO:0019901:protein kinase binding;GO:0046982:protein heterodimerization activity;GO:0042803:protein homodimerization activity;
ENSMUSG00000030742	2767	417	8.14	450	8.72	431	8.55	184	3.59	209	4.17	228	4.49	321.47	-1.05361	0.100591	-10.4742	1.13461e-25	7.08782e-24	Down	7	126363824	126369570	-	Lat	linker for activation of T cells [Source:MGI Symbol%3BAcc:MGI:1342293]	GO:0007265:Ras protein signal transduction;GO:0050863:regulation of T cell activation;GO:0043303:mast cell degranulation;GO:0006954:inflammatory response;GO:0007229:integrin-mediated signaling pathway;GO:0007169:transmembrane receptor protein tyrosine kinase signaling pathway;GO:0006968:cellular defense response;GO:0010467:gene expression;GO:0019722:calcium-mediated signaling;GO:0006955:immune re…	GO:0008180:COP9 signalosome;GO:0001772:immunological synapse;GO:0005887:integral component of plasma membrane;	GO:0005070:SH3/SH2 adaptor activity;GO:0005057:receptor signaling protein activity;GO:0019901:protein kinase binding;
ENSMUSG00000032011	2995	94	1.69	84	1.5	74	1.36	35	0.63	24	0.44	37	0.67	58.2811	-1.0773	0.181119	-5.948	2.71436e-09	3.59254e-08	Down	9	44043384	44048579	+	Thy1	thymus cell antigen 1%2C theta [Source:MGI Symbol%3BAcc:MGI:98747]	GO:0050771:negative regulation of axonogenesis;GO:0007010:cytoskeleton organization;GO:0030336:negative regulation of cell migration;GO:0016337:single organismal cell-cell adhesion;GO:0050860:negative regulation of T cell receptor signaling pathway;GO:0046549:retinal cone cell development;GO:0050731:positive regulation of peptidyl-tyrosine phosphorylation;GO:0006469:negative regulation of protein…	GO:0016324:apical plasma membrane;GO:0030426:growth cone;GO:0005783:endoplasmic reticulum;GO:0005829:cytosol;GO:0045121:membrane raft;GO:0031362:anchored component of external side of plasma membrane;GO:0030425:dendrite;	GO:0034235:GPI anchor binding;GO:0005178:integrin binding;GO:0019901:protein kinase binding;
ENSMUSG00000079227	8434	140	0.9	104	0.66	120	0.78	37	0.24	37	0.24	68	0.44	84.716	-1.10106	0.172494	-6.38319	1.73436e-10	2.71179e-09	Down	9	124121543	124147699	+	Ccr5	chemokine (C-C motif) receptor 5 [Source:MGI Symbol%3BAcc:MGI:107182]	GO:0032755:positive regulation of interleukin-6 production;GO:0060139:positive regulation of apoptotic process by virus;GO:0014808:release of sequestered calcium ion into cytosol by sarcoplasmic reticulum;GO:0070098:chemokine-mediated signaling pathway;GO:0031622:positive regulation of fever generation;GO:0006955:immune response;GO:0070723:response to cholesterol;GO:0030336:negative regulation of…	GO:0016021:integral component of membrane;GO:0009897:external side of plasma membrane;GO:0005768:endosome;	GO:0071791:chemokine (C-C motif) ligand 5 binding;GO:0016493:C-C chemokine receptor activity;GO:0001948:glycoprotein binding;GO:0019901:protein kinase binding;GO:0003779:actin binding;
