# Supplementary material for: Mogrol Attenuates Osteoclast Formation and Bone Resorption by Inhibiting the TRAF6/MAPK/NF-κB Signaling Pathway In vitro and Protects Against Osteoporosis in Postmenopausal Mice
Source: Front Pharmacol. 2022 Mar 9;13:803880. doi: 10.3389/fphar.2022.803880 (PMC9038946; doi:10.3389/fphar.2022.803880)
Supplement: Supplementary file 1 [file DataSheet3.ZIP › Data-figure4/RNA-Seq/GO/Control-VS-Treat/Control-VS-Treat.GO_0035457_Down.xlsx]

## Sheet: Sheet1
geneID	length	control-1.rawreads	control-1.FPKM	control-2.rawreads	control-2.FPKM	control-3.rawreads	control-3.FPKM	treat-1.rawreads	treat-1.FPKM	treat-2.rawreads	treat-2.FPKM	treat-3.rawreads	treat-3.FPKM	baseMean	log2FoldChange	lfcSE	stat	pvalue	padj	Regulation	Chr	Start	End	Strand	GeneSymbol	Description	GO_BP	GO_CC	GO_MF
ENSMUSG00000062488	2000	79	2.13	53	1.42	71	1.95	24	0.65	21	0.58	26	0.71	45.9184	-1.08559	0.191385	-5.67227	1.40917e-08	1.69074e-07	Down	19	34607970	34613401	+	Ifit3b	interferon-induced protein with tetratricopeptide repeats 3B [Source:MGI Symbol%3BAcc:MGI:3698419]	GO:0051607:defense response to virus;GO:0045087:innate immune response;GO:0008285:negative regulation of cell proliferation;GO:0035458:cellular response to interferon-beta;GO:0043066:negative regulation of apoptotic process;GO:0035457:cellular response to interferon-alpha;	GO:0005739:mitochondrion;	GO:0042802:identical protein binding;
ENSMUSG00000074896	1745	247	7.64	171	5.25	195	6.14	70	2.17	70	2.22	77	2.4	139.036	-1.33644	0.144035	-9.27857	1.71766e-20	6.82716e-19	Down	19	34583531	34588731	+	Ifit3	interferon-induced protein with tetratricopeptide repeats 3 [Source:MGI Symbol%3BAcc:MGI:1101055]	GO:0051607:defense response to virus;GO:0045087:innate immune response;GO:0008285:negative regulation of cell proliferation;GO:0035458:cellular response to interferon-beta;GO:0043066:negative regulation of apoptotic process;GO:0035457:cellular response to interferon-alpha;	GO:0005739:mitochondrion;	GO:0042802:identical protein binding;
