# Supplementary material for: Mogrol Attenuates Osteoclast Formation and Bone Resorption by Inhibiting the TRAF6/MAPK/NF-κB Signaling Pathway In vitro and Protects Against Osteoporosis in Postmenopausal Mice
Source: Front Pharmacol. 2022 Mar 9;13:803880. doi: 10.3389/fphar.2022.803880 (PMC9038946; doi:10.3389/fphar.2022.803880)
Supplement: Supplementary file 1 [file DataSheet3.ZIP › Data-figure4/RNA-Seq/GO/Control-VS-Treat/Control-VS-Treat.GO_0033624_Ups.xlsx]

## Sheet: Sheet1
geneID	length	control-1.rawreads	control-1.FPKM	control-2.rawreads	control-2.FPKM	control-3.rawreads	control-3.FPKM	treat-1.rawreads	treat-1.FPKM	treat-2.rawreads	treat-2.FPKM	treat-3.rawreads	treat-3.FPKM	baseMean	log2FoldChange	lfcSE	stat	pvalue	padj	Regulation	Chr	Start	End	Strand	GeneSymbol	Description	GO_BP	GO_CC	GO_MF
ENSMUSG00000039942	6648	130	1.06	126	1.02	131	1.08	290	2.36	298	2.48	302	2.47	210.558	1.04719	0.114667	9.13242	6.69826e-20	2.53202e-18	Ups	15	5206661	5244187	-	Ptger4	prostaglandin E receptor 4 (subtype EP4) [Source:MGI Symbol%3BAcc:MGI:104311]	GO:0050728:negative regulation of inflammatory response;GO:0070371:ERK1 and ERK2 cascade;GO:0032496:response to lipopolysaccharide;GO:0030278:regulation of ossification;GO:0060348:bone development;GO:0042093:T-helper cell differentiation;GO:0050710:negative regulation of cytokine secretion;GO:0050715:positive regulation of cytokine secretion;GO:0007189:adenylate cyclase-activating G-protein coupl…	GO:0016021:integral component of membrane;GO:0005886:plasma membrane;	GO:0004957:prostaglandin E receptor activity;
