# Supplementary material for: Mogrol Attenuates Osteoclast Formation and Bone Resorption by Inhibiting the TRAF6/MAPK/NF-κB Signaling Pathway In vitro and Protects Against Osteoporosis in Postmenopausal Mice
Source: Front Pharmacol. 2022 Mar 9;13:803880. doi: 10.3389/fphar.2022.803880 (PMC9038946; doi:10.3389/fphar.2022.803880)
Supplement: Supplementary file 1 [file DataSheet3.ZIP › Data-figure4/RNA-Seq/GO/Control-VS-Treat/Control-VS-Treat.GO_0042742_Down.xlsx]

## Sheet: Sheet1
geneID	length	control-1.rawreads	control-1.FPKM	control-2.rawreads	control-2.FPKM	control-3.rawreads	control-3.FPKM	treat-1.rawreads	treat-1.FPKM	treat-2.rawreads	treat-2.FPKM	treat-3.rawreads	treat-3.FPKM	baseMean	log2FoldChange	lfcSE	stat	pvalue	padj	Regulation	Chr	Start	End	Strand	GeneSymbol	Description	GO_BP	GO_CC	GO_MF
ENSMUSG00000052922	1926	127	3.56	118	3.28	143	4.08	41	1.15	46	1.32	74	2.09	92.0472	-1.06194	0.16634	-6.38414	1.72358e-10	2.69811e-09	Down	2	158258094	158284531	+	Bpi	bactericidal permeablility increasing protein [Source:MGI Symbol%3BAcc:MGI:3045315]	GO:0042742:defense response to bacterium;GO:0043031:negative regulation of macrophage activation;GO:0032720:negative regulation of tumor necrosis factor production;GO:0032715:negative regulation of interleukin-6 production;GO:0032717:negative regulation of interleukin-8 production;GO:0006955:immune response;	GO:0005737:cytoplasm;GO:0005576:extracellular region;GO:0016020:membrane;	GO:0001530:lipopolysaccharide binding;
