# Supplementary material for: Mogrol Attenuates Osteoclast Formation and Bone Resorption by Inhibiting the TRAF6/MAPK/NF-κB Signaling Pathway In vitro and Protects Against Osteoporosis in Postmenopausal Mice
Source: Front Pharmacol. 2022 Mar 9;13:803880. doi: 10.3389/fphar.2022.803880 (PMC9038946; doi:10.3389/fphar.2022.803880)
Supplement: Supplementary file 1 [file DataSheet3.ZIP › Data-figure4/RNA-Seq/GO/Control-VS-Treat/Control-VS-Treat.GO_0070233_Ups.xlsx]

## Sheet: Sheet1
geneID	length	control-1.rawreads	control-1.FPKM	control-2.rawreads	control-2.FPKM	control-3.rawreads	control-3.FPKM	treat-1.rawreads	treat-1.FPKM	treat-2.rawreads	treat-2.FPKM	treat-3.rawreads	treat-3.FPKM	baseMean	log2FoldChange	lfcSE	stat	pvalue	padj	Regulation	Chr	Start	End	Strand	GeneSymbol	Description	GO_BP	GO_CC	GO_MF
ENSMUSG00000026700	1842	20	0.59	28	0.81	32	0.95	141	4.14	128	3.84	128	3.78	78.2339	1.72615	0.173075	9.97347	1.99152e-23	1.0474e-21	Ups	1	161395409	161418410	+	Tnfsf4	tumor necrosis factor (ligand) superfamily%2C member 4 [Source:MGI Symbol%3BAcc:MGI:104511]	GO:0032755:positive regulation of interleukin-6 production;GO:0045892:negative regulation of transcription, DNA-templated;GO:0002830:positive regulation of type 2 immune response;GO:0002891:positive regulation of immunoglobulin mediated immune response;GO:0042104:positive regulation of activated T cell proliferation;GO:0032735:positive regulation of interleukin-12 production;GO:0051024:positive r…	GO:0009986:cell surface;GO:0005615:extracellular space;GO:0016021:integral component of membrane;	GO:0005125:cytokine activity;GO:0005164:tumor necrosis factor receptor binding;
