# Supplementary material for: Mogrol Attenuates Osteoclast Formation and Bone Resorption by Inhibiting the TRAF6/MAPK/NF-κB Signaling Pathway In vitro and Protects Against Osteoporosis in Postmenopausal Mice
Source: Front Pharmacol. 2022 Mar 9;13:803880. doi: 10.3389/fphar.2022.803880 (PMC9038946; doi:10.3389/fphar.2022.803880)
Supplement: Supplementary file 1 [file DataSheet3.ZIP › Data-figure4/RNA-Seq/GO/Control-VS-Treat/Control-VS-Treat.GO_0003198_Down.xlsx]

## Sheet: Sheet1
geneID	length	control-1.rawreads	control-1.FPKM	control-2.rawreads	control-2.FPKM	control-3.rawreads	control-3.FPKM	treat-1.rawreads	treat-1.FPKM	treat-2.rawreads	treat-2.FPKM	treat-3.rawreads	treat-3.FPKM	baseMean	log2FoldChange	lfcSE	stat	pvalue	padj	Regulation	Chr	Start	End	Strand	GeneSymbol	Description	GO_BP	GO_CC	GO_MF
ENSMUSG00000032744	5113	132	1.39	172	1.8	131	1.41	46	0.49	69	0.75	64	0.68	103.075	-1.09613	0.160186	-6.84283	7.76456e-12	1.39615e-10	Down	4	123233556	123249875	+	Heyl	hairy/enhancer-of-split related with YRPW motif-like [Source:MGI Symbol%3BAcc:MGI:1860511]	GO:0000122:negative regulation of transcription from RNA polymerase II promoter;GO:0007219:Notch signaling pathway;GO:0060412:ventricular septum morphogenesis;GO:0003181:atrioventricular valve morphogenesis;GO:0003151:outflow tract morphogenesis;GO:0003208:cardiac ventricle morphogenesis;GO:0035914:skeletal muscle cell differentiation;GO:0007422:peripheral nervous system development;GO:0045666:po…	GO:0005737:cytoplasm;GO:0005667:transcription factor complex;GO:0005634:nucleus;	GO:0001077:RNA polymerase II core promoter proximal region sequence-specific DNA binding transcription factor activity involved in positive regulation of transcription;GO:0050683:AF-1 domain binding;GO:0000979:RNA polymerase II core promoter sequence-specific DNA binding;GO:0046982:protein heterodimerization activity;GO:0001106:RNA polymerase II transcription corepressor activity;GO:0035939:micro…
