# Supplementary material for: Mogrol Attenuates Osteoclast Formation and Bone Resorption by Inhibiting the TRAF6/MAPK/NF-κB Signaling Pathway In vitro and Protects Against Osteoporosis in Postmenopausal Mice
Source: Front Pharmacol. 2022 Mar 9;13:803880. doi: 10.3389/fphar.2022.803880 (PMC9038946; doi:10.3389/fphar.2022.803880)
Supplement: Supplementary file 1 [file DataSheet3.ZIP › Data-figure4/RNA-Seq/GO/Control-VS-Treat/Control-VS-Treat.GO_0005794_Ups.xlsx]

## Sheet: Sheet1
geneID	length	control-1.rawreads	control-1.FPKM	control-2.rawreads	control-2.FPKM	control-3.rawreads	control-3.FPKM	treat-1.rawreads	treat-1.FPKM	treat-2.rawreads	treat-2.FPKM	treat-3.rawreads	treat-3.FPKM	baseMean	log2FoldChange	lfcSE	stat	pvalue	padj	Regulation	Chr	Start	End	Strand	GeneSymbol	Description	GO_BP	GO_CC	GO_MF
ENSMUSG00000015340	5808	2081	19.34	1571	14.5	1623	15.34	4600	42.81	4333	41.22	4636	43.45	3100.98	1.21878	0.104123	11.7052	1.19824e-31	1.14704e-29	Ups	X	9435252	9487771	-	Cybb	cytochrome b-245%2C beta polypeptide [Source:MGI Symbol%3BAcc:MGI:88574]	GO:0045730:respiratory burst;GO:0022900:electron transport chain;GO:0034765:regulation of ion transmembrane transport;GO:0007584:response to nutrient;GO:0045087:innate immune response;GO:0042554:superoxide anion generation;GO:0042493:response to drug;GO:0050665:hydrogen peroxide biosynthetic process;	GO:0005739:mitochondrion;GO:0030425:dendrite;GO:0043020:NADPH oxidase complex;GO:0005791:rough endoplasmic reticulum;GO:0043025:neuronal cell body;GO:0005794:Golgi apparatus;	GO:0016175:superoxide-generating NADPH oxidase activity;GO:0016174:NAD(P)H oxidase activity;GO:0046872:metal ion binding;GO:0009055:electron carrier activity;GO:0050660:flavin adenine dinucleotide binding;GO:0020037:heme binding;GO:0046982:protein heterodimerization activity;GO:0005244:voltage-gated ion channel activity;GO:0016491:oxidoreductase activity;
ENSMUSG00000027500	5602	5	0.05	5	0.05	2	0.02	27	0.26	30	0.3	35	0.34	17.0037	1.16497	0.207504	5.61422	1.97454e-08	2.31482e-07	Ups	3	8509360	8561606	+	Stmn2	stathmin-like 2 [Source:MGI Symbol%3BAcc:MGI:98241]	GO:0007026:negative regulation of microtubule depolymerization;GO:0031115:negative regulation of microtubule polymerization;GO:0031117:positive regulation of microtubule depolymerization;GO:0010976:positive regulation of neuron projection development;GO:0010977:negative regulation of neuron projection development;GO:0031110:regulation of microtubule polymerization or depolymerization;	GO:0005768:endosome;GO:0031982:vesicle;GO:0030426:growth cone;GO:0048471:perinuclear region of cytoplasm;GO:0016020:membrane;GO:0005794:Golgi apparatus;	GO:0005515:protein binding;
ENSMUSG00000040907	5958	285	2.58	241	2.17	227	2.09	601	5.45	524	4.86	613	5.6	410.236	1.08816	0.0923046	11.7888	4.45996e-32	4.46197e-30	Ups	7	24978167	25005958	-	Atp1a3	ATPase%2C Na+/K+ transporting%2C alpha 3 polypeptide [Source:MGI Symbol%3BAcc:MGI:88107]	GO:0015672:monovalent inorganic cation transport;GO:0006754:ATP biosynthetic process;GO:0007613:memory;GO:0008542:visual learning;GO:0042493:response to drug;GO:0034220:ion transmembrane transport;GO:0035235:ionotropic glutamate receptor signaling pathway;GO:0006813:potassium ion transport;GO:0006814:sodium ion transport;GO:0008344:adult locomotory behavior;	GO:0016021:integral component of membrane;GO:0043209:myelin sheath;GO:0005794:Golgi apparatus;GO:0030424:axon;GO:0005890:sodium:potassium-exchanging ATPase complex;GO:0005783:endoplasmic reticulum;GO:0005634:nucleus;GO:0045202:synapse;	GO:0046872:metal ion binding;GO:0015077:monovalent inorganic cation transmembrane transporter activity;GO:0019829:cation-transporting ATPase activity;GO:0005524:ATP binding;GO:0005391:sodium:potassium-exchanging ATPase activity;
