# Supplementary material for: Mogrol Attenuates Osteoclast Formation and Bone Resorption by Inhibiting the TRAF6/MAPK/NF-κB Signaling Pathway In vitro and Protects Against Osteoporosis in Postmenopausal Mice
Source: Front Pharmacol. 2022 Mar 9;13:803880. doi: 10.3389/fphar.2022.803880 (PMC9038946; doi:10.3389/fphar.2022.803880)
Supplement: Supplementary file 1 [file DataSheet3.ZIP › Data-figure4/RNA-Seq/GO/Control-VS-Treat/Control-VS-Treat.GO_0019770_Ups.xlsx]

## Sheet: Sheet1
geneID	length	control-1.rawreads	control-1.FPKM	control-2.rawreads	control-2.FPKM	control-3.rawreads	control-3.FPKM	treat-1.rawreads	treat-1.FPKM	treat-2.rawreads	treat-2.FPKM	treat-3.rawreads	treat-3.FPKM	baseMean	log2FoldChange	lfcSE	stat	pvalue	padj	Regulation	Chr	Start	End	Strand	GeneSymbol	Description	GO_BP	GO_CC	GO_MF
ENSMUSG00000059498	1736	328	10.2	257	7.94	274	8.67	717	22.32	559	17.79	709	22.23	468.189	1.08505	0.0954375	11.3693	5.94831e-30	4.76796e-28	Ups	1	171051174	171064935	-	Fcgr3	Fc receptor%2C IgG%2C low affinity III [Source:MGI Symbol%3BAcc:MGI:95500]	GO:0042590:antigen processing and presentation of exogenous peptide antigen via MHC class I;GO:0030593:neutrophil chemotaxis;GO:0050766:positive regulation of phagocytosis;GO:0042535:positive regulation of tumor necrosis factor biosynthetic process;GO:0001812:positive regulation of type I hypersensitivity;GO:0006911:phagocytosis, engulfment;GO:0001798:positive regulation of type IIa hypersensitiv…	GO:0016021:integral component of membrane;GO:0005886:plasma membrane;	GO:0019770:IgG receptor activity;GO:0019864:IgG binding;
