# Supplementary material for: Mogrol Attenuates Osteoclast Formation and Bone Resorption by Inhibiting the TRAF6/MAPK/NF-κB Signaling Pathway In vitro and Protects Against Osteoporosis in Postmenopausal Mice
Source: Front Pharmacol. 2022 Mar 9;13:803880. doi: 10.3389/fphar.2022.803880 (PMC9038946; doi:10.3389/fphar.2022.803880)
Supplement: Supplementary file 1 [file DataSheet3.ZIP › Data-figure4/RNA-Seq/GO/Control-VS-Treat/Control-VS-Treat.GO_0016712_Down.xlsx]

## Sheet: Sheet1
geneID	length	control-1.rawreads	control-1.FPKM	control-2.rawreads	control-2.FPKM	control-3.rawreads	control-3.FPKM	treat-1.rawreads	treat-1.FPKM	treat-2.rawreads	treat-2.FPKM	treat-3.rawreads	treat-3.FPKM	baseMean	log2FoldChange	lfcSE	stat	pvalue	padj	Regulation	Chr	Start	End	Strand	GeneSymbol	Description	GO_BP	GO_CC	GO_MF
ENSMUSG00000040703	4938	2073	22.66	2235	24.27	2130	23.69	662	7.25	631	7.06	646	7.12	1408.52	-1.7557	0.058401	-30.0629	1.48017e-198	6.56503e-195	Down	7	25802475	25816913	-	Cyp2s1	cytochrome P450%2C family 2%2C subfamily s%2C polypeptide 1 [Source:MGI Symbol%3BAcc:MGI:1921384]	GO:0055114:oxidation-reduction process;	GO:0043231:intracellular membrane-bounded organelle;GO:0016020:membrane;GO:0005783:endoplasmic reticulum;	GO:0020037:heme binding;GO:0003676:nucleic acid binding;GO:0016712:oxidoreductase activity, acting on paired donors, with incorporation or reduction of molecular oxygen, reduced flavin or flavoprotein as one donor, and incorporation of one atom of oxygen;GO:0005506:iron ion binding;GO:0009055:electron carrier activity;GO:0000166:nucleotide binding;GO:0070330:aromatase activity;
