# Supplementary material for: Mogrol Attenuates Osteoclast Formation and Bone Resorption by Inhibiting the TRAF6/MAPK/NF-κB Signaling Pathway In vitro and Protects Against Osteoporosis in Postmenopausal Mice
Source: Front Pharmacol. 2022 Mar 9;13:803880. doi: 10.3389/fphar.2022.803880 (PMC9038946; doi:10.3389/fphar.2022.803880)
Supplement: Supplementary file 1 [file DataSheet3.ZIP › Data-figure4/RNA-Seq/GO/Control-VS-Treat/Control-VS-Treat.GO_0008201_Down.xlsx]

## Sheet: Sheet1
geneID	length	control-1.rawreads	control-1.FPKM	control-2.rawreads	control-2.FPKM	control-3.rawreads	control-3.FPKM	treat-1.rawreads	treat-1.FPKM	treat-2.rawreads	treat-2.FPKM	treat-3.rawreads	treat-3.FPKM	baseMean	log2FoldChange	lfcSE	stat	pvalue	padj	Regulation	Chr	Start	End	Strand	GeneSymbol	Description	GO_BP	GO_CC	GO_MF
ENSMUSG00000023885	7003	7312	56.37	7792	59.65	7557	59.26	3251	25.09	3461	27.31	3464	26.92	5503.83	-1.20068	0.0452215	-26.551	2.4979e-155	8.30927e-152	Down	17	14665500	14694235	-	Thbs2	thrombospondin 2 [Source:MGI Symbol%3BAcc:MGI:98738]	GO:0016525:negative regulation of angiogenesis;GO:0007155:cell adhesion;GO:0051965:positive regulation of synapse assembly;	GO:0005604:basement membrane;	GO:0005509:calcium ion binding;GO:0005515:protein binding;GO:0008201:heparin binding;
ENSMUSG00000027750	8702	6298	39.07	6190	38.14	6018	37.98	2240	13.91	2312	14.68	2208	13.81	4239.95	-1.49825	0.0396732	-37.7647	0	0	Down	3	54361109	54391037	+	Postn	periostin%2C osteoblast specific factor [Source:MGI Symbol%3BAcc:MGI:1926321]	GO:0008593:regulation of Notch signaling pathway;GO:0009888:tissue development;GO:0007155:cell adhesion;GO:0030198:extracellular matrix organization;	GO:0005794:Golgi apparatus;GO:0005578:proteinaceous extracellular matrix;	GO:0008201:heparin binding;
