# Supplementary material for: Mogrol Attenuates Osteoclast Formation and Bone Resorption by Inhibiting the TRAF6/MAPK/NF-κB Signaling Pathway In vitro and Protects Against Osteoporosis in Postmenopausal Mice
Source: Front Pharmacol. 2022 Mar 9;13:803880. doi: 10.3389/fphar.2022.803880 (PMC9038946; doi:10.3389/fphar.2022.803880)
Supplement: Supplementary file 1 [file DataSheet3.ZIP › Data-figure4/RNA-Seq/GO/Control-VS-Treat/Control-VS-Treat.GO_0014912_Down.xlsx]

## Sheet: Sheet1
geneID	length	control-1.rawreads	control-1.FPKM	control-2.rawreads	control-2.FPKM	control-3.rawreads	control-3.FPKM	treat-1.rawreads	treat-1.FPKM	treat-2.rawreads	treat-2.FPKM	treat-3.rawreads	treat-3.FPKM	baseMean	log2FoldChange	lfcSE	stat	pvalue	padj	Regulation	Chr	Start	End	Strand	GeneSymbol	Description	GO_BP	GO_CC	GO_MF
ENSMUSG00000026185	6006	844	7.59	978	8.73	1044	9.55	502	4.52	490	4.51	437	3.96	719.824	-1.01986	0.0843395	-12.0923	1.16051e-33	1.26572e-31	Down	1	72857932	72874884	-	Igfbp5	insulin-like growth factor binding protein 5 [Source:MGI Symbol%3BAcc:MGI:96440]	GO:0017148:negative regulation of translation;GO:0043568:positive regulation of insulin-like growth factor receptor signaling pathway;GO:0048662:negative regulation of smooth muscle cell proliferation;GO:0001558:regulation of cell growth;GO:0048630:skeletal muscle tissue growth;GO:0051146:striated muscle cell differentiation;GO:0031069:hair follicle morphogenesis;GO:0044342:type B pancreatic cell…	GO:0016942:insulin-like growth factor binding protein complex;	GO:0031994:insulin-like growth factor I binding;GO:0001968:fibronectin binding;
