# Supplementary material for: Mogrol Attenuates Osteoclast Formation and Bone Resorption by Inhibiting the TRAF6/MAPK/NF-κB Signaling Pathway In vitro and Protects Against Osteoporosis in Postmenopausal Mice
Source: Front Pharmacol. 2022 Mar 9;13:803880. doi: 10.3389/fphar.2022.803880 (PMC9038946; doi:10.3389/fphar.2022.803880)
Supplement: Supplementary file 1 [file DataSheet3.ZIP › Data-figure4/RNA-Seq/GO/Control-VS-Treat/Control-VS-Treat.GO_0042535_Ups.xlsx]

## Sheet: Sheet1
geneID	length	control-1.rawreads	control-1.FPKM	control-2.rawreads	control-2.FPKM	control-3.rawreads	control-3.FPKM	treat-1.rawreads	treat-1.FPKM	treat-2.rawreads	treat-2.FPKM	treat-3.rawreads	treat-3.FPKM	baseMean	log2FoldChange	lfcSE	stat	pvalue	padj	Regulation	Chr	Start	End	Strand	GeneSymbol	Description	GO_BP	GO_CC	GO_MF
ENSMUSG00000051457	4681	178	2.05	171	1.96	183	2.15	600	6.93	540	6.37	595	6.92	372.563	1.55475	0.0946954	16.4185	1.41089e-60	5.86664e-58	Ups	7	127132232	127137823	-	Spn	sialophorin [Source:MGI Symbol%3BAcc:MGI:98384]	GO:0050688:regulation of defense response to virus;GO:0007015:actin filament organization;GO:0001932:regulation of protein phosphorylation;GO:0097190:apoptotic signaling pathway;GO:0071315:cellular response to morphine;GO:0007162:negative regulation of cell adhesion;GO:0045060:negative thymic T cell selection;GO:0001562:response to protozoan;GO:0016358:dendrite development;GO:0031295:T cell costi…	GO:0030027:lamellipodium;GO:0005654:nucleoplasm;GO:0005615:extracellular space;GO:0005604:basement membrane;GO:0030175:filopodium;GO:0030864:cortical actin cytoskeleton;GO:0001931:uropod;GO:0005887:integral component of plasma membrane;GO:0032154:cleavage furrow;GO:0009897:external side of plasma membrane;GO:0005902:microvillus;GO:0032587:ruffle membrane;	GO:0019904:protein domain specific binding;GO:0003779:actin binding;
ENSMUSG00000059498	1736	328	10.2	257	7.94	274	8.67	717	22.32	559	17.79	709	22.23	468.189	1.08505	0.0954375	11.3693	5.94831e-30	4.76796e-28	Ups	1	171051174	171064935	-	Fcgr3	Fc receptor%2C IgG%2C low affinity III [Source:MGI Symbol%3BAcc:MGI:95500]	GO:0042590:antigen processing and presentation of exogenous peptide antigen via MHC class I;GO:0030593:neutrophil chemotaxis;GO:0050766:positive regulation of phagocytosis;GO:0042535:positive regulation of tumor necrosis factor biosynthetic process;GO:0001812:positive regulation of type I hypersensitivity;GO:0006911:phagocytosis, engulfment;GO:0001798:positive regulation of type IIa hypersensitiv…	GO:0016021:integral component of membrane;GO:0005886:plasma membrane;	GO:0019770:IgG receptor activity;GO:0019864:IgG binding;
