# Supplementary material for: Mogrol Attenuates Osteoclast Formation and Bone Resorption by Inhibiting the TRAF6/MAPK/NF-κB Signaling Pathway In vitro and Protects Against Osteoporosis in Postmenopausal Mice
Source: Front Pharmacol. 2022 Mar 9;13:803880. doi: 10.3389/fphar.2022.803880 (PMC9038946; doi:10.3389/fphar.2022.803880)
Supplement: Supplementary file 1 [file DataSheet3.ZIP › Data-figure4/RNA-Seq/GO/Control-VS-Treat/Control-VS-Treat.GO_0016337_Ups.xlsx]

## Sheet: Sheet1
geneID	length	control-1.rawreads	control-1.FPKM	control-2.rawreads	control-2.FPKM	control-3.rawreads	control-3.FPKM	treat-1.rawreads	treat-1.FPKM	treat-2.rawreads	treat-2.FPKM	treat-3.rawreads	treat-3.FPKM	baseMean	log2FoldChange	lfcSE	stat	pvalue	padj	Regulation	Chr	Start	End	Strand	GeneSymbol	Description	GO_BP	GO_CC	GO_MF
ENSMUSG00000020598	13358	71	0.29	65	0.26	62	0.25	286	1.16	341	1.41	314	1.28	186.868	1.93502	0.1322	14.637	1.63086e-48	3.67802e-46	Ups	12	44328885	44601964	+	Nrcam	neuronal cell adhesion molecule [Source:MGI Symbol%3BAcc:MGI:104750]	GO:0007417:central nervous system development;GO:0016337:single organismal cell-cell adhesion;GO:0019227:neuronal action potential propagation;GO:0045162:clustering of voltage-gated sodium channels;GO:0010975:regulation of neuron projection development;GO:0031290:retinal ganglion cell axon guidance;GO:0008104:protein localization;GO:0001525:angiogenesis;	GO:0043194:axon initial segment;GO:0016021:integral component of membrane;GO:0045202:synapse;GO:0005886:plasma membrane;	GO:0086080:protein binding involved in heterotypic cell-cell adhesion;GO:0030506:ankyrin binding;
ENSMUSG00000079293	2638	119	2.44	124	2.52	84	1.75	331	6.78	320	6.7	284	5.86	207.642	1.30877	0.12554	10.4251	1.90432e-25	1.1731e-23	Ups	6	129461591	129472779	-	Clec7a	C-type lectin domain family 7%2C member a [Source:MGI Symbol%3BAcc:MGI:1861431]	GO:0006910:phagocytosis, recognition;GO:0016337:single organismal cell-cell adhesion;GO:0006954:inflammatory response;GO:0050766:positive regulation of phagocytosis;GO:0032760:positive regulation of tumor necrosis factor production;GO:0001879:detection of yeast;GO:0002366:leukocyte activation involved in immune response;GO:0006911:phagocytosis, engulfment;GO:0002752:cell surface pattern recogniti…	GO:0009897:external side of plasma membrane;GO:0016021:integral component of membrane;	GO:0046872:metal ion binding;GO:0001846:opsonin binding;GO:0001872:(1->3)-beta-D-glucan binding;GO:0001874:(1->3)-beta-D-glucan receptor activity;
