# Supplementary material for: Mogrol Attenuates Osteoclast Formation and Bone Resorption by Inhibiting the TRAF6/MAPK/NF-κB Signaling Pathway In vitro and Protects Against Osteoporosis in Postmenopausal Mice
Source: Front Pharmacol. 2022 Mar 9;13:803880. doi: 10.3389/fphar.2022.803880 (PMC9038946; doi:10.3389/fphar.2022.803880)
Supplement: Supplementary file 1 [file DataSheet3.ZIP › Data-figure4/RNA-Seq/GO/Control-VS-Treat/Control-VS-Treat.GO_0042060_Ups.xlsx]

## Sheet: Sheet1
geneID	length	control-1.rawreads	control-1.FPKM	control-2.rawreads	control-2.FPKM	control-3.rawreads	control-3.FPKM	treat-1.rawreads	treat-1.FPKM	treat-2.rawreads	treat-2.FPKM	treat-3.rawreads	treat-3.FPKM	baseMean	log2FoldChange	lfcSE	stat	pvalue	padj	Regulation	Chr	Start	End	Strand	GeneSymbol	Description	GO_BP	GO_CC	GO_MF
ENSMUSG00000026177	3705	1299	18.93	1078	15.6	1133	16.79	2803	40.89	2347	35	2518	36.99	1842.09	1.04566	0.0601138	17.3947	9.05453e-68	4.4622e-65	Ups	1	74375195	74386062	+	Slc11a1	solute carrier family 11 (proton-coupled divalent metal ion transporters)%2C member 1 [Source:MGI Symbol%3BAcc:MGI:1345275]	GO:0006954:inflammatory response;GO:0071421:manganese ion transmembrane transport;GO:0032729:positive regulation of interferon-gamma production;GO:0032632:interleukin-3 production;GO:0002369:T cell cytokine production;GO:0002606:positive regulation of dendritic cell antigen processing and presentation;GO:0002309:T cell proliferation involved in immune response;GO:0002827:positive regulation of T-…	GO:0009986:cell surface;GO:0070821:tertiary granule membrane;GO:0005764:lysosome;GO:0009279:cell outer membrane;GO:0030670:phagocytic vesicle membrane;GO:0005886:plasma membrane;GO:0016021:integral component of membrane;GO:0010008:endosome membrane;GO:0005770:late endosome;	GO:0042803:protein homodimerization activity;GO:0005384:manganese ion transmembrane transporter activity;GO:0051139:metal ion:proton antiporter activity;
ENSMUSG00000045730	2144	46	1.16	36	0.9	35	0.9	88	2.22	124	3.2	127	3.22	75.0419	1.13965	0.173851	6.55534	5.55142e-11	9.08576e-10	Ups	18	62177816	62179959	-	Adrb2	adrenergic receptor%2C beta 2 [Source:MGI Symbol%3BAcc:MGI:87938]	GO:0043065:positive regulation of apoptotic process;GO:0030501:positive regulation of bone mineralization;GO:0050728:negative regulation of inflammatory response;GO:0035811:negative regulation of urine volume;GO:0016525:negative regulation of angiogenesis;GO:0045986:negative regulation of smooth muscle contraction;GO:0008284:positive regulation of cell proliferation;GO:0043268:positive regulation…	GO:0016324:apical plasma membrane;GO:0005901:caveola;GO:0032809:neuronal cell body membrane;GO:0030424:axon;GO:0042383:sarcolemma;GO:0043235:receptor complex;GO:0005887:integral component of plasma membrane;GO:0005634:nucleus;GO:0005768:endosome;GO:0043197:dendritic spine;	GO:0042803:protein homodimerization activity;GO:0035240:dopamine binding;GO:0008179:adenylate cyclase binding;GO:0051380:norepinephrine binding;GO:0015459:potassium channel regulator activity;GO:0008144:drug binding;GO:0032403:protein complex binding;GO:0004941:beta2-adrenergic receptor activity;GO:0001965:G-protein alpha-subunit binding;GO:0030165:PDZ domain binding;GO:0035255:ionotropic glutama…
