# Supplementary material for: Mogrol Attenuates Osteoclast Formation and Bone Resorption by Inhibiting the TRAF6/MAPK/NF-κB Signaling Pathway In vitro and Protects Against Osteoporosis in Postmenopausal Mice
Source: Front Pharmacol. 2022 Mar 9;13:803880. doi: 10.3389/fphar.2022.803880 (PMC9038946; doi:10.3389/fphar.2022.803880)
Supplement: Supplementary file 1 [file DataSheet3.ZIP › Data-figure4/RNA-Seq/GO/Control-VS-Treat/Control-VS-Treat.GO_0046633_Ups.xlsx]

## Sheet: Sheet1
geneID	length	control-1.rawreads	control-1.FPKM	control-2.rawreads	control-2.FPKM	control-3.rawreads	control-3.FPKM	treat-1.rawreads	treat-1.FPKM	treat-2.rawreads	treat-2.FPKM	treat-3.rawreads	treat-3.FPKM	baseMean	log2FoldChange	lfcSE	stat	pvalue	padj	Regulation	Chr	Start	End	Strand	GeneSymbol	Description	GO_BP	GO_CC	GO_MF
ENSMUSG00000020143	11425	1061	5.01	879	4.12	917	4.41	2089	9.88	1954	9.45	2154	10.26	1492.41	1.03828	0.0568109	18.2761	1.2823e-74	9.47907e-72	Ups	11	34226815	34783892	-	Dock2	dedicator of cyto-kinesis 2 [Source:MGI Symbol%3BAcc:MGI:2149010]	GO:0007010:cytoskeleton organization;GO:0002277:myeloid dendritic cell activation involved in immune response;GO:0035022:positive regulation of Rac protein signal transduction;GO:0050766:positive regulation of phagocytosis;GO:0045060:negative thymic T cell selection;GO:0045059:positive thymic T cell selection;GO:0046633:alpha-beta T cell proliferation;GO:0001771:immunological synapse formation;GO…	GO:0016020:membrane;GO:0005737:cytoplasm;GO:0005856:cytoskeleton;	GO:0030676:Rac guanyl-nucleotide exchange factor activity;GO:0042608:T cell receptor binding;
