# Supplementary material for: Mogrol Attenuates Osteoclast Formation and Bone Resorption by Inhibiting the TRAF6/MAPK/NF-κB Signaling Pathway In vitro and Protects Against Osteoporosis in Postmenopausal Mice
Source: Front Pharmacol. 2022 Mar 9;13:803880. doi: 10.3389/fphar.2022.803880 (PMC9038946; doi:10.3389/fphar.2022.803880)
Supplement: Supplementary file 1 [file DataSheet3.ZIP › Data-figure4/RNA-Seq/GO/Control-VS-Treat/Control-VS-Treat.GO_0045667_Down.xlsx]

## Sheet: Sheet1
geneID	length	control-1.rawreads	control-1.FPKM	control-2.rawreads	control-2.FPKM	control-3.rawreads	control-3.FPKM	treat-1.rawreads	treat-1.FPKM	treat-2.rawreads	treat-2.FPKM	treat-3.rawreads	treat-3.FPKM	baseMean	log2FoldChange	lfcSE	stat	pvalue	padj	Regulation	Chr	Start	End	Strand	GeneSymbol	Description	GO_BP	GO_CC	GO_MF
ENSMUSG00000021136	3496	284	4.39	291	4.46	293	4.6	129	1.99	142	2.24	109	1.7	209.248	-1.13789	0.119143	-9.55062	1.28926e-21	5.71831e-20	Down	12	81026808	81186414	+	Smoc1	SPARC related modular calcium binding 1 [Source:MGI Symbol%3BAcc:MGI:1929878]	GO:0060173:limb development;GO:0045667:regulation of osteoblast differentiation;GO:0010811:positive regulation of cell-substrate adhesion;GO:0007165:signal transduction;GO:0001654:eye development;GO:0030198:extracellular matrix organization;	GO:0005604:basement membrane;	GO:0050840:extracellular matrix binding;GO:0005509:calcium ion binding;
