# Supplementary material for: Mogrol Attenuates Osteoclast Formation and Bone Resorption by Inhibiting the TRAF6/MAPK/NF-κB Signaling Pathway In vitro and Protects Against Osteoporosis in Postmenopausal Mice
Source: Front Pharmacol. 2022 Mar 9;13:803880. doi: 10.3389/fphar.2022.803880 (PMC9038946; doi:10.3389/fphar.2022.803880)
Supplement: Supplementary file 1 [file DataSheet3.ZIP › Data-figure4/RNA-Seq/GO/Control-VS-Treat/Control-VS-Treat.GO_0002072_Down.xlsx]

## Sheet: Sheet1
geneID	length	control-1.rawreads	control-1.FPKM	control-2.rawreads	control-2.FPKM	control-3.rawreads	control-3.FPKM	treat-1.rawreads	treat-1.FPKM	treat-2.rawreads	treat-2.FPKM	treat-3.rawreads	treat-3.FPKM	baseMean	log2FoldChange	lfcSE	stat	pvalue	padj	Regulation	Chr	Start	End	Strand	GeneSymbol	Description	GO_BP	GO_CC	GO_MF
ENSMUSG00000015134	4617	905	10.58	1031	11.97	934	11.11	329	3.85	385	4.61	347	4.09	660.195	-1.43588	0.0814102	-17.6375	1.26868e-69	6.75243e-67	Down	7	66390890	66427517	-	Aldh1a3	aldehyde dehydrogenase family 1%2C subfamily A3 [Source:MGI Symbol%3BAcc:MGI:1861722]	GO:0002072:optic cup morphogenesis involved in camera-type eye development;GO:0001822:kidney development;GO:0048386:positive regulation of retinoic acid receptor signaling pathway;GO:0021983:pituitary gland development;GO:0042572:retinol metabolic process;GO:0060324:face development;GO:0002138:retinoic acid biosynthetic process;GO:0043065:positive regulation of apoptotic process;GO:0021768:nucleu…	GO:0005829:cytosol;GO:0005737:cytoplasm;	GO:0004030:aldehyde dehydrogenase [NAD(P)+] activity;GO:0004028:3-chloroallyl aldehyde dehydrogenase activity;GO:0070324:thyroid hormone binding;GO:0070403:NAD+ binding;GO:0004029:aldehyde dehydrogenase (NAD) activity;GO:0001758:retinal dehydrogenase activity;GO:0042803:protein homodimerization activity;
