# Supplementary material for: Mogrol Attenuates Osteoclast Formation and Bone Resorption by Inhibiting the TRAF6/MAPK/NF-κB Signaling Pathway In vitro and Protects Against Osteoporosis in Postmenopausal Mice
Source: Front Pharmacol. 2022 Mar 9;13:803880. doi: 10.3389/fphar.2022.803880 (PMC9038946; doi:10.3389/fphar.2022.803880)
Supplement: Supplementary file 1 [file DataSheet3.ZIP › Data-figure4/RNA-Seq/GO/Control-VS-Treat/Control-VS-Treat.GO_0086080_Ups.xlsx]

## Sheet: Sheet1
geneID	length	control-1.rawreads	control-1.FPKM	control-2.rawreads	control-2.FPKM	control-3.rawreads	control-3.FPKM	treat-1.rawreads	treat-1.FPKM	treat-2.rawreads	treat-2.FPKM	treat-3.rawreads	treat-3.FPKM	baseMean	log2FoldChange	lfcSE	stat	pvalue	padj	Regulation	Chr	Start	End	Strand	GeneSymbol	Description	GO_BP	GO_CC	GO_MF
ENSMUSG00000020598	13358	71	0.29	65	0.26	62	0.25	286	1.16	341	1.41	314	1.28	186.868	1.93502	0.1322	14.637	1.63086e-48	3.67802e-46	Ups	12	44328885	44601964	+	Nrcam	neuronal cell adhesion molecule [Source:MGI Symbol%3BAcc:MGI:104750]	GO:0007417:central nervous system development;GO:0016337:single organismal cell-cell adhesion;GO:0019227:neuronal action potential propagation;GO:0045162:clustering of voltage-gated sodium channels;GO:0010975:regulation of neuron projection development;GO:0031290:retinal ganglion cell axon guidance;GO:0008104:protein localization;GO:0001525:angiogenesis;	GO:0043194:axon initial segment;GO:0016021:integral component of membrane;GO:0045202:synapse;GO:0005886:plasma membrane;	GO:0086080:protein binding involved in heterotypic cell-cell adhesion;GO:0030506:ankyrin binding;
