# Supplementary material for: Mogrol Attenuates Osteoclast Formation and Bone Resorption by Inhibiting the TRAF6/MAPK/NF-κB Signaling Pathway In vitro and Protects Against Osteoporosis in Postmenopausal Mice
Source: Front Pharmacol. 2022 Mar 9;13:803880. doi: 10.3389/fphar.2022.803880 (PMC9038946; doi:10.3389/fphar.2022.803880)
Supplement: Supplementary file 1 [file DataSheet3.ZIP › Data-figure4/RNA-Seq/GO/Control-VS-Treat/Control-VS-Treat.GO_0050700_Down.xlsx]

## Sheet: Sheet1
geneID	length	control-1.rawreads	control-1.FPKM	control-2.rawreads	control-2.FPKM	control-3.rawreads	control-3.FPKM	treat-1.rawreads	treat-1.FPKM	treat-2.rawreads	treat-2.FPKM	treat-3.rawreads	treat-3.FPKM	baseMean	log2FoldChange	lfcSE	stat	pvalue	padj	Regulation	Chr	Start	End	Strand	GeneSymbol	Description	GO_BP	GO_CC	GO_MF
ENSMUSG00000013483	4605	701	8.22	755	8.79	671	8	321	3.77	332	3.98	356	4.21	525.199	-1.09022	0.0816413	-13.3537	1.1267e-40	1.74323e-38	Down	11	119307768	119345375	+	Card14	caspase recruitment domain family%2C member 14 [Source:MGI Symbol%3BAcc:MGI:2386258]	GO:0042981:regulation of apoptotic process;GO:0001934:positive regulation of protein phosphorylation;	GO:0005737:cytoplasm;	GO:0050700:CARD domain binding;
