# Supplementary material for: Mogrol Attenuates Osteoclast Formation and Bone Resorption by Inhibiting the TRAF6/MAPK/NF-κB Signaling Pathway In vitro and Protects Against Osteoporosis in Postmenopausal Mice
Source: Front Pharmacol. 2022 Mar 9;13:803880. doi: 10.3389/fphar.2022.803880 (PMC9038946; doi:10.3389/fphar.2022.803880)
Supplement: Supplementary file 1 [file DataSheet3.ZIP › Data-figure4/RNA-Seq/GO/Control-VS-Treat/Control-VS-Treat.GO_0035813_Down.xlsx]

## Sheet: Sheet1
geneID	length	control-1.rawreads	control-1.FPKM	control-2.rawreads	control-2.FPKM	control-3.rawreads	control-3.FPKM	treat-1.rawreads	treat-1.FPKM	treat-2.rawreads	treat-2.FPKM	treat-3.rawreads	treat-3.FPKM	baseMean	log2FoldChange	lfcSE	stat	pvalue	padj	Regulation	Chr	Start	End	Strand	GeneSymbol	Description	GO_BP	GO_CC	GO_MF
ENSMUSG00000005220	5400	307	3.07	304	3.02	267	2.72	49	0.49	64	0.65	60	0.6	177.06	-2.10355	0.135498	-15.5246	2.36528e-54	7.67621e-52	Down	5	72300025	72504473	-	Corin	corin%2C serine peptidase [Source:MGI Symbol%3BAcc:MGI:1349451]	GO:0007565:female pregnancy;GO:0016486:peptide hormone processing;GO:0006508:proteolysis;GO:0003050:regulation of systemic arterial blood pressure by atrial natriuretic peptide;GO:0035813:regulation of renal sodium excretion;GO:0030182:neuron differentiation;	GO:0009986:cell surface;GO:0016023:cytoplasmic membrane-bounded vesicle;GO:0005576:extracellular region;GO:0005887:integral component of plasma membrane;GO:0016020:membrane;	GO:0070008:serine-type exopeptidase activity;GO:0005044:scavenger receptor activity;GO:0004252:serine-type endopeptidase activity;
