# Supplementary material for: Mogrol Attenuates Osteoclast Formation and Bone Resorption by Inhibiting the TRAF6/MAPK/NF-κB Signaling Pathway In vitro and Protects Against Osteoporosis in Postmenopausal Mice
Source: Front Pharmacol. 2022 Mar 9;13:803880. doi: 10.3389/fphar.2022.803880 (PMC9038946; doi:10.3389/fphar.2022.803880)
Supplement: Supplementary file 1 [file DataSheet3.ZIP › Data-figure4/RNA-Seq/GO/Control-VS-Treat/Control-VS-Treat.GO_0015672_Ups.xlsx]

## Sheet: Sheet1
geneID	length	control-1.rawreads	control-1.FPKM	control-2.rawreads	control-2.FPKM	control-3.rawreads	control-3.FPKM	treat-1.rawreads	treat-1.FPKM	treat-2.rawreads	treat-2.FPKM	treat-3.rawreads	treat-3.FPKM	baseMean	log2FoldChange	lfcSE	stat	pvalue	padj	Regulation	Chr	Start	End	Strand	GeneSymbol	Description	GO_BP	GO_CC	GO_MF
ENSMUSG00000040907	5958	285	2.58	241	2.17	227	2.09	601	5.45	524	4.86	613	5.6	410.236	1.08816	0.0923046	11.7888	4.45996e-32	4.46197e-30	Ups	7	24978167	25005958	-	Atp1a3	ATPase%2C Na+/K+ transporting%2C alpha 3 polypeptide [Source:MGI Symbol%3BAcc:MGI:88107]	GO:0015672:monovalent inorganic cation transport;GO:0006754:ATP biosynthetic process;GO:0007613:memory;GO:0008542:visual learning;GO:0042493:response to drug;GO:0034220:ion transmembrane transport;GO:0035235:ionotropic glutamate receptor signaling pathway;GO:0006813:potassium ion transport;GO:0006814:sodium ion transport;GO:0008344:adult locomotory behavior;	GO:0016021:integral component of membrane;GO:0043209:myelin sheath;GO:0005794:Golgi apparatus;GO:0030424:axon;GO:0005890:sodium:potassium-exchanging ATPase complex;GO:0005783:endoplasmic reticulum;GO:0005634:nucleus;GO:0045202:synapse;	GO:0046872:metal ion binding;GO:0015077:monovalent inorganic cation transmembrane transporter activity;GO:0019829:cation-transporting ATPase activity;GO:0005524:ATP binding;GO:0005391:sodium:potassium-exchanging ATPase activity;
