# Supplementary material for: Mogrol Attenuates Osteoclast Formation and Bone Resorption by Inhibiting the TRAF6/MAPK/NF-κB Signaling Pathway In vitro and Protects Against Osteoporosis in Postmenopausal Mice
Source: Front Pharmacol. 2022 Mar 9;13:803880. doi: 10.3389/fphar.2022.803880 (PMC9038946; doi:10.3389/fphar.2022.803880)
Supplement: Supplementary file 1 [file DataSheet3.ZIP › Data-figure4/RNA-Seq/GO/Control-VS-Treat/Control-VS-Treat.GO_0070098_Ups.xlsx]

## Sheet: Sheet1
geneID	length	control-1.rawreads	control-1.FPKM	control-2.rawreads	control-2.FPKM	control-3.rawreads	control-3.FPKM	treat-1.rawreads	treat-1.FPKM	treat-2.rawreads	treat-2.FPKM	treat-3.rawreads	treat-3.FPKM	baseMean	log2FoldChange	lfcSE	stat	pvalue	padj	Regulation	Chr	Start	End	Strand	GeneSymbol	Description	GO_BP	GO_CC	GO_MF
ENSMUSG00000052336	4505	1800	21.57	1235	14.7	1393	16.98	3807	45.67	3553	43.58	4137	49.99	2619.65	1.16328	0.134725	8.63446	5.90026e-18	1.91019e-16	Ups	9	119901616	120069879	-	Cx3cr1	chemokine (C-X3-C motif) receptor 1 [Source:MGI Symbol%3BAcc:MGI:1333815]	GO:0007186:G-protein coupled receptor signaling pathway;GO:0016525:negative regulation of angiogenesis;GO:0030336:negative regulation of cell migration;GO:0007155:cell adhesion;GO:0043066:negative regulation of apoptotic process;GO:0045766:positive regulation of angiogenesis;GO:0007204:positive regulation of cytosolic calcium ion concentration;GO:0071560:cellular response to transforming growth f…	GO:0043005:neuron projection;GO:0016021:integral component of membrane;GO:0032809:neuronal cell body membrane;GO:0048471:perinuclear region of cytoplasm;	GO:0016495:C-X3-C chemokine receptor activity;
