# Supplementary material for: Mogrol Attenuates Osteoclast Formation and Bone Resorption by Inhibiting the TRAF6/MAPK/NF-κB Signaling Pathway In vitro and Protects Against Osteoporosis in Postmenopausal Mice
Source: Front Pharmacol. 2022 Mar 9;13:803880. doi: 10.3389/fphar.2022.803880 (PMC9038946; doi:10.3389/fphar.2022.803880)
Supplement: Supplementary file 1 [file DataSheet3.ZIP › Data-figure4/RNA-Seq/GO/Control-VS-Treat/Control-VS-Treat.GO_0019372_Ups.xlsx]

## Sheet: Sheet1
geneID	length	control-1.rawreads	control-1.FPKM	control-2.rawreads	control-2.FPKM	control-3.rawreads	control-3.FPKM	treat-1.rawreads	treat-1.FPKM	treat-2.rawreads	treat-2.FPKM	treat-3.rawreads	treat-3.FPKM	baseMean	log2FoldChange	lfcSE	stat	pvalue	padj	Regulation	Chr	Start	End	Strand	GeneSymbol	Description	GO_BP	GO_CC	GO_MF
ENSMUSG00000060063	1420	484	18.4	474	17.9	486	18.79	1192	45.37	973	37.86	1162	44.54	786.065	1.10635	0.0737768	14.9959	7.81516e-51	2.26062e-48	Ups	5	149264767	149288153	+	Alox5ap	arachidonate 5-lipoxygenase activating protein [Source:MGI Symbol%3BAcc:MGI:107505]	GO:0071277:cellular response to calcium ion;GO:0043085:positive regulation of catalytic activity;GO:0002675:positive regulation of acute inflammatory response;GO:0002540:leukotriene production involved in inflammatory response;GO:0019372:lipoxygenase pathway;GO:0019370:leukotriene biosynthetic process;GO:0055114:oxidation-reduction process;GO:0006750:glutathione biosynthetic process;GO:0070207:pr…	GO:0031965:nuclear membrane;GO:0016021:integral component of membrane;GO:0005829:cytosol;GO:0005783:endoplasmic reticulum;GO:0005789:endoplasmic reticulum membrane;	GO:0050544:arachidonic acid binding;GO:0047485:protein N-terminus binding;GO:0008047:enzyme activator activity;GO:0004602:glutathione peroxidase activity;GO:0046982:protein heterodimerization activity;GO:0004364:glutathione transferase activity;GO:0042803:protein homodimerization activity;GO:0004051:arachidonate 5-lipoxygenase activity;GO:0019899:enzyme binding;GO:0004464:leukotriene-C4 synthase …
