# Supplementary material for: Mogrol Attenuates Osteoclast Formation and Bone Resorption by Inhibiting the TRAF6/MAPK/NF-κB Signaling Pathway In vitro and Protects Against Osteoporosis in Postmenopausal Mice
Source: Front Pharmacol. 2022 Mar 9;13:803880. doi: 10.3389/fphar.2022.803880 (PMC9038946; doi:10.3389/fphar.2022.803880)
Supplement: Supplementary file 1 [file DataSheet3.ZIP › Data-figure4/RNA-Seq/GO/Control-VS-Treat/Control-VS-Treat.GO_0016337_Down.xlsx]

## Sheet: Sheet1
geneID	length	control-1.rawreads	control-1.FPKM	control-2.rawreads	control-2.FPKM	control-3.rawreads	control-3.FPKM	treat-1.rawreads	treat-1.FPKM	treat-2.rawreads	treat-2.FPKM	treat-3.rawreads	treat-3.FPKM	baseMean	log2FoldChange	lfcSE	stat	pvalue	padj	Regulation	Chr	Start	End	Strand	GeneSymbol	Description	GO_BP	GO_CC	GO_MF
ENSMUSG00000032011	2995	94	1.69	84	1.5	74	1.36	35	0.63	24	0.44	37	0.67	58.2811	-1.0773	0.181119	-5.948	2.71436e-09	3.59254e-08	Down	9	44043384	44048579	+	Thy1	thymus cell antigen 1%2C theta [Source:MGI Symbol%3BAcc:MGI:98747]	GO:0050771:negative regulation of axonogenesis;GO:0007010:cytoskeleton organization;GO:0030336:negative regulation of cell migration;GO:0016337:single organismal cell-cell adhesion;GO:0050860:negative regulation of T cell receptor signaling pathway;GO:0046549:retinal cone cell development;GO:0050731:positive regulation of peptidyl-tyrosine phosphorylation;GO:0006469:negative regulation of protein…	GO:0016324:apical plasma membrane;GO:0030426:growth cone;GO:0005783:endoplasmic reticulum;GO:0005829:cytosol;GO:0045121:membrane raft;GO:0031362:anchored component of external side of plasma membrane;GO:0030425:dendrite;	GO:0034235:GPI anchor binding;GO:0005178:integrin binding;GO:0019901:protein kinase binding;
