# Supplementary material for: Mogrol Attenuates Osteoclast Formation and Bone Resorption by Inhibiting the TRAF6/MAPK/NF-κB Signaling Pathway In vitro and Protects Against Osteoporosis in Postmenopausal Mice
Source: Front Pharmacol. 2022 Mar 9;13:803880. doi: 10.3389/fphar.2022.803880 (PMC9038946; doi:10.3389/fphar.2022.803880)
Supplement: Supplementary file 1 [file DataSheet3.ZIP › Data-figure4/RNA-Seq/GO/Control-VS-Treat/Control-VS-Treat.GO_0005768_Down.xlsx]

## Sheet: Sheet1
geneID	length	control-1.rawreads	control-1.FPKM	control-2.rawreads	control-2.FPKM	control-3.rawreads	control-3.FPKM	treat-1.rawreads	treat-1.FPKM	treat-2.rawreads	treat-2.FPKM	treat-3.rawreads	treat-3.FPKM	baseMean	log2FoldChange	lfcSE	stat	pvalue	padj	Regulation	Chr	Start	End	Strand	GeneSymbol	Description	GO_BP	GO_CC	GO_MF
ENSMUSG00000075707	2030	162	4.31	189	4.99	182	4.92	51	1.36	59	1.61	66	1.77	119.209	-1.40519	0.148966	-9.43297	3.98632e-21	1.67854e-19	Down	12	110279068	110281097	+	Dio3	deiodinase%2C iodothyronine type III [Source:MGI Symbol%3BAcc:MGI:1306782]	GO:0042404:thyroid hormone catabolic process;GO:0055114:oxidation-reduction process;GO:0042446:hormone biosynthetic process;GO:0040018:positive regulation of multicellular organism growth;	GO:0016021:integral component of membrane;GO:0005768:endosome;GO:0005886:plasma membrane;	GO:0004800:thyroxine 5'-deiodinase activity;GO:0033798:thyroxine 5-deiodinase activity;
ENSMUSG00000079227	8434	140	0.9	104	0.66	120	0.78	37	0.24	37	0.24	68	0.44	84.716	-1.10106	0.172494	-6.38319	1.73436e-10	2.71179e-09	Down	9	124121543	124147699	+	Ccr5	chemokine (C-C motif) receptor 5 [Source:MGI Symbol%3BAcc:MGI:107182]	GO:0032755:positive regulation of interleukin-6 production;GO:0060139:positive regulation of apoptotic process by virus;GO:0014808:release of sequestered calcium ion into cytosol by sarcoplasmic reticulum;GO:0070098:chemokine-mediated signaling pathway;GO:0031622:positive regulation of fever generation;GO:0006955:immune response;GO:0070723:response to cholesterol;GO:0030336:negative regulation of…	GO:0016021:integral component of membrane;GO:0009897:external side of plasma membrane;GO:0005768:endosome;	GO:0071791:chemokine (C-C motif) ligand 5 binding;GO:0016493:C-C chemokine receptor activity;GO:0001948:glycoprotein binding;GO:0019901:protein kinase binding;GO:0003779:actin binding;
