# Supplementary material for: Mogrol Attenuates Osteoclast Formation and Bone Resorption by Inhibiting the TRAF6/MAPK/NF-κB Signaling Pathway In vitro and Protects Against Osteoporosis in Postmenopausal Mice
Source: Front Pharmacol. 2022 Mar 9;13:803880. doi: 10.3389/fphar.2022.803880 (PMC9038946; doi:10.3389/fphar.2022.803880)
Supplement: Supplementary file 1 [file DataSheet3.ZIP › Data-figure4/RNA-Seq/GO/Control-VS-Treat/Control-VS-Treat.GO_0019843_Ups.xlsx]

## Sheet: Sheet1
geneID	length	control-1.rawreads	control-1.FPKM	control-2.rawreads	control-2.FPKM	control-3.rawreads	control-3.FPKM	treat-1.rawreads	treat-1.FPKM	treat-2.rawreads	treat-2.FPKM	treat-3.rawreads	treat-3.FPKM	baseMean	log2FoldChange	lfcSE	stat	pvalue	padj	Regulation	Chr	Start	End	Strand	GeneSymbol	Description	GO_BP	GO_CC	GO_MF
ENSMUSG00000028064	5406	225	2.25	182	1.8	192	1.95	475	4.75	431	4.41	425	4.28	318.083	1.02644	0.0996436	10.3011	6.96524e-25	4.10086e-23	Ups	3	88435959	88461182	-	Sema4a	sema domain%2C immunoglobulin domain (Ig)%2C transmembrane domain (TM) and short cytoplasmic domain%2C (semaphorin) 4A [Source:MGI Symbol%3BAcc:MGI:107560]	GO:0071526:semaphorin-plexin signaling pathway;GO:0045063:T-helper 1 cell differentiation;GO:0008360:regulation of cell shape;GO:0016525:negative regulation of angiogenesis;GO:0007409:axonogenesis;GO:0010594:regulation of endothelial cell migration;GO:0006412:translation;	GO:0016021:integral component of membrane;GO:0005886:plasma membrane;GO:0005762:mitochondrial large ribosomal subunit;	GO:0004872:receptor activity;GO:0003735:structural constituent of ribosome;GO:0019843:rRNA binding;
ENSMUSG00000033777	4304	626	7.85	509	6.34	561	7.16	1473	18.5	1266	16.25	1329	16.81	949.223	1.16897	0.0691523	16.9043	4.17909e-64	1.91748e-61	Ups	X	106143204	106160493	+	Tlr13	toll-like receptor 13 [Source:MGI Symbol%3BAcc:MGI:3045213]	GO:0009615:response to virus;GO:0006954:inflammatory response;GO:0034178:toll-like receptor 13 signaling pathway;GO:0002755:MyD88-dependent toll-like receptor signaling pathway;GO:0043408:regulation of MAPK cascade;	GO:0016021:integral component of membrane;GO:0005768:endosome;	GO:0019843:rRNA binding;GO:0042803:protein homodimerization activity;
