# Supplementary material for: Mogrol Attenuates Osteoclast Formation and Bone Resorption by Inhibiting the TRAF6/MAPK/NF-κB Signaling Pathway In vitro and Protects Against Osteoporosis in Postmenopausal Mice
Source: Front Pharmacol. 2022 Mar 9;13:803880. doi: 10.3389/fphar.2022.803880 (PMC9038946; doi:10.3389/fphar.2022.803880)
Supplement: Supplementary file 1 [file DataSheet3.ZIP › Data-figure4/RNA-Seq/GO/Control-VS-Treat/Control-VS-Treat.GO_0005244_Ups.xlsx]

## Sheet: Sheet1
geneID	length	control-1.rawreads	control-1.FPKM	control-2.rawreads	control-2.FPKM	control-3.rawreads	control-3.FPKM	treat-1.rawreads	treat-1.FPKM	treat-2.rawreads	treat-2.FPKM	treat-3.rawreads	treat-3.FPKM	baseMean	log2FoldChange	lfcSE	stat	pvalue	padj	Regulation	Chr	Start	End	Strand	GeneSymbol	Description	GO_BP	GO_CC	GO_MF
ENSMUSG00000015340	5808	2081	19.34	1571	14.5	1623	15.34	4600	42.81	4333	41.22	4636	43.45	3100.98	1.21878	0.104123	11.7052	1.19824e-31	1.14704e-29	Ups	X	9435252	9487771	-	Cybb	cytochrome b-245%2C beta polypeptide [Source:MGI Symbol%3BAcc:MGI:88574]	GO:0045730:respiratory burst;GO:0022900:electron transport chain;GO:0034765:regulation of ion transmembrane transport;GO:0007584:response to nutrient;GO:0045087:innate immune response;GO:0042554:superoxide anion generation;GO:0042493:response to drug;GO:0050665:hydrogen peroxide biosynthetic process;	GO:0005739:mitochondrion;GO:0030425:dendrite;GO:0043020:NADPH oxidase complex;GO:0005791:rough endoplasmic reticulum;GO:0043025:neuronal cell body;GO:0005794:Golgi apparatus;	GO:0016175:superoxide-generating NADPH oxidase activity;GO:0016174:NAD(P)H oxidase activity;GO:0046872:metal ion binding;GO:0009055:electron carrier activity;GO:0050660:flavin adenine dinucleotide binding;GO:0020037:heme binding;GO:0046982:protein heterodimerization activity;GO:0005244:voltage-gated ion channel activity;GO:0016491:oxidoreductase activity;
ENSMUSG00000045404	3112	174	3.02	127	2.19	130	2.29	375	6.51	378	6.71	385	6.73	258.174	1.23887	0.111151	11.1458	7.50358e-29	5.48586e-27	Ups	12	99964499	100062682	+	Kcnk13	potassium channel%2C subfamily K%2C member 13 [Source:MGI Symbol%3BAcc:MGI:2384976]	GO:0034765:regulation of ion transmembrane transport;GO:0071805:potassium ion transmembrane transport;	GO:0016021:integral component of membrane;	GO:0005267:potassium channel activity;GO:0005244:voltage-gated ion channel activity;
