# Supplementary material for: Mogrol Attenuates Osteoclast Formation and Bone Resorption by Inhibiting the TRAF6/MAPK/NF-κB Signaling Pathway In vitro and Protects Against Osteoporosis in Postmenopausal Mice
Source: Front Pharmacol. 2022 Mar 9;13:803880. doi: 10.3389/fphar.2022.803880 (PMC9038946; doi:10.3389/fphar.2022.803880)
Supplement: Supplementary file 1 [file DataSheet3.ZIP › Data-figure4/RNA-Seq/GO/Control-VS-Treat/Control-VS-Treat.GO_0050715_Ups.xlsx]

## Sheet: Sheet1
geneID	length	control-1.rawreads	control-1.FPKM	control-2.rawreads	control-2.FPKM	control-3.rawreads	control-3.FPKM	treat-1.rawreads	treat-1.FPKM	treat-2.rawreads	treat-2.FPKM	treat-3.rawreads	treat-3.FPKM	baseMean	log2FoldChange	lfcSE	stat	pvalue	padj	Regulation	Chr	Start	End	Strand	GeneSymbol	Description	GO_BP	GO_CC	GO_MF
ENSMUSG00000028874	3863	393	5.49	304	4.22	391	5.56	1007	14.09	772	11.04	884	12.46	617.455	1.09058	0.132423	8.23558	1.78689e-16	4.92265e-15	Ups	4	132974095	133001910	+	Fgr	FGR proto-oncogene%2C Src family tyrosine kinase [Source:MGI Symbol%3BAcc:MGI:95527]	GO:0008360:regulation of cell shape;GO:0014068:positive regulation of phosphatidylinositol 3-kinase signaling;GO:0045859:regulation of protein kinase activity;GO:0050715:positive regulation of cytokine secretion;GO:0007229:integrin-mediated signaling pathway;GO:0046777:protein autophosphorylation;GO:0045088:regulation of innate immune response;GO:0018108:peptidyl-tyrosine phosphorylation;GO:00435…	GO:0032587:ruffle membrane;GO:0005758:mitochondrial intermembrane space;GO:0015629:actin cytoskeleton;GO:0005743:mitochondrial inner membrane;GO:0005829:cytosol;	GO:0004715:non-membrane spanning protein tyrosine kinase activity;GO:0019901:protein kinase binding;GO:0001784:phosphotyrosine binding;GO:0034988:Fc-gamma receptor I complex binding;GO:0005524:ATP binding;
ENSMUSG00000029915	3840	799	11.23	746	10.42	671	9.6	1797	25.29	1721	24.76	1756	24.89	1233.99	1.16886	0.0575597	20.307	1.11541e-91	1.06011e-88	Ups	6	40574894	40585821	-	Clec5a	C-type lectin domain family 5%2C member a [Source:MGI Symbol%3BAcc:MGI:1345151]	GO:0009615:response to virus;GO:0002076:osteoblast development;GO:0050715:positive regulation of cytokine secretion;GO:0045087:innate immune response;GO:0043066:negative regulation of apoptotic process;	GO:0016021:integral component of membrane;GO:0009986:cell surface;GO:0005886:plasma membrane;	GO:0001618:virus receptor activity;GO:0005515:protein binding;GO:0030246:carbohydrate binding;
ENSMUSG00000039942	6648	130	1.06	126	1.02	131	1.08	290	2.36	298	2.48	302	2.47	210.558	1.04719	0.114667	9.13242	6.69826e-20	2.53202e-18	Ups	15	5206661	5244187	-	Ptger4	prostaglandin E receptor 4 (subtype EP4) [Source:MGI Symbol%3BAcc:MGI:104311]	GO:0050728:negative regulation of inflammatory response;GO:0070371:ERK1 and ERK2 cascade;GO:0032496:response to lipopolysaccharide;GO:0030278:regulation of ossification;GO:0060348:bone development;GO:0042093:T-helper cell differentiation;GO:0050710:negative regulation of cytokine secretion;GO:0050715:positive regulation of cytokine secretion;GO:0007189:adenylate cyclase-activating G-protein coupl…	GO:0016021:integral component of membrane;GO:0005886:plasma membrane;	GO:0004957:prostaglandin E receptor activity;
