# Supplementary material for: Mogrol Attenuates Osteoclast Formation and Bone Resorption by Inhibiting the TRAF6/MAPK/NF-κB Signaling Pathway In vitro and Protects Against Osteoporosis in Postmenopausal Mice
Source: Front Pharmacol. 2022 Mar 9;13:803880. doi: 10.3389/fphar.2022.803880 (PMC9038946; doi:10.3389/fphar.2022.803880)
Supplement: Supplementary file 1 [file DataSheet3.ZIP › Data-figure4/RNA-Seq/GO/Control-VS-Treat/Control-VS-Treat.GO_0016525_Ups.xlsx]

## Sheet: Sheet1
geneID	length	control-1.rawreads	control-1.FPKM	control-2.rawreads	control-2.FPKM	control-3.rawreads	control-3.FPKM	treat-1.rawreads	treat-1.FPKM	treat-2.rawreads	treat-2.FPKM	treat-3.rawreads	treat-3.FPKM	baseMean	log2FoldChange	lfcSE	stat	pvalue	padj	Regulation	Chr	Start	End	Strand	GeneSymbol	Description	GO_BP	GO_CC	GO_MF
ENSMUSG00000028064	5406	225	2.25	182	1.8	192	1.95	475	4.75	431	4.41	425	4.28	318.083	1.02644	0.0996436	10.3011	6.96524e-25	4.10086e-23	Ups	3	88435959	88461182	-	Sema4a	sema domain%2C immunoglobulin domain (Ig)%2C transmembrane domain (TM) and short cytoplasmic domain%2C (semaphorin) 4A [Source:MGI Symbol%3BAcc:MGI:107560]	GO:0071526:semaphorin-plexin signaling pathway;GO:0045063:T-helper 1 cell differentiation;GO:0008360:regulation of cell shape;GO:0016525:negative regulation of angiogenesis;GO:0007409:axonogenesis;GO:0010594:regulation of endothelial cell migration;GO:0006412:translation;	GO:0016021:integral component of membrane;GO:0005886:plasma membrane;GO:0005762:mitochondrial large ribosomal subunit;	GO:0004872:receptor activity;GO:0003735:structural constituent of ribosome;GO:0019843:rRNA binding;
ENSMUSG00000045730	2144	46	1.16	36	0.9	35	0.9	88	2.22	124	3.2	127	3.22	75.0419	1.13965	0.173851	6.55534	5.55142e-11	9.08576e-10	Ups	18	62177816	62179959	-	Adrb2	adrenergic receptor%2C beta 2 [Source:MGI Symbol%3BAcc:MGI:87938]	GO:0043065:positive regulation of apoptotic process;GO:0030501:positive regulation of bone mineralization;GO:0050728:negative regulation of inflammatory response;GO:0035811:negative regulation of urine volume;GO:0016525:negative regulation of angiogenesis;GO:0045986:negative regulation of smooth muscle contraction;GO:0008284:positive regulation of cell proliferation;GO:0043268:positive regulation…	GO:0016324:apical plasma membrane;GO:0005901:caveola;GO:0032809:neuronal cell body membrane;GO:0030424:axon;GO:0042383:sarcolemma;GO:0043235:receptor complex;GO:0005887:integral component of plasma membrane;GO:0005634:nucleus;GO:0005768:endosome;GO:0043197:dendritic spine;	GO:0042803:protein homodimerization activity;GO:0035240:dopamine binding;GO:0008179:adenylate cyclase binding;GO:0051380:norepinephrine binding;GO:0015459:potassium channel regulator activity;GO:0008144:drug binding;GO:0032403:protein complex binding;GO:0004941:beta2-adrenergic receptor activity;GO:0001965:G-protein alpha-subunit binding;GO:0030165:PDZ domain binding;GO:0035255:ionotropic glutama…
ENSMUSG00000052336	4505	1800	21.57	1235	14.7	1393	16.98	3807	45.67	3553	43.58	4137	49.99	2619.65	1.16328	0.134725	8.63446	5.90026e-18	1.91019e-16	Ups	9	119901616	120069879	-	Cx3cr1	chemokine (C-X3-C motif) receptor 1 [Source:MGI Symbol%3BAcc:MGI:1333815]	GO:0007186:G-protein coupled receptor signaling pathway;GO:0016525:negative regulation of angiogenesis;GO:0030336:negative regulation of cell migration;GO:0007155:cell adhesion;GO:0043066:negative regulation of apoptotic process;GO:0045766:positive regulation of angiogenesis;GO:0007204:positive regulation of cytosolic calcium ion concentration;GO:0071560:cellular response to transforming growth f…	GO:0043005:neuron projection;GO:0016021:integral component of membrane;GO:0032809:neuronal cell body membrane;GO:0048471:perinuclear region of cytoplasm;	GO:0016495:C-X3-C chemokine receptor activity;
