# Supplementary material for: Mogrol Attenuates Osteoclast Formation and Bone Resorption by Inhibiting the TRAF6/MAPK/NF-κB Signaling Pathway In vitro and Protects Against Osteoporosis in Postmenopausal Mice
Source: Front Pharmacol. 2022 Mar 9;13:803880. doi: 10.3389/fphar.2022.803880 (PMC9038946; doi:10.3389/fphar.2022.803880)
Supplement: Supplementary file 1 [file DataSheet3.ZIP › Data-figure4/RNA-Seq/GO/Control-VS-Treat/Control-VS-Treat.GO_0005583_Down.xlsx]

## Sheet: Sheet1
geneID	length	control-1.rawreads	control-1.FPKM	control-2.rawreads	control-2.FPKM	control-3.rawreads	control-3.FPKM	treat-1.rawreads	treat-1.FPKM	treat-2.rawreads	treat-2.FPKM	treat-3.rawreads	treat-3.FPKM	baseMean	log2FoldChange	lfcSE	stat	pvalue	padj	Regulation	Chr	Start	End	Strand	GeneSymbol	Description	GO_BP	GO_CC	GO_MF
ENSMUSG00000050578	2673	338	6.83	393	7.88	340	6.98	100	2.02	98	2.03	107	2.18	231.491	-1.70202	0.11911	-14.2895	2.54328e-46	5.37157e-44	Down	9	7272514	7283331	+	Mmp13	matrix metallopeptidase 13 [Source:MGI Symbol%3BAcc:MGI:1340026]	GO:0043171:peptide catabolic process;GO:0035116:embryonic hindlimb morphogenesis;GO:0009612:response to mechanical stimulus;GO:0051216:cartilage development;GO:0044267:cellular protein metabolic process;GO:0043627:response to estrogen;GO:0001554:luteolysis;GO:0030282:bone mineralization;GO:0031623:receptor internalization;GO:0001666:response to hypoxia;GO:0030574:collagen catabolic process;GO:004…	GO:0005615:extracellular space;GO:0005764:lysosome;GO:0005794:Golgi apparatus;GO:0046581:intercellular canaliculus;GO:0005583:fibrillar collagen trimer;	GO:0008270:zinc ion binding;GO:0048306:calcium-dependent protein binding;GO:0005509:calcium ion binding;GO:0050750:low-density lipoprotein particle receptor binding;GO:0004222:metalloendopeptidase activity;GO:0001968:fibronectin binding;
