# Supplementary material for: Mogrol Attenuates Osteoclast Formation and Bone Resorption by Inhibiting the TRAF6/MAPK/NF-κB Signaling Pathway In vitro and Protects Against Osteoporosis in Postmenopausal Mice
Source: Front Pharmacol. 2022 Mar 9;13:803880. doi: 10.3389/fphar.2022.803880 (PMC9038946; doi:10.3389/fphar.2022.803880)
Supplement: Supplementary file 1 [file DataSheet3.ZIP › Data-figure4/RNA-Seq/GO/Control-VS-Treat/Control-VS-Treat.GO_0004949_Ups.xlsx]

## Sheet: Sheet1
geneID	length	control-1.rawreads	control-1.FPKM	control-2.rawreads	control-2.FPKM	control-3.rawreads	control-3.FPKM	treat-1.rawreads	treat-1.FPKM	treat-2.rawreads	treat-2.FPKM	treat-3.rawreads	treat-3.FPKM	baseMean	log2FoldChange	lfcSE	stat	pvalue	padj	Regulation	Chr	Start	End	Strand	GeneSymbol	Description	GO_BP	GO_CC	GO_MF
ENSMUSG00000062585	3982	49	0.66	42	0.57	42	0.58	106	1.44	118	1.64	112	1.53	77.2595	1.02397	0.165531	6.18594	6.17323e-10	8.97715e-09	Ups	4	135895394	135920207	+	Cnr2	cannabinoid receptor 2 (macrophage) [Source:MGI Symbol%3BAcc:MGI:104650]	GO:0050728:negative regulation of inflammatory response;GO:0032496:response to lipopolysaccharide;GO:0033004:negative regulation of mast cell activation;GO:0032229:negative regulation of synaptic transmission, GABAergic;GO:0001975:response to amphetamine;GO:0007155:cell adhesion;GO:0045759:negative regulation of action potential;GO:0007610:behavior;GO:0038171:cannabinoid signaling pathway;GO:0051…	GO:0031234:extrinsic component of cytoplasmic side of plasma membrane;GO:0016021:integral component of membrane;GO:0030425:dendrite;GO:0043204:perikaryon;	GO:0004949:cannabinoid receptor activity;
