# Supplementary material for: Mogrol Attenuates Osteoclast Formation and Bone Resorption by Inhibiting the TRAF6/MAPK/NF-κB Signaling Pathway In vitro and Protects Against Osteoporosis in Postmenopausal Mice
Source: Front Pharmacol. 2022 Mar 9;13:803880. doi: 10.3389/fphar.2022.803880 (PMC9038946; doi:10.3389/fphar.2022.803880)
Supplement: Supplementary file 1 [file DataSheet3.ZIP › Data-figure4/RNA-Seq/GO/Control-VS-Treat/Control-VS-Treat.GO_0007229_Down.xlsx]

## Sheet: Sheet1
geneID	length	control-1.rawreads	control-1.FPKM	control-2.rawreads	control-2.FPKM	control-3.rawreads	control-3.FPKM	treat-1.rawreads	treat-1.FPKM	treat-2.rawreads	treat-2.FPKM	treat-3.rawreads	treat-3.FPKM	baseMean	log2FoldChange	lfcSE	stat	pvalue	padj	Regulation	Chr	Start	End	Strand	GeneSymbol	Description	GO_BP	GO_CC	GO_MF
ENSMUSG00000001281	2770	963	18.77	1166	22.57	1051	20.83	398	7.77	383	7.64	373	7.33	728.115	-1.46373	0.0808087	-18.1135	2.49581e-73	1.58139e-70	Down	15	102215995	102231944	-	Itgb7	integrin beta 7 [Source:MGI Symbol%3BAcc:MGI:96616]	GO:0007160:cell-matrix adhesion;GO:0050900:leukocyte migration;GO:0007229:integrin-mediated signaling pathway;GO:0007275:multicellular organismal development;	GO:0005737:cytoplasm;GO:0005615:extracellular space;GO:0008305:integrin complex;	GO:0004872:receptor activity;GO:0050839:cell adhesion molecule binding;
ENSMUSG00000026043	9816	11369	62.53	10752	58.72	11216	62.74	4090	22.52	4053	22.81	4667	25.88	7739.73	-1.42245	0.0453557	-31.362	6.67604e-216	4.44157e-212	Down	1	45311538	45349706	+	Col3a1	collagen%2C type III%2C alpha 1 [Source:MGI Symbol%3BAcc:MGI:88453]	GO:0042060:wound healing;GO:0009314:response to radiation;GO:0018149:peptide cross-linking;GO:0048565:digestive tract development;GO:0007229:integrin-mediated signaling pathway;GO:0050777:negative regulation of immune response;GO:0007507:heart development;GO:0007160:cell-matrix adhesion;GO:0043588:skin development;GO:0030199:collagen fibril organization;GO:0007179:transforming growth factor beta …	GO:0005586:collagen type III trimer;GO:0005615:extracellular space;	GO:0046872:metal ion binding;GO:0046332:SMAD binding;GO:0048407:platelet-derived growth factor binding;GO:0005178:integrin binding;GO:0005201:extracellular matrix structural constituent;
ENSMUSG00000030742	2767	417	8.14	450	8.72	431	8.55	184	3.59	209	4.17	228	4.49	321.47	-1.05361	0.100591	-10.4742	1.13461e-25	7.08782e-24	Down	7	126363824	126369570	-	Lat	linker for activation of T cells [Source:MGI Symbol%3BAcc:MGI:1342293]	GO:0007265:Ras protein signal transduction;GO:0050863:regulation of T cell activation;GO:0043303:mast cell degranulation;GO:0006954:inflammatory response;GO:0007229:integrin-mediated signaling pathway;GO:0007169:transmembrane receptor protein tyrosine kinase signaling pathway;GO:0006968:cellular defense response;GO:0010467:gene expression;GO:0019722:calcium-mediated signaling;GO:0006955:immune re…	GO:0008180:COP9 signalosome;GO:0001772:immunological synapse;GO:0005887:integral component of plasma membrane;	GO:0005070:SH3/SH2 adaptor activity;GO:0005057:receptor signaling protein activity;GO:0019901:protein kinase binding;
