# Supplementary material for: Mogrol Attenuates Osteoclast Formation and Bone Resorption by Inhibiting the TRAF6/MAPK/NF-κB Signaling Pathway In vitro and Protects Against Osteoporosis in Postmenopausal Mice
Source: Front Pharmacol. 2022 Mar 9;13:803880. doi: 10.3389/fphar.2022.803880 (PMC9038946; doi:10.3389/fphar.2022.803880)
Supplement: Supplementary file 1 [file DataSheet3.ZIP › Data-figure4/RNA-Seq/GO/Control-VS-Treat/Control-VS-Treat.GO_0009986_Ups.xlsx]

## Sheet: Sheet1
geneID	length	control-1.rawreads	control-1.FPKM	control-2.rawreads	control-2.FPKM	control-3.rawreads	control-3.FPKM	treat-1.rawreads	treat-1.FPKM	treat-2.rawreads	treat-2.FPKM	treat-3.rawreads	treat-3.FPKM	baseMean	log2FoldChange	lfcSE	stat	pvalue	padj	Regulation	Chr	Start	End	Strand	GeneSymbol	Description	GO_BP	GO_CC	GO_MF
ENSMUSG00000015568	10478	7047	36.31	8636	44.19	8882	46.55	22847	117.85	21724	114.56	21059	109.4	14860	1.24372	0.11435	10.8764	1.49274e-27	1.0345e-25	Ups	8	68880491	68907448	+	Lpl	lipoprotein lipase [Source:MGI Symbol%3BAcc:MGI:96820]	GO:0010890:positive regulation of sequestering of triglyceride;GO:0006633:fatty acid biosynthetic process;GO:0010886:positive regulation of cholesterol storage;GO:0034372:very-low-density lipoprotein particle remodeling;GO:0070328:triglyceride homeostasis;GO:0019433:triglyceride catabolic process;GO:0010744:positive regulation of macrophage derived foam cell differentiation;GO:0019432:triglycerid…	GO:0042627:chylomicron;GO:0009986:cell surface;GO:0031012:extracellular matrix;GO:0034361:very-low-density lipoprotein particle;GO:0031225:anchored component of membrane;GO:0005886:plasma membrane;	GO:0004465:lipoprotein lipase activity;GO:0017129:triglyceride binding;GO:0005102:receptor binding;GO:0034185:apolipoprotein binding;GO:0004806:triglyceride lipase activity;GO:0008201:heparin binding;
ENSMUSG00000026177	3705	1299	18.93	1078	15.6	1133	16.79	2803	40.89	2347	35	2518	36.99	1842.09	1.04566	0.0601138	17.3947	9.05453e-68	4.4622e-65	Ups	1	74375195	74386062	+	Slc11a1	solute carrier family 11 (proton-coupled divalent metal ion transporters)%2C member 1 [Source:MGI Symbol%3BAcc:MGI:1345275]	GO:0006954:inflammatory response;GO:0071421:manganese ion transmembrane transport;GO:0032729:positive regulation of interferon-gamma production;GO:0032632:interleukin-3 production;GO:0002369:T cell cytokine production;GO:0002606:positive regulation of dendritic cell antigen processing and presentation;GO:0002309:T cell proliferation involved in immune response;GO:0002827:positive regulation of T-…	GO:0009986:cell surface;GO:0070821:tertiary granule membrane;GO:0005764:lysosome;GO:0009279:cell outer membrane;GO:0030670:phagocytic vesicle membrane;GO:0005886:plasma membrane;GO:0016021:integral component of membrane;GO:0010008:endosome membrane;GO:0005770:late endosome;	GO:0042803:protein homodimerization activity;GO:0005384:manganese ion transmembrane transporter activity;GO:0051139:metal ion:proton antiporter activity;
ENSMUSG00000026700	1842	20	0.59	28	0.81	32	0.95	141	4.14	128	3.84	128	3.78	78.2339	1.72615	0.173075	9.97347	1.99152e-23	1.0474e-21	Ups	1	161395409	161418410	+	Tnfsf4	tumor necrosis factor (ligand) superfamily%2C member 4 [Source:MGI Symbol%3BAcc:MGI:104511]	GO:0032755:positive regulation of interleukin-6 production;GO:0045892:negative regulation of transcription, DNA-templated;GO:0002830:positive regulation of type 2 immune response;GO:0002891:positive regulation of immunoglobulin mediated immune response;GO:0042104:positive regulation of activated T cell proliferation;GO:0032735:positive regulation of interleukin-12 production;GO:0051024:positive r…	GO:0009986:cell surface;GO:0005615:extracellular space;GO:0016021:integral component of membrane;	GO:0005125:cytokine activity;GO:0005164:tumor necrosis factor receptor binding;
ENSMUSG00000029915	3840	799	11.23	746	10.42	671	9.6	1797	25.29	1721	24.76	1756	24.89	1233.99	1.16886	0.0575597	20.307	1.11541e-91	1.06011e-88	Ups	6	40574894	40585821	-	Clec5a	C-type lectin domain family 5%2C member a [Source:MGI Symbol%3BAcc:MGI:1345151]	GO:0009615:response to virus;GO:0002076:osteoblast development;GO:0050715:positive regulation of cytokine secretion;GO:0045087:innate immune response;GO:0043066:negative regulation of apoptotic process;	GO:0016021:integral component of membrane;GO:0009986:cell surface;GO:0005886:plasma membrane;	GO:0001618:virus receptor activity;GO:0005515:protein binding;GO:0030246:carbohydrate binding;
