# Supplementary material for: Mogrol Attenuates Osteoclast Formation and Bone Resorption by Inhibiting the TRAF6/MAPK/NF-κB Signaling Pathway In vitro and Protects Against Osteoporosis in Postmenopausal Mice
Source: Front Pharmacol. 2022 Mar 9;13:803880. doi: 10.3389/fphar.2022.803880 (PMC9038946; doi:10.3389/fphar.2022.803880)
Supplement: Supplementary file 2 [file DataSheet8.ZIP]

Archive with 24 entries (21 files):
- figure 7 data/
- figure 7 data/.DS_Store
- __MACOSX/figure 7 data/._.DS_Store
- figure 7 data/TRAP/
- figure 7 data/von kossa/
- figure 7 data/TRAP/sham.tif
- __MACOSX/figure 7 data/TRAP/._sham.tif
- figure 7 data/TRAP/.DS_Store
- __MACOSX/figure 7 data/TRAP/._.DS_Store
- figure 7 data/TRAP/trap.xlsx
- __MACOSX/figure 7 data/TRAP/._trap.xlsx
- figure 7 data/TRAP/vehicle.tif
- __MACOSX/figure 7 data/TRAP/._vehicle.tif
- figure 7 data/TRAP/mogrol2.tif
- figure 7 data/von kossa/Sham.tif
- __MACOSX/figure 7 data/von kossa/._Sham.tif
- figure 7 data/von kossa/Mogrol.tif
- __MACOSX/figure 7 data/von kossa/._Mogrol.tif
- figure 7 data/von kossa/.DS_Store
- __MACOSX/figure 7 data/von kossa/._.DS_Store
- figure 7 data/von kossa/von kossa.xlsx
- __MACOSX/figure 7 data/von kossa/._von kossa.xlsx
- figure 7 data/von kossa/Vehicle.tif
- __MACOSX/figure 7 data/von kossa/._Vehicle.tif
