# Supplementary material for: Mogrol Attenuates Osteoclast Formation and Bone Resorption by Inhibiting the TRAF6/MAPK/NF-κB Signaling Pathway In vitro and Protects Against Osteoporosis in Postmenopausal Mice
Source: Front Pharmacol. 2022 Mar 9;13:803880. doi: 10.3389/fphar.2022.803880 (PMC9038946; doi:10.3389/fphar.2022.803880)
Supplement: Supplementary file 2 [file DataSheet8.ZIP › figure 7 data/TRAP/trap.xlsx]

## Sheet: 工作表1
				OC.S/BS(%)	N.Oc/B.Pm
			control1	29.4653	23.7247
			control2	28.1262	28.7501
			control3	32.7684	34.2883
			control4	33.1297	33.0186
			control5	27.793	21.6014
			control6	29.2446	19.1649
			sham1	17.0984	10.8705
			sham2	15.197	7.5937
			sham3	17.5489	12.5266
			sham4	18.7536	16.9294
			sham5	15.6712	9.0218
			sham6	17.6525	8.7458
			mogrol1	17.2894	12.9416
			mogrol2	20.6523	8.9797
			mogrol3	22.2185	15.9928
			mogrol4	17.2166	15.1314
			mogrol5	20.0283	18.7997
			mogrol6	17.7151	12.5369
