# Supplementary material for: Mogrol Attenuates Osteoclast Formation and Bone Resorption by Inhibiting the TRAF6/MAPK/NF-κB Signaling Pathway In vitro and Protects Against Osteoporosis in Postmenopausal Mice
Source: Front Pharmacol. 2022 Mar 9;13:803880. doi: 10.3389/fphar.2022.803880 (PMC9038946; doi:10.3389/fphar.2022.803880)
Supplement: Supplementary file 2 [file DataSheet8.ZIP › figure 7 data/von kossa/von kossa.xlsx]

## Sheet: 工作表1
		BV/TV(%)
	ctrl3	1.4049
	Ctrl2	1.8431
	ctrl4	1.1095
	ctrl5	0.9531
	ctrl6	1.2677
	ctrl1	0.996
	sham1	3.5083
	sham2	3.1512
	sham3	3.9758
	sham4	3.2908
	sham5	3.4798
	sham6	3.8087
	mogrol	1.817
	mogrol2	3.3454
	mogrol3	3.4965
	mogrol4	1.8404
	mogrol5	3.5475
	mogrol6	1.5841
