# Supplementary material for: Mogrol Attenuates Osteoclast Formation and Bone Resorption by Inhibiting the TRAF6/MAPK/NF-κB Signaling Pathway In vitro and Protects Against Osteoporosis in Postmenopausal Mice
Source: Front Pharmacol. 2022 Mar 9;13:803880. doi: 10.3389/fphar.2022.803880 (PMC9038946; doi:10.3389/fphar.2022.803880)
Supplement: Supplementary file 3 [file DataSheet9.ZIP]

Archive with 32 entries (29 files):
- supplementary image  data(1)/
- supplementary image  data(1)/.DS_Store
- __MACOSX/supplementary image  data(1)/._.DS_Store
- supplementary image  data(1)/A/
- supplementary image  data(1)/ALP data.xlsx
- __MACOSX/supplementary image  data(1)/._ALP data.xlsx
- supplementary image  data(1)/C/
- supplementary image  data(1)/A/.DS_Store
- __MACOSX/supplementary image  data(1)/A/._.DS_Store
- supplementary image  data(1)/A/10uM.tif
- __MACOSX/supplementary image  data(1)/A/._10uM.tif
- supplementary image  data(1)/A/rankl.tif
- __MACOSX/supplementary image  data(1)/A/._rankl.tif
- supplementary image  data(1)/A/0.tif
- __MACOSX/supplementary image  data(1)/A/._0.tif
- supplementary image  data(1)/A/20uM.tif
- supplementary image  data(1)/A/5uM.tif
- __MACOSX/supplementary image  data(1)/A/._5uM.tif
- supplementary image  data(1)/C/.DS_Store
- __MACOSX/supplementary image  data(1)/C/._.DS_Store
- supplementary image  data(1)/C/0uM1.jpg
- __MACOSX/supplementary image  data(1)/C/._0uM1.jpg
- supplementary image  data(1)/C/induced1.jpg
- __MACOSX/supplementary image  data(1)/C/._induced1.jpg
- supplementary image  data(1)/C/10uM1.jpg
- __MACOSX/supplementary image  data(1)/C/._10uM1.jpg
- supplementary image  data(1)/C/5uM1.jpg
- __MACOSX/supplementary image  data(1)/C/._5uM1.jpg
- supplementary image  data(1)/C/20uM1.jpg
- __MACOSX/supplementary image  data(1)/C/._20uM1.jpg
- supplementary image  data(1)/C/non-induced1.jpg
- __MACOSX/supplementary image  data(1)/C/._non-induced1.jpg
