# Supplementary material for: Mogrol Attenuates Osteoclast Formation and Bone Resorption by Inhibiting the TRAF6/MAPK/NF-κB Signaling Pathway In vitro and Protects Against Osteoporosis in Postmenopausal Mice
Source: Front Pharmacol. 2022 Mar 9;13:803880. doi: 10.3389/fphar.2022.803880 (PMC9038946; doi:10.3389/fphar.2022.803880)
Supplement: Supplementary file 3 [file DataSheet9.ZIP › supplementary image data(1)/ALP data.xlsx]

## Sheet: 工作表1
		（-）	induced	0	5	10	20
		0.349739	1.00053	0.924379	1.16334	1.22177	1.63748
		0.266263	0.981289	1.11301	0.914929	1.08482	1.07103
		0.438898	1.01819	0.978351	0.692548	1.06276	1.11969
