# Supplementary material for: Mogrol Attenuates Osteoclast Formation and Bone Resorption by Inhibiting the TRAF6/MAPK/NF-κB Signaling Pathway In vitro and Protects Against Osteoporosis in Postmenopausal Mice
Source: Front Pharmacol. 2022 Mar 9;13:803880. doi: 10.3389/fphar.2022.803880 (PMC9038946; doi:10.3389/fphar.2022.803880)
Supplement: Supplementary file 4 [file DataSheet4.ZIP]

Archive with 77 entries (72 files):
- Data-figure5/
- Data-figure5/western blot/
- Data-figure5/.DS_Store
- __MACOSX/Data-figure5/._.DS_Store
- Data-figure5/p65/
- Data-figure5/western blot/.DS_Store
- __MACOSX/Data-figure5/western blot/._.DS_Store
- Data-figure5/western blot/analysis of quantitative/
- Data-figure5/western blot/WB image/
- Data-figure5/p65/.DS_Store
- __MACOSX/Data-figure5/p65/._.DS_Store
- Data-figure5/p65/RANKL1.tif
- __MACOSX/Data-figure5/p65/._RANKL1.tif
- Data-figure5/p65/RANKL3.tif
- __MACOSX/Data-figure5/p65/._RANKL3.tif
- Data-figure5/p65/RANKL2.tif
- __MACOSX/Data-figure5/p65/._RANKL2.tif
- Data-figure5/p65/mogrol3.tif
- __MACOSX/Data-figure5/p65/._mogrol3.tif
- Data-figure5/p65/mogrol2.tif
- __MACOSX/Data-figure5/p65/._mogrol2.tif
- Data-figure5/p65/mogrol1.tif
- __MACOSX/Data-figure5/p65/._mogrol1.tif
- Data-figure5/p65/ctrl1.tif
- __MACOSX/Data-figure5/p65/._ctrl1.tif
- Data-figure5/p65/ctrl3.tif
- __MACOSX/Data-figure5/p65/._ctrl3.tif
- Data-figure5/p65/ctrl2.tif
- __MACOSX/Data-figure5/p65/._ctrl2.tif
- Data-figure5/western blot/analysis of quantitative/pp65:p65.xlsx
- __MACOSX/Data-figure5/western blot/analysis of quantitative/._pp65:p65.xlsx
- Data-figure5/western blot/analysis of quantitative/.DS_Store
- __MACOSX/Data-figure5/western blot/analysis of quantitative/._.DS_Store
- Data-figure5/western blot/analysis of quantitative/ikba:GAPDH.xlsx
- __MACOSX/Data-figure5/western blot/analysis of quantitative/._ikba:GAPDH.xlsx
- Data-figure5/western blot/analysis of quantitative/long term protein wb.xlsx
- __MACOSX/Data-figure5/western blot/analysis of quantitative/._long term protein wb.xlsx
- Data-figure5/western blot/analysis of quantitative/pp38:P38.xlsx
- __MACOSX/Data-figure5/western blot/analysis of quantitative/._pp38:P38.xlsx
- Data-figure5/western blot/analysis of quantitative/pJNK:JNK.xlsx
- __MACOSX/Data-figure5/western blot/analysis of quantitative/._pJNK:JNK.xlsx
- Data-figure5/western blot/analysis of quantitative/pERK:ERK.xlsx
- __MACOSX/Data-figure5/western blot/analysis of quantitative/._pERK:ERK.xlsx
- Data-figure5/western blot/WB image/pJNK.tiff
- __MACOSX/Data-figure5/western blot/WB image/._pJNK.tiff
- Data-figure5/western blot/WB image/.DS_Store
- __MACOSX/Data-figure5/western blot/WB image/._.DS_Store
- Data-figure5/western blot/WB image/JNK.tiff
- __MACOSX/Data-figure5/western blot/WB image/._JNK.tiff
- Data-figure5/western blot/WB image/ERK.tif
- __MACOSX/Data-figure5/western blot/WB image/._ERK.tif
- Data-figure5/western blot/WB image/GAPDH1.tiff
- __MACOSX/Data-figure5/western blot/WB image/._GAPDH1.tiff
- Data-figure5/western blot/WB image/NFATc1.tiff
- __MACOSX/Data-figure5/western blot/WB image/._NFATc1.tiff
- Data-figure5/western blot/WB image/p38.tiff
- __MACOSX/Data-figure5/western blot/WB image/._p38.tiff
- Data-figure5/western blot/WB image/GAPDH2.tiff
- __MACOSX/Data-figure5/western blot/WB image/._GAPDH2.tiff
- Data-figure5/western blot/WB image/TRAF6.tiff
- __MACOSX/Data-figure5/western blot/WB image/._TRAF6.tiff
- Data-figure5/western blot/WB image/c-FOS.tiff
- __MACOSX/Data-figure5/western blot/WB image/._c-FOS.tiff
- Data-figure5/western blot/WB image/pp38.tiff
- __MACOSX/Data-figure5/western blot/WB image/._pp38.tiff
- Data-figure5/western blot/WB image/GAPDH3.tiff
- __MACOSX/Data-figure5/western blot/WB image/._GAPDH3.tiff
- Data-figure5/western blot/WB image/p65.tiff
- __MACOSX/Data-figure5/western blot/WB image/._p65.tiff
- Data-figure5/western blot/WB image/perk.tiff
- __MACOSX/Data-figure5/western blot/WB image/._perk.tiff
- Data-figure5/western blot/WB image/pp65.tiff
- __MACOSX/Data-figure5/western blot/WB image/._pp65.tiff
- Data-figure5/western blot/WB image/I╬║B╬▒.tif
- __MACOSX/Data-figure5/western blot/WB image/._I╬║B╬▒.tif
- Data-figure5/western blot/WB image/siglec-15.tiff
- __MACOSX/Data-figure5/western blot/WB image/._siglec-15.tiff
