# Supplementary material for: Mogrol Attenuates Osteoclast Formation and Bone Resorption by Inhibiting the TRAF6/MAPK/NF-κB Signaling Pathway In vitro and Protects Against Osteoporosis in Postmenopausal Mice
Source: Front Pharmacol. 2022 Mar 9;13:803880. doi: 10.3389/fphar.2022.803880 (PMC9038946; doi:10.3389/fphar.2022.803880)
Supplement: Supplementary file 4 [file DataSheet4.ZIP › Data-figure5/western blot/analysis of quantitative/pp65:p65.xlsx]

## Sheet: 工作表1
					0			5			10			20			30			60
			control	PP65	10369	2179	3134	56145	26640	27825	36079	17373	9152	26117	7299	4147	15343	5714	3690	8453	1968	2499
				P65	19026	28976	12802	47708	19491	16325	47144	21891	15668	39338	19131	18257	31466	17827	17108	32370	6500	16839
					0.544991	0.0752002	0.244805	1.17685	1.36678	1.70444	0.765294	0.793614	0.584121	0.663913	0.381527	0.227146	0.487606	0.320525	0.215689	0.261137	0.302769	0.148405
			mogrol	PP65	4518	3227	2816	17392	13280	10373	5202	7140	1714	3142	4716	1230	2186	3619	3103	3353	3638	1957
				P65	29650	9381	17234	25143	24829	15070	23768	19361	16012	21389	19403	9975	18692	13496	12754	16667	8714	14568
					0.152378	0.343993	0.163398	0.691723	0.534858	0.688321	0.218866	0.368783	0.107045	0.146898	0.243055	0.123308	0.116948	0.268154	0.243296	0.201176	0.417489	0.134336
																							12802
					Control			Mogrol															16325
				0	0.544991	0.0752002	0.244805	0.152378	0.343993	0.163398													15668
				5	1.17685	1.36678	1.70444	0.691723	0.534858	0.688321													18257
				10	0.765294	0.793614	0.584121	0.218866	0.368783	0.107045													17108
				20	0.663913	0.381527	0.227146	0.146898	0.243055	0.123308													16839
				30	0.487606	0.320525	0.215689	0.116948	0.268154	0.243296													17234
				60	0.261137	0.302769	0.148405	0.201176	0.417489	0.134336													15070
																							16012
																							9975
																							12754
																							14568
