# Supplementary material for: Mogrol Attenuates Osteoclast Formation and Bone Resorption by Inhibiting the TRAF6/MAPK/NF-κB Signaling Pathway In vitro and Protects Against Osteoporosis in Postmenopausal Mice
Source: Front Pharmacol. 2022 Mar 9;13:803880. doi: 10.3389/fphar.2022.803880 (PMC9038946; doi:10.3389/fphar.2022.803880)
Supplement: Supplementary file 4 [file DataSheet4.ZIP › Data-figure5/western blot/analysis of quantitative/ikba:GAPDH.xlsx]

## Sheet: 工作表1
		grey value			0			5			10			20			30			60
			control	IKBA	14944	9123	7887	4629	2341	2967	7798	1784	4009	5726	2003	3560	12001	1825	10791	21246	4514	25314
				GAPDH	113945	62352	34620	110873	68040	35021	125307	66820	33280	95044	68219	39762	106801	66289	41189	139294	62611	42922
					0.131151	0.146314	0.227816	0.0417505	0.0344062	0.0847206	0.0622312	0.0266986	0.120463	0.0602458	0.0293613	0.0895327	0.112368	0.027531	0.261987	0.152526	0.072096	0.589767
			mogrol	ikba	15013	13838	12730	20524	10788	10908	14806	5901	9106	11459	12369	7303	13532	4928	11967	26884	8363	20177
				GAPDH	112344	67204	36543	136175	65307	39258	139906	66595	46238	124137	63170	40029	108154	62441	41881	112871	52761	40266
					0.133634	0.20591	0.348357	0.150718	0.165189	0.277854	0.105828	0.0886103	0.196938	0.0923093	0.195805	0.182443	0.125118	0.0789225	0.285738	0.238183	0.158507	0.501093
						ratio		Control			Mogrol
							0	0.131151	0.146314	0.227816	0.133634	0.20591	0.348357
							5	0.0417505	0.0344062	0.0847206	0.150718	0.165189	0.277854
							10	0.0622312	0.0266986	0.120463	0.105828	0.0886103	0.196938
							20	0.0602458	0.0293613	0.0895327	0.0923093	0.195805	0.182443
							30	0.112368	0.027531	0.261987	0.125118	0.0789225	0.285738
							60	0.152526	0.072096	0.589767	0.238183	0.158507	0.501093
