# Supplementary material for: Mogrol Attenuates Osteoclast Formation and Bone Resorption by Inhibiting the TRAF6/MAPK/NF-κB Signaling Pathway In vitro and Protects Against Osteoporosis in Postmenopausal Mice
Source: Front Pharmacol. 2022 Mar 9;13:803880. doi: 10.3389/fphar.2022.803880 (PMC9038946; doi:10.3389/fphar.2022.803880)
Supplement: Supplementary file 4 [file DataSheet4.ZIP › Data-figure5/western blot/analysis of quantitative/long term protein wb.xlsx]

## Sheet: 工作表1
			grey value			0			1			3			5
				control	c-FOS	1580	434	2625	97186	85240	157241	51387	28618	38084	66260	12472	12534
					NAFTC1	3659	2230	1512	41818	45694	73741	115012	74809	95071	97746	32952	21099
					TRAF6	20815	31680	4964	29934	48027	15691	57175	43279	54311	53036	36288	53203
					GAPDH	57862	45115	75132	51370	59313	80657	69268	55472	94927	63204	46476	105670
				mogrol	c-FOS	1932	458	714	43821	24069	90183	33415	17342	21392	35150	7764	7899
					NAFTC1	4042	2004	651	15220	16336	9129	63696	47779	35967	44661	13677	9800
					TRAF6	30673	32768	8653	27021	24628	6214	31119	19425	39422	47392	22588	46598
					GAPDH	39381	51916	59054	51762	55955	76520	65928	47686	93302	80103	72234	107029
						0			1			3			5
				Control	siglec-15	2282	1223	6790	16978	10342	23520	32769	21145	29056	36779	30000	37023
					GAPDH	57862	45115	57323	51370	59313	62661	69268	55472	63346	63204	46476	52507
						0.0394387	0.0271085	0.118452	0.330504	0.174363	0.375353	0.473076	0.381183	0.458687	0.581909	0.645494	0.705106
				Mogrol	siglec-15	3502	637	6723	11435	1316	5532	14298	5321	22840	34566	6335	25888
					GAPDH	39381	51916	61756	51762	55955	55385	65928	47686	73483	80103	72234	89836
						0.0889261	0.0122698	0.108864	0.220915	0.0235189	0.0998826	0.216873	0.111584	0.31082	0.431519	0.0877011	0.28817
			ratio
				control	c-FOS	0.0273063	0.00961986	0.0349385	1.89188	1.43712	1.9495	0.741858	0.5159	0.401192	1.04835	0.268354	0.118615
					NAFTC1	0.0632367	0.0494292	0.0201246	0.814055	0.770388	0.914254	1.66039	1.34859	1.00152	1.54652	0.709011	0.199669
					TRAF6	0.359735	0.702205	0.0660704	0.582714	0.809721	0.19454	0.825417	0.780195	0.572134	0.839124	0.78079	0.503483
				mogrol	c-FOS	0.0490592	0.00882194	0.0120906	0.846586	0.430149	1.17855	0.506841	0.363671	0.229277	0.43881	0.107484	0.0738024
					NAFTC1	0.102638	0.0386008	0.0110238	0.294038	0.291949	0.119302	0.966145	1.00195	0.38549	0.557545	0.189343	0.091564
					TRAF6	0.778878	0.631173	0.146527	0.522024	0.440139	0.0812075	0.472015	0.407352	0.42252	0.591638	0.312706	0.435377
				c-FOS	Control			Mogrol					siglec-15	Control			Mogrol
				0	0.0273063	0.00961986	0.0349385	0.0490592	0.00882194	0.0120906			0	0.0394387	0.0271085	0.118452	0.0889261	0.0122698	0.108864
				1	1.89188	1.43712	1.9495	0.846586	0.430149	1.17855			1	0.330504	0.174363	0.375353	0.220915	0.0235189	0.0998826
				3	0.741858	0.5159	0.401192	0.506841	0.363671	0.229277			3	0.473076	0.381183	0.458687	0.216873	0.111584	0.31082
				5	1.04835	0.268354	0.118615	0.43881	0.107484	0.0738024			5	0.581909	0.645494	0.705106	0.431519	0.0877011	0.28817
				NFATc1	Control			Mogrol
				0	0.0632367	0.0494292	0.0201246	0.102638	0.0386008	0.0110238
				1	0.814055	0.770388	0.914254	0.294038	0.291949	0.119302
				3	1.66039	1.34859	1.00152	0.966145	1.00195	0.38549
				5	1.54652	0.709011	0.199669	0.557545	0.189343	0.091564
				TRAF6	Control			Mogrol
				0	0.359735	0.702205	0.0660704	0.778878	0.631173	0.146527
				1	0.582714	0.809721	0.19454	0.522024	0.440139	0.0812075
				3	0.825417	0.780195	0.572134	0.472015	0.407352	0.42252
				5	0.839124	0.78079	0.503483	0.591638	0.312706	0.435377
