# Supplementary material for: Mogrol Attenuates Osteoclast Formation and Bone Resorption by Inhibiting the TRAF6/MAPK/NF-κB Signaling Pathway In vitro and Protects Against Osteoporosis in Postmenopausal Mice
Source: Front Pharmacol. 2022 Mar 9;13:803880. doi: 10.3389/fphar.2022.803880 (PMC9038946; doi:10.3389/fphar.2022.803880)
Supplement: Supplementary file 4 [file DataSheet4.ZIP › Data-figure5/western blot/analysis of quantitative/pp38:P38.xlsx]

## Sheet: 工作表1
	grey value			0			5			10			20			30			60
		control	PP38	12731	16323	2472	19112	73423	45558	68893	72069	39119	21198	28663	8566	13871	4960	2339	10417	7657	6753
			P38	54436	86870	34333	51223	80518	41068	51638	66892	46716	51469	62658	42691	74391	60073	38322	77560	53583	38212
				0.233871	0.187901	0.0720007	0.373114	0.911883	1.10933	1.33415	1.07739	0.837379	0.41186	0.457452	0.200651	0.186461	0.0825662	0.0610354	0.134309	0.1429	0.176725
		mogrol	PP38	5352	7607	1045	19382	28170	26945	41472	28654	15698	25676	20449	4706	10657	22197	1226	3553	23423	944
			P38	62051	62111	44669	64366	50771	44173	60515	52352	42131	56391	36147	37391	53727	45629	41929	50567	63537	46620
				0.0862516	0.122474	0.0233943	0.301122	0.554844	0.609988	0.685318	0.547333	0.3726	0.455321	0.565718	0.125859	0.198355	0.486467	0.0292399	0.0702632	0.368651	0.0202488
			ratio		control			mogrol
				0	0.233871	0.187901	0.0720007	0.0862516	0.122474	0.0233943
				5	0.373114	0.911883	1.10933	0.301122	0.554844	0.609988
				10	1.33415	1.07739	0.837379	0.685318	0.547333	0.3726
				20	0.41186	0.457452	0.200651	0.455321	0.565718	0.125859
				30	0.186461	0.0825662	0.0610354	0.198355	0.486467	0.0292399
				60	0.134309	0.1429	0.176725	0.0702632	0.368651	0.0202488
