# Supplementary material for: Mogrol Attenuates Osteoclast Formation and Bone Resorption by Inhibiting the TRAF6/MAPK/NF-κB Signaling Pathway In vitro and Protects Against Osteoporosis in Postmenopausal Mice
Source: Front Pharmacol. 2022 Mar 9;13:803880. doi: 10.3389/fphar.2022.803880 (PMC9038946; doi:10.3389/fphar.2022.803880)
Supplement: Supplementary file 4 [file DataSheet4.ZIP › Data-figure5/western blot/analysis of quantitative/pJNK:JNK.xlsx]

## Sheet: 工作表1
			grey value		0			5			10			20			30			60
			control	pJNK	19336	2273	6375	21351	29143	94314	157503	84019	112885	59685	42346	32671	37539	4179	6329	29365	2111	11787
				JNK	99604	36807	105359	32440	39868	101815	134484	57758	68503	153164	56742	81864	143390	63027	89304	123284	27823	89175
					0.194129	0.0617546	0.0605074	0.658169	0.730987	0.926327	1.17117	1.45467	1.64788	0.38968	0.74629	0.399089	0.261796	0.0663049	0.0708703	0.23819	0.0758725	0.132178
			mogrol	pJNK	18610	4765	3330	72765	32573	13772	141106	9673	23248	82456	22338	11895	40395	1733	2543	17938	1030	1985
				jNK	102018	27596	85537	107300	88568	81259	141978	29247	65917	102882	63660	54195	68862	23331	56991	37964	17772	50663
					0.182419	0.17267	0.0389305	0.678145	0.367774	0.169483	0.993858	0.330735	0.352686	0.801462	0.350895	0.219485	0.586608	0.0742789	0.0446211	0.4725	0.0579563	0.0391805
			ratio		control			mogrol
				0	0.194129	0.0617546	0.0605074	0.182419	0.17267	0.0389305
				5	0.658169	0.730987	0.926327	0.678145	0.367774	0.169483
				10	1.17117	1.45467	1.64788	0.993858	0.330735	0.352686
				20	0.38968	0.74629	0.399089	0.801462	0.350895	0.219485
				30	0.261796	0.0663049	0.0708703	0.586608	0.0742789	0.0446211
				60	0.23819	0.0758725	0.132178	0.4725	0.0579563	0.0391805
