# Supplementary material for: Mogrol Attenuates Osteoclast Formation and Bone Resorption by Inhibiting the TRAF6/MAPK/NF-κB Signaling Pathway In vitro and Protects Against Osteoporosis in Postmenopausal Mice
Source: Front Pharmacol. 2022 Mar 9;13:803880. doi: 10.3389/fphar.2022.803880 (PMC9038946; doi:10.3389/fphar.2022.803880)
Supplement: Supplementary file 4 [file DataSheet4.ZIP › Data-figure5/western blot/analysis of quantitative/pERK:ERK.xlsx]

## Sheet: 工作表1
	P-ERK/ERK RATIO		Control			Mogrol
		0	0.275668	0.153675	0.05209	0.254927	0.096567	0.060299
		5	0.311055	0.666327	0.469085	0.167329	0.242118	0.0700844
		10	2.15915	1.25756	0.967577	0.347136	0.235487	0.0474296
		20	0.664847	0.36939	0.0362528	0.160905	0.131555	0.01397
		30	0.551823	0.224554	0.0570802	0.143647	0.0996497	0.0129279
		60	0.710266	0.169763	0.0680064	0.0412787	0.0892014	0.00994693
	gray value		0			5			10			20			30			60
	control	perk	36558	6336	3594	55443	33311	41127	252612	74059	68159	110842	23686	2616	110614	22199	3800	136523	16495	5604
		erk	132616	41230	68996	178242	49992	87675	116996	58891	70443	166718	64122	72160	200452	98858	66573	192214	97165	82404
			0.275668	0.153675	0.05209	0.311055	0.666327	0.469085	2.15915	1.25756	0.967577	0.664847	0.36939	0.0362528	0.551823	0.224554	0.0570802	0.710266	0.169763	0.0680064
	mogrol	perk	38006	10672	4404	33946	23728	4387	57694	22814	3231	24667	15344	1086	20509	10696	989	6189	7840	656
		erk	149086	110514	73036	202870	98002	62596	166200	96880	68122	153302	116636	77738	142774	107336	76501	149932	87891	65950
			0.254927	0.096567	0.060299	0.167329	0.242118	0.0700844	0.347136	0.235487	0.0474296	0.160905	0.131555	0.01397	0.143647	0.0996497	0.0129279	0.0412787	0.0892014	0.00994693
