# Supplementary material for: Mogrol Attenuates Osteoclast Formation and Bone Resorption by Inhibiting the TRAF6/MAPK/NF-κB Signaling Pathway In vitro and Protects Against Osteoporosis in Postmenopausal Mice
Source: Front Pharmacol. 2022 Mar 9;13:803880. doi: 10.3389/fphar.2022.803880 (PMC9038946; doi:10.3389/fphar.2022.803880)
Supplement: Supplementary file 5 [file DataSheet1.ZIP]

Archive with 21 entries (18 files):
- Data-figure1/
- Data-figure1/.DS_Store
- __MACOSX/Data-figure1/._.DS_Store
- Data-figure1/flow cytometry/
- Data-figure1/CCK8/
- Data-figure1/flow cytometry/control.fcs
- __MACOSX/Data-figure1/flow cytometry/._control.fcs
- Data-figure1/flow cytometry/.DS_Store
- __MACOSX/Data-figure1/flow cytometry/._.DS_Store
- Data-figure1/flow cytometry/mogrol.fcs
- __MACOSX/Data-figure1/flow cytometry/._mogrol.fcs
- Data-figure1/flow cytometry/μ»öσÇ╝τ╗ƒΦ«í.xlsx
- __MACOSX/Data-figure1/flow cytometry/._μ»öσÇ╝τ╗ƒΦ«í.xlsx
- Data-figure1/flow cytometry/15-Aug-2021-Layout.jpg
- __MACOSX/Data-figure1/flow cytometry/._15-Aug-2021-Layout.jpg
- Data-figure1/CCK8/.DS_Store
- __MACOSX/Data-figure1/CCK8/._.DS_Store
- Data-figure1/CCK8/48 hours.xlsx
- __MACOSX/Data-figure1/CCK8/._48 hours.xlsx
- Data-figure1/CCK8/96 hours.xlsx
- __MACOSX/Data-figure1/CCK8/._96 hours.xlsx
