# Supplementary material for: Mogrol Attenuates Osteoclast Formation and Bone Resorption by Inhibiting the TRAF6/MAPK/NF-κB Signaling Pathway In vitro and Protects Against Osteoporosis in Postmenopausal Mice
Source: Front Pharmacol. 2022 Mar 9;13:803880. doi: 10.3389/fphar.2022.803880 (PMC9038946; doi:10.3389/fphar.2022.803880)
Supplement: Supplementary file 5 [file DataSheet1.ZIP › Data-figure1/flow cytometry/μ»öσÇ╝τ╗ƒΦ«í.xlsx]

## Sheet: 工作表1
	PI			Annexin V-PI			Annexin V
control	1.55	1.41	1.23	0.05	0.02	0.02	0.18	0.23	0.19
mogrol	1.57	1.36	1.54	0.02	0.00998	0.02	0.16	0.09	0.12
	control			mogrol
PI	1.55	1.41	1.23	1.57	1.36	1.54
Annexin V-PI	0.05	0.02	0.02	0.02	0.00998	0.02
Annexin V	0.18	0.23	0.19	0.16	0.09	0.12
