# Supplementary material for: Mogrol Attenuates Osteoclast Formation and Bone Resorption by Inhibiting the TRAF6/MAPK/NF-κB Signaling Pathway In vitro and Protects Against Osteoporosis in Postmenopausal Mice
Source: Front Pharmacol. 2022 Mar 9;13:803880. doi: 10.3389/fphar.2022.803880 (PMC9038946; doi:10.3389/fphar.2022.803880)
Supplement: Supplementary file 5 [file DataSheet1.ZIP › Data-figure1/CCK8/96 hours.xlsx]

## Sheet: 板 1 - Sheet1
软件版本	3.08.01
实验文件路径:
方案文件路径:
板编号	板 1
日期	2021-07-31
时间	00:37:30
检测仪类型:	Synergy HTX
检测仪序列号:	2008269
检测类型	检测仪
程序详细信息
板类型	96 WELL PLATE (使用板盖)
完成后弹出板
检测	吸收光 终点
	全板
	波长: 450
	检测速度: 正常, 延迟: 100 msec, 测量值/数据点: 8
结果
实际温度:	25.8
			uM	0	2.5	5	10	20	40	80	160	blank
		1	2	3	4	5	6	7	8	9	10	11	12
	A	0.051	0.038	0.039	0.038	0.04	0.038	0.039	0.042	0.039	0.039	0.038	0.05	450
	B	0.047	0.04	0.631	0.724	0.68	0.642	0.64	0.65	0.495	0.146	0.122	0.046	450
	C	0.049	0.04	0.737	0.697	0.843	0.554	0.6	0.615	0.499	0.145	0.122	0.049	450
	D	0.049	0.039	0.721	0.762	0.733	0.643	0.612	0.614	0.477	0.143	0.123	0.049	450
	E	0.051	0.042	0.709	0.724	0.697	0.72	0.621	0.629	0.447	0.144	0.122	0.054	450
	F	0.048	0.043	0.667	0.757	0.764	0.795	0.757	0.645	0.546	0.142	0.121	0.049	450
	G	0.049	0.04	0.552	0.766	0.74	0.759	0.735	0.703	0.501	0.142	0.124	0.048	450
	H	0.05	0.04	0.041	0.039	0.039	0.038	0.038	0.038	0.038	0.038	0.039	0.056	450
		1	2	3	4	5	6	7	8	9	10	11	12
	A	0.047	0.036	0.037	0.038	0.038	0.036	0.037	0.04	0.038	0.037	0.036	0.047	600
	B	0.043	0.037	0.074	0.076	0.075	0.075	0.072	0.073	0.071	0.055	0.052	0.044	600
	C	0.045	0.037	0.076	0.073	0.076	0.073	0.072	0.074	0.07	0.054	0.051	0.045	600
	D	0.046	0.037	0.075	0.074	0.074	0.075	0.073	0.072	0.067	0.053	0.053	0.046	600
	E	0.047	0.039	0.074	0.074	0.072	0.073	0.075	0.072	0.067	0.054	0.051	0.05	600
	F	0.044	0.04	0.072	0.073	0.074	0.076	0.073	0.072	0.069	0.054	0.051	0.045	600
	G	0.045	0.038	0.067	0.077	0.073	0.075	0.075	0.077	0.071	0.056	0.056	0.045	600
	H	0.045	0.038	0.039	0.039	0.036	0.036	0.036	0.036	0.038	0.037	0.036	0.049	600
				0.557	0.648	0.605	0.567	0.568	0.577	0.424	0.091	0.07
				0.661	0.624	0.767	0.481	0.528	0.541	0.429	0.091	0.071
				0.646	0.688	0.659	0.568	0.539	0.542	0.41	0.09	0.07
				0.635	0.65	0.625	0.647	0.546	0.557	0.38	0.09	0.071
				0.595	0.684	0.69	0.719	0.684	0.573	0.477	0.088	0.07
				0.485	0.689	0.667	0.684	0.66	0.626	0.43	0.086	0.068
												0.07
				0.487	0.578	0.535	0.497	0.498	0.507	0.354	0.021
				0.591	0.554	0.697	0.411	0.458	0.471	0.359	0.021
				0.576	0.618	0.589	0.498	0.469	0.472	0.34	0.02
				0.565	0.58	0.555	0.577	0.476	0.487	0.31	0.02
				0.525	0.614	0.62	0.649	0.614	0.503	0.407	0.018
				0.415	0.619	0.597	0.614	0.59	0.556	0.36	0.016
				0.5265
		cell viability		0	2.5	5	10	20	40	80	160
			1	0.924976	1.09782	1.01614	0.94397	0.945869	0.962963	0.672365	0.039886
			2	1.12251	1.05223	1.32384	0.780627	0.869896	0.894587	0.681861	0.039886
			3	1.09402	1.17379	1.11871	0.945869	0.890788	0.896486	0.645774	0.0379867
			4	1.07312	1.10161	1.05413	1.09592	0.904084	0.924976	0.588794	0.0379867
			5	0.997151	1.16619	1.17759	1.23267	1.16619	0.955366	0.773029	0.034188
			6	0.788224	1.17569	1.1339	1.16619	1.12061	1.05603	0.683761	0.0303894
