# Supplementary material for: Mogrol Attenuates Osteoclast Formation and Bone Resorption by Inhibiting the TRAF6/MAPK/NF-κB Signaling Pathway In vitro and Protects Against Osteoporosis in Postmenopausal Mice
Source: Front Pharmacol. 2022 Mar 9;13:803880. doi: 10.3389/fphar.2022.803880 (PMC9038946; doi:10.3389/fphar.2022.803880)
Supplement: Supplementary file 6 [file DataSheet10.ZIP]

Archive with 25 entries (23 files):
- supplementary image  data(2)/
- supplementary image  data(2)/Ratio.xlsx
- __MACOSX/supplementary image  data(2)/._Ratio.xlsx
- supplementary image  data(2)/.DS_Store
- __MACOSX/supplementary image  data(2)/._.DS_Store
- supplementary image  data(2)/D/
- supplementary image  data(2)/D/0uM'.tif
- __MACOSX/supplementary image  data(2)/D/._0uM'.tif
- supplementary image  data(2)/D/10uM.tif
- __MACOSX/supplementary image  data(2)/D/._10uM.tif
- supplementary image  data(2)/D/(-).tif
- __MACOSX/supplementary image  data(2)/D/._(-).tif
- supplementary image  data(2)/D/(-)-1.tif
- __MACOSX/supplementary image  data(2)/D/._(-)-1.tif
- supplementary image  data(2)/D/20uMΓÇÿ.tif
- __MACOSX/supplementary image  data(2)/D/._20uMΓÇÿ.tif
- supplementary image  data(2)/D/20uM.tif
- supplementary image  data(2)/D/5uM.tif
- __MACOSX/supplementary image  data(2)/D/._5uM.tif
- supplementary image  data(2)/D/0uM.tif
- __MACOSX/supplementary image  data(2)/D/._0uM.tif
- supplementary image  data(2)/D/10uM'.tif
- __MACOSX/supplementary image  data(2)/D/._10uM'.tif
- supplementary image  data(2)/D/5uM'.tif
- __MACOSX/supplementary image  data(2)/D/._5uM'.tif
