# Supplementary material for: Mogrol Attenuates Osteoclast Formation and Bone Resorption by Inhibiting the TRAF6/MAPK/NF-κB Signaling Pathway In vitro and Protects Against Osteoporosis in Postmenopausal Mice
Source: Front Pharmacol. 2022 Mar 9;13:803880. doi: 10.3389/fphar.2022.803880 (PMC9038946; doi:10.3389/fphar.2022.803880)
Supplement: Supplementary file 6 [file DataSheet10.ZIP › supplementary image data(2)/Ratio.xlsx]

## Sheet: 工作表1
			degrade	osteoclast
		rankl1	38	134	0.283582
		rankl2	27	121	0.22314
		rankl3	54	146	0.369863
		5um 1	26	143	0.181818
		5um 2	50	139	0.359712
		5um 3	30	115	0.26087
		10um1	39	112	0.348214
		10um2	28	96	0.291667
		10um3	49	165	0.29697
		20um1	42	147	0.285714
		20um2	36	116	0.310345
		20um3	43	128	0.335938
