# Supplementary material for: Mogrol Attenuates Osteoclast Formation and Bone Resorption by Inhibiting the TRAF6/MAPK/NF-κB Signaling Pathway In vitro and Protects Against Osteoporosis in Postmenopausal Mice
Source: Front Pharmacol. 2022 Mar 9;13:803880. doi: 10.3389/fphar.2022.803880 (PMC9038946; doi:10.3389/fphar.2022.803880)
Supplement: Supplementary file 7 [file DataSheet6.ZIP]

Archive with 27 entries (25 files):
- figure 2 data 1/
- figure 2 data 1/.DS_Store
- __MACOSX/figure 2 data 1/._.DS_Store
- figure 2 data 1/dose/
- figure 2 data 1/dose/10.tif
- __MACOSX/figure 2 data 1/dose/._10.tif
- figure 2 data 1/dose/10-1.tif
- __MACOSX/figure 2 data 1/dose/._10-1.tif
- figure 2 data 1/dose/.DS_Store
- __MACOSX/figure 2 data 1/dose/._.DS_Store
- figure 2 data 1/dose/(-).tif
- __MACOSX/figure 2 data 1/dose/._(-).tif
- figure 2 data 1/dose/(-)-1.tif
- __MACOSX/figure 2 data 1/dose/._(-)-1.tif
- figure 2 data 1/dose/0.tif
- __MACOSX/figure 2 data 1/dose/._0.tif
- figure 2 data 1/dose/5-1.tif
- __MACOSX/figure 2 data 1/dose/._5-1.tif
- figure 2 data 1/dose/5.tif
- __MACOSX/figure 2 data 1/dose/._5.tif
- figure 2 data 1/dose/dose.xlsx
- __MACOSX/figure 2 data 1/dose/._dose.xlsx
- figure 2 data 1/dose/20-1.tif
- __MACOSX/figure 2 data 1/dose/._20-1.tif
- figure 2 data 1/dose/20.tif
- figure 2 data 1/dose/0-1.tif
- __MACOSX/figure 2 data 1/dose/._0-1.tif
