# Supplementary material for: Mogrol Attenuates Osteoclast Formation and Bone Resorption by Inhibiting the TRAF6/MAPK/NF-κB Signaling Pathway In vitro and Protects Against Osteoporosis in Postmenopausal Mice
Source: Front Pharmacol. 2022 Mar 9;13:803880. doi: 10.3389/fphar.2022.803880 (PMC9038946; doi:10.3389/fphar.2022.803880)
Supplement: Supplementary file 7 [file DataSheet6.ZIP › figure 2 data 1/dose/dose.xlsx]

## Sheet: 工作表1
		number of nuclei
	Total number	3~5	5~10	10~	area
negative control 1	0	0	0	0	0
negative control 2	0	0	0	0	0
negative control 3	0	0	0	0	0
postive control 1	261	136	83	42	0.1432
postive control 2	255	125	76	54	0.1563
postive control 3	194	97	65	32	0.1728
5um mogrol 1	126	67	41	18	0.06646
5um mogrol 2	132	69	43	20	0.09673
5um mogrol 3	131	73	43	15	0.08209
10um mogrol 1	96	59	26	11	0.04535
10um mogrol 2	101	63	28	10	0.05678
10um mogrol 3	98	64	25	9	0.03239
20um mogrol 1	13	9	2	2	0.00258
20um mogrol 2	23	18	5	0	0.00386
20um mogrol 3	24	13	9	2	0.00509
