# Supplementary material for: Mogrol Attenuates Osteoclast Formation and Bone Resorption by Inhibiting the TRAF6/MAPK/NF-κB Signaling Pathway In vitro and Protects Against Osteoporosis in Postmenopausal Mice
Source: Front Pharmacol. 2022 Mar 9;13:803880. doi: 10.3389/fphar.2022.803880 (PMC9038946; doi:10.3389/fphar.2022.803880)
Supplement: Supplementary file 8 [file DataSheet2.ZIP]

Archive with 33 entries (30 files):
- Data-figure3/
- Data-figure3/.DS_Store
- __MACOSX/Data-figure3/._.DS_Store
- Data-figure3/bone resorption/
- Data-figure3/F-actin/
- Data-figure3/bone resorption/20uM mogrol.tif
- __MACOSX/Data-figure3/bone resorption/._20uM mogrol.tif
- Data-figure3/bone resorption/5uM mogrol.tif
- __MACOSX/Data-figure3/bone resorption/._5uM mogrol.tif
- Data-figure3/bone resorption/10uM mogrol.tif
- __MACOSX/Data-figure3/bone resorption/._10uM mogrol.tif
- Data-figure3/bone resorption/pit area.xlsx
- __MACOSX/Data-figure3/bone resorption/._pit area.xlsx
- Data-figure3/bone resorption/.DS_Store
- __MACOSX/Data-figure3/bone resorption/._.DS_Store
- Data-figure3/bone resorption/ctrl.tif
- __MACOSX/Data-figure3/bone resorption/._ctrl.tif
- Data-figure3/F-actin/0uM f-actin.tif
- __MACOSX/Data-figure3/F-actin/._0uM f-actin.tif
- Data-figure3/F-actin/.DS_Store
- __MACOSX/Data-figure3/F-actin/._.DS_Store
- Data-figure3/F-actin/f-actin.xlsx
- __MACOSX/Data-figure3/F-actin/._f-actin.xlsx
- Data-figure3/F-actin/20uM DAPI.tif
- __MACOSX/Data-figure3/F-actin/._20uM DAPI.tif
- Data-figure3/F-actin/20uM f-actin.tif
- __MACOSX/Data-figure3/F-actin/._20uM f-actin.tif
- Data-figure3/F-actin/0uM merge.tif
- __MACOSX/Data-figure3/F-actin/._0uM merge.tif
- Data-figure3/F-actin/0uM DAPI.tif
- __MACOSX/Data-figure3/F-actin/._0uM DAPI.tif
- Data-figure3/F-actin/20uM merge.tif
- __MACOSX/Data-figure3/F-actin/._20uM merge.tif
