# Supplementary material for: Mogrol Attenuates Osteoclast Formation and Bone Resorption by Inhibiting the TRAF6/MAPK/NF-κB Signaling Pathway In vitro and Protects Against Osteoporosis in Postmenopausal Mice
Source: Front Pharmacol. 2022 Mar 9;13:803880. doi: 10.3389/fphar.2022.803880 (PMC9038946; doi:10.3389/fphar.2022.803880)
Supplement: Supplementary file 8 [file DataSheet2.ZIP › Data-figure3/bone resorption/pit area.xlsx]

## Sheet: 工作表1
	（+）	5	10	20	pit area
1	0.47928	0.385909	0.229218	0.132209
2	0.44959	0.379391	0.245571	0.144951
3	0.422637	0.368151	0.214714	0.162443
	0.450502
relative area of resorption	（+）	5	10	20
	1.06388	0.856619	0.508804	0.293469
	0.997975	0.842151	0.545105	0.321754
	0.938146	0.817202	0.47661	0.360581
