# Supplementary material for: Mogrol Attenuates Osteoclast Formation and Bone Resorption by Inhibiting the TRAF6/MAPK/NF-κB Signaling Pathway In vitro and Protects Against Osteoporosis in Postmenopausal Mice
Source: Front Pharmacol. 2022 Mar 9;13:803880. doi: 10.3389/fphar.2022.803880 (PMC9038946; doi:10.3389/fphar.2022.803880)
Supplement: Supplementary file 8 [file DataSheet2.ZIP › Data-figure3/F-actin/f-actin.xlsx]

## Sheet: 工作表1
	0	20
1	114.47	3.69
2	72.15	1.47
3	130.3	5.07
4	116.03	6.4
	108.237
relative length	0	20
	1.05758	0.0340917
	0.66659	0.0135812
	1.20383	0.0468414
	1.07199	0.0591292
