# Supplementary material for: Mogrol Attenuates Osteoclast Formation and Bone Resorption by Inhibiting the TRAF6/MAPK/NF-κB Signaling Pathway In vitro and Protects Against Osteoporosis in Postmenopausal Mice
Source: Front Pharmacol. 2022 Mar 9;13:803880. doi: 10.3389/fphar.2022.803880 (PMC9038946; doi:10.3389/fphar.2022.803880)
Supplement: Supplementary file 9 [file DataSheet5.ZIP]

Archive with 17 entries (16 files):
- Data-figure6/
- Data-figure6/.DS_Store
- __MACOSX/Data-figure6/._.DS_Store
- Data-figure6/vehicle.bmp
- __MACOSX/Data-figure6/._vehicle.bmp
- Data-figure6/vehicle-2.bmp
- __MACOSX/Data-figure6/._vehicle-2.bmp
- Data-figure6/ct quantitative analysis.xlsx
- __MACOSX/Data-figure6/._ct quantitative analysis.xlsx
- Data-figure6/mogrol-2.bmp
- __MACOSX/Data-figure6/._mogrol-2.bmp
- Data-figure6/sham.bmp
- __MACOSX/Data-figure6/._sham.bmp
- Data-figure6/sham-2.bmp
- __MACOSX/Data-figure6/._sham-2.bmp
- Data-figure6/mogrol.bmp
- __MACOSX/Data-figure6/._mogrol.bmp
