# Supplementary material for: Mogrol Attenuates Osteoclast Formation and Bone Resorption by Inhibiting the TRAF6/MAPK/NF-κB Signaling Pathway In vitro and Protects Against Osteoporosis in Postmenopausal Mice
Source: Front Pharmacol. 2022 Mar 9;13:803880. doi: 10.3389/fphar.2022.803880 (PMC9038946; doi:10.3389/fphar.2022.803880)
Supplement: Supplementary file 9 [file DataSheet5.ZIP › Data-figure6/ct quantitative analysis.xlsx]

## Sheet: 工作表1
				sham	vehicle	mogrol
		BV/TV	1	6.56821	3.18971	5.75447
			2	5.10534	2.666	6.98954
			3	5.13966	2.65133	6.80831
			4	5.51662	2.44911	6.98954
			5	8.98069	2.49978	5.79902
			6	6.25249	1.62019	5.2549
		Tb.th(um)	1	55.4398	41.4335	51.1736
			2	43.3874	41.9345	52.9043
			3	52.7077	39.9752	56.243
			4	54.2677	43.4656	50.4995
			5	55.3221	40.2204	51.1829
			6	46.4069	36.9324	51.0891
		Tb.N(1/um)	1	0.00118	0.00064	0.00112
			2	0.00118	0.00074	0.00132
			3	0.00098	0.00066	0.00115
			4	0.00115	0.00056	0.00135
			5	0.00162	0.00062	0.00113
			6	0.00121	0.00044	0.00103
		Tb.sp(um)	1	289.623	351.927	331.661
			2	289.005	320.735	309.174
			3	316.75	370.907	361.203
			4	301.437	338.021	304.078
			5	280.901	342.81	319.801
			6	292.308	428.181	325.138
		Cs.Th	1	193.585	181.193	193.1
			2	192.178	185.764	206.388
			3	199.387	181.7	183.156
			4	193.713	182.495	186.365
			5	199.174	177.591	184.306
			6	196.413	180.888	188.838
		BS/BV	1	0.0756	0.096	0.08147
			2	0.0896	0.10033	0.07627
			3	0.08319	0.10383	0.07122
			4	0.07813	0.10299	0.07513
			5	0.07032	0.10275	0.07939
			6	0.08729	0.11087	0.08139
