# Supplementary material for: Mogrol Attenuates Osteoclast Formation and Bone Resorption by Inhibiting the TRAF6/MAPK/NF-κB Signaling Pathway In vitro and Protects Against Osteoporosis in Postmenopausal Mice
Source: Front Pharmacol. 2022 Mar 9;13:803880. doi: 10.3389/fphar.2022.803880 (PMC9038946; doi:10.3389/fphar.2022.803880)
Supplement: Supplementary file 10 [file DataSheet7.ZIP]

Archive with 26 entries (24 files):
- figure 2 data 2/
- figure 2 data 2/.DS_Store
- __MACOSX/figure 2 data 2/._.DS_Store
- figure 2 data 2/time/
- figure 2 data 2/time/.DS_Store
- __MACOSX/figure 2 data 2/time/._.DS_Store
- figure 2 data 2/time/RANKL-1.tif
- __MACOSX/figure 2 data 2/time/._RANKL-1.tif
- figure 2 data 2/time/-.tif
- __MACOSX/figure 2 data 2/time/._-.tif
- figure 2 data 2/time/time.xlsx
- __MACOSX/figure 2 data 2/time/._time.xlsx
- figure 2 data 2/time/RANKL.tif
- __MACOSX/figure 2 data 2/time/._RANKL.tif
- figure 2 data 2/time/D3-1.tif
- __MACOSX/figure 2 data 2/time/._D3-1.tif
- figure 2 data 2/time/D3-1ΓÇÖ.tif
- __MACOSX/figure 2 data 2/time/._D3-1ΓÇÖ.tif
- figure 2 data 2/time/D1-1.tif
- __MACOSX/figure 2 data 2/time/._D1-1.tif
- figure 2 data 2/time/-1.tif
- __MACOSX/figure 2 data 2/time/._-1.tif
- figure 2 data 2/time/D5-1.tif
- figure 2 data 2/time/D1.tif
- __MACOSX/figure 2 data 2/time/._D1.tif
- figure 2 data 2/time/D5.tif
