# Supplementary material for: Mogrol Attenuates Osteoclast Formation and Bone Resorption by Inhibiting the TRAF6/MAPK/NF-κB Signaling Pathway In vitro and Protects Against Osteoporosis in Postmenopausal Mice
Source: Front Pharmacol. 2022 Mar 9;13:803880. doi: 10.3389/fphar.2022.803880 (PMC9038946; doi:10.3389/fphar.2022.803880)
Supplement: Supplementary file 10 [file DataSheet7.ZIP › figure 2 data 2/time/time.xlsx]

## Sheet: 工作表1
			number of nuclei
		Total number	3~5	5~10	10~	area
	negative control 1	0	0	0	0	0
	negative control 2	0	0	0	0	0
	negative control 3	0	0	0	0	0
	postive control 1	272	161	74	37	0.1803
	postive control 2	228	140	52	26	0.1768
	postive control 3	234	127	64	43	0.1652
	day 1-1	63	41	14	8	0.0223
	day 1-2	55	36	12	7	0.0204
	day 1-3	56	41	11	4	0.0124
	day 3-1	163	90	46	27	0.1328
	day 3-2	156	87	38	31	0.1296
	day 3-3	172	98	53	21	0.1165
	day 5-1	184	116	44	24	0.1361
	day 5-2	159	89	42	28	0.1586
	day 5-3	170	99	47	24	0.1274
